# Supplementary material for: The exchange dynamics of biomolecular condensates
Source: eLife. 2024 Sep 25;12:RP91680. doi: 10.7554/eLife.91680 (PMC11424094; doi:10.7554/eLife.91680)
Supplement: Source code 1. [file elife-91680-code1.zip]

Archive with 411 entries (380 files):
- Codes/DensePhase/
- Codes/DensePhase/In/
- Codes/DensePhase/In/L1_12_N1_1000_A2B2.initial
- Codes/DensePhase/In/L1_12_N1_1000_A3B3.initial
- Codes/DensePhase/In/L1_12_N1_1000_A6B6.initial
- Codes/DensePhase/In/L1_14_N1_1000_A8B6.initial
- Codes/DensePhase/In/L1_16_N1_1000_A10B6.initial
- Codes/DensePhase/In/Out/
- Codes/DensePhase/In/Out_Record/
- Codes/DensePhase/In/Polymer_Index_1.in
- Codes/DensePhase/In/Polymer_Index_10.in
- Codes/DensePhase/In/Polymer_Index_11.in
- Codes/DensePhase/In/Polymer_Index_12.in
- Codes/DensePhase/In/Polymer_Index_13.in
- Codes/DensePhase/In/Polymer_Index_14.in
- Codes/DensePhase/In/Polymer_Index_15.in
- Codes/DensePhase/In/Polymer_Index_16.in
- Codes/DensePhase/In/Polymer_Index_17.in
- Codes/DensePhase/In/Polymer_Index_18.in
- Codes/DensePhase/In/Polymer_Index_19.in
- Codes/DensePhase/In/Polymer_Index_2.in
- Codes/DensePhase/In/Polymer_Index_20.in
- Codes/DensePhase/In/Polymer_Index_21.in
- Codes/DensePhase/In/Polymer_Index_22.in
- Codes/DensePhase/In/Polymer_Index_23.in
- Codes/DensePhase/In/Polymer_Index_24.in
- Codes/DensePhase/In/Polymer_Index_25.in
- Codes/DensePhase/In/Polymer_Index_3.in
- Codes/DensePhase/In/Polymer_Index_4.in
- Codes/DensePhase/In/Polymer_Index_5.in
- Codes/DensePhase/In/Polymer_Index_6.in
- Codes/DensePhase/In/Polymer_Index_7.in
- Codes/DensePhase/In/Polymer_Index_8.in
- Codes/DensePhase/In/Polymer_Index_9.in
- Codes/DensePhase/In/Record_Index_1.in
- Codes/DensePhase/In/Record_Index_10.in
- Codes/DensePhase/In/Record_Index_11.in
- Codes/DensePhase/In/Record_Index_12.in
- Codes/DensePhase/In/Record_Index_13.in
- Codes/DensePhase/In/Record_Index_14.in
- Codes/DensePhase/In/Record_Index_15.in
- Codes/DensePhase/In/Record_Index_16.in
- Codes/DensePhase/In/Record_Index_17.in
- Codes/DensePhase/In/Record_Index_18.in
- Codes/DensePhase/In/Record_Index_19.in
- Codes/DensePhase/In/Record_Index_2.in
- Codes/DensePhase/In/Record_Index_20.in
- Codes/DensePhase/In/Record_Index_21.in
- Codes/DensePhase/In/Record_Index_22.in
- Codes/DensePhase/In/Record_Index_23.in
- Codes/DensePhase/In/Record_Index_24.in
- Codes/DensePhase/In/Record_Index_25.in
- Codes/DensePhase/In/Record_Index_3.in
- Codes/DensePhase/In/Record_Index_4.in
- Codes/DensePhase/In/Record_Index_5.in
- Codes/DensePhase/In/Record_Index_6.in
- Codes/DensePhase/In/Record_Index_7.in
- Codes/DensePhase/In/Record_Index_8.in
- Codes/DensePhase/In/Record_Index_9.in
- Codes/DilutePhase/
- Codes/DilutePhase/In/
- Codes/DilutePhase/In/L1_12_N1_101_A6B6.initial
- Codes/DilutePhase/In/L1_12_N1_285_A3B3.initial
- Codes/DilutePhase/In/L1_12_N1_750_A2B2.initial
- Codes/DilutePhase/In/L1_14_N1_104_A8B6.initial
- Codes/DilutePhase/In/L1_16_N1_180_A10B6.initial
- Codes/DilutePhase/In/Out/
- Codes/DilutePhase/In/Out_Record/
- Codes/DilutePhase/In/Polymer_Index_1.in
- Codes/DilutePhase/In/Polymer_Index_10.in
- Codes/DilutePhase/In/Polymer_Index_11.in
- Codes/DilutePhase/In/Polymer_Index_12.in
- Codes/DilutePhase/In/Polymer_Index_13.in
- Codes/DilutePhase/In/Polymer_Index_14.in
- Codes/DilutePhase/In/Polymer_Index_15.in
- Codes/DilutePhase/In/Polymer_Index_16.in
- Codes/DilutePhase/In/Polymer_Index_17.in
- Codes/DilutePhase/In/Polymer_Index_18.in
- Codes/DilutePhase/In/Polymer_Index_19.in
- Codes/DilutePhase/In/Polymer_Index_2.in
- Codes/DilutePhase/In/Polymer_Index_20.in
- Codes/DilutePhase/In/Polymer_Index_21.in
- Codes/DilutePhase/In/Polymer_Index_22.in
- Codes/DilutePhase/In/Polymer_Index_23.in
- Codes/DilutePhase/In/Polymer_Index_24.in
- Codes/DilutePhase/In/Polymer_Index_25.in
- Codes/DilutePhase/In/Polymer_Index_3.in
- Codes/DilutePhase/In/Polymer_Index_4.in
- Codes/DilutePhase/In/Polymer_Index_5.in
- Codes/DilutePhase/In/Polymer_Index_6.in
- Codes/DilutePhase/In/Polymer_Index_7.in
- Codes/DilutePhase/In/Polymer_Index_8.in
- Codes/DilutePhase/In/Polymer_Index_9.in
- Codes/DilutePhase/In/Record_Index_1.in
- Codes/DilutePhase/In/Record_Index_10.in
- Codes/DilutePhase/In/Record_Index_11.in
- Codes/DilutePhase/In/Record_Index_12.in
- Codes/DilutePhase/In/Record_Index_13.in
- Codes/DilutePhase/In/Record_Index_14.in
- Codes/DilutePhase/In/Record_Index_15.in
- Codes/DilutePhase/In/Record_Index_16.in
- Codes/DilutePhase/In/Record_Index_17.in
- Codes/DilutePhase/In/Record_Index_18.in
- Codes/DilutePhase/In/Record_Index_19.in
- Codes/DilutePhase/In/Record_Index_2.in
- Codes/DilutePhase/In/Record_Index_20.in
- Codes/DilutePhase/In/Record_Index_21.in
- Codes/DilutePhase/In/Record_Index_22.in
- Codes/DilutePhase/In/Record_Index_23.in
- Codes/DilutePhase/In/Record_Index_24.in
- Codes/DilutePhase/In/Record_Index_25.in
- Codes/DilutePhase/In/Record_Index_3.in
- Codes/DilutePhase/In/Record_Index_4.in
- Codes/DilutePhase/In/Record_Index_5.in
- Codes/DilutePhase/In/Record_Index_6.in
- Codes/DilutePhase/In/Record_Index_7.in
- Codes/DilutePhase/In/Record_Index_8.in
- Codes/DilutePhase/In/Record_Index_9.in
- Codes/FullSystem/
- Codes/FullSystem/In/
- Codes/FullSystem/In/L1_12_N1_1000_A2B2.initial
- Codes/FullSystem/In/L1_12_N1_1000_A3B3.initial
- Codes/FullSystem/In/L1_12_N1_1000_A6B6.initial
- Codes/FullSystem/In/L1_14_N1_1000_A8B6.initial
- Codes/FullSystem/In/L1_16_N1_1000_A10B6.initial
- Codes/FullSystem/In/Out/
- Codes/FullSystem/In/Out_Record/
- Codes/FullSystem/In/Polymer_Index_1.in
- Codes/FullSystem/In/Polymer_Index_10.in
- Codes/FullSystem/In/Polymer_Index_11.in
- Codes/FullSystem/In/Polymer_Index_12.in
- Codes/FullSystem/In/Polymer_Index_13.in
- Codes/FullSystem/In/Polymer_Index_14.in
- Codes/FullSystem/In/Polymer_Index_15.in
- Codes/FullSystem/In/Polymer_Index_16.in
- Codes/FullSystem/In/Polymer_Index_17.in
- Codes/FullSystem/In/Polymer_Index_18.in
- Codes/FullSystem/In/Polymer_Index_19.in
- Codes/FullSystem/In/Polymer_Index_2.in
- Codes/FullSystem/In/Polymer_Index_20.in
- Codes/FullSystem/In/Polymer_Index_21.in
- Codes/FullSystem/In/Polymer_Index_22.in
- Codes/FullSystem/In/Polymer_Index_23.in
- Codes/FullSystem/In/Polymer_Index_24.in
- Codes/FullSystem/In/Polymer_Index_25.in
- Codes/FullSystem/In/Polymer_Index_26.in
- Codes/FullSystem/In/Polymer_Index_27.in
- Codes/FullSystem/In/Polymer_Index_28.in
- Codes/FullSystem/In/Polymer_Index_29.in
- Codes/FullSystem/In/Polymer_Index_3.in
- Codes/FullSystem/In/Polymer_Index_30.in
- Codes/FullSystem/In/Polymer_Index_31.in
- Codes/FullSystem/In/Polymer_Index_32.in
- Codes/FullSystem/In/Polymer_Index_33.in
- Codes/FullSystem/In/Polymer_Index_34.in
- Codes/FullSystem/In/Polymer_Index_35.in
- Codes/FullSystem/In/Polymer_Index_36.in
- Codes/FullSystem/In/Polymer_Index_37.in
- Codes/FullSystem/In/Polymer_Index_38.in
- Codes/FullSystem/In/Polymer_Index_39.in
- Codes/FullSystem/In/Polymer_Index_4.in
- Codes/FullSystem/In/Polymer_Index_40.in
- Codes/FullSystem/In/Polymer_Index_41.in
- Codes/FullSystem/In/Polymer_Index_42.in
- Codes/FullSystem/In/Polymer_Index_43.in
- Codes/FullSystem/In/Polymer_Index_44.in
- Codes/FullSystem/In/Polymer_Index_45.in
- Codes/FullSystem/In/Polymer_Index_46.in
- Codes/FullSystem/In/Polymer_Index_47.in
- Codes/FullSystem/In/Polymer_Index_48.in
- Codes/FullSystem/In/Polymer_Index_49.in
- Codes/FullSystem/In/Polymer_Index_5.in
- Codes/FullSystem/In/Polymer_Index_50.in
- Codes/FullSystem/In/Polymer_Index_6.in
- Codes/FullSystem/In/Polymer_Index_7.in
- Codes/FullSystem/In/Polymer_Index_8.in
- Codes/FullSystem/In/Polymer_Index_9.in
- Codes/FullSystem/In/Record_Index_1.in
- Codes/FullSystem/In/Record_Index_10.in
- Codes/FullSystem/In/Record_Index_11.in
- Codes/FullSystem/In/Record_Index_12.in
- Codes/FullSystem/In/Record_Index_13.in
- Codes/FullSystem/In/Record_Index_14.in
- Codes/FullSystem/In/Record_Index_15.in
- Codes/FullSystem/In/Record_Index_16.in
- Codes/FullSystem/In/Record_Index_17.in
- Codes/FullSystem/In/Record_Index_18.in
- Codes/FullSystem/In/Record_Index_19.in
- Codes/FullSystem/In/Record_Index_2.in
- Codes/FullSystem/In/Record_Index_20.in
- Codes/FullSystem/In/Record_Index_21.in
- Codes/FullSystem/In/Record_Index_22.in
- Codes/FullSystem/In/Record_Index_23.in
- Codes/FullSystem/In/Record_Index_24.in
- Codes/FullSystem/In/Record_Index_25.in
- Codes/FullSystem/In/Record_Index_26.in
- Codes/FullSystem/In/Record_Index_27.in
- Codes/FullSystem/In/Record_Index_28.in
- Codes/FullSystem/In/Record_Index_29.in
- Codes/FullSystem/In/Record_Index_3.in
- Codes/FullSystem/In/Record_Index_30.in
- Codes/FullSystem/In/Record_Index_31.in
- Codes/FullSystem/In/Record_Index_32.in
- Codes/FullSystem/In/Record_Index_33.in
- Codes/FullSystem/In/Record_Index_34.in
- Codes/FullSystem/In/Record_Index_35.in
- Codes/FullSystem/In/Record_Index_36.in
- Codes/FullSystem/In/Record_Index_37.in
- Codes/FullSystem/In/Record_Index_38.in
- Codes/FullSystem/In/Record_Index_39.in
- Codes/FullSystem/In/Record_Index_4.in
- Codes/FullSystem/In/Record_Index_40.in
- Codes/FullSystem/In/Record_Index_41.in
- Codes/FullSystem/In/Record_Index_42.in
- Codes/FullSystem/In/Record_Index_43.in
- Codes/FullSystem/In/Record_Index_44.in
- Codes/FullSystem/In/Record_Index_45.in
- Codes/FullSystem/In/Record_Index_46.in
- Codes/FullSystem/In/Record_Index_47.in
- Codes/FullSystem/In/Record_Index_48.in
- Codes/FullSystem/In/Record_Index_49.in
- Codes/FullSystem/In/Record_Index_5.in
- Codes/FullSystem/In/Record_Index_50.in
- Codes/FullSystem/In/Record_Index_6.in
- Codes/FullSystem/In/Record_Index_7.in
- Codes/FullSystem/In/Record_Index_8.in
- Codes/FullSystem/In/Record_Index_9.in
- Codes/FullSystem/In_A/
- Codes/FullSystem/In_A/Out_A6.75/
- Codes/FullSystem/In_A/Out_A7.25/
- Codes/FullSystem/In_A/Out_A7.5/
- Codes/FullSystem/In_A/Out_Record_A6.75/
- Codes/FullSystem/In_A/Out_Record_A7.25/
- Codes/FullSystem/In_A/Out_Record_A7.5/
- Codes/FullSystem/In_A/Polymer_Index_1.in
- Codes/FullSystem/In_A/Polymer_Index_10.in
- Codes/FullSystem/In_A/Polymer_Index_11.in
- Codes/FullSystem/In_A/Polymer_Index_12.in
- Codes/FullSystem/In_A/Polymer_Index_13.in
- Codes/FullSystem/In_A/Polymer_Index_14.in
- Codes/FullSystem/In_A/Polymer_Index_15.in
- Codes/FullSystem/In_A/Polymer_Index_16.in
- Codes/FullSystem/In_A/Polymer_Index_17.in
- Codes/FullSystem/In_A/Polymer_Index_18.in
- Codes/FullSystem/In_A/Polymer_Index_19.in
- Codes/FullSystem/In_A/Polymer_Index_2.in
- Codes/FullSystem/In_A/Polymer_Index_20.in
- Codes/FullSystem/In_A/Polymer_Index_21.in
- Codes/FullSystem/In_A/Polymer_Index_22.in
- Codes/FullSystem/In_A/Polymer_Index_23.in
- Codes/FullSystem/In_A/Polymer_Index_24.in
- Codes/FullSystem/In_A/Polymer_Index_25.in
- Codes/FullSystem/In_A/Polymer_Index_26.in
- Codes/FullSystem/In_A/Polymer_Index_27.in
- Codes/FullSystem/In_A/Polymer_Index_28.in
- Codes/FullSystem/In_A/Polymer_Index_29.in
- Codes/FullSystem/In_A/Polymer_Index_3.in
- Codes/FullSystem/In_A/Polymer_Index_30.in
- Codes/FullSystem/In_A/Polymer_Index_4.in
- Codes/FullSystem/In_A/Polymer_Index_5.in
- Codes/FullSystem/In_A/Polymer_Index_6.in
- Codes/FullSystem/In_A/Polymer_Index_7.in
- Codes/FullSystem/In_A/Polymer_Index_8.in
- Codes/FullSystem/In_A/Polymer_Index_9.in
- Codes/FullSystem/In_A/Record_Index_1.in
- Codes/FullSystem/In_A/Record_Index_10.in
- Codes/FullSystem/In_A/Record_Index_11.in
- Codes/FullSystem/In_A/Record_Index_12.in
- Codes/FullSystem/In_A/Record_Index_13.in
- Codes/FullSystem/In_A/Record_Index_14.in
- Codes/FullSystem/In_A/Record_Index_15.in
- Codes/FullSystem/In_A/Record_Index_16.in
- Codes/FullSystem/In_A/Record_Index_17.in
- Codes/FullSystem/In_A/Record_Index_18.in
- Codes/FullSystem/In_A/Record_Index_19.in
- Codes/FullSystem/In_A/Record_Index_2.in
- Codes/FullSystem/In_A/Record_Index_20.in
- Codes/FullSystem/In_A/Record_Index_21.in
- Codes/FullSystem/In_A/Record_Index_22.in
- Codes/FullSystem/In_A/Record_Index_23.in
- Codes/FullSystem/In_A/Record_Index_24.in
- Codes/FullSystem/In_A/Record_Index_25.in
- Codes/FullSystem/In_A/Record_Index_26.in
- Codes/FullSystem/In_A/Record_Index_27.in
- Codes/FullSystem/In_A/Record_Index_28.in
- Codes/FullSystem/In_A/Record_Index_29.in
- Codes/FullSystem/In_A/Record_Index_3.in
- Codes/FullSystem/In_A/Record_Index_30.in
- Codes/FullSystem/In_A/Record_Index_4.in
- Codes/FullSystem/In_A/Record_Index_5.in
- Codes/FullSystem/In_A/Record_Index_6.in
- Codes/FullSystem/In_A/Record_Index_7.in
- Codes/FullSystem/In_A/Record_Index_8.in
- Codes/FullSystem/In_A/Record_Index_9.in
- Codes/FullSystem/In_Droplet/
- Codes/FullSystem/In_Droplet/L1_12_N1_2000_A6B6.initial
- Codes/FullSystem/In_Droplet/Out/
- Codes/FullSystem/In_Droplet/Polymer_Index_1.in
- Codes/FullSystem/In_Droplet/Polymer_Index_10.in
- Codes/FullSystem/In_Droplet/Polymer_Index_2.in
[truncated: 111 more entries]
