# Supplementary material for: The exchange dynamics of biomolecular condensates
Source: eLife. 2024 Sep 25;12:RP91680. doi: 10.7554/eLife.91680 (PMC11424094; doi:10.7554/eLife.91680)
Supplement: Source code 1. [file elife-91680-code1.zip › Codes/DensePhase/In/L1_12_N1_1000_A2B2.initial]

LAMMPS chain data file

12000 atoms
11000 bonds
0 angles
0 dihedrals
0 impropers

2 atom types
1 bond types
0 angle types
0 dihedral types
0 improper types

-58.05445 58.05445 xlo xhi
-25.00000 25.00000 ylo yhi
-25.00000 25.00000 zlo zhi

Masses

1 188.49556
2 188.49556

Atoms

1 1 1 -23 -23.913 -23.913
2 1 1 -21 -23.913 -23.913
3 1 2 -19 -23.913 -23.913
4 1 2 -17 -23.913 -23.913
5 1 1 -15 -23.913 -23.913
6 1 1 -13 -23.913 -23.913
7 1 2 -11 -23.913 -23.913
8 1 2 -9 -23.913 -23.913
9 1 1 -7 -23.913 -23.913
10 1 1 -5 -23.913 -23.913
11 1 2 -3 -23.913 -23.913
12 1 2 -1 -23.913 -23.913
13 1 1 -23 -21.7391 -23.913
14 1 1 -21 -21.7391 -23.913
15 1 2 -19 -21.7391 -23.913
16 1 2 -17 -21.7391 -23.913
17 1 1 -15 -21.7391 -23.913
18 1 1 -13 -21.7391 -23.913
19 1 2 -11 -21.7391 -23.913
20 1 2 -9 -21.7391 -23.913
21 1 1 -7 -21.7391 -23.913
22 1 1 -5 -21.7391 -23.913
23 1 2 -3 -21.7391 -23.913
24 1 2 -1 -21.7391 -23.913
25 1 1 -23 -19.5652 -23.913
26 1 1 -21 -19.5652 -23.913
27 1 2 -19 -19.5652 -23.913
28 1 2 -17 -19.5652 -23.913
29 1 1 -15 -19.5652 -23.913
30 1 1 -13 -19.5652 -23.913
31 1 2 -11 -19.5652 -23.913
32 1 2 -9 -19.5652 -23.913
33 1 1 -7 -19.5652 -23.913
34 1 1 -5 -19.5652 -23.913
35 1 2 -3 -19.5652 -23.913
36 1 2 -1 -19.5652 -23.913
37 1 1 -23 -17.3913 -23.913
38 1 1 -21 -17.3913 -23.913
39 1 2 -19 -17.3913 -23.913
40 1 2 -17 -17.3913 -23.913
41 1 1 -15 -17.3913 -23.913
42 1 1 -13 -17.3913 -23.913
43 1 2 -11 -17.3913 -23.913
44 1 2 -9 -17.3913 -23.913
45 1 1 -7 -17.3913 -23.913
46 1 1 -5 -17.3913 -23.913
47 1 2 -3 -17.3913 -23.913
48 1 2 -1 -17.3913 -23.913
49 1 1 -23 -15.2174 -23.913
50 1 1 -21 -15.2174 -23.913
51 1 2 -19 -15.2174 -23.913
52 1 2 -17 -15.2174 -23.913
53 1 1 -15 -15.2174 -23.913
54 1 1 -13 -15.2174 -23.913
55 1 2 -11 -15.2174 -23.913
56 1 2 -9 -15.2174 -23.913
57 1 1 -7 -15.2174 -23.913
58 1 1 -5 -15.2174 -23.913
59 1 2 -3 -15.2174 -23.913
60 1 2 -1 -15.2174 -23.913
61 1 1 -23 -13.0435 -23.913
62 1 1 -21 -13.0435 -23.913
63 1 2 -19 -13.0435 -23.913
64 1 2 -17 -13.0435 -23.913
65 1 1 -15 -13.0435 -23.913
66 1 1 -13 -13.0435 -23.913
67 1 2 -11 -13.0435 -23.913
68 1 2 -9 -13.0435 -23.913
69 1 1 -7 -13.0435 -23.913
70 1 1 -5 -13.0435 -23.913
71 1 2 -3 -13.0435 -23.913
72 1 2 -1 -13.0435 -23.913
73 1 1 -23 -10.8696 -23.913
74 1 1 -21 -10.8696 -23.913
75 1 2 -19 -10.8696 -23.913
76 1 2 -17 -10.8696 -23.913
77 1 1 -15 -10.8696 -23.913
78 1 1 -13 -10.8696 -23.913
79 1 2 -11 -10.8696 -23.913
80 1 2 -9 -10.8696 -23.913
81 1 1 -7 -10.8696 -23.913
82 1 1 -5 -10.8696 -23.913
83 1 2 -3 -10.8696 -23.913
84 1 2 -1 -10.8696 -23.913
85 1 1 -23 -8.6957 -23.913
86 1 1 -21 -8.6957 -23.913
87 1 2 -19 -8.6957 -23.913
88 1 2 -17 -8.6957 -23.913
89 1 1 -15 -8.6957 -23.913
90 1 1 -13 -8.6957 -23.913
91 1 2 -11 -8.6957 -23.913
92 1 2 -9 -8.6957 -23.913
93 1 1 -7 -8.6957 -23.913
94 1 1 -5 -8.6957 -23.913
95 1 2 -3 -8.6957 -23.913
96 1 2 -1 -8.6957 -23.913
97 1 1 -23 -6.5217 -23.913
98 1 1 -21 -6.5217 -23.913
99 1 2 -19 -6.5217 -23.913
100 1 2 -17 -6.5217 -23.913
101 1 1 -15 -6.5217 -23.913
102 1 1 -13 -6.5217 -23.913
103 1 2 -11 -6.5217 -23.913
104 1 2 -9 -6.5217 -23.913
105 1 1 -7 -6.5217 -23.913
106 1 1 -5 -6.5217 -23.913
107 1 2 -3 -6.5217 -23.913
108 1 2 -1 -6.5217 -23.913
109 1 1 -23 -4.3478 -23.913
110 1 1 -21 -4.3478 -23.913
111 1 2 -19 -4.3478 -23.913
112 1 2 -17 -4.3478 -23.913
113 1 1 -15 -4.3478 -23.913
114 1 1 -13 -4.3478 -23.913
115 1 2 -11 -4.3478 -23.913
116 1 2 -9 -4.3478 -23.913
117 1 1 -7 -4.3478 -23.913
118 1 1 -5 -4.3478 -23.913
119 1 2 -3 -4.3478 -23.913
120 1 2 -1 -4.3478 -23.913
121 1 1 -23 -2.1739 -23.913
122 1 1 -21 -2.1739 -23.913
123 1 2 -19 -2.1739 -23.913
124 1 2 -17 -2.1739 -23.913
125 1 1 -15 -2.1739 -23.913
126 1 1 -13 -2.1739 -23.913
127 1 2 -11 -2.1739 -23.913
128 1 2 -9 -2.1739 -23.913
129 1 1 -7 -2.1739 -23.913
130 1 1 -5 -2.1739 -23.913
131 1 2 -3 -2.1739 -23.913
132 1 2 -1 -2.1739 -23.913
133 1 1 -23 0 -23.913
134 1 1 -21 0 -23.913
135 1 2 -19 0 -23.913
136 1 2 -17 0 -23.913
137 1 1 -15 0 -23.913
138 1 1 -13 0 -23.913
139 1 2 -11 0 -23.913
140 1 2 -9 0 -23.913
141 1 1 -7 0 -23.913
142 1 1 -5 0 -23.913
143 1 2 -3 0 -23.913
144 1 2 -1 0 -23.913
145 1 1 -23 2.1739 -23.913
146 1 1 -21 2.1739 -23.913
147 1 2 -19 2.1739 -23.913
148 1 2 -17 2.1739 -23.913
149 1 1 -15 2.1739 -23.913
150 1 1 -13 2.1739 -23.913
151 1 2 -11 2.1739 -23.913
152 1 2 -9 2.1739 -23.913
153 1 1 -7 2.1739 -23.913
154 1 1 -5 2.1739 -23.913
155 1 2 -3 2.1739 -23.913
156 1 2 -1 2.1739 -23.913
157 1 1 -23 4.3478 -23.913
158 1 1 -21 4.3478 -23.913
159 1 2 -19 4.3478 -23.913
160 1 2 -17 4.3478 -23.913
161 1 1 -15 4.3478 -23.913
162 1 1 -13 4.3478 -23.913
163 1 2 -11 4.3478 -23.913
164 1 2 -9 4.3478 -23.913
165 1 1 -7 4.3478 -23.913
166 1 1 -5 4.3478 -23.913
167 1 2 -3 4.3478 -23.913
168 1 2 -1 4.3478 -23.913
169 1 1 -23 6.5217 -23.913
170 1 1 -21 6.5217 -23.913
171 1 2 -19 6.5217 -23.913
172 1 2 -17 6.5217 -23.913
173 1 1 -15 6.5217 -23.913
174 1 1 -13 6.5217 -23.913
175 1 2 -11 6.5217 -23.913
176 1 2 -9 6.5217 -23.913
177 1 1 -7 6.5217 -23.913
178 1 1 -5 6.5217 -23.913
179 1 2 -3 6.5217 -23.913
180 1 2 -1 6.5217 -23.913
181 1 1 -23 8.6957 -23.913
182 1 1 -21 8.6957 -23.913
183 1 2 -19 8.6957 -23.913
184 1 2 -17 8.6957 -23.913
185 1 1 -15 8.6957 -23.913
186 1 1 -13 8.6957 -23.913
187 1 2 -11 8.6957 -23.913
188 1 2 -9 8.6957 -23.913
189 1 1 -7 8.6957 -23.913
190 1 1 -5 8.6957 -23.913
191 1 2 -3 8.6957 -23.913
192 1 2 -1 8.6957 -23.913
193 1 1 -23 10.8696 -23.913
194 1 1 -21 10.8696 -23.913
195 1 2 -19 10.8696 -23.913
196 1 2 -17 10.8696 -23.913
197 1 1 -15 10.8696 -23.913
198 1 1 -13 10.8696 -23.913
199 1 2 -11 10.8696 -23.913
200 1 2 -9 10.8696 -23.913
201 1 1 -7 10.8696 -23.913
202 1 1 -5 10.8696 -23.913
203 1 2 -3 10.8696 -23.913
204 1 2 -1 10.8696 -23.913
205 1 1 -23 13.0435 -23.913
206 1 1 -21 13.0435 -23.913
207 1 2 -19 13.0435 -23.913
208 1 2 -17 13.0435 -23.913
209 1 1 -15 13.0435 -23.913
210 1 1 -13 13.0435 -23.913
211 1 2 -11 13.0435 -23.913
212 1 2 -9 13.0435 -23.913
213 1 1 -7 13.0435 -23.913
214 1 1 -5 13.0435 -23.913
215 1 2 -3 13.0435 -23.913
216 1 2 -1 13.0435 -23.913
217 1 1 -23 15.2174 -23.913
218 1 1 -21 15.2174 -23.913
219 1 2 -19 15.2174 -23.913
220 1 2 -17 15.2174 -23.913
221 1 1 -15 15.2174 -23.913
222 1 1 -13 15.2174 -23.913
223 1 2 -11 15.2174 -23.913
224 1 2 -9 15.2174 -23.913
225 1 1 -7 15.2174 -23.913
226 1 1 -5 15.2174 -23.913
227 1 2 -3 15.2174 -23.913
228 1 2 -1 15.2174 -23.913
229 1 1 -23 17.3913 -23.913
230 1 1 -21 17.3913 -23.913
231 1 2 -19 17.3913 -23.913
232 1 2 -17 17.3913 -23.913
233 1 1 -15 17.3913 -23.913
234 1 1 -13 17.3913 -23.913
235 1 2 -11 17.3913 -23.913
236 1 2 -9 17.3913 -23.913
237 1 1 -7 17.3913 -23.913
238 1 1 -5 17.3913 -23.913
239 1 2 -3 17.3913 -23.913
240 1 2 -1 17.3913 -23.913
241 1 1 -23 19.5652 -23.913
242 1 1 -21 19.5652 -23.913
243 1 2 -19 19.5652 -23.913
244 1 2 -17 19.5652 -23.913
245 1 1 -15 19.5652 -23.913
246 1 1 -13 19.5652 -23.913
247 1 2 -11 19.5652 -23.913
248 1 2 -9 19.5652 -23.913
249 1 1 -7 19.5652 -23.913
250 1 1 -5 19.5652 -23.913
251 1 2 -3 19.5652 -23.913
252 1 2 -1 19.5652 -23.913
253 1 1 -23 21.7391 -23.913
254 1 1 -21 21.7391 -23.913
255 1 2 -19 21.7391 -23.913
256 1 2 -17 21.7391 -23.913
257 1 1 -15 21.7391 -23.913
258 1 1 -13 21.7391 -23.913
259 1 2 -11 21.7391 -23.913
260 1 2 -9 21.7391 -23.913
261 1 1 -7 21.7391 -23.913
262 1 1 -5 21.7391 -23.913
263 1 2 -3 21.7391 -23.913
264 1 2 -1 21.7391 -23.913
265 1 1 -23 23.913 -23.913
266 1 1 -21 23.913 -23.913
267 1 2 -19 23.913 -23.913
268 1 2 -17 23.913 -23.913
269 1 1 -15 23.913 -23.913
270 1 1 -13 23.913 -23.913
271 1 2 -11 23.913 -23.913
272 1 2 -9 23.913 -23.913
273 1 1 -7 23.913 -23.913
274 1 1 -5 23.913 -23.913
275 1 2 -3 23.913 -23.913
276 1 2 -1 23.913 -23.913
277 1 1 1 -23.913 -23.913
278 1 1 3 -23.913 -23.913
279 1 2 5 -23.913 -23.913
280 1 2 7 -23.913 -23.913
281 1 1 9 -23.913 -23.913
282 1 1 11 -23.913 -23.913
283 1 2 13 -23.913 -23.913
284 1 2 15 -23.913 -23.913
285 1 1 17 -23.913 -23.913
286 1 1 19 -23.913 -23.913
287 1 2 21 -23.913 -23.913
288 1 2 23 -23.913 -23.913
289 1 1 1 -21.7391 -23.913
290 1 1 3 -21.7391 -23.913
291 1 2 5 -21.7391 -23.913
292 1 2 7 -21.7391 -23.913
293 1 1 9 -21.7391 -23.913
294 1 1 11 -21.7391 -23.913
295 1 2 13 -21.7391 -23.913
296 1 2 15 -21.7391 -23.913
297 1 1 17 -21.7391 -23.913
298 1 1 19 -21.7391 -23.913
299 1 2 21 -21.7391 -23.913
300 1 2 23 -21.7391 -23.913
301 1 1 1 -19.5652 -23.913
302 1 1 3 -19.5652 -23.913
303 1 2 5 -19.5652 -23.913
304 1 2 7 -19.5652 -23.913
305 1 1 9 -19.5652 -23.913
306 1 1 11 -19.5652 -23.913
307 1 2 13 -19.5652 -23.913
308 1 2 15 -19.5652 -23.913
309 1 1 17 -19.5652 -23.913
310 1 1 19 -19.5652 -23.913
311 1 2 21 -19.5652 -23.913
312 1 2 23 -19.5652 -23.913
313 1 1 1 -17.3913 -23.913
314 1 1 3 -17.3913 -23.913
315 1 2 5 -17.3913 -23.913
316 1 2 7 -17.3913 -23.913
317 1 1 9 -17.3913 -23.913
318 1 1 11 -17.3913 -23.913
319 1 2 13 -17.3913 -23.913
320 1 2 15 -17.3913 -23.913
321 1 1 17 -17.3913 -23.913
322 1 1 19 -17.3913 -23.913
323 1 2 21 -17.3913 -23.913
324 1 2 23 -17.3913 -23.913
325 1 1 1 -15.2174 -23.913
326 1 1 3 -15.2174 -23.913
327 1 2 5 -15.2174 -23.913
328 1 2 7 -15.2174 -23.913
329 1 1 9 -15.2174 -23.913
330 1 1 11 -15.2174 -23.913
331 1 2 13 -15.2174 -23.913
332 1 2 15 -15.2174 -23.913
333 1 1 17 -15.2174 -23.913
334 1 1 19 -15.2174 -23.913
335 1 2 21 -15.2174 -23.913
336 1 2 23 -15.2174 -23.913
337 1 1 1 -13.0435 -23.913
338 1 1 3 -13.0435 -23.913
339 1 2 5 -13.0435 -23.913
340 1 2 7 -13.0435 -23.913
341 1 1 9 -13.0435 -23.913
342 1 1 11 -13.0435 -23.913
343 1 2 13 -13.0435 -23.913
344 1 2 15 -13.0435 -23.913
345 1 1 17 -13.0435 -23.913
346 1 1 19 -13.0435 -23.913
347 1 2 21 -13.0435 -23.913
348 1 2 23 -13.0435 -23.913
349 1 1 1 -10.8696 -23.913
350 1 1 3 -10.8696 -23.913
351 1 2 5 -10.8696 -23.913
352 1 2 7 -10.8696 -23.913
353 1 1 9 -10.8696 -23.913
354 1 1 11 -10.8696 -23.913
355 1 2 13 -10.8696 -23.913
356 1 2 15 -10.8696 -23.913
357 1 1 17 -10.8696 -23.913
358 1 1 19 -10.8696 -23.913
359 1 2 21 -10.8696 -23.913
360 1 2 23 -10.8696 -23.913
361 1 1 1 -8.6957 -23.913
362 1 1 3 -8.6957 -23.913
363 1 2 5 -8.6957 -23.913
364 1 2 7 -8.6957 -23.913
365 1 1 9 -8.6957 -23.913
366 1 1 11 -8.6957 -23.913
367 1 2 13 -8.6957 -23.913
368 1 2 15 -8.6957 -23.913
369 1 1 17 -8.6957 -23.913
370 1 1 19 -8.6957 -23.913
371 1 2 21 -8.6957 -23.913
372 1 2 23 -8.6957 -23.913
373 1 1 1 -6.5217 -23.913
374 1 1 3 -6.5217 -23.913
375 1 2 5 -6.5217 -23.913
376 1 2 7 -6.5217 -23.913
377 1 1 9 -6.5217 -23.913
378 1 1 11 -6.5217 -23.913
379 1 2 13 -6.5217 -23.913
380 1 2 15 -6.5217 -23.913
381 1 1 17 -6.5217 -23.913
382 1 1 19 -6.5217 -23.913
383 1 2 21 -6.5217 -23.913
384 1 2 23 -6.5217 -23.913
385 1 1 1 -4.3478 -23.913
386 1 1 3 -4.3478 -23.913
387 1 2 5 -4.3478 -23.913
388 1 2 7 -4.3478 -23.913
389 1 1 9 -4.3478 -23.913
390 1 1 11 -4.3478 -23.913
391 1 2 13 -4.3478 -23.913
392 1 2 15 -4.3478 -23.913
393 1 1 17 -4.3478 -23.913
394 1 1 19 -4.3478 -23.913
395 1 2 21 -4.3478 -23.913
396 1 2 23 -4.3478 -23.913
397 1 1 1 -2.1739 -23.913
398 1 1 3 -2.1739 -23.913
399 1 2 5 -2.1739 -23.913
400 1 2 7 -2.1739 -23.913
401 1 1 9 -2.1739 -23.913
402 1 1 11 -2.1739 -23.913
403 1 2 13 -2.1739 -23.913
404 1 2 15 -2.1739 -23.913
405 1 1 17 -2.1739 -23.913
406 1 1 19 -2.1739 -23.913
407 1 2 21 -2.1739 -23.913
408 1 2 23 -2.1739 -23.913
409 1 1 1 0 -23.913
410 1 1 3 0 -23.913
411 1 2 5 0 -23.913
412 1 2 7 0 -23.913
413 1 1 9 0 -23.913
414 1 1 11 0 -23.913
415 1 2 13 0 -23.913
416 1 2 15 0 -23.913
417 1 1 17 0 -23.913
418 1 1 19 0 -23.913
419 1 2 21 0 -23.913
420 1 2 23 0 -23.913
421 1 1 1 2.1739 -23.913
422 1 1 3 2.1739 -23.913
423 1 2 5 2.1739 -23.913
424 1 2 7 2.1739 -23.913
425 1 1 9 2.1739 -23.913
426 1 1 11 2.1739 -23.913
427 1 2 13 2.1739 -23.913
428 1 2 15 2.1739 -23.913
429 1 1 17 2.1739 -23.913
430 1 1 19 2.1739 -23.913
431 1 2 21 2.1739 -23.913
432 1 2 23 2.1739 -23.913
433 1 1 1 4.3478 -23.913
434 1 1 3 4.3478 -23.913
435 1 2 5 4.3478 -23.913
436 1 2 7 4.3478 -23.913
437 1 1 9 4.3478 -23.913
438 1 1 11 4.3478 -23.913
439 1 2 13 4.3478 -23.913
440 1 2 15 4.3478 -23.913
441 1 1 17 4.3478 -23.913
442 1 1 19 4.3478 -23.913
443 1 2 21 4.3478 -23.913
444 1 2 23 4.3478 -23.913
445 1 1 1 6.5217 -23.913
446 1 1 3 6.5217 -23.913
447 1 2 5 6.5217 -23.913
448 1 2 7 6.5217 -23.913
449 1 1 9 6.5217 -23.913
450 1 1 11 6.5217 -23.913
451 1 2 13 6.5217 -23.913
452 1 2 15 6.5217 -23.913
453 1 1 17 6.5217 -23.913
454 1 1 19 6.5217 -23.913
455 1 2 21 6.5217 -23.913
456 1 2 23 6.5217 -23.913
457 1 1 1 8.6957 -23.913
458 1 1 3 8.6957 -23.913
459 1 2 5 8.6957 -23.913
460 1 2 7 8.6957 -23.913
461 1 1 9 8.6957 -23.913
462 1 1 11 8.6957 -23.913
463 1 2 13 8.6957 -23.913
464 1 2 15 8.6957 -23.913
465 1 1 17 8.6957 -23.913
466 1 1 19 8.6957 -23.913
467 1 2 21 8.6957 -23.913
468 1 2 23 8.6957 -23.913
469 1 1 1 10.8696 -23.913
470 1 1 3 10.8696 -23.913
471 1 2 5 10.8696 -23.913
472 1 2 7 10.8696 -23.913
473 1 1 9 10.8696 -23.913
474 1 1 11 10.8696 -23.913
475 1 2 13 10.8696 -23.913
476 1 2 15 10.8696 -23.913
477 1 1 17 10.8696 -23.913
478 1 1 19 10.8696 -23.913
479 1 2 21 10.8696 -23.913
480 1 2 23 10.8696 -23.913
481 1 1 1 13.0435 -23.913
482 1 1 3 13.0435 -23.913
483 1 2 5 13.0435 -23.913
484 1 2 7 13.0435 -23.913
485 1 1 9 13.0435 -23.913
486 1 1 11 13.0435 -23.913
487 1 2 13 13.0435 -23.913
488 1 2 15 13.0435 -23.913
489 1 1 17 13.0435 -23.913
490 1 1 19 13.0435 -23.913
491 1 2 21 13.0435 -23.913
492 1 2 23 13.0435 -23.913
493 1 1 1 15.2174 -23.913
494 1 1 3 15.2174 -23.913
495 1 2 5 15.2174 -23.913
496 1 2 7 15.2174 -23.913
497 1 1 9 15.2174 -23.913
498 1 1 11 15.2174 -23.913
499 1 2 13 15.2174 -23.913
500 1 2 15 15.2174 -23.913
501 1 1 17 15.2174 -23.913
502 1 1 19 15.2174 -23.913
503 1 2 21 15.2174 -23.913
504 1 2 23 15.2174 -23.913
505 1 1 1 17.3913 -23.913
506 1 1 3 17.3913 -23.913
507 1 2 5 17.3913 -23.913
508 1 2 7 17.3913 -23.913
509 1 1 9 17.3913 -23.913
510 1 1 11 17.3913 -23.913
511 1 2 13 17.3913 -23.913
512 1 2 15 17.3913 -23.913
513 1 1 17 17.3913 -23.913
514 1 1 19 17.3913 -23.913
515 1 2 21 17.3913 -23.913
516 1 2 23 17.3913 -23.913
517 1 1 1 19.5652 -23.913
518 1 1 3 19.5652 -23.913
519 1 2 5 19.5652 -23.913
520 1 2 7 19.5652 -23.913
521 1 1 9 19.5652 -23.913
522 1 1 11 19.5652 -23.913
523 1 2 13 19.5652 -23.913
524 1 2 15 19.5652 -23.913
525 1 1 17 19.5652 -23.913
526 1 1 19 19.5652 -23.913
527 1 2 21 19.5652 -23.913
528 1 2 23 19.5652 -23.913
529 1 1 1 21.7391 -23.913
530 1 1 3 21.7391 -23.913
531 1 2 5 21.7391 -23.913
532 1 2 7 21.7391 -23.913
533 1 1 9 21.7391 -23.913
534 1 1 11 21.7391 -23.913
535 1 2 13 21.7391 -23.913
536 1 2 15 21.7391 -23.913
537 1 1 17 21.7391 -23.913
538 1 1 19 21.7391 -23.913
539 1 2 21 21.7391 -23.913
540 1 2 23 21.7391 -23.913
541 1 1 1 23.913 -23.913
542 1 1 3 23.913 -23.913
543 1 2 5 23.913 -23.913
544 1 2 7 23.913 -23.913
545 1 1 9 23.913 -23.913
546 1 1 11 23.913 -23.913
547 1 2 13 23.913 -23.913
548 1 2 15 23.913 -23.913
549 1 1 17 23.913 -23.913
550 1 1 19 23.913 -23.913
551 1 2 21 23.913 -23.913
552 1 2 23 23.913 -23.913
553 1 1 -23 -23.913 -21.7391
554 1 1 -21 -23.913 -21.7391
555 1 2 -19 -23.913 -21.7391
556 1 2 -17 -23.913 -21.7391
557 1 1 -15 -23.913 -21.7391
558 1 1 -13 -23.913 -21.7391
559 1 2 -11 -23.913 -21.7391
560 1 2 -9 -23.913 -21.7391
561 1 1 -7 -23.913 -21.7391
562 1 1 -5 -23.913 -21.7391
563 1 2 -3 -23.913 -21.7391
564 1 2 -1 -23.913 -21.7391
565 1 1 -23 -21.7391 -21.7391
566 1 1 -21 -21.7391 -21.7391
567 1 2 -19 -21.7391 -21.7391
568 1 2 -17 -21.7391 -21.7391
569 1 1 -15 -21.7391 -21.7391
570 1 1 -13 -21.7391 -21.7391
571 1 2 -11 -21.7391 -21.7391
572 1 2 -9 -21.7391 -21.7391
573 1 1 -7 -21.7391 -21.7391
574 1 1 -5 -21.7391 -21.7391
575 1 2 -3 -21.7391 -21.7391
576 1 2 -1 -21.7391 -21.7391
577 1 1 -23 -19.5652 -21.7391
578 1 1 -21 -19.5652 -21.7391
579 1 2 -19 -19.5652 -21.7391
580 1 2 -17 -19.5652 -21.7391
581 1 1 -15 -19.5652 -21.7391
582 1 1 -13 -19.5652 -21.7391
583 1 2 -11 -19.5652 -21.7391
584 1 2 -9 -19.5652 -21.7391
585 1 1 -7 -19.5652 -21.7391
586 1 1 -5 -19.5652 -21.7391
587 1 2 -3 -19.5652 -21.7391
588 1 2 -1 -19.5652 -21.7391
589 1 1 -23 -17.3913 -21.7391
590 1 1 -21 -17.3913 -21.7391
591 1 2 -19 -17.3913 -21.7391
592 1 2 -17 -17.3913 -21.7391
593 1 1 -15 -17.3913 -21.7391
594 1 1 -13 -17.3913 -21.7391
595 1 2 -11 -17.3913 -21.7391
596 1 2 -9 -17.3913 -21.7391
597 1 1 -7 -17.3913 -21.7391
598 1 1 -5 -17.3913 -21.7391
599 1 2 -3 -17.3913 -21.7391
600 1 2 -1 -17.3913 -21.7391
601 1 1 -23 -15.2174 -21.7391
602 1 1 -21 -15.2174 -21.7391
603 1 2 -19 -15.2174 -21.7391
604 1 2 -17 -15.2174 -21.7391
605 1 1 -15 -15.2174 -21.7391
606 1 1 -13 -15.2174 -21.7391
607 1 2 -11 -15.2174 -21.7391
608 1 2 -9 -15.2174 -21.7391
609 1 1 -7 -15.2174 -21.7391
610 1 1 -5 -15.2174 -21.7391
611 1 2 -3 -15.2174 -21.7391
612 1 2 -1 -15.2174 -21.7391
613 1 1 -23 -13.0435 -21.7391
614 1 1 -21 -13.0435 -21.7391
615 1 2 -19 -13.0435 -21.7391
616 1 2 -17 -13.0435 -21.7391
617 1 1 -15 -13.0435 -21.7391
618 1 1 -13 -13.0435 -21.7391
619 1 2 -11 -13.0435 -21.7391
620 1 2 -9 -13.0435 -21.7391
621 1 1 -7 -13.0435 -21.7391
622 1 1 -5 -13.0435 -21.7391
623 1 2 -3 -13.0435 -21.7391
624 1 2 -1 -13.0435 -21.7391
625 1 1 -23 -10.8696 -21.7391
626 1 1 -21 -10.8696 -21.7391
627 1 2 -19 -10.8696 -21.7391
628 1 2 -17 -10.8696 -21.7391
629 1 1 -15 -10.8696 -21.7391
630 1 1 -13 -10.8696 -21.7391
631 1 2 -11 -10.8696 -21.7391
632 1 2 -9 -10.8696 -21.7391
633 1 1 -7 -10.8696 -21.7391
634 1 1 -5 -10.8696 -21.7391
635 1 2 -3 -10.8696 -21.7391
636 1 2 -1 -10.8696 -21.7391
637 1 1 -23 -8.6957 -21.7391
638 1 1 -21 -8.6957 -21.7391
639 1 2 -19 -8.6957 -21.7391
640 1 2 -17 -8.6957 -21.7391
641 1 1 -15 -8.6957 -21.7391
642 1 1 -13 -8.6957 -21.7391
643 1 2 -11 -8.6957 -21.7391
644 1 2 -9 -8.6957 -21.7391
645 1 1 -7 -8.6957 -21.7391
646 1 1 -5 -8.6957 -21.7391
647 1 2 -3 -8.6957 -21.7391
648 1 2 -1 -8.6957 -21.7391
649 1 1 -23 -6.5217 -21.7391
650 1 1 -21 -6.5217 -21.7391
651 1 2 -19 -6.5217 -21.7391
652 1 2 -17 -6.5217 -21.7391
653 1 1 -15 -6.5217 -21.7391
654 1 1 -13 -6.5217 -21.7391
655 1 2 -11 -6.5217 -21.7391
656 1 2 -9 -6.5217 -21.7391
657 1 1 -7 -6.5217 -21.7391
658 1 1 -5 -6.5217 -21.7391
659 1 2 -3 -6.5217 -21.7391
660 1 2 -1 -6.5217 -21.7391
661 1 1 -23 -4.3478 -21.7391
662 1 1 -21 -4.3478 -21.7391
663 1 2 -19 -4.3478 -21.7391
664 1 2 -17 -4.3478 -21.7391
665 1 1 -15 -4.3478 -21.7391
666 1 1 -13 -4.3478 -21.7391
667 1 2 -11 -4.3478 -21.7391
668 1 2 -9 -4.3478 -21.7391
669 1 1 -7 -4.3478 -21.7391
670 1 1 -5 -4.3478 -21.7391
671 1 2 -3 -4.3478 -21.7391
672 1 2 -1 -4.3478 -21.7391
673 1 1 -23 -2.1739 -21.7391
674 1 1 -21 -2.1739 -21.7391
675 1 2 -19 -2.1739 -21.7391
676 1 2 -17 -2.1739 -21.7391
677 1 1 -15 -2.1739 -21.7391
678 1 1 -13 -2.1739 -21.7391
679 1 2 -11 -2.1739 -21.7391
680 1 2 -9 -2.1739 -21.7391
681 1 1 -7 -2.1739 -21.7391
682 1 1 -5 -2.1739 -21.7391
683 1 2 -3 -2.1739 -21.7391
684 1 2 -1 -2.1739 -21.7391
685 1 1 -23 0 -21.7391
686 1 1 -21 0 -21.7391
687 1 2 -19 0 -21.7391
688 1 2 -17 0 -21.7391
689 1 1 -15 0 -21.7391
690 1 1 -13 0 -21.7391
691 1 2 -11 0 -21.7391
692 1 2 -9 0 -21.7391
693 1 1 -7 0 -21.7391
694 1 1 -5 0 -21.7391
695 1 2 -3 0 -21.7391
696 1 2 -1 0 -21.7391
697 1 1 -23 2.1739 -21.7391
698 1 1 -21 2.1739 -21.7391
699 1 2 -19 2.1739 -21.7391
700 1 2 -17 2.1739 -21.7391
701 1 1 -15 2.1739 -21.7391
702 1 1 -13 2.1739 -21.7391
703 1 2 -11 2.1739 -21.7391
704 1 2 -9 2.1739 -21.7391
705 1 1 -7 2.1739 -21.7391
706 1 1 -5 2.1739 -21.7391
707 1 2 -3 2.1739 -21.7391
708 1 2 -1 2.1739 -21.7391
709 1 1 -23 4.3478 -21.7391
710 1 1 -21 4.3478 -21.7391
711 1 2 -19 4.3478 -21.7391
712 1 2 -17 4.3478 -21.7391
713 1 1 -15 4.3478 -21.7391
714 1 1 -13 4.3478 -21.7391
715 1 2 -11 4.3478 -21.7391
716 1 2 -9 4.3478 -21.7391
717 1 1 -7 4.3478 -21.7391
718 1 1 -5 4.3478 -21.7391
719 1 2 -3 4.3478 -21.7391
720 1 2 -1 4.3478 -21.7391
721 1 1 -23 6.5217 -21.7391
722 1 1 -21 6.5217 -21.7391
723 1 2 -19 6.5217 -21.7391
724 1 2 -17 6.5217 -21.7391
725 1 1 -15 6.5217 -21.7391
726 1 1 -13 6.5217 -21.7391
727 1 2 -11 6.5217 -21.7391
728 1 2 -9 6.5217 -21.7391
729 1 1 -7 6.5217 -21.7391
730 1 1 -5 6.5217 -21.7391
731 1 2 -3 6.5217 -21.7391
732 1 2 -1 6.5217 -21.7391
733 1 1 -23 8.6957 -21.7391
734 1 1 -21 8.6957 -21.7391
735 1 2 -19 8.6957 -21.7391
736 1 2 -17 8.6957 -21.7391
737 1 1 -15 8.6957 -21.7391
738 1 1 -13 8.6957 -21.7391
739 1 2 -11 8.6957 -21.7391
740 1 2 -9 8.6957 -21.7391
741 1 1 -7 8.6957 -21.7391
742 1 1 -5 8.6957 -21.7391
743 1 2 -3 8.6957 -21.7391
744 1 2 -1 8.6957 -21.7391
745 1 1 -23 10.8696 -21.7391
746 1 1 -21 10.8696 -21.7391
747 1 2 -19 10.8696 -21.7391
748 1 2 -17 10.8696 -21.7391
749 1 1 -15 10.8696 -21.7391
750 1 1 -13 10.8696 -21.7391
751 1 2 -11 10.8696 -21.7391
752 1 2 -9 10.8696 -21.7391
753 1 1 -7 10.8696 -21.7391
754 1 1 -5 10.8696 -21.7391
755 1 2 -3 10.8696 -21.7391
756 1 2 -1 10.8696 -21.7391
757 1 1 -23 13.0435 -21.7391
758 1 1 -21 13.0435 -21.7391
759 1 2 -19 13.0435 -21.7391
760 1 2 -17 13.0435 -21.7391
761 1 1 -15 13.0435 -21.7391
762 1 1 -13 13.0435 -21.7391
763 1 2 -11 13.0435 -21.7391
764 1 2 -9 13.0435 -21.7391
765 1 1 -7 13.0435 -21.7391
766 1 1 -5 13.0435 -21.7391
767 1 2 -3 13.0435 -21.7391
768 1 2 -1 13.0435 -21.7391
769 1 1 -23 15.2174 -21.7391
770 1 1 -21 15.2174 -21.7391
771 1 2 -19 15.2174 -21.7391
772 1 2 -17 15.2174 -21.7391
773 1 1 -15 15.2174 -21.7391
774 1 1 -13 15.2174 -21.7391
775 1 2 -11 15.2174 -21.7391
776 1 2 -9 15.2174 -21.7391
777 1 1 -7 15.2174 -21.7391
778 1 1 -5 15.2174 -21.7391
779 1 2 -3 15.2174 -21.7391
780 1 2 -1 15.2174 -21.7391
781 1 1 -23 17.3913 -21.7391
782 1 1 -21 17.3913 -21.7391
783 1 2 -19 17.3913 -21.7391
784 1 2 -17 17.3913 -21.7391
785 1 1 -15 17.3913 -21.7391
786 1 1 -13 17.3913 -21.7391
787 1 2 -11 17.3913 -21.7391
788 1 2 -9 17.3913 -21.7391
789 1 1 -7 17.3913 -21.7391
790 1 1 -5 17.3913 -21.7391
791 1 2 -3 17.3913 -21.7391
792 1 2 -1 17.3913 -21.7391
793 1 1 -23 19.5652 -21.7391
794 1 1 -21 19.5652 -21.7391
795 1 2 -19 19.5652 -21.7391
796 1 2 -17 19.5652 -21.7391
797 1 1 -15 19.5652 -21.7391
798 1 1 -13 19.5652 -21.7391
799 1 2 -11 19.5652 -21.7391
800 1 2 -9 19.5652 -21.7391
801 1 1 -7 19.5652 -21.7391
802 1 1 -5 19.5652 -21.7391
803 1 2 -3 19.5652 -21.7391
804 1 2 -1 19.5652 -21.7391
805 1 1 -23 21.7391 -21.7391
806 1 1 -21 21.7391 -21.7391
807 1 2 -19 21.7391 -21.7391
808 1 2 -17 21.7391 -21.7391
809 1 1 -15 21.7391 -21.7391
810 1 1 -13 21.7391 -21.7391
811 1 2 -11 21.7391 -21.7391
812 1 2 -9 21.7391 -21.7391
813 1 1 -7 21.7391 -21.7391
814 1 1 -5 21.7391 -21.7391
815 1 2 -3 21.7391 -21.7391
816 1 2 -1 21.7391 -21.7391
817 1 1 -23 23.913 -21.7391
818 1 1 -21 23.913 -21.7391
819 1 2 -19 23.913 -21.7391
820 1 2 -17 23.913 -21.7391
821 1 1 -15 23.913 -21.7391
822 1 1 -13 23.913 -21.7391
823 1 2 -11 23.913 -21.7391
824 1 2 -9 23.913 -21.7391
825 1 1 -7 23.913 -21.7391
826 1 1 -5 23.913 -21.7391
827 1 2 -3 23.913 -21.7391
828 1 2 -1 23.913 -21.7391
829 1 1 1 -23.913 -21.7391
830 1 1 3 -23.913 -21.7391
831 1 2 5 -23.913 -21.7391
832 1 2 7 -23.913 -21.7391
833 1 1 9 -23.913 -21.7391
834 1 1 11 -23.913 -21.7391
835 1 2 13 -23.913 -21.7391
836 1 2 15 -23.913 -21.7391
837 1 1 17 -23.913 -21.7391
838 1 1 19 -23.913 -21.7391
839 1 2 21 -23.913 -21.7391
840 1 2 23 -23.913 -21.7391
841 1 1 1 -21.7391 -21.7391
842 1 1 3 -21.7391 -21.7391
843 1 2 5 -21.7391 -21.7391
844 1 2 7 -21.7391 -21.7391
845 1 1 9 -21.7391 -21.7391
846 1 1 11 -21.7391 -21.7391
847 1 2 13 -21.7391 -21.7391
848 1 2 15 -21.7391 -21.7391
849 1 1 17 -21.7391 -21.7391
850 1 1 19 -21.7391 -21.7391
851 1 2 21 -21.7391 -21.7391
852 1 2 23 -21.7391 -21.7391
853 1 1 1 -19.5652 -21.7391
854 1 1 3 -19.5652 -21.7391
855 1 2 5 -19.5652 -21.7391
856 1 2 7 -19.5652 -21.7391
857 1 1 9 -19.5652 -21.7391
858 1 1 11 -19.5652 -21.7391
859 1 2 13 -19.5652 -21.7391
860 1 2 15 -19.5652 -21.7391
861 1 1 17 -19.5652 -21.7391
862 1 1 19 -19.5652 -21.7391
863 1 2 21 -19.5652 -21.7391
864 1 2 23 -19.5652 -21.7391
865 1 1 1 -17.3913 -21.7391
866 1 1 3 -17.3913 -21.7391
867 1 2 5 -17.3913 -21.7391
868 1 2 7 -17.3913 -21.7391
869 1 1 9 -17.3913 -21.7391
870 1 1 11 -17.3913 -21.7391
871 1 2 13 -17.3913 -21.7391
872 1 2 15 -17.3913 -21.7391
873 1 1 17 -17.3913 -21.7391
874 1 1 19 -17.3913 -21.7391
875 1 2 21 -17.3913 -21.7391
876 1 2 23 -17.3913 -21.7391
877 1 1 1 -15.2174 -21.7391
878 1 1 3 -15.2174 -21.7391
879 1 2 5 -15.2174 -21.7391
880 1 2 7 -15.2174 -21.7391
881 1 1 9 -15.2174 -21.7391
882 1 1 11 -15.2174 -21.7391
883 1 2 13 -15.2174 -21.7391
884 1 2 15 -15.2174 -21.7391
885 1 1 17 -15.2174 -21.7391
886 1 1 19 -15.2174 -21.7391
887 1 2 21 -15.2174 -21.7391
888 1 2 23 -15.2174 -21.7391
889 1 1 1 -13.0435 -21.7391
890 1 1 3 -13.0435 -21.7391
891 1 2 5 -13.0435 -21.7391
892 1 2 7 -13.0435 -21.7391
893 1 1 9 -13.0435 -21.7391
894 1 1 11 -13.0435 -21.7391
895 1 2 13 -13.0435 -21.7391
896 1 2 15 -13.0435 -21.7391
897 1 1 17 -13.0435 -21.7391
898 1 1 19 -13.0435 -21.7391
899 1 2 21 -13.0435 -21.7391
900 1 2 23 -13.0435 -21.7391
901 1 1 1 -10.8696 -21.7391
902 1 1 3 -10.8696 -21.7391
903 1 2 5 -10.8696 -21.7391
904 1 2 7 -10.8696 -21.7391
905 1 1 9 -10.8696 -21.7391
906 1 1 11 -10.8696 -21.7391
907 1 2 13 -10.8696 -21.7391
908 1 2 15 -10.8696 -21.7391
909 1 1 17 -10.8696 -21.7391
910 1 1 19 -10.8696 -21.7391
911 1 2 21 -10.8696 -21.7391
912 1 2 23 -10.8696 -21.7391
913 1 1 1 -8.6957 -21.7391
914 1 1 3 -8.6957 -21.7391
915 1 2 5 -8.6957 -21.7391
916 1 2 7 -8.6957 -21.7391
917 1 1 9 -8.6957 -21.7391
918 1 1 11 -8.6957 -21.7391
919 1 2 13 -8.6957 -21.7391
920 1 2 15 -8.6957 -21.7391
921 1 1 17 -8.6957 -21.7391
922 1 1 19 -8.6957 -21.7391
923 1 2 21 -8.6957 -21.7391
924 1 2 23 -8.6957 -21.7391
925 1 1 1 -6.5217 -21.7391
926 1 1 3 -6.5217 -21.7391
927 1 2 5 -6.5217 -21.7391
928 1 2 7 -6.5217 -21.7391
929 1 1 9 -6.5217 -21.7391
930 1 1 11 -6.5217 -21.7391
931 1 2 13 -6.5217 -21.7391
932 1 2 15 -6.5217 -21.7391
933 1 1 17 -6.5217 -21.7391
934 1 1 19 -6.5217 -21.7391
935 1 2 21 -6.5217 -21.7391
936 1 2 23 -6.5217 -21.7391
937 1 1 1 -4.3478 -21.7391
938 1 1 3 -4.3478 -21.7391
939 1 2 5 -4.3478 -21.7391
940 1 2 7 -4.3478 -21.7391
941 1 1 9 -4.3478 -21.7391
942 1 1 11 -4.3478 -21.7391
943 1 2 13 -4.3478 -21.7391
944 1 2 15 -4.3478 -21.7391
945 1 1 17 -4.3478 -21.7391
946 1 1 19 -4.3478 -21.7391
947 1 2 21 -4.3478 -21.7391
948 1 2 23 -4.3478 -21.7391
949 1 1 1 -2.1739 -21.7391
950 1 1 3 -2.1739 -21.7391
951 1 2 5 -2.1739 -21.7391
952 1 2 7 -2.1739 -21.7391
953 1 1 9 -2.1739 -21.7391
954 1 1 11 -2.1739 -21.7391
955 1 2 13 -2.1739 -21.7391
956 1 2 15 -2.1739 -21.7391
957 1 1 17 -2.1739 -21.7391
958 1 1 19 -2.1739 -21.7391
959 1 2 21 -2.1739 -21.7391
960 1 2 23 -2.1739 -21.7391
961 1 1 1 0 -21.7391
962 1 1 3 0 -21.7391
963 1 2 5 0 -21.7391
964 1 2 7 0 -21.7391
965 1 1 9 0 -21.7391
966 1 1 11 0 -21.7391
967 1 2 13 0 -21.7391
968 1 2 15 0 -21.7391
969 1 1 17 0 -21.7391
970 1 1 19 0 -21.7391
971 1 2 21 0 -21.7391
972 1 2 23 0 -21.7391
973 1 1 1 2.1739 -21.7391
974 1 1 3 2.1739 -21.7391
975 1 2 5 2.1739 -21.7391
976 1 2 7 2.1739 -21.7391
977 1 1 9 2.1739 -21.7391
978 1 1 11 2.1739 -21.7391
979 1 2 13 2.1739 -21.7391
980 1 2 15 2.1739 -21.7391
981 1 1 17 2.1739 -21.7391
982 1 1 19 2.1739 -21.7391
983 1 2 21 2.1739 -21.7391
984 1 2 23 2.1739 -21.7391
985 1 1 1 4.3478 -21.7391
986 1 1 3 4.3478 -21.7391
987 1 2 5 4.3478 -21.7391
988 1 2 7 4.3478 -21.7391
989 1 1 9 4.3478 -21.7391
990 1 1 11 4.3478 -21.7391
991 1 2 13 4.3478 -21.7391
992 1 2 15 4.3478 -21.7391
993 1 1 17 4.3478 -21.7391
994 1 1 19 4.3478 -21.7391
995 1 2 21 4.3478 -21.7391
996 1 2 23 4.3478 -21.7391
997 1 1 1 6.5217 -21.7391
998 1 1 3 6.5217 -21.7391
999 1 2 5 6.5217 -21.7391
1000 1 2 7 6.5217 -21.7391
1001 1 1 9 6.5217 -21.7391
1002 1 1 11 6.5217 -21.7391
1003 1 2 13 6.5217 -21.7391
1004 1 2 15 6.5217 -21.7391
1005 1 1 17 6.5217 -21.7391
1006 1 1 19 6.5217 -21.7391
1007 1 2 21 6.5217 -21.7391
1008 1 2 23 6.5217 -21.7391
1009 1 1 1 8.6957 -21.7391
1010 1 1 3 8.6957 -21.7391
1011 1 2 5 8.6957 -21.7391
1012 1 2 7 8.6957 -21.7391
1013 1 1 9 8.6957 -21.7391
1014 1 1 11 8.6957 -21.7391
1015 1 2 13 8.6957 -21.7391
1016 1 2 15 8.6957 -21.7391
1017 1 1 17 8.6957 -21.7391
1018 1 1 19 8.6957 -21.7391
1019 1 2 21 8.6957 -21.7391
1020 1 2 23 8.6957 -21.7391
1021 1 1 1 10.8696 -21.7391
1022 1 1 3 10.8696 -21.7391
1023 1 2 5 10.8696 -21.7391
1024 1 2 7 10.8696 -21.7391
1025 1 1 9 10.8696 -21.7391
1026 1 1 11 10.8696 -21.7391
1027 1 2 13 10.8696 -21.7391
1028 1 2 15 10.8696 -21.7391
1029 1 1 17 10.8696 -21.7391
1030 1 1 19 10.8696 -21.7391
1031 1 2 21 10.8696 -21.7391
1032 1 2 23 10.8696 -21.7391
1033 1 1 1 13.0435 -21.7391
1034 1 1 3 13.0435 -21.7391
1035 1 2 5 13.0435 -21.7391
1036 1 2 7 13.0435 -21.7391
1037 1 1 9 13.0435 -21.7391
1038 1 1 11 13.0435 -21.7391
1039 1 2 13 13.0435 -21.7391
1040 1 2 15 13.0435 -21.7391
1041 1 1 17 13.0435 -21.7391
1042 1 1 19 13.0435 -21.7391
1043 1 2 21 13.0435 -21.7391
1044 1 2 23 13.0435 -21.7391
1045 1 1 1 15.2174 -21.7391
1046 1 1 3 15.2174 -21.7391
1047 1 2 5 15.2174 -21.7391
1048 1 2 7 15.2174 -21.7391
1049 1 1 9 15.2174 -21.7391
1050 1 1 11 15.2174 -21.7391
1051 1 2 13 15.2174 -21.7391
1052 1 2 15 15.2174 -21.7391
1053 1 1 17 15.2174 -21.7391
1054 1 1 19 15.2174 -21.7391
1055 1 2 21 15.2174 -21.7391
1056 1 2 23 15.2174 -21.7391
1057 1 1 1 17.3913 -21.7391
1058 1 1 3 17.3913 -21.7391
1059 1 2 5 17.3913 -21.7391
1060 1 2 7 17.3913 -21.7391
1061 1 1 9 17.3913 -21.7391
1062 1 1 11 17.3913 -21.7391
1063 1 2 13 17.3913 -21.7391
1064 1 2 15 17.3913 -21.7391
1065 1 1 17 17.3913 -21.7391
1066 1 1 19 17.3913 -21.7391
1067 1 2 21 17.3913 -21.7391
1068 1 2 23 17.3913 -21.7391
1069 1 1 1 19.5652 -21.7391
1070 1 1 3 19.5652 -21.7391
1071 1 2 5 19.5652 -21.7391
1072 1 2 7 19.5652 -21.7391
1073 1 1 9 19.5652 -21.7391
1074 1 1 11 19.5652 -21.7391
1075 1 2 13 19.5652 -21.7391
1076 1 2 15 19.5652 -21.7391
1077 1 1 17 19.5652 -21.7391
1078 1 1 19 19.5652 -21.7391
1079 1 2 21 19.5652 -21.7391
1080 1 2 23 19.5652 -21.7391
1081 1 1 1 21.7391 -21.7391
1082 1 1 3 21.7391 -21.7391
1083 1 2 5 21.7391 -21.7391
1084 1 2 7 21.7391 -21.7391
1085 1 1 9 21.7391 -21.7391
1086 1 1 11 21.7391 -21.7391
1087 1 2 13 21.7391 -21.7391
1088 1 2 15 21.7391 -21.7391
1089 1 1 17 21.7391 -21.7391
1090 1 1 19 21.7391 -21.7391
1091 1 2 21 21.7391 -21.7391
1092 1 2 23 21.7391 -21.7391
1093 1 1 1 23.913 -21.7391
1094 1 1 3 23.913 -21.7391
1095 1 2 5 23.913 -21.7391
1096 1 2 7 23.913 -21.7391
1097 1 1 9 23.913 -21.7391
1098 1 1 11 23.913 -21.7391
1099 1 2 13 23.913 -21.7391
1100 1 2 15 23.913 -21.7391
1101 1 1 17 23.913 -21.7391
1102 1 1 19 23.913 -21.7391
1103 1 2 21 23.913 -21.7391
1104 1 2 23 23.913 -21.7391
1105 1 1 -23 -23.913 -19.5652
1106 1 1 -21 -23.913 -19.5652
1107 1 2 -19 -23.913 -19.5652
1108 1 2 -17 -23.913 -19.5652
1109 1 1 -15 -23.913 -19.5652
1110 1 1 -13 -23.913 -19.5652
1111 1 2 -11 -23.913 -19.5652
1112 1 2 -9 -23.913 -19.5652
1113 1 1 -7 -23.913 -19.5652
1114 1 1 -5 -23.913 -19.5652
1115 1 2 -3 -23.913 -19.5652
1116 1 2 -1 -23.913 -19.5652
1117 1 1 -23 -21.7391 -19.5652
1118 1 1 -21 -21.7391 -19.5652
1119 1 2 -19 -21.7391 -19.5652
1120 1 2 -17 -21.7391 -19.5652
1121 1 1 -15 -21.7391 -19.5652
1122 1 1 -13 -21.7391 -19.5652
1123 1 2 -11 -21.7391 -19.5652
1124 1 2 -9 -21.7391 -19.5652
1125 1 1 -7 -21.7391 -19.5652
1126 1 1 -5 -21.7391 -19.5652
1127 1 2 -3 -21.7391 -19.5652
1128 1 2 -1 -21.7391 -19.5652
1129 1 1 -23 -19.5652 -19.5652
1130 1 1 -21 -19.5652 -19.5652
1131 1 2 -19 -19.5652 -19.5652
1132 1 2 -17 -19.5652 -19.5652
1133 1 1 -15 -19.5652 -19.5652
1134 1 1 -13 -19.5652 -19.5652
1135 1 2 -11 -19.5652 -19.5652
1136 1 2 -9 -19.5652 -19.5652
1137 1 1 -7 -19.5652 -19.5652
1138 1 1 -5 -19.5652 -19.5652
1139 1 2 -3 -19.5652 -19.5652
1140 1 2 -1 -19.5652 -19.5652
1141 1 1 -23 -17.3913 -19.5652
1142 1 1 -21 -17.3913 -19.5652
1143 1 2 -19 -17.3913 -19.5652
1144 1 2 -17 -17.3913 -19.5652
1145 1 1 -15 -17.3913 -19.5652
1146 1 1 -13 -17.3913 -19.5652
1147 1 2 -11 -17.3913 -19.5652
1148 1 2 -9 -17.3913 -19.5652
1149 1 1 -7 -17.3913 -19.5652
1150 1 1 -5 -17.3913 -19.5652
1151 1 2 -3 -17.3913 -19.5652
1152 1 2 -1 -17.3913 -19.5652
1153 1 1 -23 -15.2174 -19.5652
1154 1 1 -21 -15.2174 -19.5652
1155 1 2 -19 -15.2174 -19.5652
1156 1 2 -17 -15.2174 -19.5652
1157 1 1 -15 -15.2174 -19.5652
1158 1 1 -13 -15.2174 -19.5652
1159 1 2 -11 -15.2174 -19.5652
1160 1 2 -9 -15.2174 -19.5652
1161 1 1 -7 -15.2174 -19.5652
1162 1 1 -5 -15.2174 -19.5652
1163 1 2 -3 -15.2174 -19.5652
1164 1 2 -1 -15.2174 -19.5652
1165 1 1 -23 -13.0435 -19.5652
1166 1 1 -21 -13.0435 -19.5652
1167 1 2 -19 -13.0435 -19.5652
1168 1 2 -17 -13.0435 -19.5652
1169 1 1 -15 -13.0435 -19.5652
1170 1 1 -13 -13.0435 -19.5652
1171 1 2 -11 -13.0435 -19.5652
1172 1 2 -9 -13.0435 -19.5652
1173 1 1 -7 -13.0435 -19.5652
1174 1 1 -5 -13.0435 -19.5652
1175 1 2 -3 -13.0435 -19.5652
1176 1 2 -1 -13.0435 -19.5652
1177 1 1 -23 -10.8696 -19.5652
1178 1 1 -21 -10.8696 -19.5652
1179 1 2 -19 -10.8696 -19.5652
1180 1 2 -17 -10.8696 -19.5652
1181 1 1 -15 -10.8696 -19.5652
1182 1 1 -13 -10.8696 -19.5652
1183 1 2 -11 -10.8696 -19.5652
1184 1 2 -9 -10.8696 -19.5652
1185 1 1 -7 -10.8696 -19.5652
1186 1 1 -5 -10.8696 -19.5652
1187 1 2 -3 -10.8696 -19.5652
1188 1 2 -1 -10.8696 -19.5652
1189 1 1 -23 -8.6957 -19.5652
1190 1 1 -21 -8.6957 -19.5652
1191 1 2 -19 -8.6957 -19.5652
1192 1 2 -17 -8.6957 -19.5652
1193 1 1 -15 -8.6957 -19.5652
1194 1 1 -13 -8.6957 -19.5652
1195 1 2 -11 -8.6957 -19.5652
1196 1 2 -9 -8.6957 -19.5652
1197 1 1 -7 -8.6957 -19.5652
1198 1 1 -5 -8.6957 -19.5652
1199 1 2 -3 -8.6957 -19.5652
1200 1 2 -1 -8.6957 -19.5652
1201 1 1 -23 -6.5217 -19.5652
1202 1 1 -21 -6.5217 -19.5652
1203 1 2 -19 -6.5217 -19.5652
1204 1 2 -17 -6.5217 -19.5652
1205 1 1 -15 -6.5217 -19.5652
1206 1 1 -13 -6.5217 -19.5652
1207 1 2 -11 -6.5217 -19.5652
1208 1 2 -9 -6.5217 -19.5652
1209 1 1 -7 -6.5217 -19.5652
1210 1 1 -5 -6.5217 -19.5652
1211 1 2 -3 -6.5217 -19.5652
1212 1 2 -1 -6.5217 -19.5652
1213 1 1 -23 -4.3478 -19.5652
1214 1 1 -21 -4.3478 -19.5652
1215 1 2 -19 -4.3478 -19.5652
1216 1 2 -17 -4.3478 -19.5652
1217 1 1 -15 -4.3478 -19.5652
1218 1 1 -13 -4.3478 -19.5652
1219 1 2 -11 -4.3478 -19.5652
1220 1 2 -9 -4.3478 -19.5652
1221 1 1 -7 -4.3478 -19.5652
1222 1 1 -5 -4.3478 -19.5652
1223 1 2 -3 -4.3478 -19.5652
1224 1 2 -1 -4.3478 -19.5652
1225 1 1 -23 -2.1739 -19.5652
1226 1 1 -21 -2.1739 -19.5652
1227 1 2 -19 -2.1739 -19.5652
1228 1 2 -17 -2.1739 -19.5652
1229 1 1 -15 -2.1739 -19.5652
1230 1 1 -13 -2.1739 -19.5652
1231 1 2 -11 -2.1739 -19.5652
1232 1 2 -9 -2.1739 -19.5652
1233 1 1 -7 -2.1739 -19.5652
1234 1 1 -5 -2.1739 -19.5652
1235 1 2 -3 -2.1739 -19.5652
1236 1 2 -1 -2.1739 -19.5652
1237 1 1 -23 0 -19.5652
1238 1 1 -21 0 -19.5652
1239 1 2 -19 0 -19.5652
1240 1 2 -17 0 -19.5652
1241 1 1 -15 0 -19.5652
1242 1 1 -13 0 -19.5652
1243 1 2 -11 0 -19.5652
1244 1 2 -9 0 -19.5652
1245 1 1 -7 0 -19.5652
1246 1 1 -5 0 -19.5652
1247 1 2 -3 0 -19.5652
1248 1 2 -1 0 -19.5652
1249 1 1 -23 2.1739 -19.5652
1250 1 1 -21 2.1739 -19.5652
1251 1 2 -19 2.1739 -19.5652
1252 1 2 -17 2.1739 -19.5652
1253 1 1 -15 2.1739 -19.5652
1254 1 1 -13 2.1739 -19.5652
1255 1 2 -11 2.1739 -19.5652
1256 1 2 -9 2.1739 -19.5652
1257 1 1 -7 2.1739 -19.5652
1258 1 1 -5 2.1739 -19.5652
1259 1 2 -3 2.1739 -19.5652
1260 1 2 -1 2.1739 -19.5652
1261 1 1 -23 4.3478 -19.5652
1262 1 1 -21 4.3478 -19.5652
1263 1 2 -19 4.3478 -19.5652
1264 1 2 -17 4.3478 -19.5652
1265 1 1 -15 4.3478 -19.5652
1266 1 1 -13 4.3478 -19.5652
1267 1 2 -11 4.3478 -19.5652
1268 1 2 -9 4.3478 -19.5652
1269 1 1 -7 4.3478 -19.5652
1270 1 1 -5 4.3478 -19.5652
1271 1 2 -3 4.3478 -19.5652
1272 1 2 -1 4.3478 -19.5652
1273 1 1 -23 6.5217 -19.5652
1274 1 1 -21 6.5217 -19.5652
1275 1 2 -19 6.5217 -19.5652
1276 1 2 -17 6.5217 -19.5652
1277 1 1 -15 6.5217 -19.5652
1278 1 1 -13 6.5217 -19.5652
1279 1 2 -11 6.5217 -19.5652
1280 1 2 -9 6.5217 -19.5652
1281 1 1 -7 6.5217 -19.5652
1282 1 1 -5 6.5217 -19.5652
1283 1 2 -3 6.5217 -19.5652
1284 1 2 -1 6.5217 -19.5652
1285 1 1 -23 8.6957 -19.5652
1286 1 1 -21 8.6957 -19.5652
1287 1 2 -19 8.6957 -19.5652
1288 1 2 -17 8.6957 -19.5652
1289 1 1 -15 8.6957 -19.5652
1290 1 1 -13 8.6957 -19.5652
1291 1 2 -11 8.6957 -19.5652
1292 1 2 -9 8.6957 -19.5652
1293 1 1 -7 8.6957 -19.5652
1294 1 1 -5 8.6957 -19.5652
1295 1 2 -3 8.6957 -19.5652
1296 1 2 -1 8.6957 -19.5652
1297 1 1 -23 10.8696 -19.5652
1298 1 1 -21 10.8696 -19.5652
1299 1 2 -19 10.8696 -19.5652
1300 1 2 -17 10.8696 -19.5652
1301 1 1 -15 10.8696 -19.5652
1302 1 1 -13 10.8696 -19.5652
1303 1 2 -11 10.8696 -19.5652
1304 1 2 -9 10.8696 -19.5652
1305 1 1 -7 10.8696 -19.5652
1306 1 1 -5 10.8696 -19.5652
1307 1 2 -3 10.8696 -19.5652
1308 1 2 -1 10.8696 -19.5652
1309 1 1 -23 13.0435 -19.5652
1310 1 1 -21 13.0435 -19.5652
1311 1 2 -19 13.0435 -19.5652
1312 1 2 -17 13.0435 -19.5652
1313 1 1 -15 13.0435 -19.5652
1314 1 1 -13 13.0435 -19.5652
1315 1 2 -11 13.0435 -19.5652
1316 1 2 -9 13.0435 -19.5652
1317 1 1 -7 13.0435 -19.5652
1318 1 1 -5 13.0435 -19.5652
1319 1 2 -3 13.0435 -19.5652
1320 1 2 -1 13.0435 -19.5652
1321 1 1 -23 15.2174 -19.5652
1322 1 1 -21 15.2174 -19.5652
1323 1 2 -19 15.2174 -19.5652
1324 1 2 -17 15.2174 -19.5652
1325 1 1 -15 15.2174 -19.5652
1326 1 1 -13 15.2174 -19.5652
1327 1 2 -11 15.2174 -19.5652
1328 1 2 -9 15.2174 -19.5652
1329 1 1 -7 15.2174 -19.5652
1330 1 1 -5 15.2174 -19.5652
1331 1 2 -3 15.2174 -19.5652
1332 1 2 -1 15.2174 -19.5652
1333 1 1 -23 17.3913 -19.5652
1334 1 1 -21 17.3913 -19.5652
1335 1 2 -19 17.3913 -19.5652
1336 1 2 -17 17.3913 -19.5652
1337 1 1 -15 17.3913 -19.5652
1338 1 1 -13 17.3913 -19.5652
1339 1 2 -11 17.3913 -19.5652
1340 1 2 -9 17.3913 -19.5652
1341 1 1 -7 17.3913 -19.5652
1342 1 1 -5 17.3913 -19.5652
1343 1 2 -3 17.3913 -19.5652
1344 1 2 -1 17.3913 -19.5652
1345 1 1 -23 19.5652 -19.5652
1346 1 1 -21 19.5652 -19.5652
1347 1 2 -19 19.5652 -19.5652
1348 1 2 -17 19.5652 -19.5652
1349 1 1 -15 19.5652 -19.5652
1350 1 1 -13 19.5652 -19.5652
1351 1 2 -11 19.5652 -19.5652
1352 1 2 -9 19.5652 -19.5652
1353 1 1 -7 19.5652 -19.5652
1354 1 1 -5 19.5652 -19.5652
1355 1 2 -3 19.5652 -19.5652
1356 1 2 -1 19.5652 -19.5652
1357 1 1 -23 21.7391 -19.5652
1358 1 1 -21 21.7391 -19.5652
1359 1 2 -19 21.7391 -19.5652
1360 1 2 -17 21.7391 -19.5652
1361 1 1 -15 21.7391 -19.5652
1362 1 1 -13 21.7391 -19.5652
1363 1 2 -11 21.7391 -19.5652
1364 1 2 -9 21.7391 -19.5652
1365 1 1 -7 21.7391 -19.5652
1366 1 1 -5 21.7391 -19.5652
1367 1 2 -3 21.7391 -19.5652
1368 1 2 -1 21.7391 -19.5652
1369 1 1 -23 23.913 -19.5652
1370 1 1 -21 23.913 -19.5652
1371 1 2 -19 23.913 -19.5652
1372 1 2 -17 23.913 -19.5652
1373 1 1 -15 23.913 -19.5652
1374 1 1 -13 23.913 -19.5652
1375 1 2 -11 23.913 -19.5652
1376 1 2 -9 23.913 -19.5652
1377 1 1 -7 23.913 -19.5652
1378 1 1 -5 23.913 -19.5652
1379 1 2 -3 23.913 -19.5652
1380 1 2 -1 23.913 -19.5652
1381 1 1 1 -23.913 -19.5652
1382 1 1 3 -23.913 -19.5652
1383 1 2 5 -23.913 -19.5652
1384 1 2 7 -23.913 -19.5652
1385 1 1 9 -23.913 -19.5652
1386 1 1 11 -23.913 -19.5652
1387 1 2 13 -23.913 -19.5652
1388 1 2 15 -23.913 -19.5652
1389 1 1 17 -23.913 -19.5652
1390 1 1 19 -23.913 -19.5652
1391 1 2 21 -23.913 -19.5652
1392 1 2 23 -23.913 -19.5652
1393 1 1 1 -21.7391 -19.5652
1394 1 1 3 -21.7391 -19.5652
1395 1 2 5 -21.7391 -19.5652
1396 1 2 7 -21.7391 -19.5652
1397 1 1 9 -21.7391 -19.5652
1398 1 1 11 -21.7391 -19.5652
1399 1 2 13 -21.7391 -19.5652
1400 1 2 15 -21.7391 -19.5652
1401 1 1 17 -21.7391 -19.5652
1402 1 1 19 -21.7391 -19.5652
1403 1 2 21 -21.7391 -19.5652
1404 1 2 23 -21.7391 -19.5652
1405 1 1 1 -19.5652 -19.5652
1406 1 1 3 -19.5652 -19.5652
1407 1 2 5 -19.5652 -19.5652
1408 1 2 7 -19.5652 -19.5652
1409 1 1 9 -19.5652 -19.5652
1410 1 1 11 -19.5652 -19.5652
1411 1 2 13 -19.5652 -19.5652
1412 1 2 15 -19.5652 -19.5652
1413 1 1 17 -19.5652 -19.5652
1414 1 1 19 -19.5652 -19.5652
1415 1 2 21 -19.5652 -19.5652
1416 1 2 23 -19.5652 -19.5652
1417 1 1 1 -17.3913 -19.5652
1418 1 1 3 -17.3913 -19.5652
1419 1 2 5 -17.3913 -19.5652
1420 1 2 7 -17.3913 -19.5652
1421 1 1 9 -17.3913 -19.5652
1422 1 1 11 -17.3913 -19.5652
1423 1 2 13 -17.3913 -19.5652
1424 1 2 15 -17.3913 -19.5652
1425 1 1 17 -17.3913 -19.5652
1426 1 1 19 -17.3913 -19.5652
1427 1 2 21 -17.3913 -19.5652
1428 1 2 23 -17.3913 -19.5652
1429 1 1 1 -15.2174 -19.5652
1430 1 1 3 -15.2174 -19.5652
1431 1 2 5 -15.2174 -19.5652
1432 1 2 7 -15.2174 -19.5652
1433 1 1 9 -15.2174 -19.5652
1434 1 1 11 -15.2174 -19.5652
1435 1 2 13 -15.2174 -19.5652
1436 1 2 15 -15.2174 -19.5652
1437 1 1 17 -15.2174 -19.5652
1438 1 1 19 -15.2174 -19.5652
1439 1 2 21 -15.2174 -19.5652
1440 1 2 23 -15.2174 -19.5652
1441 1 1 1 -13.0435 -19.5652
1442 1 1 3 -13.0435 -19.5652
1443 1 2 5 -13.0435 -19.5652
1444 1 2 7 -13.0435 -19.5652
1445 1 1 9 -13.0435 -19.5652
1446 1 1 11 -13.0435 -19.5652
1447 1 2 13 -13.0435 -19.5652
1448 1 2 15 -13.0435 -19.5652
1449 1 1 17 -13.0435 -19.5652
1450 1 1 19 -13.0435 -19.5652
1451 1 2 21 -13.0435 -19.5652
1452 1 2 23 -13.0435 -19.5652
1453 1 1 1 -10.8696 -19.5652
1454 1 1 3 -10.8696 -19.5652
1455 1 2 5 -10.8696 -19.5652
1456 1 2 7 -10.8696 -19.5652
1457 1 1 9 -10.8696 -19.5652
1458 1 1 11 -10.8696 -19.5652
1459 1 2 13 -10.8696 -19.5652
1460 1 2 15 -10.8696 -19.5652
1461 1 1 17 -10.8696 -19.5652
1462 1 1 19 -10.8696 -19.5652
1463 1 2 21 -10.8696 -19.5652
1464 1 2 23 -10.8696 -19.5652
1465 1 1 1 -8.6957 -19.5652
1466 1 1 3 -8.6957 -19.5652
1467 1 2 5 -8.6957 -19.5652
1468 1 2 7 -8.6957 -19.5652
1469 1 1 9 -8.6957 -19.5652
1470 1 1 11 -8.6957 -19.5652
1471 1 2 13 -8.6957 -19.5652
1472 1 2 15 -8.6957 -19.5652
1473 1 1 17 -8.6957 -19.5652
1474 1 1 19 -8.6957 -19.5652
1475 1 2 21 -8.6957 -19.5652
1476 1 2 23 -8.6957 -19.5652
1477 1 1 1 -6.5217 -19.5652
1478 1 1 3 -6.5217 -19.5652
1479 1 2 5 -6.5217 -19.5652
1480 1 2 7 -6.5217 -19.5652
1481 1 1 9 -6.5217 -19.5652
1482 1 1 11 -6.5217 -19.5652
1483 1 2 13 -6.5217 -19.5652
1484 1 2 15 -6.5217 -19.5652
1485 1 1 17 -6.5217 -19.5652
1486 1 1 19 -6.5217 -19.5652
1487 1 2 21 -6.5217 -19.5652
1488 1 2 23 -6.5217 -19.5652
1489 1 1 1 -4.3478 -19.5652
1490 1 1 3 -4.3478 -19.5652
1491 1 2 5 -4.3478 -19.5652
1492 1 2 7 -4.3478 -19.5652
1493 1 1 9 -4.3478 -19.5652
1494 1 1 11 -4.3478 -19.5652
1495 1 2 13 -4.3478 -19.5652
1496 1 2 15 -4.3478 -19.5652
1497 1 1 17 -4.3478 -19.5652
1498 1 1 19 -4.3478 -19.5652
1499 1 2 21 -4.3478 -19.5652
1500 1 2 23 -4.3478 -19.5652
1501 1 1 1 -2.1739 -19.5652
1502 1 1 3 -2.1739 -19.5652
1503 1 2 5 -2.1739 -19.5652
1504 1 2 7 -2.1739 -19.5652
1505 1 1 9 -2.1739 -19.5652
1506 1 1 11 -2.1739 -19.5652
1507 1 2 13 -2.1739 -19.5652
1508 1 2 15 -2.1739 -19.5652
1509 1 1 17 -2.1739 -19.5652
1510 1 1 19 -2.1739 -19.5652
1511 1 2 21 -2.1739 -19.5652
1512 1 2 23 -2.1739 -19.5652
1513 1 1 1 0 -19.5652
1514 1 1 3 0 -19.5652
1515 1 2 5 0 -19.5652
1516 1 2 7 0 -19.5652
1517 1 1 9 0 -19.5652
1518 1 1 11 0 -19.5652
1519 1 2 13 0 -19.5652
1520 1 2 15 0 -19.5652
1521 1 1 17 0 -19.5652
1522 1 1 19 0 -19.5652
1523 1 2 21 0 -19.5652
1524 1 2 23 0 -19.5652
1525 1 1 1 2.1739 -19.5652
1526 1 1 3 2.1739 -19.5652
1527 1 2 5 2.1739 -19.5652
1528 1 2 7 2.1739 -19.5652
1529 1 1 9 2.1739 -19.5652
1530 1 1 11 2.1739 -19.5652
1531 1 2 13 2.1739 -19.5652
1532 1 2 15 2.1739 -19.5652
1533 1 1 17 2.1739 -19.5652
1534 1 1 19 2.1739 -19.5652
1535 1 2 21 2.1739 -19.5652
1536 1 2 23 2.1739 -19.5652
1537 1 1 1 4.3478 -19.5652
1538 1 1 3 4.3478 -19.5652
1539 1 2 5 4.3478 -19.5652
1540 1 2 7 4.3478 -19.5652
1541 1 1 9 4.3478 -19.5652
1542 1 1 11 4.3478 -19.5652
1543 1 2 13 4.3478 -19.5652
1544 1 2 15 4.3478 -19.5652
1545 1 1 17 4.3478 -19.5652
1546 1 1 19 4.3478 -19.5652
1547 1 2 21 4.3478 -19.5652
1548 1 2 23 4.3478 -19.5652
1549 1 1 1 6.5217 -19.5652
1550 1 1 3 6.5217 -19.5652
1551 1 2 5 6.5217 -19.5652
1552 1 2 7 6.5217 -19.5652
1553 1 1 9 6.5217 -19.5652
1554 1 1 11 6.5217 -19.5652
1555 1 2 13 6.5217 -19.5652
1556 1 2 15 6.5217 -19.5652
1557 1 1 17 6.5217 -19.5652
1558 1 1 19 6.5217 -19.5652
1559 1 2 21 6.5217 -19.5652
1560 1 2 23 6.5217 -19.5652
1561 1 1 1 8.6957 -19.5652
1562 1 1 3 8.6957 -19.5652
1563 1 2 5 8.6957 -19.5652
1564 1 2 7 8.6957 -19.5652
1565 1 1 9 8.6957 -19.5652
1566 1 1 11 8.6957 -19.5652
1567 1 2 13 8.6957 -19.5652
1568 1 2 15 8.6957 -19.5652
1569 1 1 17 8.6957 -19.5652
1570 1 1 19 8.6957 -19.5652
1571 1 2 21 8.6957 -19.5652
1572 1 2 23 8.6957 -19.5652
1573 1 1 1 10.8696 -19.5652
1574 1 1 3 10.8696 -19.5652
1575 1 2 5 10.8696 -19.5652
1576 1 2 7 10.8696 -19.5652
1577 1 1 9 10.8696 -19.5652
1578 1 1 11 10.8696 -19.5652
1579 1 2 13 10.8696 -19.5652
1580 1 2 15 10.8696 -19.5652
1581 1 1 17 10.8696 -19.5652
1582 1 1 19 10.8696 -19.5652
1583 1 2 21 10.8696 -19.5652
1584 1 2 23 10.8696 -19.5652
1585 1 1 1 13.0435 -19.5652
1586 1 1 3 13.0435 -19.5652
1587 1 2 5 13.0435 -19.5652
1588 1 2 7 13.0435 -19.5652
1589 1 1 9 13.0435 -19.5652
1590 1 1 11 13.0435 -19.5652
1591 1 2 13 13.0435 -19.5652
1592 1 2 15 13.0435 -19.5652
1593 1 1 17 13.0435 -19.5652
1594 1 1 19 13.0435 -19.5652
1595 1 2 21 13.0435 -19.5652
1596 1 2 23 13.0435 -19.5652
1597 1 1 1 15.2174 -19.5652
1598 1 1 3 15.2174 -19.5652
1599 1 2 5 15.2174 -19.5652
1600 1 2 7 15.2174 -19.5652
1601 1 1 9 15.2174 -19.5652
1602 1 1 11 15.2174 -19.5652
1603 1 2 13 15.2174 -19.5652
1604 1 2 15 15.2174 -19.5652
1605 1 1 17 15.2174 -19.5652
1606 1 1 19 15.2174 -19.5652
1607 1 2 21 15.2174 -19.5652
1608 1 2 23 15.2174 -19.5652
1609 1 1 1 17.3913 -19.5652
1610 1 1 3 17.3913 -19.5652
1611 1 2 5 17.3913 -19.5652
1612 1 2 7 17.3913 -19.5652
1613 1 1 9 17.3913 -19.5652
1614 1 1 11 17.3913 -19.5652
1615 1 2 13 17.3913 -19.5652
1616 1 2 15 17.3913 -19.5652
1617 1 1 17 17.3913 -19.5652
1618 1 1 19 17.3913 -19.5652
1619 1 2 21 17.3913 -19.5652
1620 1 2 23 17.3913 -19.5652
1621 1 1 1 19.5652 -19.5652
1622 1 1 3 19.5652 -19.5652
1623 1 2 5 19.5652 -19.5652
1624 1 2 7 19.5652 -19.5652
1625 1 1 9 19.5652 -19.5652
1626 1 1 11 19.5652 -19.5652
1627 1 2 13 19.5652 -19.5652
1628 1 2 15 19.5652 -19.5652
1629 1 1 17 19.5652 -19.5652
1630 1 1 19 19.5652 -19.5652
1631 1 2 21 19.5652 -19.5652
1632 1 2 23 19.5652 -19.5652
1633 1 1 1 21.7391 -19.5652
1634 1 1 3 21.7391 -19.5652
1635 1 2 5 21.7391 -19.5652
1636 1 2 7 21.7391 -19.5652
1637 1 1 9 21.7391 -19.5652
1638 1 1 11 21.7391 -19.5652
1639 1 2 13 21.7391 -19.5652
1640 1 2 15 21.7391 -19.5652
1641 1 1 17 21.7391 -19.5652
1642 1 1 19 21.7391 -19.5652
1643 1 2 21 21.7391 -19.5652
1644 1 2 23 21.7391 -19.5652
1645 1 1 1 23.913 -19.5652
1646 1 1 3 23.913 -19.5652
1647 1 2 5 23.913 -19.5652
1648 1 2 7 23.913 -19.5652
1649 1 1 9 23.913 -19.5652
1650 1 1 11 23.913 -19.5652
1651 1 2 13 23.913 -19.5652
1652 1 2 15 23.913 -19.5652
1653 1 1 17 23.913 -19.5652
1654 1 1 19 23.913 -19.5652
1655 1 2 21 23.913 -19.5652
1656 1 2 23 23.913 -19.5652
1657 1 1 -23 -23.913 -17.3913
1658 1 1 -21 -23.913 -17.3913
1659 1 2 -19 -23.913 -17.3913
1660 1 2 -17 -23.913 -17.3913
1661 1 1 -15 -23.913 -17.3913
1662 1 1 -13 -23.913 -17.3913
1663 1 2 -11 -23.913 -17.3913
1664 1 2 -9 -23.913 -17.3913
1665 1 1 -7 -23.913 -17.3913
1666 1 1 -5 -23.913 -17.3913
1667 1 2 -3 -23.913 -17.3913
1668 1 2 -1 -23.913 -17.3913
1669 1 1 -23 -21.7391 -17.3913
1670 1 1 -21 -21.7391 -17.3913
1671 1 2 -19 -21.7391 -17.3913
1672 1 2 -17 -21.7391 -17.3913
1673 1 1 -15 -21.7391 -17.3913
1674 1 1 -13 -21.7391 -17.3913
1675 1 2 -11 -21.7391 -17.3913
1676 1 2 -9 -21.7391 -17.3913
1677 1 1 -7 -21.7391 -17.3913
1678 1 1 -5 -21.7391 -17.3913
1679 1 2 -3 -21.7391 -17.3913
1680 1 2 -1 -21.7391 -17.3913
1681 1 1 -23 -19.5652 -17.3913
1682 1 1 -21 -19.5652 -17.3913
1683 1 2 -19 -19.5652 -17.3913
1684 1 2 -17 -19.5652 -17.3913
1685 1 1 -15 -19.5652 -17.3913
1686 1 1 -13 -19.5652 -17.3913
1687 1 2 -11 -19.5652 -17.3913
1688 1 2 -9 -19.5652 -17.3913
1689 1 1 -7 -19.5652 -17.3913
1690 1 1 -5 -19.5652 -17.3913
1691 1 2 -3 -19.5652 -17.3913
1692 1 2 -1 -19.5652 -17.3913
1693 1 1 -23 -17.3913 -17.3913
1694 1 1 -21 -17.3913 -17.3913
1695 1 2 -19 -17.3913 -17.3913
1696 1 2 -17 -17.3913 -17.3913
1697 1 1 -15 -17.3913 -17.3913
1698 1 1 -13 -17.3913 -17.3913
1699 1 2 -11 -17.3913 -17.3913
1700 1 2 -9 -17.3913 -17.3913
1701 1 1 -7 -17.3913 -17.3913
1702 1 1 -5 -17.3913 -17.3913
1703 1 2 -3 -17.3913 -17.3913
1704 1 2 -1 -17.3913 -17.3913
1705 1 1 -23 -15.2174 -17.3913
1706 1 1 -21 -15.2174 -17.3913
1707 1 2 -19 -15.2174 -17.3913
1708 1 2 -17 -15.2174 -17.3913
1709 1 1 -15 -15.2174 -17.3913
1710 1 1 -13 -15.2174 -17.3913
1711 1 2 -11 -15.2174 -17.3913
1712 1 2 -9 -15.2174 -17.3913
1713 1 1 -7 -15.2174 -17.3913
1714 1 1 -5 -15.2174 -17.3913
1715 1 2 -3 -15.2174 -17.3913
1716 1 2 -1 -15.2174 -17.3913
1717 1 1 -23 -13.0435 -17.3913
1718 1 1 -21 -13.0435 -17.3913
1719 1 2 -19 -13.0435 -17.3913
1720 1 2 -17 -13.0435 -17.3913
1721 1 1 -15 -13.0435 -17.3913
1722 1 1 -13 -13.0435 -17.3913
1723 1 2 -11 -13.0435 -17.3913
1724 1 2 -9 -13.0435 -17.3913
1725 1 1 -7 -13.0435 -17.3913
1726 1 1 -5 -13.0435 -17.3913
1727 1 2 -3 -13.0435 -17.3913
1728 1 2 -1 -13.0435 -17.3913
1729 1 1 -23 -10.8696 -17.3913
1730 1 1 -21 -10.8696 -17.3913
1731 1 2 -19 -10.8696 -17.3913
1732 1 2 -17 -10.8696 -17.3913
1733 1 1 -15 -10.8696 -17.3913
1734 1 1 -13 -10.8696 -17.3913
1735 1 2 -11 -10.8696 -17.3913
1736 1 2 -9 -10.8696 -17.3913
1737 1 1 -7 -10.8696 -17.3913
1738 1 1 -5 -10.8696 -17.3913
1739 1 2 -3 -10.8696 -17.3913
1740 1 2 -1 -10.8696 -17.3913
1741 1 1 -23 -8.6957 -17.3913
1742 1 1 -21 -8.6957 -17.3913
1743 1 2 -19 -8.6957 -17.3913
1744 1 2 -17 -8.6957 -17.3913
1745 1 1 -15 -8.6957 -17.3913
1746 1 1 -13 -8.6957 -17.3913
1747 1 2 -11 -8.6957 -17.3913
1748 1 2 -9 -8.6957 -17.3913
1749 1 1 -7 -8.6957 -17.3913
1750 1 1 -5 -8.6957 -17.3913
1751 1 2 -3 -8.6957 -17.3913
1752 1 2 -1 -8.6957 -17.3913
1753 1 1 -23 -6.5217 -17.3913
1754 1 1 -21 -6.5217 -17.3913
1755 1 2 -19 -6.5217 -17.3913
1756 1 2 -17 -6.5217 -17.3913
1757 1 1 -15 -6.5217 -17.3913
1758 1 1 -13 -6.5217 -17.3913
1759 1 2 -11 -6.5217 -17.3913
1760 1 2 -9 -6.5217 -17.3913
1761 1 1 -7 -6.5217 -17.3913
1762 1 1 -5 -6.5217 -17.3913
1763 1 2 -3 -6.5217 -17.3913
1764 1 2 -1 -6.5217 -17.3913
1765 1 1 -23 -4.3478 -17.3913
1766 1 1 -21 -4.3478 -17.3913
1767 1 2 -19 -4.3478 -17.3913
1768 1 2 -17 -4.3478 -17.3913
1769 1 1 -15 -4.3478 -17.3913
1770 1 1 -13 -4.3478 -17.3913
1771 1 2 -11 -4.3478 -17.3913
1772 1 2 -9 -4.3478 -17.3913
1773 1 1 -7 -4.3478 -17.3913
1774 1 1 -5 -4.3478 -17.3913
1775 1 2 -3 -4.3478 -17.3913
1776 1 2 -1 -4.3478 -17.3913
1777 1 1 -23 -2.1739 -17.3913
1778 1 1 -21 -2.1739 -17.3913
1779 1 2 -19 -2.1739 -17.3913
1780 1 2 -17 -2.1739 -17.3913
1781 1 1 -15 -2.1739 -17.3913
1782 1 1 -13 -2.1739 -17.3913
1783 1 2 -11 -2.1739 -17.3913
1784 1 2 -9 -2.1739 -17.3913
1785 1 1 -7 -2.1739 -17.3913
1786 1 1 -5 -2.1739 -17.3913
1787 1 2 -3 -2.1739 -17.3913
1788 1 2 -1 -2.1739 -17.3913
1789 1 1 -23 0 -17.3913
1790 1 1 -21 0 -17.3913
1791 1 2 -19 0 -17.3913
1792 1 2 -17 0 -17.3913
1793 1 1 -15 0 -17.3913
1794 1 1 -13 0 -17.3913
1795 1 2 -11 0 -17.3913
1796 1 2 -9 0 -17.3913
1797 1 1 -7 0 -17.3913
1798 1 1 -5 0 -17.3913
1799 1 2 -3 0 -17.3913
1800 1 2 -1 0 -17.3913
1801 1 1 -23 2.1739 -17.3913
1802 1 1 -21 2.1739 -17.3913
1803 1 2 -19 2.1739 -17.3913
1804 1 2 -17 2.1739 -17.3913
1805 1 1 -15 2.1739 -17.3913
1806 1 1 -13 2.1739 -17.3913
1807 1 2 -11 2.1739 -17.3913
1808 1 2 -9 2.1739 -17.3913
1809 1 1 -7 2.1739 -17.3913
1810 1 1 -5 2.1739 -17.3913
1811 1 2 -3 2.1739 -17.3913
1812 1 2 -1 2.1739 -17.3913
1813 1 1 -23 4.3478 -17.3913
1814 1 1 -21 4.3478 -17.3913
1815 1 2 -19 4.3478 -17.3913
1816 1 2 -17 4.3478 -17.3913
1817 1 1 -15 4.3478 -17.3913
1818 1 1 -13 4.3478 -17.3913
1819 1 2 -11 4.3478 -17.3913
1820 1 2 -9 4.3478 -17.3913
1821 1 1 -7 4.3478 -17.3913
1822 1 1 -5 4.3478 -17.3913
1823 1 2 -3 4.3478 -17.3913
1824 1 2 -1 4.3478 -17.3913
1825 1 1 -23 6.5217 -17.3913
1826 1 1 -21 6.5217 -17.3913
1827 1 2 -19 6.5217 -17.3913
1828 1 2 -17 6.5217 -17.3913
1829 1 1 -15 6.5217 -17.3913
1830 1 1 -13 6.5217 -17.3913
1831 1 2 -11 6.5217 -17.3913
1832 1 2 -9 6.5217 -17.3913
1833 1 1 -7 6.5217 -17.3913
1834 1 1 -5 6.5217 -17.3913
1835 1 2 -3 6.5217 -17.3913
1836 1 2 -1 6.5217 -17.3913
1837 1 1 -23 8.6957 -17.3913
1838 1 1 -21 8.6957 -17.3913
1839 1 2 -19 8.6957 -17.3913
1840 1 2 -17 8.6957 -17.3913
1841 1 1 -15 8.6957 -17.3913
1842 1 1 -13 8.6957 -17.3913
1843 1 2 -11 8.6957 -17.3913
1844 1 2 -9 8.6957 -17.3913
1845 1 1 -7 8.6957 -17.3913
1846 1 1 -5 8.6957 -17.3913
1847 1 2 -3 8.6957 -17.3913
1848 1 2 -1 8.6957 -17.3913
1849 1 1 -23 10.8696 -17.3913
1850 1 1 -21 10.8696 -17.3913
1851 1 2 -19 10.8696 -17.3913
1852 1 2 -17 10.8696 -17.3913
1853 1 1 -15 10.8696 -17.3913
1854 1 1 -13 10.8696 -17.3913
1855 1 2 -11 10.8696 -17.3913
1856 1 2 -9 10.8696 -17.3913
1857 1 1 -7 10.8696 -17.3913
1858 1 1 -5 10.8696 -17.3913
1859 1 2 -3 10.8696 -17.3913
1860 1 2 -1 10.8696 -17.3913
1861 1 1 -23 13.0435 -17.3913
1862 1 1 -21 13.0435 -17.3913
1863 1 2 -19 13.0435 -17.3913
1864 1 2 -17 13.0435 -17.3913
1865 1 1 -15 13.0435 -17.3913
1866 1 1 -13 13.0435 -17.3913
1867 1 2 -11 13.0435 -17.3913
1868 1 2 -9 13.0435 -17.3913
1869 1 1 -7 13.0435 -17.3913
1870 1 1 -5 13.0435 -17.3913
1871 1 2 -3 13.0435 -17.3913
1872 1 2 -1 13.0435 -17.3913
1873 1 1 -23 15.2174 -17.3913
1874 1 1 -21 15.2174 -17.3913
1875 1 2 -19 15.2174 -17.3913
1876 1 2 -17 15.2174 -17.3913
1877 1 1 -15 15.2174 -17.3913
1878 1 1 -13 15.2174 -17.3913
1879 1 2 -11 15.2174 -17.3913
1880 1 2 -9 15.2174 -17.3913
1881 1 1 -7 15.2174 -17.3913
1882 1 1 -5 15.2174 -17.3913
1883 1 2 -3 15.2174 -17.3913
1884 1 2 -1 15.2174 -17.3913
1885 1 1 -23 17.3913 -17.3913
1886 1 1 -21 17.3913 -17.3913
1887 1 2 -19 17.3913 -17.3913
1888 1 2 -17 17.3913 -17.3913
1889 1 1 -15 17.3913 -17.3913
1890 1 1 -13 17.3913 -17.3913
1891 1 2 -11 17.3913 -17.3913
1892 1 2 -9 17.3913 -17.3913
1893 1 1 -7 17.3913 -17.3913
1894 1 1 -5 17.3913 -17.3913
1895 1 2 -3 17.3913 -17.3913
1896 1 2 -1 17.3913 -17.3913
1897 1 1 -23 19.5652 -17.3913
1898 1 1 -21 19.5652 -17.3913
1899 1 2 -19 19.5652 -17.3913
1900 1 2 -17 19.5652 -17.3913
1901 1 1 -15 19.5652 -17.3913
1902 1 1 -13 19.5652 -17.3913
1903 1 2 -11 19.5652 -17.3913
1904 1 2 -9 19.5652 -17.3913
1905 1 1 -7 19.5652 -17.3913
1906 1 1 -5 19.5652 -17.3913
1907 1 2 -3 19.5652 -17.3913
1908 1 2 -1 19.5652 -17.3913
1909 1 1 -23 21.7391 -17.3913
1910 1 1 -21 21.7391 -17.3913
1911 1 2 -19 21.7391 -17.3913
1912 1 2 -17 21.7391 -17.3913
1913 1 1 -15 21.7391 -17.3913
1914 1 1 -13 21.7391 -17.3913
1915 1 2 -11 21.7391 -17.3913
1916 1 2 -9 21.7391 -17.3913
1917 1 1 -7 21.7391 -17.3913
1918 1 1 -5 21.7391 -17.3913
1919 1 2 -3 21.7391 -17.3913
1920 1 2 -1 21.7391 -17.3913
1921 1 1 -23 23.913 -17.3913
1922 1 1 -21 23.913 -17.3913
1923 1 2 -19 23.913 -17.3913
1924 1 2 -17 23.913 -17.3913
1925 1 1 -15 23.913 -17.3913
1926 1 1 -13 23.913 -17.3913
1927 1 2 -11 23.913 -17.3913
1928 1 2 -9 23.913 -17.3913
1929 1 1 -7 23.913 -17.3913
1930 1 1 -5 23.913 -17.3913
1931 1 2 -3 23.913 -17.3913
1932 1 2 -1 23.913 -17.3913
1933 1 1 1 -23.913 -17.3913
1934 1 1 3 -23.913 -17.3913
1935 1 2 5 -23.913 -17.3913
1936 1 2 7 -23.913 -17.3913
1937 1 1 9 -23.913 -17.3913
1938 1 1 11 -23.913 -17.3913
1939 1 2 13 -23.913 -17.3913
1940 1 2 15 -23.913 -17.3913
1941 1 1 17 -23.913 -17.3913
1942 1 1 19 -23.913 -17.3913
1943 1 2 21 -23.913 -17.3913
1944 1 2 23 -23.913 -17.3913
1945 1 1 1 -21.7391 -17.3913
1946 1 1 3 -21.7391 -17.3913
1947 1 2 5 -21.7391 -17.3913
1948 1 2 7 -21.7391 -17.3913
1949 1 1 9 -21.7391 -17.3913
1950 1 1 11 -21.7391 -17.3913
1951 1 2 13 -21.7391 -17.3913
1952 1 2 15 -21.7391 -17.3913
1953 1 1 17 -21.7391 -17.3913
1954 1 1 19 -21.7391 -17.3913
1955 1 2 21 -21.7391 -17.3913
1956 1 2 23 -21.7391 -17.3913
1957 1 1 1 -19.5652 -17.3913
1958 1 1 3 -19.5652 -17.3913
1959 1 2 5 -19.5652 -17.3913
1960 1 2 7 -19.5652 -17.3913
1961 1 1 9 -19.5652 -17.3913
1962 1 1 11 -19.5652 -17.3913
1963 1 2 13 -19.5652 -17.3913
1964 1 2 15 -19.5652 -17.3913
1965 1 1 17 -19.5652 -17.3913
1966 1 1 19 -19.5652 -17.3913
1967 1 2 21 -19.5652 -17.3913
1968 1 2 23 -19.5652 -17.3913
1969 1 1 1 -17.3913 -17.3913
1970 1 1 3 -17.3913 -17.3913
1971 1 2 5 -17.3913 -17.3913
1972 1 2 7 -17.3913 -17.3913
1973 1 1 9 -17.3913 -17.3913
1974 1 1 11 -17.3913 -17.3913
1975 1 2 13 -17.3913 -17.3913
1976 1 2 15 -17.3913 -17.3913
1977 1 1 17 -17.3913 -17.3913
1978 1 1 19 -17.3913 -17.3913
1979 1 2 21 -17.3913 -17.3913
1980 1 2 23 -17.3913 -17.3913
1981 1 1 1 -15.2174 -17.3913
1982 1 1 3 -15.2174 -17.3913
1983 1 2 5 -15.2174 -17.3913
1984 1 2 7 -15.2174 -17.3913
1985 1 1 9 -15.2174 -17.3913
1986 1 1 11 -15.2174 -17.3913
1987 1 2 13 -15.2174 -17.3913
1988 1 2 15 -15.2174 -17.3913
1989 1 1 17 -15.2174 -17.3913
1990 1 1 19 -15.2174 -17.3913
1991 1 2 21 -15.2174 -17.3913
1992 1 2 23 -15.2174 -17.3913
1993 1 1 1 -13.0435 -17.3913
1994 1 1 3 -13.0435 -17.3913
1995 1 2 5 -13.0435 -17.3913
1996 1 2 7 -13.0435 -17.3913
1997 1 1 9 -13.0435 -17.3913
1998 1 1 11 -13.0435 -17.3913
1999 1 2 13 -13.0435 -17.3913
2000 1 2 15 -13.0435 -17.3913
2001 1 1 17 -13.0435 -17.3913
2002 1 1 19 -13.0435 -17.3913
2003 1 2 21 -13.0435 -17.3913
2004 1 2 23 -13.0435 -17.3913
2005 1 1 1 -10.8696 -17.3913
2006 1 1 3 -10.8696 -17.3913
2007 1 2 5 -10.8696 -17.3913
2008 1 2 7 -10.8696 -17.3913
2009 1 1 9 -10.8696 -17.3913
2010 1 1 11 -10.8696 -17.3913
2011 1 2 13 -10.8696 -17.3913
2012 1 2 15 -10.8696 -17.3913
2013 1 1 17 -10.8696 -17.3913
2014 1 1 19 -10.8696 -17.3913
2015 1 2 21 -10.8696 -17.3913
2016 1 2 23 -10.8696 -17.3913
2017 1 1 1 -8.6957 -17.3913
2018 1 1 3 -8.6957 -17.3913
2019 1 2 5 -8.6957 -17.3913
2020 1 2 7 -8.6957 -17.3913
2021 1 1 9 -8.6957 -17.3913
2022 1 1 11 -8.6957 -17.3913
2023 1 2 13 -8.6957 -17.3913
2024 1 2 15 -8.6957 -17.3913
2025 1 1 17 -8.6957 -17.3913
2026 1 1 19 -8.6957 -17.3913
2027 1 2 21 -8.6957 -17.3913
2028 1 2 23 -8.6957 -17.3913
2029 1 1 1 -6.5217 -17.3913
2030 1 1 3 -6.5217 -17.3913
2031 1 2 5 -6.5217 -17.3913
2032 1 2 7 -6.5217 -17.3913
2033 1 1 9 -6.5217 -17.3913
2034 1 1 11 -6.5217 -17.3913
2035 1 2 13 -6.5217 -17.3913
2036 1 2 15 -6.5217 -17.3913
2037 1 1 17 -6.5217 -17.3913
2038 1 1 19 -6.5217 -17.3913
2039 1 2 21 -6.5217 -17.3913
2040 1 2 23 -6.5217 -17.3913
2041 1 1 1 -4.3478 -17.3913
2042 1 1 3 -4.3478 -17.3913
2043 1 2 5 -4.3478 -17.3913
2044 1 2 7 -4.3478 -17.3913
2045 1 1 9 -4.3478 -17.3913
2046 1 1 11 -4.3478 -17.3913
2047 1 2 13 -4.3478 -17.3913
2048 1 2 15 -4.3478 -17.3913
2049 1 1 17 -4.3478 -17.3913
2050 1 1 19 -4.3478 -17.3913
2051 1 2 21 -4.3478 -17.3913
2052 1 2 23 -4.3478 -17.3913
2053 1 1 1 -2.1739 -17.3913
2054 1 1 3 -2.1739 -17.3913
2055 1 2 5 -2.1739 -17.3913
2056 1 2 7 -2.1739 -17.3913
2057 1 1 9 -2.1739 -17.3913
2058 1 1 11 -2.1739 -17.3913
2059 1 2 13 -2.1739 -17.3913
2060 1 2 15 -2.1739 -17.3913
2061 1 1 17 -2.1739 -17.3913
2062 1 1 19 -2.1739 -17.3913
2063 1 2 21 -2.1739 -17.3913
2064 1 2 23 -2.1739 -17.3913
2065 1 1 1 0 -17.3913
2066 1 1 3 0 -17.3913
2067 1 2 5 0 -17.3913
2068 1 2 7 0 -17.3913
2069 1 1 9 0 -17.3913
2070 1 1 11 0 -17.3913
2071 1 2 13 0 -17.3913
2072 1 2 15 0 -17.3913
2073 1 1 17 0 -17.3913
2074 1 1 19 0 -17.3913
2075 1 2 21 0 -17.3913
2076 1 2 23 0 -17.3913
2077 1 1 1 2.1739 -17.3913
2078 1 1 3 2.1739 -17.3913
2079 1 2 5 2.1739 -17.3913
2080 1 2 7 2.1739 -17.3913
2081 1 1 9 2.1739 -17.3913
2082 1 1 11 2.1739 -17.3913
2083 1 2 13 2.1739 -17.3913
2084 1 2 15 2.1739 -17.3913
2085 1 1 17 2.1739 -17.3913
2086 1 1 19 2.1739 -17.3913
2087 1 2 21 2.1739 -17.3913
2088 1 2 23 2.1739 -17.3913
2089 1 1 1 4.3478 -17.3913
2090 1 1 3 4.3478 -17.3913
2091 1 2 5 4.3478 -17.3913
2092 1 2 7 4.3478 -17.3913
2093 1 1 9 4.3478 -17.3913
2094 1 1 11 4.3478 -17.3913
2095 1 2 13 4.3478 -17.3913
2096 1 2 15 4.3478 -17.3913
2097 1 1 17 4.3478 -17.3913
2098 1 1 19 4.3478 -17.3913
2099 1 2 21 4.3478 -17.3913
2100 1 2 23 4.3478 -17.3913
2101 1 1 1 6.5217 -17.3913
2102 1 1 3 6.5217 -17.3913
2103 1 2 5 6.5217 -17.3913
2104 1 2 7 6.5217 -17.3913
2105 1 1 9 6.5217 -17.3913
2106 1 1 11 6.5217 -17.3913
2107 1 2 13 6.5217 -17.3913
2108 1 2 15 6.5217 -17.3913
2109 1 1 17 6.5217 -17.3913
2110 1 1 19 6.5217 -17.3913
2111 1 2 21 6.5217 -17.3913
2112 1 2 23 6.5217 -17.3913
2113 1 1 1 8.6957 -17.3913
2114 1 1 3 8.6957 -17.3913
2115 1 2 5 8.6957 -17.3913
2116 1 2 7 8.6957 -17.3913
2117 1 1 9 8.6957 -17.3913
2118 1 1 11 8.6957 -17.3913
2119 1 2 13 8.6957 -17.3913
2120 1 2 15 8.6957 -17.3913
2121 1 1 17 8.6957 -17.3913
2122 1 1 19 8.6957 -17.3913
2123 1 2 21 8.6957 -17.3913
2124 1 2 23 8.6957 -17.3913
2125 1 1 1 10.8696 -17.3913
2126 1 1 3 10.8696 -17.3913
2127 1 2 5 10.8696 -17.3913
2128 1 2 7 10.8696 -17.3913
2129 1 1 9 10.8696 -17.3913
2130 1 1 11 10.8696 -17.3913
2131 1 2 13 10.8696 -17.3913
2132 1 2 15 10.8696 -17.3913
2133 1 1 17 10.8696 -17.3913
2134 1 1 19 10.8696 -17.3913
2135 1 2 21 10.8696 -17.3913
2136 1 2 23 10.8696 -17.3913
2137 1 1 1 13.0435 -17.3913
2138 1 1 3 13.0435 -17.3913
2139 1 2 5 13.0435 -17.3913
2140 1 2 7 13.0435 -17.3913
2141 1 1 9 13.0435 -17.3913
2142 1 1 11 13.0435 -17.3913
2143 1 2 13 13.0435 -17.3913
2144 1 2 15 13.0435 -17.3913
2145 1 1 17 13.0435 -17.3913
2146 1 1 19 13.0435 -17.3913
2147 1 2 21 13.0435 -17.3913
2148 1 2 23 13.0435 -17.3913
2149 1 1 1 15.2174 -17.3913
2150 1 1 3 15.2174 -17.3913
2151 1 2 5 15.2174 -17.3913
2152 1 2 7 15.2174 -17.3913
2153 1 1 9 15.2174 -17.3913
2154 1 1 11 15.2174 -17.3913
2155 1 2 13 15.2174 -17.3913
2156 1 2 15 15.2174 -17.3913
2157 1 1 17 15.2174 -17.3913
2158 1 1 19 15.2174 -17.3913
2159 1 2 21 15.2174 -17.3913
2160 1 2 23 15.2174 -17.3913
2161 1 1 1 17.3913 -17.3913
2162 1 1 3 17.3913 -17.3913
2163 1 2 5 17.3913 -17.3913
2164 1 2 7 17.3913 -17.3913
2165 1 1 9 17.3913 -17.3913
2166 1 1 11 17.3913 -17.3913
2167 1 2 13 17.3913 -17.3913
2168 1 2 15 17.3913 -17.3913
2169 1 1 17 17.3913 -17.3913
2170 1 1 19 17.3913 -17.3913
2171 1 2 21 17.3913 -17.3913
2172 1 2 23 17.3913 -17.3913
2173 1 1 1 19.5652 -17.3913
2174 1 1 3 19.5652 -17.3913
2175 1 2 5 19.5652 -17.3913
2176 1 2 7 19.5652 -17.3913
2177 1 1 9 19.5652 -17.3913
2178 1 1 11 19.5652 -17.3913
2179 1 2 13 19.5652 -17.3913
2180 1 2 15 19.5652 -17.3913
2181 1 1 17 19.5652 -17.3913
2182 1 1 19 19.5652 -17.3913
2183 1 2 21 19.5652 -17.3913
2184 1 2 23 19.5652 -17.3913
2185 1 1 1 21.7391 -17.3913
2186 1 1 3 21.7391 -17.3913
2187 1 2 5 21.7391 -17.3913
2188 1 2 7 21.7391 -17.3913
2189 1 1 9 21.7391 -17.3913
2190 1 1 11 21.7391 -17.3913
2191 1 2 13 21.7391 -17.3913
2192 1 2 15 21.7391 -17.3913
2193 1 1 17 21.7391 -17.3913
2194 1 1 19 21.7391 -17.3913
2195 1 2 21 21.7391 -17.3913
2196 1 2 23 21.7391 -17.3913
2197 1 1 1 23.913 -17.3913
2198 1 1 3 23.913 -17.3913
2199 1 2 5 23.913 -17.3913
2200 1 2 7 23.913 -17.3913
2201 1 1 9 23.913 -17.3913
2202 1 1 11 23.913 -17.3913
2203 1 2 13 23.913 -17.3913
2204 1 2 15 23.913 -17.3913
2205 1 1 17 23.913 -17.3913
2206 1 1 19 23.913 -17.3913
2207 1 2 21 23.913 -17.3913
2208 1 2 23 23.913 -17.3913
2209 1 1 -23 -23.913 -15.2174
2210 1 1 -21 -23.913 -15.2174
2211 1 2 -19 -23.913 -15.2174
2212 1 2 -17 -23.913 -15.2174
2213 1 1 -15 -23.913 -15.2174
2214 1 1 -13 -23.913 -15.2174
2215 1 2 -11 -23.913 -15.2174
2216 1 2 -9 -23.913 -15.2174
2217 1 1 -7 -23.913 -15.2174
2218 1 1 -5 -23.913 -15.2174
2219 1 2 -3 -23.913 -15.2174
2220 1 2 -1 -23.913 -15.2174
2221 1 1 -23 -21.7391 -15.2174
2222 1 1 -21 -21.7391 -15.2174
2223 1 2 -19 -21.7391 -15.2174
2224 1 2 -17 -21.7391 -15.2174
2225 1 1 -15 -21.7391 -15.2174
2226 1 1 -13 -21.7391 -15.2174
2227 1 2 -11 -21.7391 -15.2174
2228 1 2 -9 -21.7391 -15.2174
2229 1 1 -7 -21.7391 -15.2174
2230 1 1 -5 -21.7391 -15.2174
2231 1 2 -3 -21.7391 -15.2174
2232 1 2 -1 -21.7391 -15.2174
2233 1 1 -23 -19.5652 -15.2174
2234 1 1 -21 -19.5652 -15.2174
2235 1 2 -19 -19.5652 -15.2174
2236 1 2 -17 -19.5652 -15.2174
2237 1 1 -15 -19.5652 -15.2174
2238 1 1 -13 -19.5652 -15.2174
2239 1 2 -11 -19.5652 -15.2174
2240 1 2 -9 -19.5652 -15.2174
2241 1 1 -7 -19.5652 -15.2174
2242 1 1 -5 -19.5652 -15.2174
2243 1 2 -3 -19.5652 -15.2174
2244 1 2 -1 -19.5652 -15.2174
2245 1 1 -23 -17.3913 -15.2174
2246 1 1 -21 -17.3913 -15.2174
2247 1 2 -19 -17.3913 -15.2174
2248 1 2 -17 -17.3913 -15.2174
2249 1 1 -15 -17.3913 -15.2174
2250 1 1 -13 -17.3913 -15.2174
2251 1 2 -11 -17.3913 -15.2174
2252 1 2 -9 -17.3913 -15.2174
2253 1 1 -7 -17.3913 -15.2174
2254 1 1 -5 -17.3913 -15.2174
2255 1 2 -3 -17.3913 -15.2174
2256 1 2 -1 -17.3913 -15.2174
2257 1 1 -23 -15.2174 -15.2174
2258 1 1 -21 -15.2174 -15.2174
2259 1 2 -19 -15.2174 -15.2174
2260 1 2 -17 -15.2174 -15.2174
2261 1 1 -15 -15.2174 -15.2174
2262 1 1 -13 -15.2174 -15.2174
2263 1 2 -11 -15.2174 -15.2174
2264 1 2 -9 -15.2174 -15.2174
2265 1 1 -7 -15.2174 -15.2174
2266 1 1 -5 -15.2174 -15.2174
2267 1 2 -3 -15.2174 -15.2174
2268 1 2 -1 -15.2174 -15.2174
2269 1 1 -23 -13.0435 -15.2174
2270 1 1 -21 -13.0435 -15.2174
2271 1 2 -19 -13.0435 -15.2174
2272 1 2 -17 -13.0435 -15.2174
2273 1 1 -15 -13.0435 -15.2174
2274 1 1 -13 -13.0435 -15.2174
2275 1 2 -11 -13.0435 -15.2174
2276 1 2 -9 -13.0435 -15.2174
2277 1 1 -7 -13.0435 -15.2174
2278 1 1 -5 -13.0435 -15.2174
2279 1 2 -3 -13.0435 -15.2174
2280 1 2 -1 -13.0435 -15.2174
2281 1 1 -23 -10.8696 -15.2174
2282 1 1 -21 -10.8696 -15.2174
2283 1 2 -19 -10.8696 -15.2174
2284 1 2 -17 -10.8696 -15.2174
2285 1 1 -15 -10.8696 -15.2174
2286 1 1 -13 -10.8696 -15.2174
2287 1 2 -11 -10.8696 -15.2174
2288 1 2 -9 -10.8696 -15.2174
2289 1 1 -7 -10.8696 -15.2174
2290 1 1 -5 -10.8696 -15.2174
2291 1 2 -3 -10.8696 -15.2174
2292 1 2 -1 -10.8696 -15.2174
2293 1 1 -23 -8.6957 -15.2174
2294 1 1 -21 -8.6957 -15.2174
2295 1 2 -19 -8.6957 -15.2174
2296 1 2 -17 -8.6957 -15.2174
2297 1 1 -15 -8.6957 -15.2174
2298 1 1 -13 -8.6957 -15.2174
2299 1 2 -11 -8.6957 -15.2174
2300 1 2 -9 -8.6957 -15.2174
2301 1 1 -7 -8.6957 -15.2174
2302 1 1 -5 -8.6957 -15.2174
2303 1 2 -3 -8.6957 -15.2174
2304 1 2 -1 -8.6957 -15.2174
2305 1 1 -23 -6.5217 -15.2174
2306 1 1 -21 -6.5217 -15.2174
2307 1 2 -19 -6.5217 -15.2174
2308 1 2 -17 -6.5217 -15.2174
2309 1 1 -15 -6.5217 -15.2174
2310 1 1 -13 -6.5217 -15.2174
2311 1 2 -11 -6.5217 -15.2174
2312 1 2 -9 -6.5217 -15.2174
2313 1 1 -7 -6.5217 -15.2174
2314 1 1 -5 -6.5217 -15.2174
2315 1 2 -3 -6.5217 -15.2174
2316 1 2 -1 -6.5217 -15.2174
2317 1 1 -23 -4.3478 -15.2174
2318 1 1 -21 -4.3478 -15.2174
2319 1 2 -19 -4.3478 -15.2174
2320 1 2 -17 -4.3478 -15.2174
2321 1 1 -15 -4.3478 -15.2174
2322 1 1 -13 -4.3478 -15.2174
2323 1 2 -11 -4.3478 -15.2174
2324 1 2 -9 -4.3478 -15.2174
2325 1 1 -7 -4.3478 -15.2174
2326 1 1 -5 -4.3478 -15.2174
2327 1 2 -3 -4.3478 -15.2174
2328 1 2 -1 -4.3478 -15.2174
2329 1 1 -23 -2.1739 -15.2174
2330 1 1 -21 -2.1739 -15.2174
2331 1 2 -19 -2.1739 -15.2174
2332 1 2 -17 -2.1739 -15.2174
2333 1 1 -15 -2.1739 -15.2174
2334 1 1 -13 -2.1739 -15.2174
2335 1 2 -11 -2.1739 -15.2174
2336 1 2 -9 -2.1739 -15.2174
2337 1 1 -7 -2.1739 -15.2174
2338 1 1 -5 -2.1739 -15.2174
2339 1 2 -3 -2.1739 -15.2174
2340 1 2 -1 -2.1739 -15.2174
2341 1 1 -23 0 -15.2174
2342 1 1 -21 0 -15.2174
2343 1 2 -19 0 -15.2174
2344 1 2 -17 0 -15.2174
2345 1 1 -15 0 -15.2174
2346 1 1 -13 0 -15.2174
2347 1 2 -11 0 -15.2174
2348 1 2 -9 0 -15.2174
2349 1 1 -7 0 -15.2174
2350 1 1 -5 0 -15.2174
2351 1 2 -3 0 -15.2174
2352 1 2 -1 0 -15.2174
2353 1 1 -23 2.1739 -15.2174
2354 1 1 -21 2.1739 -15.2174
2355 1 2 -19 2.1739 -15.2174
2356 1 2 -17 2.1739 -15.2174
2357 1 1 -15 2.1739 -15.2174
2358 1 1 -13 2.1739 -15.2174
2359 1 2 -11 2.1739 -15.2174
2360 1 2 -9 2.1739 -15.2174
2361 1 1 -7 2.1739 -15.2174
2362 1 1 -5 2.1739 -15.2174
2363 1 2 -3 2.1739 -15.2174
2364 1 2 -1 2.1739 -15.2174
2365 1 1 -23 4.3478 -15.2174
2366 1 1 -21 4.3478 -15.2174
2367 1 2 -19 4.3478 -15.2174
2368 1 2 -17 4.3478 -15.2174
2369 1 1 -15 4.3478 -15.2174
2370 1 1 -13 4.3478 -15.2174
2371 1 2 -11 4.3478 -15.2174
2372 1 2 -9 4.3478 -15.2174
2373 1 1 -7 4.3478 -15.2174
2374 1 1 -5 4.3478 -15.2174
2375 1 2 -3 4.3478 -15.2174
2376 1 2 -1 4.3478 -15.2174
2377 1 1 -23 6.5217 -15.2174
2378 1 1 -21 6.5217 -15.2174
2379 1 2 -19 6.5217 -15.2174
2380 1 2 -17 6.5217 -15.2174
2381 1 1 -15 6.5217 -15.2174
2382 1 1 -13 6.5217 -15.2174
2383 1 2 -11 6.5217 -15.2174
2384 1 2 -9 6.5217 -15.2174
2385 1 1 -7 6.5217 -15.2174
2386 1 1 -5 6.5217 -15.2174
2387 1 2 -3 6.5217 -15.2174
2388 1 2 -1 6.5217 -15.2174
2389 1 1 -23 8.6957 -15.2174
2390 1 1 -21 8.6957 -15.2174
2391 1 2 -19 8.6957 -15.2174
2392 1 2 -17 8.6957 -15.2174
2393 1 1 -15 8.6957 -15.2174
2394 1 1 -13 8.6957 -15.2174
2395 1 2 -11 8.6957 -15.2174
2396 1 2 -9 8.6957 -15.2174
2397 1 1 -7 8.6957 -15.2174
2398 1 1 -5 8.6957 -15.2174
2399 1 2 -3 8.6957 -15.2174
2400 1 2 -1 8.6957 -15.2174
2401 1 1 -23 10.8696 -15.2174
2402 1 1 -21 10.8696 -15.2174
2403 1 2 -19 10.8696 -15.2174
2404 1 2 -17 10.8696 -15.2174
2405 1 1 -15 10.8696 -15.2174
2406 1 1 -13 10.8696 -15.2174
2407 1 2 -11 10.8696 -15.2174
2408 1 2 -9 10.8696 -15.2174
2409 1 1 -7 10.8696 -15.2174
2410 1 1 -5 10.8696 -15.2174
2411 1 2 -3 10.8696 -15.2174
2412 1 2 -1 10.8696 -15.2174
2413 1 1 -23 13.0435 -15.2174
2414 1 1 -21 13.0435 -15.2174
2415 1 2 -19 13.0435 -15.2174
2416 1 2 -17 13.0435 -15.2174
2417 1 1 -15 13.0435 -15.2174
2418 1 1 -13 13.0435 -15.2174
2419 1 2 -11 13.0435 -15.2174
2420 1 2 -9 13.0435 -15.2174
2421 1 1 -7 13.0435 -15.2174
2422 1 1 -5 13.0435 -15.2174
2423 1 2 -3 13.0435 -15.2174
2424 1 2 -1 13.0435 -15.2174
2425 1 1 -23 15.2174 -15.2174
2426 1 1 -21 15.2174 -15.2174
2427 1 2 -19 15.2174 -15.2174
2428 1 2 -17 15.2174 -15.2174
2429 1 1 -15 15.2174 -15.2174
2430 1 1 -13 15.2174 -15.2174
2431 1 2 -11 15.2174 -15.2174
2432 1 2 -9 15.2174 -15.2174
2433 1 1 -7 15.2174 -15.2174
2434 1 1 -5 15.2174 -15.2174
2435 1 2 -3 15.2174 -15.2174
2436 1 2 -1 15.2174 -15.2174
2437 1 1 -23 17.3913 -15.2174
2438 1 1 -21 17.3913 -15.2174
2439 1 2 -19 17.3913 -15.2174
2440 1 2 -17 17.3913 -15.2174
2441 1 1 -15 17.3913 -15.2174
2442 1 1 -13 17.3913 -15.2174
2443 1 2 -11 17.3913 -15.2174
2444 1 2 -9 17.3913 -15.2174
2445 1 1 -7 17.3913 -15.2174
2446 1 1 -5 17.3913 -15.2174
2447 1 2 -3 17.3913 -15.2174
2448 1 2 -1 17.3913 -15.2174
2449 1 1 -23 19.5652 -15.2174
2450 1 1 -21 19.5652 -15.2174
2451 1 2 -19 19.5652 -15.2174
2452 1 2 -17 19.5652 -15.2174
2453 1 1 -15 19.5652 -15.2174
2454 1 1 -13 19.5652 -15.2174
2455 1 2 -11 19.5652 -15.2174
2456 1 2 -9 19.5652 -15.2174
2457 1 1 -7 19.5652 -15.2174
2458 1 1 -5 19.5652 -15.2174
2459 1 2 -3 19.5652 -15.2174
2460 1 2 -1 19.5652 -15.2174
2461 1 1 -23 21.7391 -15.2174
2462 1 1 -21 21.7391 -15.2174
2463 1 2 -19 21.7391 -15.2174
2464 1 2 -17 21.7391 -15.2174
2465 1 1 -15 21.7391 -15.2174
2466 1 1 -13 21.7391 -15.2174
2467 1 2 -11 21.7391 -15.2174
2468 1 2 -9 21.7391 -15.2174
2469 1 1 -7 21.7391 -15.2174
2470 1 1 -5 21.7391 -15.2174
2471 1 2 -3 21.7391 -15.2174
2472 1 2 -1 21.7391 -15.2174
2473 1 1 -23 23.913 -15.2174
2474 1 1 -21 23.913 -15.2174
2475 1 2 -19 23.913 -15.2174
2476 1 2 -17 23.913 -15.2174
2477 1 1 -15 23.913 -15.2174
2478 1 1 -13 23.913 -15.2174
2479 1 2 -11 23.913 -15.2174
2480 1 2 -9 23.913 -15.2174
2481 1 1 -7 23.913 -15.2174
2482 1 1 -5 23.913 -15.2174
2483 1 2 -3 23.913 -15.2174
2484 1 2 -1 23.913 -15.2174
2485 1 1 1 -23.913 -15.2174
2486 1 1 3 -23.913 -15.2174
2487 1 2 5 -23.913 -15.2174
2488 1 2 7 -23.913 -15.2174
2489 1 1 9 -23.913 -15.2174
2490 1 1 11 -23.913 -15.2174
2491 1 2 13 -23.913 -15.2174
2492 1 2 15 -23.913 -15.2174
2493 1 1 17 -23.913 -15.2174
2494 1 1 19 -23.913 -15.2174
2495 1 2 21 -23.913 -15.2174
2496 1 2 23 -23.913 -15.2174
2497 1 1 1 -21.7391 -15.2174
2498 1 1 3 -21.7391 -15.2174
2499 1 2 5 -21.7391 -15.2174
2500 1 2 7 -21.7391 -15.2174
2501 1 1 9 -21.7391 -15.2174
2502 1 1 11 -21.7391 -15.2174
2503 1 2 13 -21.7391 -15.2174
2504 1 2 15 -21.7391 -15.2174
2505 1 1 17 -21.7391 -15.2174
2506 1 1 19 -21.7391 -15.2174
2507 1 2 21 -21.7391 -15.2174
2508 1 2 23 -21.7391 -15.2174
2509 1 1 1 -19.5652 -15.2174
2510 1 1 3 -19.5652 -15.2174
2511 1 2 5 -19.5652 -15.2174
2512 1 2 7 -19.5652 -15.2174
2513 1 1 9 -19.5652 -15.2174
2514 1 1 11 -19.5652 -15.2174
2515 1 2 13 -19.5652 -15.2174
2516 1 2 15 -19.5652 -15.2174
2517 1 1 17 -19.5652 -15.2174
2518 1 1 19 -19.5652 -15.2174
2519 1 2 21 -19.5652 -15.2174
2520 1 2 23 -19.5652 -15.2174
2521 1 1 1 -17.3913 -15.2174
2522 1 1 3 -17.3913 -15.2174
2523 1 2 5 -17.3913 -15.2174
2524 1 2 7 -17.3913 -15.2174
2525 1 1 9 -17.3913 -15.2174
2526 1 1 11 -17.3913 -15.2174
2527 1 2 13 -17.3913 -15.2174
2528 1 2 15 -17.3913 -15.2174
2529 1 1 17 -17.3913 -15.2174
2530 1 1 19 -17.3913 -15.2174
2531 1 2 21 -17.3913 -15.2174
2532 1 2 23 -17.3913 -15.2174
2533 1 1 1 -15.2174 -15.2174
2534 1 1 3 -15.2174 -15.2174
2535 1 2 5 -15.2174 -15.2174
2536 1 2 7 -15.2174 -15.2174
2537 1 1 9 -15.2174 -15.2174
2538 1 1 11 -15.2174 -15.2174
2539 1 2 13 -15.2174 -15.2174
2540 1 2 15 -15.2174 -15.2174
2541 1 1 17 -15.2174 -15.2174
2542 1 1 19 -15.2174 -15.2174
2543 1 2 21 -15.2174 -15.2174
2544 1 2 23 -15.2174 -15.2174
2545 1 1 1 -13.0435 -15.2174
2546 1 1 3 -13.0435 -15.2174
2547 1 2 5 -13.0435 -15.2174
2548 1 2 7 -13.0435 -15.2174
2549 1 1 9 -13.0435 -15.2174
2550 1 1 11 -13.0435 -15.2174
2551 1 2 13 -13.0435 -15.2174
2552 1 2 15 -13.0435 -15.2174
2553 1 1 17 -13.0435 -15.2174
2554 1 1 19 -13.0435 -15.2174
2555 1 2 21 -13.0435 -15.2174
2556 1 2 23 -13.0435 -15.2174
2557 1 1 1 -10.8696 -15.2174
2558 1 1 3 -10.8696 -15.2174
2559 1 2 5 -10.8696 -15.2174
2560 1 2 7 -10.8696 -15.2174
2561 1 1 9 -10.8696 -15.2174
2562 1 1 11 -10.8696 -15.2174
2563 1 2 13 -10.8696 -15.2174
2564 1 2 15 -10.8696 -15.2174
2565 1 1 17 -10.8696 -15.2174
2566 1 1 19 -10.8696 -15.2174
2567 1 2 21 -10.8696 -15.2174
2568 1 2 23 -10.8696 -15.2174
2569 1 1 1 -8.6957 -15.2174
2570 1 1 3 -8.6957 -15.2174
2571 1 2 5 -8.6957 -15.2174
2572 1 2 7 -8.6957 -15.2174
2573 1 1 9 -8.6957 -15.2174
2574 1 1 11 -8.6957 -15.2174
2575 1 2 13 -8.6957 -15.2174
2576 1 2 15 -8.6957 -15.2174
2577 1 1 17 -8.6957 -15.2174
2578 1 1 19 -8.6957 -15.2174
2579 1 2 21 -8.6957 -15.2174
2580 1 2 23 -8.6957 -15.2174
2581 1 1 1 -6.5217 -15.2174
2582 1 1 3 -6.5217 -15.2174
2583 1 2 5 -6.5217 -15.2174
2584 1 2 7 -6.5217 -15.2174
2585 1 1 9 -6.5217 -15.2174
2586 1 1 11 -6.5217 -15.2174
2587 1 2 13 -6.5217 -15.2174
2588 1 2 15 -6.5217 -15.2174
2589 1 1 17 -6.5217 -15.2174
2590 1 1 19 -6.5217 -15.2174
2591 1 2 21 -6.5217 -15.2174
2592 1 2 23 -6.5217 -15.2174
2593 1 1 1 -4.3478 -15.2174
2594 1 1 3 -4.3478 -15.2174
2595 1 2 5 -4.3478 -15.2174
2596 1 2 7 -4.3478 -15.2174
2597 1 1 9 -4.3478 -15.2174
2598 1 1 11 -4.3478 -15.2174
2599 1 2 13 -4.3478 -15.2174
2600 1 2 15 -4.3478 -15.2174
2601 1 1 17 -4.3478 -15.2174
2602 1 1 19 -4.3478 -15.2174
2603 1 2 21 -4.3478 -15.2174
2604 1 2 23 -4.3478 -15.2174
2605 1 1 1 -2.1739 -15.2174
2606 1 1 3 -2.1739 -15.2174
2607 1 2 5 -2.1739 -15.2174
2608 1 2 7 -2.1739 -15.2174
2609 1 1 9 -2.1739 -15.2174
2610 1 1 11 -2.1739 -15.2174
2611 1 2 13 -2.1739 -15.2174
2612 1 2 15 -2.1739 -15.2174
2613 1 1 17 -2.1739 -15.2174
2614 1 1 19 -2.1739 -15.2174
2615 1 2 21 -2.1739 -15.2174
2616 1 2 23 -2.1739 -15.2174
2617 1 1 1 0 -15.2174
2618 1 1 3 0 -15.2174
2619 1 2 5 0 -15.2174
2620 1 2 7 0 -15.2174
2621 1 1 9 0 -15.2174
2622 1 1 11 0 -15.2174
2623 1 2 13 0 -15.2174
2624 1 2 15 0 -15.2174
2625 1 1 17 0 -15.2174
2626 1 1 19 0 -15.2174
2627 1 2 21 0 -15.2174
2628 1 2 23 0 -15.2174
2629 1 1 1 2.1739 -15.2174
2630 1 1 3 2.1739 -15.2174
2631 1 2 5 2.1739 -15.2174
2632 1 2 7 2.1739 -15.2174
2633 1 1 9 2.1739 -15.2174
2634 1 1 11 2.1739 -15.2174
2635 1 2 13 2.1739 -15.2174
2636 1 2 15 2.1739 -15.2174
2637 1 1 17 2.1739 -15.2174
2638 1 1 19 2.1739 -15.2174
2639 1 2 21 2.1739 -15.2174
2640 1 2 23 2.1739 -15.2174
2641 1 1 1 4.3478 -15.2174
2642 1 1 3 4.3478 -15.2174
2643 1 2 5 4.3478 -15.2174
2644 1 2 7 4.3478 -15.2174
2645 1 1 9 4.3478 -15.2174
2646 1 1 11 4.3478 -15.2174
2647 1 2 13 4.3478 -15.2174
2648 1 2 15 4.3478 -15.2174
2649 1 1 17 4.3478 -15.2174
2650 1 1 19 4.3478 -15.2174
2651 1 2 21 4.3478 -15.2174
2652 1 2 23 4.3478 -15.2174
2653 1 1 1 6.5217 -15.2174
2654 1 1 3 6.5217 -15.2174
2655 1 2 5 6.5217 -15.2174
2656 1 2 7 6.5217 -15.2174
2657 1 1 9 6.5217 -15.2174
2658 1 1 11 6.5217 -15.2174
2659 1 2 13 6.5217 -15.2174
2660 1 2 15 6.5217 -15.2174
2661 1 1 17 6.5217 -15.2174
2662 1 1 19 6.5217 -15.2174
2663 1 2 21 6.5217 -15.2174
2664 1 2 23 6.5217 -15.2174
2665 1 1 1 8.6957 -15.2174
2666 1 1 3 8.6957 -15.2174
2667 1 2 5 8.6957 -15.2174
2668 1 2 7 8.6957 -15.2174
2669 1 1 9 8.6957 -15.2174
2670 1 1 11 8.6957 -15.2174
2671 1 2 13 8.6957 -15.2174
2672 1 2 15 8.6957 -15.2174
2673 1 1 17 8.6957 -15.2174
2674 1 1 19 8.6957 -15.2174
2675 1 2 21 8.6957 -15.2174
2676 1 2 23 8.6957 -15.2174
2677 1 1 1 10.8696 -15.2174
2678 1 1 3 10.8696 -15.2174
2679 1 2 5 10.8696 -15.2174
2680 1 2 7 10.8696 -15.2174
2681 1 1 9 10.8696 -15.2174
2682 1 1 11 10.8696 -15.2174
2683 1 2 13 10.8696 -15.2174
2684 1 2 15 10.8696 -15.2174
2685 1 1 17 10.8696 -15.2174
2686 1 1 19 10.8696 -15.2174
2687 1 2 21 10.8696 -15.2174
2688 1 2 23 10.8696 -15.2174
2689 1 1 1 13.0435 -15.2174
2690 1 1 3 13.0435 -15.2174
2691 1 2 5 13.0435 -15.2174
2692 1 2 7 13.0435 -15.2174
2693 1 1 9 13.0435 -15.2174
2694 1 1 11 13.0435 -15.2174
2695 1 2 13 13.0435 -15.2174
2696 1 2 15 13.0435 -15.2174
2697 1 1 17 13.0435 -15.2174
2698 1 1 19 13.0435 -15.2174
2699 1 2 21 13.0435 -15.2174
2700 1 2 23 13.0435 -15.2174
2701 1 1 1 15.2174 -15.2174
2702 1 1 3 15.2174 -15.2174
2703 1 2 5 15.2174 -15.2174
2704 1 2 7 15.2174 -15.2174
2705 1 1 9 15.2174 -15.2174
2706 1 1 11 15.2174 -15.2174
2707 1 2 13 15.2174 -15.2174
2708 1 2 15 15.2174 -15.2174
2709 1 1 17 15.2174 -15.2174
2710 1 1 19 15.2174 -15.2174
2711 1 2 21 15.2174 -15.2174
2712 1 2 23 15.2174 -15.2174
2713 1 1 1 17.3913 -15.2174
2714 1 1 3 17.3913 -15.2174
2715 1 2 5 17.3913 -15.2174
2716 1 2 7 17.3913 -15.2174
2717 1 1 9 17.3913 -15.2174
2718 1 1 11 17.3913 -15.2174
2719 1 2 13 17.3913 -15.2174
2720 1 2 15 17.3913 -15.2174
2721 1 1 17 17.3913 -15.2174
2722 1 1 19 17.3913 -15.2174
2723 1 2 21 17.3913 -15.2174
2724 1 2 23 17.3913 -15.2174
2725 1 1 1 19.5652 -15.2174
2726 1 1 3 19.5652 -15.2174
2727 1 2 5 19.5652 -15.2174
2728 1 2 7 19.5652 -15.2174
2729 1 1 9 19.5652 -15.2174
2730 1 1 11 19.5652 -15.2174
2731 1 2 13 19.5652 -15.2174
2732 1 2 15 19.5652 -15.2174
2733 1 1 17 19.5652 -15.2174
2734 1 1 19 19.5652 -15.2174
2735 1 2 21 19.5652 -15.2174
2736 1 2 23 19.5652 -15.2174
2737 1 1 1 21.7391 -15.2174
2738 1 1 3 21.7391 -15.2174
2739 1 2 5 21.7391 -15.2174
2740 1 2 7 21.7391 -15.2174
2741 1 1 9 21.7391 -15.2174
2742 1 1 11 21.7391 -15.2174
2743 1 2 13 21.7391 -15.2174
2744 1 2 15 21.7391 -15.2174
2745 1 1 17 21.7391 -15.2174
2746 1 1 19 21.7391 -15.2174
2747 1 2 21 21.7391 -15.2174
2748 1 2 23 21.7391 -15.2174
2749 1 1 1 23.913 -15.2174
2750 1 1 3 23.913 -15.2174
2751 1 2 5 23.913 -15.2174
2752 1 2 7 23.913 -15.2174
2753 1 1 9 23.913 -15.2174
2754 1 1 11 23.913 -15.2174
2755 1 2 13 23.913 -15.2174
2756 1 2 15 23.913 -15.2174
2757 1 1 17 23.913 -15.2174
2758 1 1 19 23.913 -15.2174
2759 1 2 21 23.913 -15.2174
2760 1 2 23 23.913 -15.2174
2761 1 1 -23 -23.913 -13.0435
2762 1 1 -21 -23.913 -13.0435
2763 1 2 -19 -23.913 -13.0435
2764 1 2 -17 -23.913 -13.0435
2765 1 1 -15 -23.913 -13.0435
2766 1 1 -13 -23.913 -13.0435
2767 1 2 -11 -23.913 -13.0435
2768 1 2 -9 -23.913 -13.0435
2769 1 1 -7 -23.913 -13.0435
2770 1 1 -5 -23.913 -13.0435
2771 1 2 -3 -23.913 -13.0435
2772 1 2 -1 -23.913 -13.0435
2773 1 1 -23 -21.7391 -13.0435
2774 1 1 -21 -21.7391 -13.0435
2775 1 2 -19 -21.7391 -13.0435
2776 1 2 -17 -21.7391 -13.0435
2777 1 1 -15 -21.7391 -13.0435
2778 1 1 -13 -21.7391 -13.0435
2779 1 2 -11 -21.7391 -13.0435
2780 1 2 -9 -21.7391 -13.0435
2781 1 1 -7 -21.7391 -13.0435
2782 1 1 -5 -21.7391 -13.0435
2783 1 2 -3 -21.7391 -13.0435
2784 1 2 -1 -21.7391 -13.0435
2785 1 1 -23 -19.5652 -13.0435
2786 1 1 -21 -19.5652 -13.0435
2787 1 2 -19 -19.5652 -13.0435
2788 1 2 -17 -19.5652 -13.0435
2789 1 1 -15 -19.5652 -13.0435
2790 1 1 -13 -19.5652 -13.0435
2791 1 2 -11 -19.5652 -13.0435
2792 1 2 -9 -19.5652 -13.0435
2793 1 1 -7 -19.5652 -13.0435
2794 1 1 -5 -19.5652 -13.0435
2795 1 2 -3 -19.5652 -13.0435
2796 1 2 -1 -19.5652 -13.0435
2797 1 1 -23 -17.3913 -13.0435
2798 1 1 -21 -17.3913 -13.0435
2799 1 2 -19 -17.3913 -13.0435
2800 1 2 -17 -17.3913 -13.0435
2801 1 1 -15 -17.3913 -13.0435
2802 1 1 -13 -17.3913 -13.0435
2803 1 2 -11 -17.3913 -13.0435
2804 1 2 -9 -17.3913 -13.0435
2805 1 1 -7 -17.3913 -13.0435
2806 1 1 -5 -17.3913 -13.0435
2807 1 2 -3 -17.3913 -13.0435
2808 1 2 -1 -17.3913 -13.0435
2809 1 1 -23 -15.2174 -13.0435
2810 1 1 -21 -15.2174 -13.0435
2811 1 2 -19 -15.2174 -13.0435
2812 1 2 -17 -15.2174 -13.0435
2813 1 1 -15 -15.2174 -13.0435
2814 1 1 -13 -15.2174 -13.0435
2815 1 2 -11 -15.2174 -13.0435
2816 1 2 -9 -15.2174 -13.0435
2817 1 1 -7 -15.2174 -13.0435
2818 1 1 -5 -15.2174 -13.0435
2819 1 2 -3 -15.2174 -13.0435
2820 1 2 -1 -15.2174 -13.0435
2821 1 1 -23 -13.0435 -13.0435
2822 1 1 -21 -13.0435 -13.0435
2823 1 2 -19 -13.0435 -13.0435
2824 1 2 -17 -13.0435 -13.0435
2825 1 1 -15 -13.0435 -13.0435
2826 1 1 -13 -13.0435 -13.0435
2827 1 2 -11 -13.0435 -13.0435
2828 1 2 -9 -13.0435 -13.0435
2829 1 1 -7 -13.0435 -13.0435
2830 1 1 -5 -13.0435 -13.0435
2831 1 2 -3 -13.0435 -13.0435
2832 1 2 -1 -13.0435 -13.0435
2833 1 1 -23 -10.8696 -13.0435
2834 1 1 -21 -10.8696 -13.0435
2835 1 2 -19 -10.8696 -13.0435
2836 1 2 -17 -10.8696 -13.0435
2837 1 1 -15 -10.8696 -13.0435
2838 1 1 -13 -10.8696 -13.0435
2839 1 2 -11 -10.8696 -13.0435
2840 1 2 -9 -10.8696 -13.0435
2841 1 1 -7 -10.8696 -13.0435
2842 1 1 -5 -10.8696 -13.0435
2843 1 2 -3 -10.8696 -13.0435
2844 1 2 -1 -10.8696 -13.0435
2845 1 1 -23 -8.6957 -13.0435
2846 1 1 -21 -8.6957 -13.0435
2847 1 2 -19 -8.6957 -13.0435
2848 1 2 -17 -8.6957 -13.0435
2849 1 1 -15 -8.6957 -13.0435
2850 1 1 -13 -8.6957 -13.0435
2851 1 2 -11 -8.6957 -13.0435
2852 1 2 -9 -8.6957 -13.0435
2853 1 1 -7 -8.6957 -13.0435
2854 1 1 -5 -8.6957 -13.0435
2855 1 2 -3 -8.6957 -13.0435
2856 1 2 -1 -8.6957 -13.0435
2857 1 1 -23 -6.5217 -13.0435
2858 1 1 -21 -6.5217 -13.0435
2859 1 2 -19 -6.5217 -13.0435
2860 1 2 -17 -6.5217 -13.0435
2861 1 1 -15 -6.5217 -13.0435
2862 1 1 -13 -6.5217 -13.0435
2863 1 2 -11 -6.5217 -13.0435
2864 1 2 -9 -6.5217 -13.0435
2865 1 1 -7 -6.5217 -13.0435
2866 1 1 -5 -6.5217 -13.0435
2867 1 2 -3 -6.5217 -13.0435
2868 1 2 -1 -6.5217 -13.0435
2869 1 1 -23 -4.3478 -13.0435
2870 1 1 -21 -4.3478 -13.0435
2871 1 2 -19 -4.3478 -13.0435
2872 1 2 -17 -4.3478 -13.0435
2873 1 1 -15 -4.3478 -13.0435
2874 1 1 -13 -4.3478 -13.0435
2875 1 2 -11 -4.3478 -13.0435
2876 1 2 -9 -4.3478 -13.0435
2877 1 1 -7 -4.3478 -13.0435
2878 1 1 -5 -4.3478 -13.0435
2879 1 2 -3 -4.3478 -13.0435
2880 1 2 -1 -4.3478 -13.0435
2881 1 1 -23 -2.1739 -13.0435
2882 1 1 -21 -2.1739 -13.0435
2883 1 2 -19 -2.1739 -13.0435
2884 1 2 -17 -2.1739 -13.0435
2885 1 1 -15 -2.1739 -13.0435
2886 1 1 -13 -2.1739 -13.0435
2887 1 2 -11 -2.1739 -13.0435
2888 1 2 -9 -2.1739 -13.0435
2889 1 1 -7 -2.1739 -13.0435
2890 1 1 -5 -2.1739 -13.0435
2891 1 2 -3 -2.1739 -13.0435
2892 1 2 -1 -2.1739 -13.0435
2893 1 1 -23 0 -13.0435
2894 1 1 -21 0 -13.0435
2895 1 2 -19 0 -13.0435
2896 1 2 -17 0 -13.0435
2897 1 1 -15 0 -13.0435
2898 1 1 -13 0 -13.0435
2899 1 2 -11 0 -13.0435
2900 1 2 -9 0 -13.0435
2901 1 1 -7 0 -13.0435
2902 1 1 -5 0 -13.0435
2903 1 2 -3 0 -13.0435
2904 1 2 -1 0 -13.0435
2905 1 1 -23 2.1739 -13.0435
2906 1 1 -21 2.1739 -13.0435
2907 1 2 -19 2.1739 -13.0435
2908 1 2 -17 2.1739 -13.0435
2909 1 1 -15 2.1739 -13.0435
2910 1 1 -13 2.1739 -13.0435
2911 1 2 -11 2.1739 -13.0435
2912 1 2 -9 2.1739 -13.0435
2913 1 1 -7 2.1739 -13.0435
2914 1 1 -5 2.1739 -13.0435
2915 1 2 -3 2.1739 -13.0435
2916 1 2 -1 2.1739 -13.0435
2917 1 1 -23 4.3478 -13.0435
2918 1 1 -21 4.3478 -13.0435
2919 1 2 -19 4.3478 -13.0435
2920 1 2 -17 4.3478 -13.0435
2921 1 1 -15 4.3478 -13.0435
2922 1 1 -13 4.3478 -13.0435
2923 1 2 -11 4.3478 -13.0435
2924 1 2 -9 4.3478 -13.0435
2925 1 1 -7 4.3478 -13.0435
2926 1 1 -5 4.3478 -13.0435
2927 1 2 -3 4.3478 -13.0435
2928 1 2 -1 4.3478 -13.0435
2929 1 1 -23 6.5217 -13.0435
2930 1 1 -21 6.5217 -13.0435
2931 1 2 -19 6.5217 -13.0435
2932 1 2 -17 6.5217 -13.0435
2933 1 1 -15 6.5217 -13.0435
2934 1 1 -13 6.5217 -13.0435
2935 1 2 -11 6.5217 -13.0435
2936 1 2 -9 6.5217 -13.0435
2937 1 1 -7 6.5217 -13.0435
2938 1 1 -5 6.5217 -13.0435
2939 1 2 -3 6.5217 -13.0435
2940 1 2 -1 6.5217 -13.0435
2941 1 1 -23 8.6957 -13.0435
2942 1 1 -21 8.6957 -13.0435
2943 1 2 -19 8.6957 -13.0435
2944 1 2 -17 8.6957 -13.0435
2945 1 1 -15 8.6957 -13.0435
2946 1 1 -13 8.6957 -13.0435
2947 1 2 -11 8.6957 -13.0435
2948 1 2 -9 8.6957 -13.0435
2949 1 1 -7 8.6957 -13.0435
2950 1 1 -5 8.6957 -13.0435
2951 1 2 -3 8.6957 -13.0435
2952 1 2 -1 8.6957 -13.0435
2953 1 1 -23 10.8696 -13.0435
2954 1 1 -21 10.8696 -13.0435
2955 1 2 -19 10.8696 -13.0435
2956 1 2 -17 10.8696 -13.0435
2957 1 1 -15 10.8696 -13.0435
2958 1 1 -13 10.8696 -13.0435
2959 1 2 -11 10.8696 -13.0435
2960 1 2 -9 10.8696 -13.0435
2961 1 1 -7 10.8696 -13.0435
2962 1 1 -5 10.8696 -13.0435
2963 1 2 -3 10.8696 -13.0435
2964 1 2 -1 10.8696 -13.0435
2965 1 1 -23 13.0435 -13.0435
2966 1 1 -21 13.0435 -13.0435
2967 1 2 -19 13.0435 -13.0435
2968 1 2 -17 13.0435 -13.0435
2969 1 1 -15 13.0435 -13.0435
2970 1 1 -13 13.0435 -13.0435
2971 1 2 -11 13.0435 -13.0435
2972 1 2 -9 13.0435 -13.0435
2973 1 1 -7 13.0435 -13.0435
2974 1 1 -5 13.0435 -13.0435
2975 1 2 -3 13.0435 -13.0435
2976 1 2 -1 13.0435 -13.0435
2977 1 1 -23 15.2174 -13.0435
2978 1 1 -21 15.2174 -13.0435
2979 1 2 -19 15.2174 -13.0435
2980 1 2 -17 15.2174 -13.0435
2981 1 1 -15 15.2174 -13.0435
2982 1 1 -13 15.2174 -13.0435
2983 1 2 -11 15.2174 -13.0435
2984 1 2 -9 15.2174 -13.0435
2985 1 1 -7 15.2174 -13.0435
2986 1 1 -5 15.2174 -13.0435
2987 1 2 -3 15.2174 -13.0435
2988 1 2 -1 15.2174 -13.0435
2989 1 1 -23 17.3913 -13.0435
2990 1 1 -21 17.3913 -13.0435
2991 1 2 -19 17.3913 -13.0435
2992 1 2 -17 17.3913 -13.0435
2993 1 1 -15 17.3913 -13.0435
2994 1 1 -13 17.3913 -13.0435
2995 1 2 -11 17.3913 -13.0435
2996 1 2 -9 17.3913 -13.0435
2997 1 1 -7 17.3913 -13.0435
2998 1 1 -5 17.3913 -13.0435
2999 1 2 -3 17.3913 -13.0435
3000 1 2 -1 17.3913 -13.0435
3001 1 1 -23 19.5652 -13.0435
3002 1 1 -21 19.5652 -13.0435
3003 1 2 -19 19.5652 -13.0435
3004 1 2 -17 19.5652 -13.0435
3005 1 1 -15 19.5652 -13.0435
3006 1 1 -13 19.5652 -13.0435
3007 1 2 -11 19.5652 -13.0435
3008 1 2 -9 19.5652 -13.0435
3009 1 1 -7 19.5652 -13.0435
3010 1 1 -5 19.5652 -13.0435
3011 1 2 -3 19.5652 -13.0435
3012 1 2 -1 19.5652 -13.0435
3013 1 1 -23 21.7391 -13.0435
3014 1 1 -21 21.7391 -13.0435
3015 1 2 -19 21.7391 -13.0435
3016 1 2 -17 21.7391 -13.0435
3017 1 1 -15 21.7391 -13.0435
3018 1 1 -13 21.7391 -13.0435
3019 1 2 -11 21.7391 -13.0435
3020 1 2 -9 21.7391 -13.0435
3021 1 1 -7 21.7391 -13.0435
3022 1 1 -5 21.7391 -13.0435
3023 1 2 -3 21.7391 -13.0435
3024 1 2 -1 21.7391 -13.0435
3025 1 1 -23 23.913 -13.0435
3026 1 1 -21 23.913 -13.0435
3027 1 2 -19 23.913 -13.0435
3028 1 2 -17 23.913 -13.0435
3029 1 1 -15 23.913 -13.0435
3030 1 1 -13 23.913 -13.0435
3031 1 2 -11 23.913 -13.0435
3032 1 2 -9 23.913 -13.0435
3033 1 1 -7 23.913 -13.0435
3034 1 1 -5 23.913 -13.0435
3035 1 2 -3 23.913 -13.0435
3036 1 2 -1 23.913 -13.0435
3037 1 1 1 -23.913 -13.0435
3038 1 1 3 -23.913 -13.0435
3039 1 2 5 -23.913 -13.0435
3040 1 2 7 -23.913 -13.0435
3041 1 1 9 -23.913 -13.0435
3042 1 1 11 -23.913 -13.0435
3043 1 2 13 -23.913 -13.0435
3044 1 2 15 -23.913 -13.0435
3045 1 1 17 -23.913 -13.0435
3046 1 1 19 -23.913 -13.0435
3047 1 2 21 -23.913 -13.0435
3048 1 2 23 -23.913 -13.0435
3049 1 1 1 -21.7391 -13.0435
3050 1 1 3 -21.7391 -13.0435
3051 1 2 5 -21.7391 -13.0435
3052 1 2 7 -21.7391 -13.0435
3053 1 1 9 -21.7391 -13.0435
3054 1 1 11 -21.7391 -13.0435
3055 1 2 13 -21.7391 -13.0435
3056 1 2 15 -21.7391 -13.0435
3057 1 1 17 -21.7391 -13.0435
3058 1 1 19 -21.7391 -13.0435
3059 1 2 21 -21.7391 -13.0435
3060 1 2 23 -21.7391 -13.0435
3061 1 1 1 -19.5652 -13.0435
3062 1 1 3 -19.5652 -13.0435
3063 1 2 5 -19.5652 -13.0435
3064 1 2 7 -19.5652 -13.0435
3065 1 1 9 -19.5652 -13.0435
3066 1 1 11 -19.5652 -13.0435
3067 1 2 13 -19.5652 -13.0435
3068 1 2 15 -19.5652 -13.0435
3069 1 1 17 -19.5652 -13.0435
3070 1 1 19 -19.5652 -13.0435
3071 1 2 21 -19.5652 -13.0435
3072 1 2 23 -19.5652 -13.0435
3073 1 1 1 -17.3913 -13.0435
3074 1 1 3 -17.3913 -13.0435
3075 1 2 5 -17.3913 -13.0435
3076 1 2 7 -17.3913 -13.0435
3077 1 1 9 -17.3913 -13.0435
3078 1 1 11 -17.3913 -13.0435
3079 1 2 13 -17.3913 -13.0435
3080 1 2 15 -17.3913 -13.0435
3081 1 1 17 -17.3913 -13.0435
3082 1 1 19 -17.3913 -13.0435
3083 1 2 21 -17.3913 -13.0435
3084 1 2 23 -17.3913 -13.0435
3085 1 1 1 -15.2174 -13.0435
3086 1 1 3 -15.2174 -13.0435
3087 1 2 5 -15.2174 -13.0435
3088 1 2 7 -15.2174 -13.0435
3089 1 1 9 -15.2174 -13.0435
3090 1 1 11 -15.2174 -13.0435
3091 1 2 13 -15.2174 -13.0435
3092 1 2 15 -15.2174 -13.0435
3093 1 1 17 -15.2174 -13.0435
3094 1 1 19 -15.2174 -13.0435
3095 1 2 21 -15.2174 -13.0435
3096 1 2 23 -15.2174 -13.0435
3097 1 1 1 -13.0435 -13.0435
3098 1 1 3 -13.0435 -13.0435
3099 1 2 5 -13.0435 -13.0435
3100 1 2 7 -13.0435 -13.0435
3101 1 1 9 -13.0435 -13.0435
3102 1 1 11 -13.0435 -13.0435
3103 1 2 13 -13.0435 -13.0435
3104 1 2 15 -13.0435 -13.0435
3105 1 1 17 -13.0435 -13.0435
3106 1 1 19 -13.0435 -13.0435
3107 1 2 21 -13.0435 -13.0435
3108 1 2 23 -13.0435 -13.0435
3109 1 1 1 -10.8696 -13.0435
3110 1 1 3 -10.8696 -13.0435
3111 1 2 5 -10.8696 -13.0435
3112 1 2 7 -10.8696 -13.0435
3113 1 1 9 -10.8696 -13.0435
3114 1 1 11 -10.8696 -13.0435
3115 1 2 13 -10.8696 -13.0435
3116 1 2 15 -10.8696 -13.0435
3117 1 1 17 -10.8696 -13.0435
3118 1 1 19 -10.8696 -13.0435
3119 1 2 21 -10.8696 -13.0435
3120 1 2 23 -10.8696 -13.0435
3121 1 1 1 -8.6957 -13.0435
3122 1 1 3 -8.6957 -13.0435
3123 1 2 5 -8.6957 -13.0435
3124 1 2 7 -8.6957 -13.0435
3125 1 1 9 -8.6957 -13.0435
3126 1 1 11 -8.6957 -13.0435
3127 1 2 13 -8.6957 -13.0435
3128 1 2 15 -8.6957 -13.0435
3129 1 1 17 -8.6957 -13.0435
3130 1 1 19 -8.6957 -13.0435
3131 1 2 21 -8.6957 -13.0435
3132 1 2 23 -8.6957 -13.0435
3133 1 1 1 -6.5217 -13.0435
3134 1 1 3 -6.5217 -13.0435
3135 1 2 5 -6.5217 -13.0435
3136 1 2 7 -6.5217 -13.0435
3137 1 1 9 -6.5217 -13.0435
3138 1 1 11 -6.5217 -13.0435
3139 1 2 13 -6.5217 -13.0435
3140 1 2 15 -6.5217 -13.0435
3141 1 1 17 -6.5217 -13.0435
3142 1 1 19 -6.5217 -13.0435
3143 1 2 21 -6.5217 -13.0435
3144 1 2 23 -6.5217 -13.0435
3145 1 1 1 -4.3478 -13.0435
3146 1 1 3 -4.3478 -13.0435
3147 1 2 5 -4.3478 -13.0435
3148 1 2 7 -4.3478 -13.0435
3149 1 1 9 -4.3478 -13.0435
3150 1 1 11 -4.3478 -13.0435
3151 1 2 13 -4.3478 -13.0435
3152 1 2 15 -4.3478 -13.0435
3153 1 1 17 -4.3478 -13.0435
3154 1 1 19 -4.3478 -13.0435
3155 1 2 21 -4.3478 -13.0435
3156 1 2 23 -4.3478 -13.0435
3157 1 1 1 -2.1739 -13.0435
3158 1 1 3 -2.1739 -13.0435
3159 1 2 5 -2.1739 -13.0435
3160 1 2 7 -2.1739 -13.0435
3161 1 1 9 -2.1739 -13.0435
3162 1 1 11 -2.1739 -13.0435
3163 1 2 13 -2.1739 -13.0435
3164 1 2 15 -2.1739 -13.0435
3165 1 1 17 -2.1739 -13.0435
3166 1 1 19 -2.1739 -13.0435
3167 1 2 21 -2.1739 -13.0435
3168 1 2 23 -2.1739 -13.0435
3169 1 1 1 0 -13.0435
3170 1 1 3 0 -13.0435
3171 1 2 5 0 -13.0435
3172 1 2 7 0 -13.0435
3173 1 1 9 0 -13.0435
3174 1 1 11 0 -13.0435
3175 1 2 13 0 -13.0435
3176 1 2 15 0 -13.0435
3177 1 1 17 0 -13.0435
3178 1 1 19 0 -13.0435
3179 1 2 21 0 -13.0435
3180 1 2 23 0 -13.0435
3181 1 1 1 2.1739 -13.0435
3182 1 1 3 2.1739 -13.0435
3183 1 2 5 2.1739 -13.0435
3184 1 2 7 2.1739 -13.0435
3185 1 1 9 2.1739 -13.0435
3186 1 1 11 2.1739 -13.0435
3187 1 2 13 2.1739 -13.0435
3188 1 2 15 2.1739 -13.0435
3189 1 1 17 2.1739 -13.0435
3190 1 1 19 2.1739 -13.0435
3191 1 2 21 2.1739 -13.0435
3192 1 2 23 2.1739 -13.0435
3193 1 1 1 4.3478 -13.0435
3194 1 1 3 4.3478 -13.0435
3195 1 2 5 4.3478 -13.0435
3196 1 2 7 4.3478 -13.0435
3197 1 1 9 4.3478 -13.0435
3198 1 1 11 4.3478 -13.0435
3199 1 2 13 4.3478 -13.0435
3200 1 2 15 4.3478 -13.0435
3201 1 1 17 4.3478 -13.0435
3202 1 1 19 4.3478 -13.0435
3203 1 2 21 4.3478 -13.0435
3204 1 2 23 4.3478 -13.0435
3205 1 1 1 6.5217 -13.0435
3206 1 1 3 6.5217 -13.0435
3207 1 2 5 6.5217 -13.0435
3208 1 2 7 6.5217 -13.0435
3209 1 1 9 6.5217 -13.0435
3210 1 1 11 6.5217 -13.0435
3211 1 2 13 6.5217 -13.0435
3212 1 2 15 6.5217 -13.0435
3213 1 1 17 6.5217 -13.0435
3214 1 1 19 6.5217 -13.0435
3215 1 2 21 6.5217 -13.0435
3216 1 2 23 6.5217 -13.0435
3217 1 1 1 8.6957 -13.0435
3218 1 1 3 8.6957 -13.0435
3219 1 2 5 8.6957 -13.0435
3220 1 2 7 8.6957 -13.0435
3221 1 1 9 8.6957 -13.0435
3222 1 1 11 8.6957 -13.0435
3223 1 2 13 8.6957 -13.0435
3224 1 2 15 8.6957 -13.0435
3225 1 1 17 8.6957 -13.0435
3226 1 1 19 8.6957 -13.0435
3227 1 2 21 8.6957 -13.0435
3228 1 2 23 8.6957 -13.0435
3229 1 1 1 10.8696 -13.0435
3230 1 1 3 10.8696 -13.0435
3231 1 2 5 10.8696 -13.0435
3232 1 2 7 10.8696 -13.0435
3233 1 1 9 10.8696 -13.0435
3234 1 1 11 10.8696 -13.0435
3235 1 2 13 10.8696 -13.0435
3236 1 2 15 10.8696 -13.0435
3237 1 1 17 10.8696 -13.0435
3238 1 1 19 10.8696 -13.0435
3239 1 2 21 10.8696 -13.0435
3240 1 2 23 10.8696 -13.0435
3241 1 1 1 13.0435 -13.0435
3242 1 1 3 13.0435 -13.0435
3243 1 2 5 13.0435 -13.0435
3244 1 2 7 13.0435 -13.0435
3245 1 1 9 13.0435 -13.0435
3246 1 1 11 13.0435 -13.0435
3247 1 2 13 13.0435 -13.0435
3248 1 2 15 13.0435 -13.0435
3249 1 1 17 13.0435 -13.0435
3250 1 1 19 13.0435 -13.0435
3251 1 2 21 13.0435 -13.0435
3252 1 2 23 13.0435 -13.0435
3253 1 1 1 15.2174 -13.0435
3254 1 1 3 15.2174 -13.0435
3255 1 2 5 15.2174 -13.0435
3256 1 2 7 15.2174 -13.0435
3257 1 1 9 15.2174 -13.0435
3258 1 1 11 15.2174 -13.0435
3259 1 2 13 15.2174 -13.0435
3260 1 2 15 15.2174 -13.0435
3261 1 1 17 15.2174 -13.0435
3262 1 1 19 15.2174 -13.0435
3263 1 2 21 15.2174 -13.0435
3264 1 2 23 15.2174 -13.0435
3265 1 1 1 17.3913 -13.0435
3266 1 1 3 17.3913 -13.0435
3267 1 2 5 17.3913 -13.0435
3268 1 2 7 17.3913 -13.0435
3269 1 1 9 17.3913 -13.0435
3270 1 1 11 17.3913 -13.0435
3271 1 2 13 17.3913 -13.0435
3272 1 2 15 17.3913 -13.0435
3273 1 1 17 17.3913 -13.0435
3274 1 1 19 17.3913 -13.0435
3275 1 2 21 17.3913 -13.0435
3276 1 2 23 17.3913 -13.0435
3277 1 1 1 19.5652 -13.0435
3278 1 1 3 19.5652 -13.0435
3279 1 2 5 19.5652 -13.0435
3280 1 2 7 19.5652 -13.0435
3281 1 1 9 19.5652 -13.0435
3282 1 1 11 19.5652 -13.0435
3283 1 2 13 19.5652 -13.0435
3284 1 2 15 19.5652 -13.0435
3285 1 1 17 19.5652 -13.0435
3286 1 1 19 19.5652 -13.0435
3287 1 2 21 19.5652 -13.0435
3288 1 2 23 19.5652 -13.0435
3289 1 1 1 21.7391 -13.0435
3290 1 1 3 21.7391 -13.0435
3291 1 2 5 21.7391 -13.0435
3292 1 2 7 21.7391 -13.0435
3293 1 1 9 21.7391 -13.0435
3294 1 1 11 21.7391 -13.0435
3295 1 2 13 21.7391 -13.0435
3296 1 2 15 21.7391 -13.0435
3297 1 1 17 21.7391 -13.0435
3298 1 1 19 21.7391 -13.0435
3299 1 2 21 21.7391 -13.0435
3300 1 2 23 21.7391 -13.0435
3301 1 1 1 23.913 -13.0435
3302 1 1 3 23.913 -13.0435
3303 1 2 5 23.913 -13.0435
3304 1 2 7 23.913 -13.0435
3305 1 1 9 23.913 -13.0435
3306 1 1 11 23.913 -13.0435
3307 1 2 13 23.913 -13.0435
3308 1 2 15 23.913 -13.0435
3309 1 1 17 23.913 -13.0435
3310 1 1 19 23.913 -13.0435
3311 1 2 21 23.913 -13.0435
3312 1 2 23 23.913 -13.0435
3313 1 1 -23 -23.913 -10.8696
3314 1 1 -21 -23.913 -10.8696
3315 1 2 -19 -23.913 -10.8696
3316 1 2 -17 -23.913 -10.8696
3317 1 1 -15 -23.913 -10.8696
3318 1 1 -13 -23.913 -10.8696
3319 1 2 -11 -23.913 -10.8696
3320 1 2 -9 -23.913 -10.8696
3321 1 1 -7 -23.913 -10.8696
3322 1 1 -5 -23.913 -10.8696
3323 1 2 -3 -23.913 -10.8696
3324 1 2 -1 -23.913 -10.8696
3325 1 1 -23 -21.7391 -10.8696
3326 1 1 -21 -21.7391 -10.8696
3327 1 2 -19 -21.7391 -10.8696
3328 1 2 -17 -21.7391 -10.8696
3329 1 1 -15 -21.7391 -10.8696
3330 1 1 -13 -21.7391 -10.8696
3331 1 2 -11 -21.7391 -10.8696
3332 1 2 -9 -21.7391 -10.8696
3333 1 1 -7 -21.7391 -10.8696
3334 1 1 -5 -21.7391 -10.8696
3335 1 2 -3 -21.7391 -10.8696
3336 1 2 -1 -21.7391 -10.8696
3337 1 1 -23 -19.5652 -10.8696
3338 1 1 -21 -19.5652 -10.8696
3339 1 2 -19 -19.5652 -10.8696
3340 1 2 -17 -19.5652 -10.8696
3341 1 1 -15 -19.5652 -10.8696
3342 1 1 -13 -19.5652 -10.8696
3343 1 2 -11 -19.5652 -10.8696
3344 1 2 -9 -19.5652 -10.8696
3345 1 1 -7 -19.5652 -10.8696
3346 1 1 -5 -19.5652 -10.8696
3347 1 2 -3 -19.5652 -10.8696
3348 1 2 -1 -19.5652 -10.8696
3349 1 1 -23 -17.3913 -10.8696
3350 1 1 -21 -17.3913 -10.8696
3351 1 2 -19 -17.3913 -10.8696
3352 1 2 -17 -17.3913 -10.8696
3353 1 1 -15 -17.3913 -10.8696
3354 1 1 -13 -17.3913 -10.8696
3355 1 2 -11 -17.3913 -10.8696
3356 1 2 -9 -17.3913 -10.8696
3357 1 1 -7 -17.3913 -10.8696
3358 1 1 -5 -17.3913 -10.8696
3359 1 2 -3 -17.3913 -10.8696
3360 1 2 -1 -17.3913 -10.8696
3361 1 1 -23 -15.2174 -10.8696
3362 1 1 -21 -15.2174 -10.8696
3363 1 2 -19 -15.2174 -10.8696
3364 1 2 -17 -15.2174 -10.8696
3365 1 1 -15 -15.2174 -10.8696
3366 1 1 -13 -15.2174 -10.8696
3367 1 2 -11 -15.2174 -10.8696
3368 1 2 -9 -15.2174 -10.8696
3369 1 1 -7 -15.2174 -10.8696
3370 1 1 -5 -15.2174 -10.8696
3371 1 2 -3 -15.2174 -10.8696
3372 1 2 -1 -15.2174 -10.8696
3373 1 1 -23 -13.0435 -10.8696
3374 1 1 -21 -13.0435 -10.8696
3375 1 2 -19 -13.0435 -10.8696
3376 1 2 -17 -13.0435 -10.8696
3377 1 1 -15 -13.0435 -10.8696
3378 1 1 -13 -13.0435 -10.8696
3379 1 2 -11 -13.0435 -10.8696
3380 1 2 -9 -13.0435 -10.8696
3381 1 1 -7 -13.0435 -10.8696
3382 1 1 -5 -13.0435 -10.8696
3383 1 2 -3 -13.0435 -10.8696
3384 1 2 -1 -13.0435 -10.8696
3385 1 1 -23 -10.8696 -10.8696
3386 1 1 -21 -10.8696 -10.8696
3387 1 2 -19 -10.8696 -10.8696
3388 1 2 -17 -10.8696 -10.8696
3389 1 1 -15 -10.8696 -10.8696
3390 1 1 -13 -10.8696 -10.8696
3391 1 2 -11 -10.8696 -10.8696
3392 1 2 -9 -10.8696 -10.8696
3393 1 1 -7 -10.8696 -10.8696
3394 1 1 -5 -10.8696 -10.8696
3395 1 2 -3 -10.8696 -10.8696
3396 1 2 -1 -10.8696 -10.8696
3397 1 1 -23 -8.6957 -10.8696
3398 1 1 -21 -8.6957 -10.8696
3399 1 2 -19 -8.6957 -10.8696
3400 1 2 -17 -8.6957 -10.8696
3401 1 1 -15 -8.6957 -10.8696
3402 1 1 -13 -8.6957 -10.8696
3403 1 2 -11 -8.6957 -10.8696
3404 1 2 -9 -8.6957 -10.8696
3405 1 1 -7 -8.6957 -10.8696
3406 1 1 -5 -8.6957 -10.8696
3407 1 2 -3 -8.6957 -10.8696
3408 1 2 -1 -8.6957 -10.8696
3409 1 1 -23 -6.5217 -10.8696
3410 1 1 -21 -6.5217 -10.8696
3411 1 2 -19 -6.5217 -10.8696
3412 1 2 -17 -6.5217 -10.8696
3413 1 1 -15 -6.5217 -10.8696
3414 1 1 -13 -6.5217 -10.8696
3415 1 2 -11 -6.5217 -10.8696
3416 1 2 -9 -6.5217 -10.8696
3417 1 1 -7 -6.5217 -10.8696
3418 1 1 -5 -6.5217 -10.8696
3419 1 2 -3 -6.5217 -10.8696
3420 1 2 -1 -6.5217 -10.8696
3421 1 1 -23 -4.3478 -10.8696
3422 1 1 -21 -4.3478 -10.8696
3423 1 2 -19 -4.3478 -10.8696
3424 1 2 -17 -4.3478 -10.8696
3425 1 1 -15 -4.3478 -10.8696
3426 1 1 -13 -4.3478 -10.8696
3427 1 2 -11 -4.3478 -10.8696
3428 1 2 -9 -4.3478 -10.8696
3429 1 1 -7 -4.3478 -10.8696
3430 1 1 -5 -4.3478 -10.8696
3431 1 2 -3 -4.3478 -10.8696
3432 1 2 -1 -4.3478 -10.8696
3433 1 1 -23 -2.1739 -10.8696
3434 1 1 -21 -2.1739 -10.8696
3435 1 2 -19 -2.1739 -10.8696
3436 1 2 -17 -2.1739 -10.8696
3437 1 1 -15 -2.1739 -10.8696
3438 1 1 -13 -2.1739 -10.8696
3439 1 2 -11 -2.1739 -10.8696
3440 1 2 -9 -2.1739 -10.8696
3441 1 1 -7 -2.1739 -10.8696
3442 1 1 -5 -2.1739 -10.8696
3443 1 2 -3 -2.1739 -10.8696
3444 1 2 -1 -2.1739 -10.8696
3445 1 1 -23 0 -10.8696
3446 1 1 -21 0 -10.8696
3447 1 2 -19 0 -10.8696
3448 1 2 -17 0 -10.8696
3449 1 1 -15 0 -10.8696
3450 1 1 -13 0 -10.8696
3451 1 2 -11 0 -10.8696
3452 1 2 -9 0 -10.8696
3453 1 1 -7 0 -10.8696
3454 1 1 -5 0 -10.8696
3455 1 2 -3 0 -10.8696
3456 1 2 -1 0 -10.8696
3457 1 1 -23 2.1739 -10.8696
3458 1 1 -21 2.1739 -10.8696
3459 1 2 -19 2.1739 -10.8696
3460 1 2 -17 2.1739 -10.8696
3461 1 1 -15 2.1739 -10.8696
3462 1 1 -13 2.1739 -10.8696
3463 1 2 -11 2.1739 -10.8696
3464 1 2 -9 2.1739 -10.8696
3465 1 1 -7 2.1739 -10.8696
3466 1 1 -5 2.1739 -10.8696
3467 1 2 -3 2.1739 -10.8696
3468 1 2 -1 2.1739 -10.8696
3469 1 1 -23 4.3478 -10.8696
3470 1 1 -21 4.3478 -10.8696
3471 1 2 -19 4.3478 -10.8696
3472 1 2 -17 4.3478 -10.8696
3473 1 1 -15 4.3478 -10.8696
3474 1 1 -13 4.3478 -10.8696
3475 1 2 -11 4.3478 -10.8696
3476 1 2 -9 4.3478 -10.8696
3477 1 1 -7 4.3478 -10.8696
3478 1 1 -5 4.3478 -10.8696
3479 1 2 -3 4.3478 -10.8696
3480 1 2 -1 4.3478 -10.8696
3481 1 1 -23 6.5217 -10.8696
3482 1 1 -21 6.5217 -10.8696
3483 1 2 -19 6.5217 -10.8696
3484 1 2 -17 6.5217 -10.8696
3485 1 1 -15 6.5217 -10.8696
3486 1 1 -13 6.5217 -10.8696
3487 1 2 -11 6.5217 -10.8696
3488 1 2 -9 6.5217 -10.8696
3489 1 1 -7 6.5217 -10.8696
3490 1 1 -5 6.5217 -10.8696
3491 1 2 -3 6.5217 -10.8696
3492 1 2 -1 6.5217 -10.8696
3493 1 1 -23 8.6957 -10.8696
3494 1 1 -21 8.6957 -10.8696
3495 1 2 -19 8.6957 -10.8696
3496 1 2 -17 8.6957 -10.8696
3497 1 1 -15 8.6957 -10.8696
3498 1 1 -13 8.6957 -10.8696
3499 1 2 -11 8.6957 -10.8696
3500 1 2 -9 8.6957 -10.8696
3501 1 1 -7 8.6957 -10.8696
3502 1 1 -5 8.6957 -10.8696
3503 1 2 -3 8.6957 -10.8696
3504 1 2 -1 8.6957 -10.8696
3505 1 1 -23 10.8696 -10.8696
3506 1 1 -21 10.8696 -10.8696
3507 1 2 -19 10.8696 -10.8696
3508 1 2 -17 10.8696 -10.8696
3509 1 1 -15 10.8696 -10.8696
3510 1 1 -13 10.8696 -10.8696
3511 1 2 -11 10.8696 -10.8696
3512 1 2 -9 10.8696 -10.8696
3513 1 1 -7 10.8696 -10.8696
3514 1 1 -5 10.8696 -10.8696
3515 1 2 -3 10.8696 -10.8696
3516 1 2 -1 10.8696 -10.8696
3517 1 1 -23 13.0435 -10.8696
3518 1 1 -21 13.0435 -10.8696
3519 1 2 -19 13.0435 -10.8696
3520 1 2 -17 13.0435 -10.8696
3521 1 1 -15 13.0435 -10.8696
3522 1 1 -13 13.0435 -10.8696
3523 1 2 -11 13.0435 -10.8696
3524 1 2 -9 13.0435 -10.8696
3525 1 1 -7 13.0435 -10.8696
3526 1 1 -5 13.0435 -10.8696
3527 1 2 -3 13.0435 -10.8696
3528 1 2 -1 13.0435 -10.8696
3529 1 1 -23 15.2174 -10.8696
3530 1 1 -21 15.2174 -10.8696
3531 1 2 -19 15.2174 -10.8696
3532 1 2 -17 15.2174 -10.8696
3533 1 1 -15 15.2174 -10.8696
3534 1 1 -13 15.2174 -10.8696
3535 1 2 -11 15.2174 -10.8696
3536 1 2 -9 15.2174 -10.8696
3537 1 1 -7 15.2174 -10.8696
3538 1 1 -5 15.2174 -10.8696
3539 1 2 -3 15.2174 -10.8696
3540 1 2 -1 15.2174 -10.8696
3541 1 1 -23 17.3913 -10.8696
3542 1 1 -21 17.3913 -10.8696
3543 1 2 -19 17.3913 -10.8696
3544 1 2 -17 17.3913 -10.8696
3545 1 1 -15 17.3913 -10.8696
3546 1 1 -13 17.3913 -10.8696
3547 1 2 -11 17.3913 -10.8696
3548 1 2 -9 17.3913 -10.8696
3549 1 1 -7 17.3913 -10.8696
3550 1 1 -5 17.3913 -10.8696
3551 1 2 -3 17.3913 -10.8696
3552 1 2 -1 17.3913 -10.8696
3553 1 1 -23 19.5652 -10.8696
3554 1 1 -21 19.5652 -10.8696
3555 1 2 -19 19.5652 -10.8696
3556 1 2 -17 19.5652 -10.8696
3557 1 1 -15 19.5652 -10.8696
3558 1 1 -13 19.5652 -10.8696
3559 1 2 -11 19.5652 -10.8696
3560 1 2 -9 19.5652 -10.8696
3561 1 1 -7 19.5652 -10.8696
3562 1 1 -5 19.5652 -10.8696
3563 1 2 -3 19.5652 -10.8696
3564 1 2 -1 19.5652 -10.8696
3565 1 1 -23 21.7391 -10.8696
3566 1 1 -21 21.7391 -10.8696
3567 1 2 -19 21.7391 -10.8696
3568 1 2 -17 21.7391 -10.8696
3569 1 1 -15 21.7391 -10.8696
3570 1 1 -13 21.7391 -10.8696
3571 1 2 -11 21.7391 -10.8696
3572 1 2 -9 21.7391 -10.8696
3573 1 1 -7 21.7391 -10.8696
3574 1 1 -5 21.7391 -10.8696
3575 1 2 -3 21.7391 -10.8696
3576 1 2 -1 21.7391 -10.8696
3577 1 1 -23 23.913 -10.8696
3578 1 1 -21 23.913 -10.8696
3579 1 2 -19 23.913 -10.8696
3580 1 2 -17 23.913 -10.8696
3581 1 1 -15 23.913 -10.8696
3582 1 1 -13 23.913 -10.8696
3583 1 2 -11 23.913 -10.8696
3584 1 2 -9 23.913 -10.8696
3585 1 1 -7 23.913 -10.8696
3586 1 1 -5 23.913 -10.8696
3587 1 2 -3 23.913 -10.8696
3588 1 2 -1 23.913 -10.8696
3589 1 1 1 -23.913 -10.8696
3590 1 1 3 -23.913 -10.8696
3591 1 2 5 -23.913 -10.8696
3592 1 2 7 -23.913 -10.8696
3593 1 1 9 -23.913 -10.8696
3594 1 1 11 -23.913 -10.8696
3595 1 2 13 -23.913 -10.8696
3596 1 2 15 -23.913 -10.8696
3597 1 1 17 -23.913 -10.8696
3598 1 1 19 -23.913 -10.8696
3599 1 2 21 -23.913 -10.8696
3600 1 2 23 -23.913 -10.8696
3601 1 1 1 -21.7391 -10.8696
3602 1 1 3 -21.7391 -10.8696
3603 1 2 5 -21.7391 -10.8696
3604 1 2 7 -21.7391 -10.8696
3605 1 1 9 -21.7391 -10.8696
3606 1 1 11 -21.7391 -10.8696
3607 1 2 13 -21.7391 -10.8696
3608 1 2 15 -21.7391 -10.8696
3609 1 1 17 -21.7391 -10.8696
3610 1 1 19 -21.7391 -10.8696
3611 1 2 21 -21.7391 -10.8696
3612 1 2 23 -21.7391 -10.8696
3613 1 1 1 -19.5652 -10.8696
3614 1 1 3 -19.5652 -10.8696
3615 1 2 5 -19.5652 -10.8696
3616 1 2 7 -19.5652 -10.8696
3617 1 1 9 -19.5652 -10.8696
3618 1 1 11 -19.5652 -10.8696
3619 1 2 13 -19.5652 -10.8696
3620 1 2 15 -19.5652 -10.8696
3621 1 1 17 -19.5652 -10.8696
3622 1 1 19 -19.5652 -10.8696
3623 1 2 21 -19.5652 -10.8696
3624 1 2 23 -19.5652 -10.8696
3625 1 1 1 -17.3913 -10.8696
3626 1 1 3 -17.3913 -10.8696
3627 1 2 5 -17.3913 -10.8696
3628 1 2 7 -17.3913 -10.8696
3629 1 1 9 -17.3913 -10.8696
3630 1 1 11 -17.3913 -10.8696
3631 1 2 13 -17.3913 -10.8696
3632 1 2 15 -17.3913 -10.8696
3633 1 1 17 -17.3913 -10.8696
3634 1 1 19 -17.3913 -10.8696
3635 1 2 21 -17.3913 -10.8696
3636 1 2 23 -17.3913 -10.8696
3637 1 1 1 -15.2174 -10.8696
3638 1 1 3 -15.2174 -10.8696
3639 1 2 5 -15.2174 -10.8696
3640 1 2 7 -15.2174 -10.8696
3641 1 1 9 -15.2174 -10.8696
3642 1 1 11 -15.2174 -10.8696
3643 1 2 13 -15.2174 -10.8696
3644 1 2 15 -15.2174 -10.8696
3645 1 1 17 -15.2174 -10.8696
3646 1 1 19 -15.2174 -10.8696
3647 1 2 21 -15.2174 -10.8696
3648 1 2 23 -15.2174 -10.8696
3649 1 1 1 -13.0435 -10.8696
3650 1 1 3 -13.0435 -10.8696
3651 1 2 5 -13.0435 -10.8696
3652 1 2 7 -13.0435 -10.8696
3653 1 1 9 -13.0435 -10.8696
3654 1 1 11 -13.0435 -10.8696
3655 1 2 13 -13.0435 -10.8696
3656 1 2 15 -13.0435 -10.8696
3657 1 1 17 -13.0435 -10.8696
3658 1 1 19 -13.0435 -10.8696
3659 1 2 21 -13.0435 -10.8696
3660 1 2 23 -13.0435 -10.8696
3661 1 1 1 -10.8696 -10.8696
3662 1 1 3 -10.8696 -10.8696
3663 1 2 5 -10.8696 -10.8696
3664 1 2 7 -10.8696 -10.8696
3665 1 1 9 -10.8696 -10.8696
3666 1 1 11 -10.8696 -10.8696
3667 1 2 13 -10.8696 -10.8696
3668 1 2 15 -10.8696 -10.8696
3669 1 1 17 -10.8696 -10.8696
3670 1 1 19 -10.8696 -10.8696
3671 1 2 21 -10.8696 -10.8696
3672 1 2 23 -10.8696 -10.8696
3673 1 1 1 -8.6957 -10.8696
3674 1 1 3 -8.6957 -10.8696
3675 1 2 5 -8.6957 -10.8696
3676 1 2 7 -8.6957 -10.8696
3677 1 1 9 -8.6957 -10.8696
3678 1 1 11 -8.6957 -10.8696
3679 1 2 13 -8.6957 -10.8696
3680 1 2 15 -8.6957 -10.8696
3681 1 1 17 -8.6957 -10.8696
3682 1 1 19 -8.6957 -10.8696
3683 1 2 21 -8.6957 -10.8696
3684 1 2 23 -8.6957 -10.8696
3685 1 1 1 -6.5217 -10.8696
3686 1 1 3 -6.5217 -10.8696
3687 1 2 5 -6.5217 -10.8696
3688 1 2 7 -6.5217 -10.8696
3689 1 1 9 -6.5217 -10.8696
3690 1 1 11 -6.5217 -10.8696
3691 1 2 13 -6.5217 -10.8696
3692 1 2 15 -6.5217 -10.8696
3693 1 1 17 -6.5217 -10.8696
3694 1 1 19 -6.5217 -10.8696
3695 1 2 21 -6.5217 -10.8696
3696 1 2 23 -6.5217 -10.8696
3697 1 1 1 -4.3478 -10.8696
3698 1 1 3 -4.3478 -10.8696
3699 1 2 5 -4.3478 -10.8696
3700 1 2 7 -4.3478 -10.8696
3701 1 1 9 -4.3478 -10.8696
3702 1 1 11 -4.3478 -10.8696
3703 1 2 13 -4.3478 -10.8696
3704 1 2 15 -4.3478 -10.8696
3705 1 1 17 -4.3478 -10.8696
3706 1 1 19 -4.3478 -10.8696
3707 1 2 21 -4.3478 -10.8696
3708 1 2 23 -4.3478 -10.8696
3709 1 1 1 -2.1739 -10.8696
3710 1 1 3 -2.1739 -10.8696
3711 1 2 5 -2.1739 -10.8696
3712 1 2 7 -2.1739 -10.8696
3713 1 1 9 -2.1739 -10.8696
3714 1 1 11 -2.1739 -10.8696
3715 1 2 13 -2.1739 -10.8696
3716 1 2 15 -2.1739 -10.8696
3717 1 1 17 -2.1739 -10.8696
3718 1 1 19 -2.1739 -10.8696
3719 1 2 21 -2.1739 -10.8696
3720 1 2 23 -2.1739 -10.8696
3721 1 1 1 0 -10.8696
3722 1 1 3 0 -10.8696
3723 1 2 5 0 -10.8696
3724 1 2 7 0 -10.8696
3725 1 1 9 0 -10.8696
3726 1 1 11 0 -10.8696
3727 1 2 13 0 -10.8696
3728 1 2 15 0 -10.8696
3729 1 1 17 0 -10.8696
3730 1 1 19 0 -10.8696
3731 1 2 21 0 -10.8696
3732 1 2 23 0 -10.8696
3733 1 1 1 2.1739 -10.8696
3734 1 1 3 2.1739 -10.8696
3735 1 2 5 2.1739 -10.8696
3736 1 2 7 2.1739 -10.8696
3737 1 1 9 2.1739 -10.8696
3738 1 1 11 2.1739 -10.8696
3739 1 2 13 2.1739 -10.8696
3740 1 2 15 2.1739 -10.8696
3741 1 1 17 2.1739 -10.8696
3742 1 1 19 2.1739 -10.8696
3743 1 2 21 2.1739 -10.8696
3744 1 2 23 2.1739 -10.8696
3745 1 1 1 4.3478 -10.8696
3746 1 1 3 4.3478 -10.8696
3747 1 2 5 4.3478 -10.8696
3748 1 2 7 4.3478 -10.8696
3749 1 1 9 4.3478 -10.8696
3750 1 1 11 4.3478 -10.8696
3751 1 2 13 4.3478 -10.8696
3752 1 2 15 4.3478 -10.8696
3753 1 1 17 4.3478 -10.8696
3754 1 1 19 4.3478 -10.8696
3755 1 2 21 4.3478 -10.8696
3756 1 2 23 4.3478 -10.8696
3757 1 1 1 6.5217 -10.8696
3758 1 1 3 6.5217 -10.8696
3759 1 2 5 6.5217 -10.8696
3760 1 2 7 6.5217 -10.8696
3761 1 1 9 6.5217 -10.8696
3762 1 1 11 6.5217 -10.8696
3763 1 2 13 6.5217 -10.8696
3764 1 2 15 6.5217 -10.8696
3765 1 1 17 6.5217 -10.8696
3766 1 1 19 6.5217 -10.8696
3767 1 2 21 6.5217 -10.8696
3768 1 2 23 6.5217 -10.8696
3769 1 1 1 8.6957 -10.8696
3770 1 1 3 8.6957 -10.8696
3771 1 2 5 8.6957 -10.8696
3772 1 2 7 8.6957 -10.8696
3773 1 1 9 8.6957 -10.8696
3774 1 1 11 8.6957 -10.8696
3775 1 2 13 8.6957 -10.8696
3776 1 2 15 8.6957 -10.8696
3777 1 1 17 8.6957 -10.8696
3778 1 1 19 8.6957 -10.8696
3779 1 2 21 8.6957 -10.8696
3780 1 2 23 8.6957 -10.8696
3781 1 1 1 10.8696 -10.8696
3782 1 1 3 10.8696 -10.8696
3783 1 2 5 10.8696 -10.8696
3784 1 2 7 10.8696 -10.8696
3785 1 1 9 10.8696 -10.8696
3786 1 1 11 10.8696 -10.8696
3787 1 2 13 10.8696 -10.8696
3788 1 2 15 10.8696 -10.8696
3789 1 1 17 10.8696 -10.8696
3790 1 1 19 10.8696 -10.8696
3791 1 2 21 10.8696 -10.8696
3792 1 2 23 10.8696 -10.8696
3793 1 1 1 13.0435 -10.8696
3794 1 1 3 13.0435 -10.8696
3795 1 2 5 13.0435 -10.8696
3796 1 2 7 13.0435 -10.8696
3797 1 1 9 13.0435 -10.8696
3798 1 1 11 13.0435 -10.8696
3799 1 2 13 13.0435 -10.8696
3800 1 2 15 13.0435 -10.8696
3801 1 1 17 13.0435 -10.8696
3802 1 1 19 13.0435 -10.8696
3803 1 2 21 13.0435 -10.8696
3804 1 2 23 13.0435 -10.8696
3805 1 1 1 15.2174 -10.8696
3806 1 1 3 15.2174 -10.8696
3807 1 2 5 15.2174 -10.8696
3808 1 2 7 15.2174 -10.8696
3809 1 1 9 15.2174 -10.8696
3810 1 1 11 15.2174 -10.8696
3811 1 2 13 15.2174 -10.8696
3812 1 2 15 15.2174 -10.8696
3813 1 1 17 15.2174 -10.8696
3814 1 1 19 15.2174 -10.8696
3815 1 2 21 15.2174 -10.8696
3816 1 2 23 15.2174 -10.8696
3817 1 1 1 17.3913 -10.8696
3818 1 1 3 17.3913 -10.8696
3819 1 2 5 17.3913 -10.8696
3820 1 2 7 17.3913 -10.8696
3821 1 1 9 17.3913 -10.8696
3822 1 1 11 17.3913 -10.8696
3823 1 2 13 17.3913 -10.8696
3824 1 2 15 17.3913 -10.8696
3825 1 1 17 17.3913 -10.8696
3826 1 1 19 17.3913 -10.8696
3827 1 2 21 17.3913 -10.8696
3828 1 2 23 17.3913 -10.8696
3829 1 1 1 19.5652 -10.8696
3830 1 1 3 19.5652 -10.8696
3831 1 2 5 19.5652 -10.8696
3832 1 2 7 19.5652 -10.8696
3833 1 1 9 19.5652 -10.8696
3834 1 1 11 19.5652 -10.8696
3835 1 2 13 19.5652 -10.8696
3836 1 2 15 19.5652 -10.8696
3837 1 1 17 19.5652 -10.8696
3838 1 1 19 19.5652 -10.8696
3839 1 2 21 19.5652 -10.8696
3840 1 2 23 19.5652 -10.8696
3841 1 1 1 21.7391 -10.8696
3842 1 1 3 21.7391 -10.8696
3843 1 2 5 21.7391 -10.8696
3844 1 2 7 21.7391 -10.8696
3845 1 1 9 21.7391 -10.8696
3846 1 1 11 21.7391 -10.8696
3847 1 2 13 21.7391 -10.8696
3848 1 2 15 21.7391 -10.8696
3849 1 1 17 21.7391 -10.8696
3850 1 1 19 21.7391 -10.8696
3851 1 2 21 21.7391 -10.8696
3852 1 2 23 21.7391 -10.8696
3853 1 1 1 23.913 -10.8696
3854 1 1 3 23.913 -10.8696
3855 1 2 5 23.913 -10.8696
3856 1 2 7 23.913 -10.8696
3857 1 1 9 23.913 -10.8696
3858 1 1 11 23.913 -10.8696
3859 1 2 13 23.913 -10.8696
3860 1 2 15 23.913 -10.8696
3861 1 1 17 23.913 -10.8696
3862 1 1 19 23.913 -10.8696
3863 1 2 21 23.913 -10.8696
3864 1 2 23 23.913 -10.8696
3865 1 1 -23 -23.913 -8.6957
3866 1 1 -21 -23.913 -8.6957
3867 1 2 -19 -23.913 -8.6957
3868 1 2 -17 -23.913 -8.6957
3869 1 1 -15 -23.913 -8.6957
3870 1 1 -13 -23.913 -8.6957
3871 1 2 -11 -23.913 -8.6957
3872 1 2 -9 -23.913 -8.6957
3873 1 1 -7 -23.913 -8.6957
3874 1 1 -5 -23.913 -8.6957
3875 1 2 -3 -23.913 -8.6957
3876 1 2 -1 -23.913 -8.6957
3877 1 1 -23 -21.7391 -8.6957
3878 1 1 -21 -21.7391 -8.6957
3879 1 2 -19 -21.7391 -8.6957
3880 1 2 -17 -21.7391 -8.6957
3881 1 1 -15 -21.7391 -8.6957
3882 1 1 -13 -21.7391 -8.6957
3883 1 2 -11 -21.7391 -8.6957
3884 1 2 -9 -21.7391 -8.6957
3885 1 1 -7 -21.7391 -8.6957
3886 1 1 -5 -21.7391 -8.6957
3887 1 2 -3 -21.7391 -8.6957
3888 1 2 -1 -21.7391 -8.6957
3889 1 1 -23 -19.5652 -8.6957
3890 1 1 -21 -19.5652 -8.6957
3891 1 2 -19 -19.5652 -8.6957
3892 1 2 -17 -19.5652 -8.6957
3893 1 1 -15 -19.5652 -8.6957
3894 1 1 -13 -19.5652 -8.6957
3895 1 2 -11 -19.5652 -8.6957
3896 1 2 -9 -19.5652 -8.6957
3897 1 1 -7 -19.5652 -8.6957
3898 1 1 -5 -19.5652 -8.6957
3899 1 2 -3 -19.5652 -8.6957
3900 1 2 -1 -19.5652 -8.6957
3901 1 1 -23 -17.3913 -8.6957
3902 1 1 -21 -17.3913 -8.6957
3903 1 2 -19 -17.3913 -8.6957
3904 1 2 -17 -17.3913 -8.6957
3905 1 1 -15 -17.3913 -8.6957
3906 1 1 -13 -17.3913 -8.6957
3907 1 2 -11 -17.3913 -8.6957
3908 1 2 -9 -17.3913 -8.6957
3909 1 1 -7 -17.3913 -8.6957
3910 1 1 -5 -17.3913 -8.6957
3911 1 2 -3 -17.3913 -8.6957
3912 1 2 -1 -17.3913 -8.6957
3913 1 1 -23 -15.2174 -8.6957
3914 1 1 -21 -15.2174 -8.6957
3915 1 2 -19 -15.2174 -8.6957
3916 1 2 -17 -15.2174 -8.6957
3917 1 1 -15 -15.2174 -8.6957
3918 1 1 -13 -15.2174 -8.6957
3919 1 2 -11 -15.2174 -8.6957
3920 1 2 -9 -15.2174 -8.6957
3921 1 1 -7 -15.2174 -8.6957
3922 1 1 -5 -15.2174 -8.6957
3923 1 2 -3 -15.2174 -8.6957
3924 1 2 -1 -15.2174 -8.6957
3925 1 1 -23 -13.0435 -8.6957
3926 1 1 -21 -13.0435 -8.6957
3927 1 2 -19 -13.0435 -8.6957
3928 1 2 -17 -13.0435 -8.6957
3929 1 1 -15 -13.0435 -8.6957
3930 1 1 -13 -13.0435 -8.6957
3931 1 2 -11 -13.0435 -8.6957
3932 1 2 -9 -13.0435 -8.6957
3933 1 1 -7 -13.0435 -8.6957
3934 1 1 -5 -13.0435 -8.6957
3935 1 2 -3 -13.0435 -8.6957
3936 1 2 -1 -13.0435 -8.6957
3937 1 1 -23 -10.8696 -8.6957
3938 1 1 -21 -10.8696 -8.6957
3939 1 2 -19 -10.8696 -8.6957
3940 1 2 -17 -10.8696 -8.6957
3941 1 1 -15 -10.8696 -8.6957
3942 1 1 -13 -10.8696 -8.6957
3943 1 2 -11 -10.8696 -8.6957
3944 1 2 -9 -10.8696 -8.6957
3945 1 1 -7 -10.8696 -8.6957
3946 1 1 -5 -10.8696 -8.6957
3947 1 2 -3 -10.8696 -8.6957
3948 1 2 -1 -10.8696 -8.6957
3949 1 1 -23 -8.6957 -8.6957
3950 1 1 -21 -8.6957 -8.6957
3951 1 2 -19 -8.6957 -8.6957
3952 1 2 -17 -8.6957 -8.6957
3953 1 1 -15 -8.6957 -8.6957
3954 1 1 -13 -8.6957 -8.6957
3955 1 2 -11 -8.6957 -8.6957
3956 1 2 -9 -8.6957 -8.6957
3957 1 1 -7 -8.6957 -8.6957
3958 1 1 -5 -8.6957 -8.6957
3959 1 2 -3 -8.6957 -8.6957
3960 1 2 -1 -8.6957 -8.6957
3961 1 1 -23 -6.5217 -8.6957
3962 1 1 -21 -6.5217 -8.6957
3963 1 2 -19 -6.5217 -8.6957
3964 1 2 -17 -6.5217 -8.6957
3965 1 1 -15 -6.5217 -8.6957
3966 1 1 -13 -6.5217 -8.6957
3967 1 2 -11 -6.5217 -8.6957
3968 1 2 -9 -6.5217 -8.6957
3969 1 1 -7 -6.5217 -8.6957
3970 1 1 -5 -6.5217 -8.6957
3971 1 2 -3 -6.5217 -8.6957
3972 1 2 -1 -6.5217 -8.6957
3973 1 1 -23 -4.3478 -8.6957
3974 1 1 -21 -4.3478 -8.6957
3975 1 2 -19 -4.3478 -8.6957
3976 1 2 -17 -4.3478 -8.6957
3977 1 1 -15 -4.3478 -8.6957
3978 1 1 -13 -4.3478 -8.6957
3979 1 2 -11 -4.3478 -8.6957
3980 1 2 -9 -4.3478 -8.6957
3981 1 1 -7 -4.3478 -8.6957
3982 1 1 -5 -4.3478 -8.6957
3983 1 2 -3 -4.3478 -8.6957
3984 1 2 -1 -4.3478 -8.6957
3985 1 1 -23 -2.1739 -8.6957
3986 1 1 -21 -2.1739 -8.6957
3987 1 2 -19 -2.1739 -8.6957
3988 1 2 -17 -2.1739 -8.6957
3989 1 1 -15 -2.1739 -8.6957
3990 1 1 -13 -2.1739 -8.6957
3991 1 2 -11 -2.1739 -8.6957
3992 1 2 -9 -2.1739 -8.6957
3993 1 1 -7 -2.1739 -8.6957
3994 1 1 -5 -2.1739 -8.6957
3995 1 2 -3 -2.1739 -8.6957
3996 1 2 -1 -2.1739 -8.6957
3997 1 1 -23 0 -8.6957
3998 1 1 -21 0 -8.6957
3999 1 2 -19 0 -8.6957
4000 1 2 -17 0 -8.6957
4001 1 1 -15 0 -8.6957
4002 1 1 -13 0 -8.6957
4003 1 2 -11 0 -8.6957
4004 1 2 -9 0 -8.6957
4005 1 1 -7 0 -8.6957
4006 1 1 -5 0 -8.6957
4007 1 2 -3 0 -8.6957
4008 1 2 -1 0 -8.6957
4009 1 1 -23 2.1739 -8.6957
4010 1 1 -21 2.1739 -8.6957
4011 1 2 -19 2.1739 -8.6957
4012 1 2 -17 2.1739 -8.6957
4013 1 1 -15 2.1739 -8.6957
4014 1 1 -13 2.1739 -8.6957
4015 1 2 -11 2.1739 -8.6957
4016 1 2 -9 2.1739 -8.6957
4017 1 1 -7 2.1739 -8.6957
4018 1 1 -5 2.1739 -8.6957
4019 1 2 -3 2.1739 -8.6957
4020 1 2 -1 2.1739 -8.6957
4021 1 1 -23 4.3478 -8.6957
4022 1 1 -21 4.3478 -8.6957
4023 1 2 -19 4.3478 -8.6957
4024 1 2 -17 4.3478 -8.6957
4025 1 1 -15 4.3478 -8.6957
4026 1 1 -13 4.3478 -8.6957
4027 1 2 -11 4.3478 -8.6957
4028 1 2 -9 4.3478 -8.6957
4029 1 1 -7 4.3478 -8.6957
4030 1 1 -5 4.3478 -8.6957
4031 1 2 -3 4.3478 -8.6957
4032 1 2 -1 4.3478 -8.6957
4033 1 1 -23 6.5217 -8.6957
4034 1 1 -21 6.5217 -8.6957
4035 1 2 -19 6.5217 -8.6957
4036 1 2 -17 6.5217 -8.6957
4037 1 1 -15 6.5217 -8.6957
4038 1 1 -13 6.5217 -8.6957
4039 1 2 -11 6.5217 -8.6957
4040 1 2 -9 6.5217 -8.6957
4041 1 1 -7 6.5217 -8.6957
4042 1 1 -5 6.5217 -8.6957
4043 1 2 -3 6.5217 -8.6957
4044 1 2 -1 6.5217 -8.6957
4045 1 1 -23 8.6957 -8.6957
4046 1 1 -21 8.6957 -8.6957
4047 1 2 -19 8.6957 -8.6957
4048 1 2 -17 8.6957 -8.6957
4049 1 1 -15 8.6957 -8.6957
4050 1 1 -13 8.6957 -8.6957
4051 1 2 -11 8.6957 -8.6957
4052 1 2 -9 8.6957 -8.6957
4053 1 1 -7 8.6957 -8.6957
4054 1 1 -5 8.6957 -8.6957
4055 1 2 -3 8.6957 -8.6957
4056 1 2 -1 8.6957 -8.6957
4057 1 1 -23 10.8696 -8.6957
4058 1 1 -21 10.8696 -8.6957
4059 1 2 -19 10.8696 -8.6957
4060 1 2 -17 10.8696 -8.6957
4061 1 1 -15 10.8696 -8.6957
4062 1 1 -13 10.8696 -8.6957
4063 1 2 -11 10.8696 -8.6957
4064 1 2 -9 10.8696 -8.6957
4065 1 1 -7 10.8696 -8.6957
4066 1 1 -5 10.8696 -8.6957
4067 1 2 -3 10.8696 -8.6957
4068 1 2 -1 10.8696 -8.6957
4069 1 1 -23 13.0435 -8.6957
4070 1 1 -21 13.0435 -8.6957
4071 1 2 -19 13.0435 -8.6957
4072 1 2 -17 13.0435 -8.6957
4073 1 1 -15 13.0435 -8.6957
4074 1 1 -13 13.0435 -8.6957
4075 1 2 -11 13.0435 -8.6957
4076 1 2 -9 13.0435 -8.6957
4077 1 1 -7 13.0435 -8.6957
4078 1 1 -5 13.0435 -8.6957
4079 1 2 -3 13.0435 -8.6957
4080 1 2 -1 13.0435 -8.6957
4081 1 1 -23 15.2174 -8.6957
4082 1 1 -21 15.2174 -8.6957
4083 1 2 -19 15.2174 -8.6957
4084 1 2 -17 15.2174 -8.6957
4085 1 1 -15 15.2174 -8.6957
4086 1 1 -13 15.2174 -8.6957
4087 1 2 -11 15.2174 -8.6957
4088 1 2 -9 15.2174 -8.6957
4089 1 1 -7 15.2174 -8.6957
4090 1 1 -5 15.2174 -8.6957
4091 1 2 -3 15.2174 -8.6957
4092 1 2 -1 15.2174 -8.6957
4093 1 1 -23 17.3913 -8.6957
4094 1 1 -21 17.3913 -8.6957
4095 1 2 -19 17.3913 -8.6957
4096 1 2 -17 17.3913 -8.6957
4097 1 1 -15 17.3913 -8.6957
4098 1 1 -13 17.3913 -8.6957
4099 1 2 -11 17.3913 -8.6957
4100 1 2 -9 17.3913 -8.6957
4101 1 1 -7 17.3913 -8.6957
4102 1 1 -5 17.3913 -8.6957
4103 1 2 -3 17.3913 -8.6957
4104 1 2 -1 17.3913 -8.6957
4105 1 1 -23 19.5652 -8.6957
4106 1 1 -21 19.5652 -8.6957
4107 1 2 -19 19.5652 -8.6957
4108 1 2 -17 19.5652 -8.6957
4109 1 1 -15 19.5652 -8.6957
4110 1 1 -13 19.5652 -8.6957
4111 1 2 -11 19.5652 -8.6957
4112 1 2 -9 19.5652 -8.6957
4113 1 1 -7 19.5652 -8.6957
4114 1 1 -5 19.5652 -8.6957
4115 1 2 -3 19.5652 -8.6957
4116 1 2 -1 19.5652 -8.6957
4117 1 1 -23 21.7391 -8.6957
4118 1 1 -21 21.7391 -8.6957
4119 1 2 -19 21.7391 -8.6957
4120 1 2 -17 21.7391 -8.6957
4121 1 1 -15 21.7391 -8.6957
4122 1 1 -13 21.7391 -8.6957
4123 1 2 -11 21.7391 -8.6957
4124 1 2 -9 21.7391 -8.6957
4125 1 1 -7 21.7391 -8.6957
4126 1 1 -5 21.7391 -8.6957
4127 1 2 -3 21.7391 -8.6957
4128 1 2 -1 21.7391 -8.6957
4129 1 1 -23 23.913 -8.6957
4130 1 1 -21 23.913 -8.6957
4131 1 2 -19 23.913 -8.6957
4132 1 2 -17 23.913 -8.6957
4133 1 1 -15 23.913 -8.6957
4134 1 1 -13 23.913 -8.6957
4135 1 2 -11 23.913 -8.6957
4136 1 2 -9 23.913 -8.6957
4137 1 1 -7 23.913 -8.6957
4138 1 1 -5 23.913 -8.6957
4139 1 2 -3 23.913 -8.6957
4140 1 2 -1 23.913 -8.6957
4141 1 1 1 -23.913 -8.6957
4142 1 1 3 -23.913 -8.6957
4143 1 2 5 -23.913 -8.6957
4144 1 2 7 -23.913 -8.6957
4145 1 1 9 -23.913 -8.6957
4146 1 1 11 -23.913 -8.6957
4147 1 2 13 -23.913 -8.6957
4148 1 2 15 -23.913 -8.6957
4149 1 1 17 -23.913 -8.6957
4150 1 1 19 -23.913 -8.6957
4151 1 2 21 -23.913 -8.6957
4152 1 2 23 -23.913 -8.6957
4153 1 1 1 -21.7391 -8.6957
4154 1 1 3 -21.7391 -8.6957
4155 1 2 5 -21.7391 -8.6957
4156 1 2 7 -21.7391 -8.6957
4157 1 1 9 -21.7391 -8.6957
4158 1 1 11 -21.7391 -8.6957
4159 1 2 13 -21.7391 -8.6957
4160 1 2 15 -21.7391 -8.6957
4161 1 1 17 -21.7391 -8.6957
4162 1 1 19 -21.7391 -8.6957
4163 1 2 21 -21.7391 -8.6957
4164 1 2 23 -21.7391 -8.6957
4165 1 1 1 -19.5652 -8.6957
4166 1 1 3 -19.5652 -8.6957
4167 1 2 5 -19.5652 -8.6957
4168 1 2 7 -19.5652 -8.6957
4169 1 1 9 -19.5652 -8.6957
4170 1 1 11 -19.5652 -8.6957
4171 1 2 13 -19.5652 -8.6957
4172 1 2 15 -19.5652 -8.6957
4173 1 1 17 -19.5652 -8.6957
4174 1 1 19 -19.5652 -8.6957
4175 1 2 21 -19.5652 -8.6957
4176 1 2 23 -19.5652 -8.6957
4177 1 1 1 -17.3913 -8.6957
4178 1 1 3 -17.3913 -8.6957
4179 1 2 5 -17.3913 -8.6957
4180 1 2 7 -17.3913 -8.6957
4181 1 1 9 -17.3913 -8.6957
4182 1 1 11 -17.3913 -8.6957
4183 1 2 13 -17.3913 -8.6957
4184 1 2 15 -17.3913 -8.6957
4185 1 1 17 -17.3913 -8.6957
4186 1 1 19 -17.3913 -8.6957
4187 1 2 21 -17.3913 -8.6957
4188 1 2 23 -17.3913 -8.6957
4189 1 1 1 -15.2174 -8.6957
4190 1 1 3 -15.2174 -8.6957
4191 1 2 5 -15.2174 -8.6957
4192 1 2 7 -15.2174 -8.6957
4193 1 1 9 -15.2174 -8.6957
4194 1 1 11 -15.2174 -8.6957
4195 1 2 13 -15.2174 -8.6957
4196 1 2 15 -15.2174 -8.6957
4197 1 1 17 -15.2174 -8.6957
4198 1 1 19 -15.2174 -8.6957
4199 1 2 21 -15.2174 -8.6957
4200 1 2 23 -15.2174 -8.6957
4201 1 1 1 -13.0435 -8.6957
4202 1 1 3 -13.0435 -8.6957
4203 1 2 5 -13.0435 -8.6957
4204 1 2 7 -13.0435 -8.6957
4205 1 1 9 -13.0435 -8.6957
4206 1 1 11 -13.0435 -8.6957
4207 1 2 13 -13.0435 -8.6957
4208 1 2 15 -13.0435 -8.6957
4209 1 1 17 -13.0435 -8.6957
4210 1 1 19 -13.0435 -8.6957
4211 1 2 21 -13.0435 -8.6957
4212 1 2 23 -13.0435 -8.6957
4213 1 1 1 -10.8696 -8.6957
4214 1 1 3 -10.8696 -8.6957
4215 1 2 5 -10.8696 -8.6957
4216 1 2 7 -10.8696 -8.6957
4217 1 1 9 -10.8696 -8.6957
4218 1 1 11 -10.8696 -8.6957
4219 1 2 13 -10.8696 -8.6957
4220 1 2 15 -10.8696 -8.6957
4221 1 1 17 -10.8696 -8.6957
4222 1 1 19 -10.8696 -8.6957
4223 1 2 21 -10.8696 -8.6957
4224 1 2 23 -10.8696 -8.6957
4225 1 1 1 -8.6957 -8.6957
4226 1 1 3 -8.6957 -8.6957
4227 1 2 5 -8.6957 -8.6957
4228 1 2 7 -8.6957 -8.6957
4229 1 1 9 -8.6957 -8.6957
4230 1 1 11 -8.6957 -8.6957
4231 1 2 13 -8.6957 -8.6957
4232 1 2 15 -8.6957 -8.6957
4233 1 1 17 -8.6957 -8.6957
4234 1 1 19 -8.6957 -8.6957
4235 1 2 21 -8.6957 -8.6957
4236 1 2 23 -8.6957 -8.6957
4237 1 1 1 -6.5217 -8.6957
4238 1 1 3 -6.5217 -8.6957
4239 1 2 5 -6.5217 -8.6957
4240 1 2 7 -6.5217 -8.6957
4241 1 1 9 -6.5217 -8.6957
4242 1 1 11 -6.5217 -8.6957
4243 1 2 13 -6.5217 -8.6957
4244 1 2 15 -6.5217 -8.6957
4245 1 1 17 -6.5217 -8.6957
4246 1 1 19 -6.5217 -8.6957
4247 1 2 21 -6.5217 -8.6957
4248 1 2 23 -6.5217 -8.6957
4249 1 1 1 -4.3478 -8.6957
4250 1 1 3 -4.3478 -8.6957
4251 1 2 5 -4.3478 -8.6957
4252 1 2 7 -4.3478 -8.6957
4253 1 1 9 -4.3478 -8.6957
4254 1 1 11 -4.3478 -8.6957
4255 1 2 13 -4.3478 -8.6957
4256 1 2 15 -4.3478 -8.6957
4257 1 1 17 -4.3478 -8.6957
4258 1 1 19 -4.3478 -8.6957
4259 1 2 21 -4.3478 -8.6957
4260 1 2 23 -4.3478 -8.6957
4261 1 1 1 -2.1739 -8.6957
4262 1 1 3 -2.1739 -8.6957
4263 1 2 5 -2.1739 -8.6957
4264 1 2 7 -2.1739 -8.6957
4265 1 1 9 -2.1739 -8.6957
4266 1 1 11 -2.1739 -8.6957
4267 1 2 13 -2.1739 -8.6957
4268 1 2 15 -2.1739 -8.6957
4269 1 1 17 -2.1739 -8.6957
4270 1 1 19 -2.1739 -8.6957
4271 1 2 21 -2.1739 -8.6957
4272 1 2 23 -2.1739 -8.6957
4273 1 1 1 0 -8.6957
4274 1 1 3 0 -8.6957
4275 1 2 5 0 -8.6957
4276 1 2 7 0 -8.6957
4277 1 1 9 0 -8.6957
4278 1 1 11 0 -8.6957
4279 1 2 13 0 -8.6957
4280 1 2 15 0 -8.6957
4281 1 1 17 0 -8.6957
4282 1 1 19 0 -8.6957
4283 1 2 21 0 -8.6957
4284 1 2 23 0 -8.6957
4285 1 1 1 2.1739 -8.6957
4286 1 1 3 2.1739 -8.6957
4287 1 2 5 2.1739 -8.6957
4288 1 2 7 2.1739 -8.6957
4289 1 1 9 2.1739 -8.6957
4290 1 1 11 2.1739 -8.6957
4291 1 2 13 2.1739 -8.6957
4292 1 2 15 2.1739 -8.6957
4293 1 1 17 2.1739 -8.6957
4294 1 1 19 2.1739 -8.6957
4295 1 2 21 2.1739 -8.6957
4296 1 2 23 2.1739 -8.6957
4297 1 1 1 4.3478 -8.6957
4298 1 1 3 4.3478 -8.6957
4299 1 2 5 4.3478 -8.6957
4300 1 2 7 4.3478 -8.6957
4301 1 1 9 4.3478 -8.6957
4302 1 1 11 4.3478 -8.6957
4303 1 2 13 4.3478 -8.6957
4304 1 2 15 4.3478 -8.6957
4305 1 1 17 4.3478 -8.6957
4306 1 1 19 4.3478 -8.6957
4307 1 2 21 4.3478 -8.6957
4308 1 2 23 4.3478 -8.6957
4309 1 1 1 6.5217 -8.6957
4310 1 1 3 6.5217 -8.6957
4311 1 2 5 6.5217 -8.6957
4312 1 2 7 6.5217 -8.6957
4313 1 1 9 6.5217 -8.6957
4314 1 1 11 6.5217 -8.6957
4315 1 2 13 6.5217 -8.6957
4316 1 2 15 6.5217 -8.6957
4317 1 1 17 6.5217 -8.6957
4318 1 1 19 6.5217 -8.6957
4319 1 2 21 6.5217 -8.6957
4320 1 2 23 6.5217 -8.6957
4321 1 1 1 8.6957 -8.6957
4322 1 1 3 8.6957 -8.6957
4323 1 2 5 8.6957 -8.6957
4324 1 2 7 8.6957 -8.6957
4325 1 1 9 8.6957 -8.6957
4326 1 1 11 8.6957 -8.6957
4327 1 2 13 8.6957 -8.6957
4328 1 2 15 8.6957 -8.6957
4329 1 1 17 8.6957 -8.6957
4330 1 1 19 8.6957 -8.6957
4331 1 2 21 8.6957 -8.6957
4332 1 2 23 8.6957 -8.6957
4333 1 1 1 10.8696 -8.6957
4334 1 1 3 10.8696 -8.6957
4335 1 2 5 10.8696 -8.6957
4336 1 2 7 10.8696 -8.6957
4337 1 1 9 10.8696 -8.6957
4338 1 1 11 10.8696 -8.6957
4339 1 2 13 10.8696 -8.6957
4340 1 2 15 10.8696 -8.6957
4341 1 1 17 10.8696 -8.6957
4342 1 1 19 10.8696 -8.6957
4343 1 2 21 10.8696 -8.6957
4344 1 2 23 10.8696 -8.6957
4345 1 1 1 13.0435 -8.6957
4346 1 1 3 13.0435 -8.6957
4347 1 2 5 13.0435 -8.6957
4348 1 2 7 13.0435 -8.6957
4349 1 1 9 13.0435 -8.6957
4350 1 1 11 13.0435 -8.6957
4351 1 2 13 13.0435 -8.6957
4352 1 2 15 13.0435 -8.6957
4353 1 1 17 13.0435 -8.6957
4354 1 1 19 13.0435 -8.6957
4355 1 2 21 13.0435 -8.6957
4356 1 2 23 13.0435 -8.6957
4357 1 1 1 15.2174 -8.6957
4358 1 1 3 15.2174 -8.6957
4359 1 2 5 15.2174 -8.6957
4360 1 2 7 15.2174 -8.6957
4361 1 1 9 15.2174 -8.6957
4362 1 1 11 15.2174 -8.6957
4363 1 2 13 15.2174 -8.6957
4364 1 2 15 15.2174 -8.6957
4365 1 1 17 15.2174 -8.6957
4366 1 1 19 15.2174 -8.6957
4367 1 2 21 15.2174 -8.6957
4368 1 2 23 15.2174 -8.6957
4369 1 1 1 17.3913 -8.6957
4370 1 1 3 17.3913 -8.6957
4371 1 2 5 17.3913 -8.6957
4372 1 2 7 17.3913 -8.6957
4373 1 1 9 17.3913 -8.6957
4374 1 1 11 17.3913 -8.6957
4375 1 2 13 17.3913 -8.6957
4376 1 2 15 17.3913 -8.6957
4377 1 1 17 17.3913 -8.6957
4378 1 1 19 17.3913 -8.6957
4379 1 2 21 17.3913 -8.6957
4380 1 2 23 17.3913 -8.6957
4381 1 1 1 19.5652 -8.6957
4382 1 1 3 19.5652 -8.6957
4383 1 2 5 19.5652 -8.6957
4384 1 2 7 19.5652 -8.6957
4385 1 1 9 19.5652 -8.6957
4386 1 1 11 19.5652 -8.6957
4387 1 2 13 19.5652 -8.6957
4388 1 2 15 19.5652 -8.6957
4389 1 1 17 19.5652 -8.6957
4390 1 1 19 19.5652 -8.6957
4391 1 2 21 19.5652 -8.6957
4392 1 2 23 19.5652 -8.6957
4393 1 1 1 21.7391 -8.6957
4394 1 1 3 21.7391 -8.6957
4395 1 2 5 21.7391 -8.6957
4396 1 2 7 21.7391 -8.6957
4397 1 1 9 21.7391 -8.6957
4398 1 1 11 21.7391 -8.6957
4399 1 2 13 21.7391 -8.6957
4400 1 2 15 21.7391 -8.6957
4401 1 1 17 21.7391 -8.6957
4402 1 1 19 21.7391 -8.6957
4403 1 2 21 21.7391 -8.6957
4404 1 2 23 21.7391 -8.6957
4405 1 1 1 23.913 -8.6957
4406 1 1 3 23.913 -8.6957
4407 1 2 5 23.913 -8.6957
4408 1 2 7 23.913 -8.6957
4409 1 1 9 23.913 -8.6957
4410 1 1 11 23.913 -8.6957
4411 1 2 13 23.913 -8.6957
4412 1 2 15 23.913 -8.6957
4413 1 1 17 23.913 -8.6957
4414 1 1 19 23.913 -8.6957
4415 1 2 21 23.913 -8.6957
4416 1 2 23 23.913 -8.6957
4417 1 1 -23 -23.913 -6.5217
4418 1 1 -21 -23.913 -6.5217
4419 1 2 -19 -23.913 -6.5217
4420 1 2 -17 -23.913 -6.5217
4421 1 1 -15 -23.913 -6.5217
4422 1 1 -13 -23.913 -6.5217
4423 1 2 -11 -23.913 -6.5217
4424 1 2 -9 -23.913 -6.5217
4425 1 1 -7 -23.913 -6.5217
4426 1 1 -5 -23.913 -6.5217
4427 1 2 -3 -23.913 -6.5217
4428 1 2 -1 -23.913 -6.5217
4429 1 1 -23 -21.7391 -6.5217
4430 1 1 -21 -21.7391 -6.5217
4431 1 2 -19 -21.7391 -6.5217
4432 1 2 -17 -21.7391 -6.5217
4433 1 1 -15 -21.7391 -6.5217
4434 1 1 -13 -21.7391 -6.5217
4435 1 2 -11 -21.7391 -6.5217
4436 1 2 -9 -21.7391 -6.5217
4437 1 1 -7 -21.7391 -6.5217
4438 1 1 -5 -21.7391 -6.5217
4439 1 2 -3 -21.7391 -6.5217
4440 1 2 -1 -21.7391 -6.5217
4441 1 1 -23 -19.5652 -6.5217
4442 1 1 -21 -19.5652 -6.5217
4443 1 2 -19 -19.5652 -6.5217
4444 1 2 -17 -19.5652 -6.5217
4445 1 1 -15 -19.5652 -6.5217
4446 1 1 -13 -19.5652 -6.5217
4447 1 2 -11 -19.5652 -6.5217
4448 1 2 -9 -19.5652 -6.5217
4449 1 1 -7 -19.5652 -6.5217
4450 1 1 -5 -19.5652 -6.5217
4451 1 2 -3 -19.5652 -6.5217
4452 1 2 -1 -19.5652 -6.5217
4453 1 1 -23 -17.3913 -6.5217
4454 1 1 -21 -17.3913 -6.5217
4455 1 2 -19 -17.3913 -6.5217
4456 1 2 -17 -17.3913 -6.5217
4457 1 1 -15 -17.3913 -6.5217
4458 1 1 -13 -17.3913 -6.5217
4459 1 2 -11 -17.3913 -6.5217
4460 1 2 -9 -17.3913 -6.5217
4461 1 1 -7 -17.3913 -6.5217
4462 1 1 -5 -17.3913 -6.5217
4463 1 2 -3 -17.3913 -6.5217
4464 1 2 -1 -17.3913 -6.5217
4465 1 1 -23 -15.2174 -6.5217
4466 1 1 -21 -15.2174 -6.5217
4467 1 2 -19 -15.2174 -6.5217
4468 1 2 -17 -15.2174 -6.5217
4469 1 1 -15 -15.2174 -6.5217
4470 1 1 -13 -15.2174 -6.5217
4471 1 2 -11 -15.2174 -6.5217
4472 1 2 -9 -15.2174 -6.5217
4473 1 1 -7 -15.2174 -6.5217
4474 1 1 -5 -15.2174 -6.5217
4475 1 2 -3 -15.2174 -6.5217
4476 1 2 -1 -15.2174 -6.5217
4477 1 1 -23 -13.0435 -6.5217
4478 1 1 -21 -13.0435 -6.5217
4479 1 2 -19 -13.0435 -6.5217
4480 1 2 -17 -13.0435 -6.5217
4481 1 1 -15 -13.0435 -6.5217
4482 1 1 -13 -13.0435 -6.5217
4483 1 2 -11 -13.0435 -6.5217
4484 1 2 -9 -13.0435 -6.5217
4485 1 1 -7 -13.0435 -6.5217
4486 1 1 -5 -13.0435 -6.5217
4487 1 2 -3 -13.0435 -6.5217
4488 1 2 -1 -13.0435 -6.5217
4489 1 1 -23 -10.8696 -6.5217
4490 1 1 -21 -10.8696 -6.5217
4491 1 2 -19 -10.8696 -6.5217
4492 1 2 -17 -10.8696 -6.5217
4493 1 1 -15 -10.8696 -6.5217
4494 1 1 -13 -10.8696 -6.5217
4495 1 2 -11 -10.8696 -6.5217
4496 1 2 -9 -10.8696 -6.5217
4497 1 1 -7 -10.8696 -6.5217
4498 1 1 -5 -10.8696 -6.5217
4499 1 2 -3 -10.8696 -6.5217
4500 1 2 -1 -10.8696 -6.5217
4501 1 1 -23 -8.6957 -6.5217
4502 1 1 -21 -8.6957 -6.5217
4503 1 2 -19 -8.6957 -6.5217
4504 1 2 -17 -8.6957 -6.5217
4505 1 1 -15 -8.6957 -6.5217
4506 1 1 -13 -8.6957 -6.5217
4507 1 2 -11 -8.6957 -6.5217
4508 1 2 -9 -8.6957 -6.5217
4509 1 1 -7 -8.6957 -6.5217
4510 1 1 -5 -8.6957 -6.5217
4511 1 2 -3 -8.6957 -6.5217
4512 1 2 -1 -8.6957 -6.5217
4513 1 1 -23 -6.5217 -6.5217
4514 1 1 -21 -6.5217 -6.5217
4515 1 2 -19 -6.5217 -6.5217
4516 1 2 -17 -6.5217 -6.5217
4517 1 1 -15 -6.5217 -6.5217
4518 1 1 -13 -6.5217 -6.5217
4519 1 2 -11 -6.5217 -6.5217
4520 1 2 -9 -6.5217 -6.5217
4521 1 1 -7 -6.5217 -6.5217
4522 1 1 -5 -6.5217 -6.5217
4523 1 2 -3 -6.5217 -6.5217
4524 1 2 -1 -6.5217 -6.5217
4525 1 1 -23 -4.3478 -6.5217
4526 1 1 -21 -4.3478 -6.5217
4527 1 2 -19 -4.3478 -6.5217
4528 1 2 -17 -4.3478 -6.5217
4529 1 1 -15 -4.3478 -6.5217
4530 1 1 -13 -4.3478 -6.5217
4531 1 2 -11 -4.3478 -6.5217
4532 1 2 -9 -4.3478 -6.5217
4533 1 1 -7 -4.3478 -6.5217
4534 1 1 -5 -4.3478 -6.5217
4535 1 2 -3 -4.3478 -6.5217
4536 1 2 -1 -4.3478 -6.5217
4537 1 1 -23 -2.1739 -6.5217
4538 1 1 -21 -2.1739 -6.5217
4539 1 2 -19 -2.1739 -6.5217
4540 1 2 -17 -2.1739 -6.5217
4541 1 1 -15 -2.1739 -6.5217
4542 1 1 -13 -2.1739 -6.5217
4543 1 2 -11 -2.1739 -6.5217
4544 1 2 -9 -2.1739 -6.5217
4545 1 1 -7 -2.1739 -6.5217
4546 1 1 -5 -2.1739 -6.5217
4547 1 2 -3 -2.1739 -6.5217
4548 1 2 -1 -2.1739 -6.5217
4549 1 1 -23 0 -6.5217
4550 1 1 -21 0 -6.5217
4551 1 2 -19 0 -6.5217
4552 1 2 -17 0 -6.5217
4553 1 1 -15 0 -6.5217
4554 1 1 -13 0 -6.5217
4555 1 2 -11 0 -6.5217
4556 1 2 -9 0 -6.5217
4557 1 1 -7 0 -6.5217
4558 1 1 -5 0 -6.5217
4559 1 2 -3 0 -6.5217
4560 1 2 -1 0 -6.5217
4561 1 1 -23 2.1739 -6.5217
4562 1 1 -21 2.1739 -6.5217
4563 1 2 -19 2.1739 -6.5217
4564 1 2 -17 2.1739 -6.5217
4565 1 1 -15 2.1739 -6.5217
4566 1 1 -13 2.1739 -6.5217
4567 1 2 -11 2.1739 -6.5217
4568 1 2 -9 2.1739 -6.5217
4569 1 1 -7 2.1739 -6.5217
4570 1 1 -5 2.1739 -6.5217
4571 1 2 -3 2.1739 -6.5217
4572 1 2 -1 2.1739 -6.5217
4573 1 1 -23 4.3478 -6.5217
4574 1 1 -21 4.3478 -6.5217
4575 1 2 -19 4.3478 -6.5217
4576 1 2 -17 4.3478 -6.5217
4577 1 1 -15 4.3478 -6.5217
4578 1 1 -13 4.3478 -6.5217
4579 1 2 -11 4.3478 -6.5217
4580 1 2 -9 4.3478 -6.5217
4581 1 1 -7 4.3478 -6.5217
4582 1 1 -5 4.3478 -6.5217
4583 1 2 -3 4.3478 -6.5217
4584 1 2 -1 4.3478 -6.5217
4585 1 1 -23 6.5217 -6.5217
4586 1 1 -21 6.5217 -6.5217
4587 1 2 -19 6.5217 -6.5217
4588 1 2 -17 6.5217 -6.5217
4589 1 1 -15 6.5217 -6.5217
4590 1 1 -13 6.5217 -6.5217
4591 1 2 -11 6.5217 -6.5217
4592 1 2 -9 6.5217 -6.5217
4593 1 1 -7 6.5217 -6.5217
4594 1 1 -5 6.5217 -6.5217
4595 1 2 -3 6.5217 -6.5217
4596 1 2 -1 6.5217 -6.5217
4597 1 1 -23 8.6957 -6.5217
4598 1 1 -21 8.6957 -6.5217
4599 1 2 -19 8.6957 -6.5217
4600 1 2 -17 8.6957 -6.5217
4601 1 1 -15 8.6957 -6.5217
4602 1 1 -13 8.6957 -6.5217
4603 1 2 -11 8.6957 -6.5217
4604 1 2 -9 8.6957 -6.5217
4605 1 1 -7 8.6957 -6.5217
4606 1 1 -5 8.6957 -6.5217
4607 1 2 -3 8.6957 -6.5217
4608 1 2 -1 8.6957 -6.5217
4609 1 1 -23 10.8696 -6.5217
4610 1 1 -21 10.8696 -6.5217
4611 1 2 -19 10.8696 -6.5217
4612 1 2 -17 10.8696 -6.5217
4613 1 1 -15 10.8696 -6.5217
4614 1 1 -13 10.8696 -6.5217
4615 1 2 -11 10.8696 -6.5217
4616 1 2 -9 10.8696 -6.5217
4617 1 1 -7 10.8696 -6.5217
4618 1 1 -5 10.8696 -6.5217
4619 1 2 -3 10.8696 -6.5217
4620 1 2 -1 10.8696 -6.5217
4621 1 1 -23 13.0435 -6.5217
4622 1 1 -21 13.0435 -6.5217
4623 1 2 -19 13.0435 -6.5217
4624 1 2 -17 13.0435 -6.5217
4625 1 1 -15 13.0435 -6.5217
4626 1 1 -13 13.0435 -6.5217
4627 1 2 -11 13.0435 -6.5217
4628 1 2 -9 13.0435 -6.5217
4629 1 1 -7 13.0435 -6.5217
4630 1 1 -5 13.0435 -6.5217
4631 1 2 -3 13.0435 -6.5217
4632 1 2 -1 13.0435 -6.5217
4633 1 1 -23 15.2174 -6.5217
4634 1 1 -21 15.2174 -6.5217
4635 1 2 -19 15.2174 -6.5217
4636 1 2 -17 15.2174 -6.5217
4637 1 1 -15 15.2174 -6.5217
4638 1 1 -13 15.2174 -6.5217
4639 1 2 -11 15.2174 -6.5217
4640 1 2 -9 15.2174 -6.5217
4641 1 1 -7 15.2174 -6.5217
4642 1 1 -5 15.2174 -6.5217
4643 1 2 -3 15.2174 -6.5217
4644 1 2 -1 15.2174 -6.5217
4645 1 1 -23 17.3913 -6.5217
4646 1 1 -21 17.3913 -6.5217
4647 1 2 -19 17.3913 -6.5217
4648 1 2 -17 17.3913 -6.5217
4649 1 1 -15 17.3913 -6.5217
4650 1 1 -13 17.3913 -6.5217
4651 1 2 -11 17.3913 -6.5217
4652 1 2 -9 17.3913 -6.5217
4653 1 1 -7 17.3913 -6.5217
4654 1 1 -5 17.3913 -6.5217
4655 1 2 -3 17.3913 -6.5217
4656 1 2 -1 17.3913 -6.5217
4657 1 1 -23 19.5652 -6.5217
4658 1 1 -21 19.5652 -6.5217
4659 1 2 -19 19.5652 -6.5217
4660 1 2 -17 19.5652 -6.5217
4661 1 1 -15 19.5652 -6.5217
4662 1 1 -13 19.5652 -6.5217
4663 1 2 -11 19.5652 -6.5217
4664 1 2 -9 19.5652 -6.5217
4665 1 1 -7 19.5652 -6.5217
4666 1 1 -5 19.5652 -6.5217
4667 1 2 -3 19.5652 -6.5217
4668 1 2 -1 19.5652 -6.5217
4669 1 1 -23 21.7391 -6.5217
4670 1 1 -21 21.7391 -6.5217
4671 1 2 -19 21.7391 -6.5217
4672 1 2 -17 21.7391 -6.5217
4673 1 1 -15 21.7391 -6.5217
4674 1 1 -13 21.7391 -6.5217
4675 1 2 -11 21.7391 -6.5217
4676 1 2 -9 21.7391 -6.5217
4677 1 1 -7 21.7391 -6.5217
4678 1 1 -5 21.7391 -6.5217
4679 1 2 -3 21.7391 -6.5217
4680 1 2 -1 21.7391 -6.5217
4681 1 1 -23 23.913 -6.5217
4682 1 1 -21 23.913 -6.5217
4683 1 2 -19 23.913 -6.5217
4684 1 2 -17 23.913 -6.5217
4685 1 1 -15 23.913 -6.5217
4686 1 1 -13 23.913 -6.5217
4687 1 2 -11 23.913 -6.5217
4688 1 2 -9 23.913 -6.5217
4689 1 1 -7 23.913 -6.5217
4690 1 1 -5 23.913 -6.5217
4691 1 2 -3 23.913 -6.5217
4692 1 2 -1 23.913 -6.5217
4693 1 1 1 -23.913 -6.5217
4694 1 1 3 -23.913 -6.5217
4695 1 2 5 -23.913 -6.5217
4696 1 2 7 -23.913 -6.5217
4697 1 1 9 -23.913 -6.5217
4698 1 1 11 -23.913 -6.5217
4699 1 2 13 -23.913 -6.5217
4700 1 2 15 -23.913 -6.5217
4701 1 1 17 -23.913 -6.5217
4702 1 1 19 -23.913 -6.5217
4703 1 2 21 -23.913 -6.5217
4704 1 2 23 -23.913 -6.5217
4705 1 1 1 -21.7391 -6.5217
4706 1 1 3 -21.7391 -6.5217
4707 1 2 5 -21.7391 -6.5217
4708 1 2 7 -21.7391 -6.5217
4709 1 1 9 -21.7391 -6.5217
4710 1 1 11 -21.7391 -6.5217
4711 1 2 13 -21.7391 -6.5217
4712 1 2 15 -21.7391 -6.5217
4713 1 1 17 -21.7391 -6.5217
4714 1 1 19 -21.7391 -6.5217
4715 1 2 21 -21.7391 -6.5217
4716 1 2 23 -21.7391 -6.5217
4717 1 1 1 -19.5652 -6.5217
4718 1 1 3 -19.5652 -6.5217
4719 1 2 5 -19.5652 -6.5217
4720 1 2 7 -19.5652 -6.5217
4721 1 1 9 -19.5652 -6.5217
4722 1 1 11 -19.5652 -6.5217
4723 1 2 13 -19.5652 -6.5217
4724 1 2 15 -19.5652 -6.5217
4725 1 1 17 -19.5652 -6.5217
4726 1 1 19 -19.5652 -6.5217
4727 1 2 21 -19.5652 -6.5217
4728 1 2 23 -19.5652 -6.5217
4729 1 1 1 -17.3913 -6.5217
4730 1 1 3 -17.3913 -6.5217
4731 1 2 5 -17.3913 -6.5217
4732 1 2 7 -17.3913 -6.5217
4733 1 1 9 -17.3913 -6.5217
4734 1 1 11 -17.3913 -6.5217
4735 1 2 13 -17.3913 -6.5217
4736 1 2 15 -17.3913 -6.5217
4737 1 1 17 -17.3913 -6.5217
4738 1 1 19 -17.3913 -6.5217
4739 1 2 21 -17.3913 -6.5217
4740 1 2 23 -17.3913 -6.5217
4741 1 1 1 -15.2174 -6.5217
4742 1 1 3 -15.2174 -6.5217
4743 1 2 5 -15.2174 -6.5217
4744 1 2 7 -15.2174 -6.5217
4745 1 1 9 -15.2174 -6.5217
4746 1 1 11 -15.2174 -6.5217
4747 1 2 13 -15.2174 -6.5217
4748 1 2 15 -15.2174 -6.5217
4749 1 1 17 -15.2174 -6.5217
4750 1 1 19 -15.2174 -6.5217
4751 1 2 21 -15.2174 -6.5217
4752 1 2 23 -15.2174 -6.5217
4753 1 1 1 -13.0435 -6.5217
4754 1 1 3 -13.0435 -6.5217
4755 1 2 5 -13.0435 -6.5217
4756 1 2 7 -13.0435 -6.5217
4757 1 1 9 -13.0435 -6.5217
4758 1 1 11 -13.0435 -6.5217
4759 1 2 13 -13.0435 -6.5217
4760 1 2 15 -13.0435 -6.5217
4761 1 1 17 -13.0435 -6.5217
4762 1 1 19 -13.0435 -6.5217
4763 1 2 21 -13.0435 -6.5217
4764 1 2 23 -13.0435 -6.5217
4765 1 1 1 -10.8696 -6.5217
4766 1 1 3 -10.8696 -6.5217
4767 1 2 5 -10.8696 -6.5217
4768 1 2 7 -10.8696 -6.5217
4769 1 1 9 -10.8696 -6.5217
4770 1 1 11 -10.8696 -6.5217
4771 1 2 13 -10.8696 -6.5217
4772 1 2 15 -10.8696 -6.5217
4773 1 1 17 -10.8696 -6.5217
4774 1 1 19 -10.8696 -6.5217
4775 1 2 21 -10.8696 -6.5217
4776 1 2 23 -10.8696 -6.5217
4777 1 1 1 -8.6957 -6.5217
4778 1 1 3 -8.6957 -6.5217
4779 1 2 5 -8.6957 -6.5217
4780 1 2 7 -8.6957 -6.5217
4781 1 1 9 -8.6957 -6.5217
4782 1 1 11 -8.6957 -6.5217
4783 1 2 13 -8.6957 -6.5217
4784 1 2 15 -8.6957 -6.5217
4785 1 1 17 -8.6957 -6.5217
4786 1 1 19 -8.6957 -6.5217
4787 1 2 21 -8.6957 -6.5217
4788 1 2 23 -8.6957 -6.5217
4789 1 1 1 -6.5217 -6.5217
4790 1 1 3 -6.5217 -6.5217
4791 1 2 5 -6.5217 -6.5217
4792 1 2 7 -6.5217 -6.5217
4793 1 1 9 -6.5217 -6.5217
4794 1 1 11 -6.5217 -6.5217
4795 1 2 13 -6.5217 -6.5217
4796 1 2 15 -6.5217 -6.5217
4797 1 1 17 -6.5217 -6.5217
4798 1 1 19 -6.5217 -6.5217
4799 1 2 21 -6.5217 -6.5217
4800 1 2 23 -6.5217 -6.5217
4801 1 1 1 -4.3478 -6.5217
4802 1 1 3 -4.3478 -6.5217
4803 1 2 5 -4.3478 -6.5217
4804 1 2 7 -4.3478 -6.5217
4805 1 1 9 -4.3478 -6.5217
4806 1 1 11 -4.3478 -6.5217
4807 1 2 13 -4.3478 -6.5217
4808 1 2 15 -4.3478 -6.5217
4809 1 1 17 -4.3478 -6.5217
4810 1 1 19 -4.3478 -6.5217
4811 1 2 21 -4.3478 -6.5217
4812 1 2 23 -4.3478 -6.5217
4813 1 1 1 -2.1739 -6.5217
4814 1 1 3 -2.1739 -6.5217
4815 1 2 5 -2.1739 -6.5217
4816 1 2 7 -2.1739 -6.5217
4817 1 1 9 -2.1739 -6.5217
4818 1 1 11 -2.1739 -6.5217
4819 1 2 13 -2.1739 -6.5217
4820 1 2 15 -2.1739 -6.5217
4821 1 1 17 -2.1739 -6.5217
4822 1 1 19 -2.1739 -6.5217
4823 1 2 21 -2.1739 -6.5217
4824 1 2 23 -2.1739 -6.5217
4825 1 1 1 0 -6.5217
4826 1 1 3 0 -6.5217
4827 1 2 5 0 -6.5217
4828 1 2 7 0 -6.5217
4829 1 1 9 0 -6.5217
4830 1 1 11 0 -6.5217
4831 1 2 13 0 -6.5217
4832 1 2 15 0 -6.5217
4833 1 1 17 0 -6.5217
4834 1 1 19 0 -6.5217
4835 1 2 21 0 -6.5217
4836 1 2 23 0 -6.5217
4837 1 1 1 2.1739 -6.5217
4838 1 1 3 2.1739 -6.5217
4839 1 2 5 2.1739 -6.5217
4840 1 2 7 2.1739 -6.5217
4841 1 1 9 2.1739 -6.5217
4842 1 1 11 2.1739 -6.5217
4843 1 2 13 2.1739 -6.5217
4844 1 2 15 2.1739 -6.5217
4845 1 1 17 2.1739 -6.5217
4846 1 1 19 2.1739 -6.5217
4847 1 2 21 2.1739 -6.5217
4848 1 2 23 2.1739 -6.5217
4849 1 1 1 4.3478 -6.5217
4850 1 1 3 4.3478 -6.5217
4851 1 2 5 4.3478 -6.5217
4852 1 2 7 4.3478 -6.5217
4853 1 1 9 4.3478 -6.5217
4854 1 1 11 4.3478 -6.5217
4855 1 2 13 4.3478 -6.5217
4856 1 2 15 4.3478 -6.5217
4857 1 1 17 4.3478 -6.5217
4858 1 1 19 4.3478 -6.5217
4859 1 2 21 4.3478 -6.5217
4860 1 2 23 4.3478 -6.5217
4861 1 1 1 6.5217 -6.5217
4862 1 1 3 6.5217 -6.5217
4863 1 2 5 6.5217 -6.5217
4864 1 2 7 6.5217 -6.5217
4865 1 1 9 6.5217 -6.5217
4866 1 1 11 6.5217 -6.5217
4867 1 2 13 6.5217 -6.5217
4868 1 2 15 6.5217 -6.5217
4869 1 1 17 6.5217 -6.5217
4870 1 1 19 6.5217 -6.5217
4871 1 2 21 6.5217 -6.5217
4872 1 2 23 6.5217 -6.5217
4873 1 1 1 8.6957 -6.5217
4874 1 1 3 8.6957 -6.5217
4875 1 2 5 8.6957 -6.5217
4876 1 2 7 8.6957 -6.5217
4877 1 1 9 8.6957 -6.5217
4878 1 1 11 8.6957 -6.5217
4879 1 2 13 8.6957 -6.5217
4880 1 2 15 8.6957 -6.5217
4881 1 1 17 8.6957 -6.5217
4882 1 1 19 8.6957 -6.5217
4883 1 2 21 8.6957 -6.5217
4884 1 2 23 8.6957 -6.5217
4885 1 1 1 10.8696 -6.5217
4886 1 1 3 10.8696 -6.5217
4887 1 2 5 10.8696 -6.5217
4888 1 2 7 10.8696 -6.5217
4889 1 1 9 10.8696 -6.5217
4890 1 1 11 10.8696 -6.5217
4891 1 2 13 10.8696 -6.5217
4892 1 2 15 10.8696 -6.5217
4893 1 1 17 10.8696 -6.5217
4894 1 1 19 10.8696 -6.5217
4895 1 2 21 10.8696 -6.5217
4896 1 2 23 10.8696 -6.5217
4897 1 1 1 13.0435 -6.5217
4898 1 1 3 13.0435 -6.5217
4899 1 2 5 13.0435 -6.5217
4900 1 2 7 13.0435 -6.5217
4901 1 1 9 13.0435 -6.5217
4902 1 1 11 13.0435 -6.5217
4903 1 2 13 13.0435 -6.5217
4904 1 2 15 13.0435 -6.5217
4905 1 1 17 13.0435 -6.5217
4906 1 1 19 13.0435 -6.5217
4907 1 2 21 13.0435 -6.5217
4908 1 2 23 13.0435 -6.5217
4909 1 1 1 15.2174 -6.5217
4910 1 1 3 15.2174 -6.5217
4911 1 2 5 15.2174 -6.5217
4912 1 2 7 15.2174 -6.5217
4913 1 1 9 15.2174 -6.5217
4914 1 1 11 15.2174 -6.5217
4915 1 2 13 15.2174 -6.5217
4916 1 2 15 15.2174 -6.5217
4917 1 1 17 15.2174 -6.5217
4918 1 1 19 15.2174 -6.5217
4919 1 2 21 15.2174 -6.5217
4920 1 2 23 15.2174 -6.5217
4921 1 1 1 17.3913 -6.5217
4922 1 1 3 17.3913 -6.5217
4923 1 2 5 17.3913 -6.5217
4924 1 2 7 17.3913 -6.5217
4925 1 1 9 17.3913 -6.5217
4926 1 1 11 17.3913 -6.5217
4927 1 2 13 17.3913 -6.5217
4928 1 2 15 17.3913 -6.5217
4929 1 1 17 17.3913 -6.5217
4930 1 1 19 17.3913 -6.5217
4931 1 2 21 17.3913 -6.5217
4932 1 2 23 17.3913 -6.5217
4933 1 1 1 19.5652 -6.5217
4934 1 1 3 19.5652 -6.5217
4935 1 2 5 19.5652 -6.5217
4936 1 2 7 19.5652 -6.5217
4937 1 1 9 19.5652 -6.5217
4938 1 1 11 19.5652 -6.5217
4939 1 2 13 19.5652 -6.5217
4940 1 2 15 19.5652 -6.5217
4941 1 1 17 19.5652 -6.5217
4942 1 1 19 19.5652 -6.5217
4943 1 2 21 19.5652 -6.5217
4944 1 2 23 19.5652 -6.5217
4945 1 1 1 21.7391 -6.5217
4946 1 1 3 21.7391 -6.5217
4947 1 2 5 21.7391 -6.5217
4948 1 2 7 21.7391 -6.5217
4949 1 1 9 21.7391 -6.5217
4950 1 1 11 21.7391 -6.5217
4951 1 2 13 21.7391 -6.5217
4952 1 2 15 21.7391 -6.5217
4953 1 1 17 21.7391 -6.5217
4954 1 1 19 21.7391 -6.5217
4955 1 2 21 21.7391 -6.5217
4956 1 2 23 21.7391 -6.5217
4957 1 1 1 23.913 -6.5217
4958 1 1 3 23.913 -6.5217
4959 1 2 5 23.913 -6.5217
4960 1 2 7 23.913 -6.5217
4961 1 1 9 23.913 -6.5217
4962 1 1 11 23.913 -6.5217
4963 1 2 13 23.913 -6.5217
4964 1 2 15 23.913 -6.5217
4965 1 1 17 23.913 -6.5217
4966 1 1 19 23.913 -6.5217
4967 1 2 21 23.913 -6.5217
4968 1 2 23 23.913 -6.5217
4969 1 1 -23 -23.913 -4.3478
4970 1 1 -21 -23.913 -4.3478
4971 1 2 -19 -23.913 -4.3478
4972 1 2 -17 -23.913 -4.3478
4973 1 1 -15 -23.913 -4.3478
4974 1 1 -13 -23.913 -4.3478
4975 1 2 -11 -23.913 -4.3478
4976 1 2 -9 -23.913 -4.3478
4977 1 1 -7 -23.913 -4.3478
4978 1 1 -5 -23.913 -4.3478
4979 1 2 -3 -23.913 -4.3478
4980 1 2 -1 -23.913 -4.3478
4981 1 1 -23 -21.7391 -4.3478
4982 1 1 -21 -21.7391 -4.3478
4983 1 2 -19 -21.7391 -4.3478
4984 1 2 -17 -21.7391 -4.3478
4985 1 1 -15 -21.7391 -4.3478
4986 1 1 -13 -21.7391 -4.3478
4987 1 2 -11 -21.7391 -4.3478
4988 1 2 -9 -21.7391 -4.3478
4989 1 1 -7 -21.7391 -4.3478
4990 1 1 -5 -21.7391 -4.3478
4991 1 2 -3 -21.7391 -4.3478
4992 1 2 -1 -21.7391 -4.3478
4993 1 1 -23 -19.5652 -4.3478
4994 1 1 -21 -19.5652 -4.3478
4995 1 2 -19 -19.5652 -4.3478
4996 1 2 -17 -19.5652 -4.3478
4997 1 1 -15 -19.5652 -4.3478
4998 1 1 -13 -19.5652 -4.3478
4999 1 2 -11 -19.5652 -4.3478
5000 1 2 -9 -19.5652 -4.3478
5001 1 1 -7 -19.5652 -4.3478
5002 1 1 -5 -19.5652 -4.3478
5003 1 2 -3 -19.5652 -4.3478
5004 1 2 -1 -19.5652 -4.3478
5005 1 1 -23 -17.3913 -4.3478
5006 1 1 -21 -17.3913 -4.3478
5007 1 2 -19 -17.3913 -4.3478
5008 1 2 -17 -17.3913 -4.3478
5009 1 1 -15 -17.3913 -4.3478
5010 1 1 -13 -17.3913 -4.3478
5011 1 2 -11 -17.3913 -4.3478
5012 1 2 -9 -17.3913 -4.3478
5013 1 1 -7 -17.3913 -4.3478
5014 1 1 -5 -17.3913 -4.3478
5015 1 2 -3 -17.3913 -4.3478
5016 1 2 -1 -17.3913 -4.3478
5017 1 1 -23 -15.2174 -4.3478
5018 1 1 -21 -15.2174 -4.3478
5019 1 2 -19 -15.2174 -4.3478
5020 1 2 -17 -15.2174 -4.3478
5021 1 1 -15 -15.2174 -4.3478
5022 1 1 -13 -15.2174 -4.3478
5023 1 2 -11 -15.2174 -4.3478
5024 1 2 -9 -15.2174 -4.3478
5025 1 1 -7 -15.2174 -4.3478
5026 1 1 -5 -15.2174 -4.3478
5027 1 2 -3 -15.2174 -4.3478
5028 1 2 -1 -15.2174 -4.3478
5029 1 1 -23 -13.0435 -4.3478
5030 1 1 -21 -13.0435 -4.3478
5031 1 2 -19 -13.0435 -4.3478
5032 1 2 -17 -13.0435 -4.3478
5033 1 1 -15 -13.0435 -4.3478
5034 1 1 -13 -13.0435 -4.3478
5035 1 2 -11 -13.0435 -4.3478
5036 1 2 -9 -13.0435 -4.3478
5037 1 1 -7 -13.0435 -4.3478
5038 1 1 -5 -13.0435 -4.3478
5039 1 2 -3 -13.0435 -4.3478
5040 1 2 -1 -13.0435 -4.3478
5041 1 1 -23 -10.8696 -4.3478
5042 1 1 -21 -10.8696 -4.3478
5043 1 2 -19 -10.8696 -4.3478
5044 1 2 -17 -10.8696 -4.3478
5045 1 1 -15 -10.8696 -4.3478
5046 1 1 -13 -10.8696 -4.3478
5047 1 2 -11 -10.8696 -4.3478
5048 1 2 -9 -10.8696 -4.3478
5049 1 1 -7 -10.8696 -4.3478
5050 1 1 -5 -10.8696 -4.3478
5051 1 2 -3 -10.8696 -4.3478
5052 1 2 -1 -10.8696 -4.3478
5053 1 1 -23 -8.6957 -4.3478
5054 1 1 -21 -8.6957 -4.3478
5055 1 2 -19 -8.6957 -4.3478
5056 1 2 -17 -8.6957 -4.3478
5057 1 1 -15 -8.6957 -4.3478
5058 1 1 -13 -8.6957 -4.3478
5059 1 2 -11 -8.6957 -4.3478
5060 1 2 -9 -8.6957 -4.3478
5061 1 1 -7 -8.6957 -4.3478
5062 1 1 -5 -8.6957 -4.3478
5063 1 2 -3 -8.6957 -4.3478
5064 1 2 -1 -8.6957 -4.3478
5065 1 1 -23 -6.5217 -4.3478
5066 1 1 -21 -6.5217 -4.3478
5067 1 2 -19 -6.5217 -4.3478
5068 1 2 -17 -6.5217 -4.3478
5069 1 1 -15 -6.5217 -4.3478
5070 1 1 -13 -6.5217 -4.3478
5071 1 2 -11 -6.5217 -4.3478
5072 1 2 -9 -6.5217 -4.3478
5073 1 1 -7 -6.5217 -4.3478
5074 1 1 -5 -6.5217 -4.3478
5075 1 2 -3 -6.5217 -4.3478
5076 1 2 -1 -6.5217 -4.3478
5077 1 1 -23 -4.3478 -4.3478
5078 1 1 -21 -4.3478 -4.3478
5079 1 2 -19 -4.3478 -4.3478
5080 1 2 -17 -4.3478 -4.3478
5081 1 1 -15 -4.3478 -4.3478
5082 1 1 -13 -4.3478 -4.3478
5083 1 2 -11 -4.3478 -4.3478
5084 1 2 -9 -4.3478 -4.3478
5085 1 1 -7 -4.3478 -4.3478
5086 1 1 -5 -4.3478 -4.3478
5087 1 2 -3 -4.3478 -4.3478
5088 1 2 -1 -4.3478 -4.3478
5089 1 1 -23 -2.1739 -4.3478
5090 1 1 -21 -2.1739 -4.3478
5091 1 2 -19 -2.1739 -4.3478
5092 1 2 -17 -2.1739 -4.3478
5093 1 1 -15 -2.1739 -4.3478
5094 1 1 -13 -2.1739 -4.3478
5095 1 2 -11 -2.1739 -4.3478
5096 1 2 -9 -2.1739 -4.3478
5097 1 1 -7 -2.1739 -4.3478
5098 1 1 -5 -2.1739 -4.3478
5099 1 2 -3 -2.1739 -4.3478
5100 1 2 -1 -2.1739 -4.3478
5101 1 1 -23 0 -4.3478
5102 1 1 -21 0 -4.3478
5103 1 2 -19 0 -4.3478
5104 1 2 -17 0 -4.3478
5105 1 1 -15 0 -4.3478
5106 1 1 -13 0 -4.3478
5107 1 2 -11 0 -4.3478
5108 1 2 -9 0 -4.3478
5109 1 1 -7 0 -4.3478
5110 1 1 -5 0 -4.3478
5111 1 2 -3 0 -4.3478
5112 1 2 -1 0 -4.3478
5113 1 1 -23 2.1739 -4.3478
5114 1 1 -21 2.1739 -4.3478
5115 1 2 -19 2.1739 -4.3478
5116 1 2 -17 2.1739 -4.3478
5117 1 1 -15 2.1739 -4.3478
5118 1 1 -13 2.1739 -4.3478
5119 1 2 -11 2.1739 -4.3478
5120 1 2 -9 2.1739 -4.3478
5121 1 1 -7 2.1739 -4.3478
5122 1 1 -5 2.1739 -4.3478
5123 1 2 -3 2.1739 -4.3478
5124 1 2 -1 2.1739 -4.3478
5125 1 1 -23 4.3478 -4.3478
5126 1 1 -21 4.3478 -4.3478
5127 1 2 -19 4.3478 -4.3478
5128 1 2 -17 4.3478 -4.3478
5129 1 1 -15 4.3478 -4.3478
5130 1 1 -13 4.3478 -4.3478
5131 1 2 -11 4.3478 -4.3478
5132 1 2 -9 4.3478 -4.3478
5133 1 1 -7 4.3478 -4.3478
5134 1 1 -5 4.3478 -4.3478
5135 1 2 -3 4.3478 -4.3478
5136 1 2 -1 4.3478 -4.3478
5137 1 1 -23 6.5217 -4.3478
5138 1 1 -21 6.5217 -4.3478
5139 1 2 -19 6.5217 -4.3478
5140 1 2 -17 6.5217 -4.3478
5141 1 1 -15 6.5217 -4.3478
5142 1 1 -13 6.5217 -4.3478
5143 1 2 -11 6.5217 -4.3478
5144 1 2 -9 6.5217 -4.3478
5145 1 1 -7 6.5217 -4.3478
5146 1 1 -5 6.5217 -4.3478
5147 1 2 -3 6.5217 -4.3478
5148 1 2 -1 6.5217 -4.3478
5149 1 1 -23 8.6957 -4.3478
5150 1 1 -21 8.6957 -4.3478
5151 1 2 -19 8.6957 -4.3478
5152 1 2 -17 8.6957 -4.3478
5153 1 1 -15 8.6957 -4.3478
5154 1 1 -13 8.6957 -4.3478
5155 1 2 -11 8.6957 -4.3478
5156 1 2 -9 8.6957 -4.3478
5157 1 1 -7 8.6957 -4.3478
5158 1 1 -5 8.6957 -4.3478
5159 1 2 -3 8.6957 -4.3478
5160 1 2 -1 8.6957 -4.3478
5161 1 1 -23 10.8696 -4.3478
5162 1 1 -21 10.8696 -4.3478
5163 1 2 -19 10.8696 -4.3478
5164 1 2 -17 10.8696 -4.3478
5165 1 1 -15 10.8696 -4.3478
5166 1 1 -13 10.8696 -4.3478
5167 1 2 -11 10.8696 -4.3478
5168 1 2 -9 10.8696 -4.3478
5169 1 1 -7 10.8696 -4.3478
5170 1 1 -5 10.8696 -4.3478
5171 1 2 -3 10.8696 -4.3478
5172 1 2 -1 10.8696 -4.3478
5173 1 1 -23 13.0435 -4.3478
5174 1 1 -21 13.0435 -4.3478
5175 1 2 -19 13.0435 -4.3478
5176 1 2 -17 13.0435 -4.3478
5177 1 1 -15 13.0435 -4.3478
5178 1 1 -13 13.0435 -4.3478
5179 1 2 -11 13.0435 -4.3478
5180 1 2 -9 13.0435 -4.3478
5181 1 1 -7 13.0435 -4.3478
5182 1 1 -5 13.0435 -4.3478
5183 1 2 -3 13.0435 -4.3478
5184 1 2 -1 13.0435 -4.3478
5185 1 1 -23 15.2174 -4.3478
5186 1 1 -21 15.2174 -4.3478
5187 1 2 -19 15.2174 -4.3478
5188 1 2 -17 15.2174 -4.3478
5189 1 1 -15 15.2174 -4.3478
5190 1 1 -13 15.2174 -4.3478
5191 1 2 -11 15.2174 -4.3478
5192 1 2 -9 15.2174 -4.3478
5193 1 1 -7 15.2174 -4.3478
5194 1 1 -5 15.2174 -4.3478
5195 1 2 -3 15.2174 -4.3478
5196 1 2 -1 15.2174 -4.3478
5197 1 1 -23 17.3913 -4.3478
5198 1 1 -21 17.3913 -4.3478
5199 1 2 -19 17.3913 -4.3478
5200 1 2 -17 17.3913 -4.3478
5201 1 1 -15 17.3913 -4.3478
5202 1 1 -13 17.3913 -4.3478
5203 1 2 -11 17.3913 -4.3478
5204 1 2 -9 17.3913 -4.3478
5205 1 1 -7 17.3913 -4.3478
5206 1 1 -5 17.3913 -4.3478
5207 1 2 -3 17.3913 -4.3478
5208 1 2 -1 17.3913 -4.3478
5209 1 1 -23 19.5652 -4.3478
5210 1 1 -21 19.5652 -4.3478
5211 1 2 -19 19.5652 -4.3478
5212 1 2 -17 19.5652 -4.3478
5213 1 1 -15 19.5652 -4.3478
5214 1 1 -13 19.5652 -4.3478
5215 1 2 -11 19.5652 -4.3478
5216 1 2 -9 19.5652 -4.3478
5217 1 1 -7 19.5652 -4.3478
5218 1 1 -5 19.5652 -4.3478
5219 1 2 -3 19.5652 -4.3478
5220 1 2 -1 19.5652 -4.3478
5221 1 1 -23 21.7391 -4.3478
5222 1 1 -21 21.7391 -4.3478
5223 1 2 -19 21.7391 -4.3478
5224 1 2 -17 21.7391 -4.3478
5225 1 1 -15 21.7391 -4.3478
5226 1 1 -13 21.7391 -4.3478
5227 1 2 -11 21.7391 -4.3478
5228 1 2 -9 21.7391 -4.3478
5229 1 1 -7 21.7391 -4.3478
5230 1 1 -5 21.7391 -4.3478
5231 1 2 -3 21.7391 -4.3478
5232 1 2 -1 21.7391 -4.3478
5233 1 1 -23 23.913 -4.3478
5234 1 1 -21 23.913 -4.3478
5235 1 2 -19 23.913 -4.3478
5236 1 2 -17 23.913 -4.3478
5237 1 1 -15 23.913 -4.3478
5238 1 1 -13 23.913 -4.3478
5239 1 2 -11 23.913 -4.3478
5240 1 2 -9 23.913 -4.3478
5241 1 1 -7 23.913 -4.3478
5242 1 1 -5 23.913 -4.3478
5243 1 2 -3 23.913 -4.3478
5244 1 2 -1 23.913 -4.3478
5245 1 1 1 -23.913 -4.3478
5246 1 1 3 -23.913 -4.3478
5247 1 2 5 -23.913 -4.3478
5248 1 2 7 -23.913 -4.3478
5249 1 1 9 -23.913 -4.3478
5250 1 1 11 -23.913 -4.3478
5251 1 2 13 -23.913 -4.3478
5252 1 2 15 -23.913 -4.3478
5253 1 1 17 -23.913 -4.3478
5254 1 1 19 -23.913 -4.3478
5255 1 2 21 -23.913 -4.3478
5256 1 2 23 -23.913 -4.3478
5257 1 1 1 -21.7391 -4.3478
5258 1 1 3 -21.7391 -4.3478
5259 1 2 5 -21.7391 -4.3478
5260 1 2 7 -21.7391 -4.3478
5261 1 1 9 -21.7391 -4.3478
5262 1 1 11 -21.7391 -4.3478
5263 1 2 13 -21.7391 -4.3478
5264 1 2 15 -21.7391 -4.3478
5265 1 1 17 -21.7391 -4.3478
5266 1 1 19 -21.7391 -4.3478
5267 1 2 21 -21.7391 -4.3478
5268 1 2 23 -21.7391 -4.3478
5269 1 1 1 -19.5652 -4.3478
5270 1 1 3 -19.5652 -4.3478
5271 1 2 5 -19.5652 -4.3478
5272 1 2 7 -19.5652 -4.3478
5273 1 1 9 -19.5652 -4.3478
5274 1 1 11 -19.5652 -4.3478
5275 1 2 13 -19.5652 -4.3478
5276 1 2 15 -19.5652 -4.3478
5277 1 1 17 -19.5652 -4.3478
5278 1 1 19 -19.5652 -4.3478
5279 1 2 21 -19.5652 -4.3478
5280 1 2 23 -19.5652 -4.3478
5281 1 1 1 -17.3913 -4.3478
5282 1 1 3 -17.3913 -4.3478
5283 1 2 5 -17.3913 -4.3478
5284 1 2 7 -17.3913 -4.3478
5285 1 1 9 -17.3913 -4.3478
5286 1 1 11 -17.3913 -4.3478
5287 1 2 13 -17.3913 -4.3478
5288 1 2 15 -17.3913 -4.3478
5289 1 1 17 -17.3913 -4.3478
5290 1 1 19 -17.3913 -4.3478
5291 1 2 21 -17.3913 -4.3478
5292 1 2 23 -17.3913 -4.3478
5293 1 1 1 -15.2174 -4.3478
5294 1 1 3 -15.2174 -4.3478
5295 1 2 5 -15.2174 -4.3478
5296 1 2 7 -15.2174 -4.3478
5297 1 1 9 -15.2174 -4.3478
5298 1 1 11 -15.2174 -4.3478
5299 1 2 13 -15.2174 -4.3478
5300 1 2 15 -15.2174 -4.3478
5301 1 1 17 -15.2174 -4.3478
5302 1 1 19 -15.2174 -4.3478
5303 1 2 21 -15.2174 -4.3478
5304 1 2 23 -15.2174 -4.3478
5305 1 1 1 -13.0435 -4.3478
5306 1 1 3 -13.0435 -4.3478
5307 1 2 5 -13.0435 -4.3478
5308 1 2 7 -13.0435 -4.3478
5309 1 1 9 -13.0435 -4.3478
5310 1 1 11 -13.0435 -4.3478
5311 1 2 13 -13.0435 -4.3478
5312 1 2 15 -13.0435 -4.3478
5313 1 1 17 -13.0435 -4.3478
5314 1 1 19 -13.0435 -4.3478
5315 1 2 21 -13.0435 -4.3478
5316 1 2 23 -13.0435 -4.3478
5317 1 1 1 -10.8696 -4.3478
5318 1 1 3 -10.8696 -4.3478
5319 1 2 5 -10.8696 -4.3478
5320 1 2 7 -10.8696 -4.3478
5321 1 1 9 -10.8696 -4.3478
5322 1 1 11 -10.8696 -4.3478
5323 1 2 13 -10.8696 -4.3478
5324 1 2 15 -10.8696 -4.3478
5325 1 1 17 -10.8696 -4.3478
5326 1 1 19 -10.8696 -4.3478
5327 1 2 21 -10.8696 -4.3478
5328 1 2 23 -10.8696 -4.3478
5329 1 1 1 -8.6957 -4.3478
5330 1 1 3 -8.6957 -4.3478
5331 1 2 5 -8.6957 -4.3478
5332 1 2 7 -8.6957 -4.3478
5333 1 1 9 -8.6957 -4.3478
5334 1 1 11 -8.6957 -4.3478
5335 1 2 13 -8.6957 -4.3478
5336 1 2 15 -8.6957 -4.3478
5337 1 1 17 -8.6957 -4.3478
5338 1 1 19 -8.6957 -4.3478
5339 1 2 21 -8.6957 -4.3478
5340 1 2 23 -8.6957 -4.3478
5341 1 1 1 -6.5217 -4.3478
5342 1 1 3 -6.5217 -4.3478
5343 1 2 5 -6.5217 -4.3478
5344 1 2 7 -6.5217 -4.3478
5345 1 1 9 -6.5217 -4.3478
5346 1 1 11 -6.5217 -4.3478
5347 1 2 13 -6.5217 -4.3478
5348 1 2 15 -6.5217 -4.3478
5349 1 1 17 -6.5217 -4.3478
5350 1 1 19 -6.5217 -4.3478
5351 1 2 21 -6.5217 -4.3478
5352 1 2 23 -6.5217 -4.3478
5353 1 1 1 -4.3478 -4.3478
5354 1 1 3 -4.3478 -4.3478
5355 1 2 5 -4.3478 -4.3478
5356 1 2 7 -4.3478 -4.3478
5357 1 1 9 -4.3478 -4.3478
5358 1 1 11 -4.3478 -4.3478
5359 1 2 13 -4.3478 -4.3478
5360 1 2 15 -4.3478 -4.3478
5361 1 1 17 -4.3478 -4.3478
5362 1 1 19 -4.3478 -4.3478
5363 1 2 21 -4.3478 -4.3478
5364 1 2 23 -4.3478 -4.3478
5365 1 1 1 -2.1739 -4.3478
5366 1 1 3 -2.1739 -4.3478
5367 1 2 5 -2.1739 -4.3478
5368 1 2 7 -2.1739 -4.3478
5369 1 1 9 -2.1739 -4.3478
5370 1 1 11 -2.1739 -4.3478
5371 1 2 13 -2.1739 -4.3478
5372 1 2 15 -2.1739 -4.3478
5373 1 1 17 -2.1739 -4.3478
5374 1 1 19 -2.1739 -4.3478
5375 1 2 21 -2.1739 -4.3478
5376 1 2 23 -2.1739 -4.3478
5377 1 1 1 0 -4.3478
5378 1 1 3 0 -4.3478
5379 1 2 5 0 -4.3478
5380 1 2 7 0 -4.3478
5381 1 1 9 0 -4.3478
5382 1 1 11 0 -4.3478
5383 1 2 13 0 -4.3478
5384 1 2 15 0 -4.3478
5385 1 1 17 0 -4.3478
5386 1 1 19 0 -4.3478
5387 1 2 21 0 -4.3478
5388 1 2 23 0 -4.3478
5389 1 1 1 2.1739 -4.3478
5390 1 1 3 2.1739 -4.3478
5391 1 2 5 2.1739 -4.3478
5392 1 2 7 2.1739 -4.3478
5393 1 1 9 2.1739 -4.3478
5394 1 1 11 2.1739 -4.3478
5395 1 2 13 2.1739 -4.3478
5396 1 2 15 2.1739 -4.3478
5397 1 1 17 2.1739 -4.3478
5398 1 1 19 2.1739 -4.3478
5399 1 2 21 2.1739 -4.3478
5400 1 2 23 2.1739 -4.3478
5401 1 1 1 4.3478 -4.3478
5402 1 1 3 4.3478 -4.3478
5403 1 2 5 4.3478 -4.3478
5404 1 2 7 4.3478 -4.3478
5405 1 1 9 4.3478 -4.3478
5406 1 1 11 4.3478 -4.3478
5407 1 2 13 4.3478 -4.3478
5408 1 2 15 4.3478 -4.3478
5409 1 1 17 4.3478 -4.3478
5410 1 1 19 4.3478 -4.3478
5411 1 2 21 4.3478 -4.3478
5412 1 2 23 4.3478 -4.3478
5413 1 1 1 6.5217 -4.3478
5414 1 1 3 6.5217 -4.3478
5415 1 2 5 6.5217 -4.3478
5416 1 2 7 6.5217 -4.3478
5417 1 1 9 6.5217 -4.3478
5418 1 1 11 6.5217 -4.3478
5419 1 2 13 6.5217 -4.3478
5420 1 2 15 6.5217 -4.3478
5421 1 1 17 6.5217 -4.3478
5422 1 1 19 6.5217 -4.3478
5423 1 2 21 6.5217 -4.3478
5424 1 2 23 6.5217 -4.3478
5425 1 1 1 8.6957 -4.3478
5426 1 1 3 8.6957 -4.3478
5427 1 2 5 8.6957 -4.3478
5428 1 2 7 8.6957 -4.3478
5429 1 1 9 8.6957 -4.3478
5430 1 1 11 8.6957 -4.3478
5431 1 2 13 8.6957 -4.3478
5432 1 2 15 8.6957 -4.3478
5433 1 1 17 8.6957 -4.3478
5434 1 1 19 8.6957 -4.3478
5435 1 2 21 8.6957 -4.3478
5436 1 2 23 8.6957 -4.3478
5437 1 1 1 10.8696 -4.3478
5438 1 1 3 10.8696 -4.3478
5439 1 2 5 10.8696 -4.3478
5440 1 2 7 10.8696 -4.3478
5441 1 1 9 10.8696 -4.3478
5442 1 1 11 10.8696 -4.3478
5443 1 2 13 10.8696 -4.3478
5444 1 2 15 10.8696 -4.3478
5445 1 1 17 10.8696 -4.3478
5446 1 1 19 10.8696 -4.3478
5447 1 2 21 10.8696 -4.3478
5448 1 2 23 10.8696 -4.3478
5449 1 1 1 13.0435 -4.3478
5450 1 1 3 13.0435 -4.3478
5451 1 2 5 13.0435 -4.3478
5452 1 2 7 13.0435 -4.3478
5453 1 1 9 13.0435 -4.3478
5454 1 1 11 13.0435 -4.3478
5455 1 2 13 13.0435 -4.3478
5456 1 2 15 13.0435 -4.3478
5457 1 1 17 13.0435 -4.3478
5458 1 1 19 13.0435 -4.3478
5459 1 2 21 13.0435 -4.3478
5460 1 2 23 13.0435 -4.3478
5461 1 1 1 15.2174 -4.3478
5462 1 1 3 15.2174 -4.3478
5463 1 2 5 15.2174 -4.3478
5464 1 2 7 15.2174 -4.3478
5465 1 1 9 15.2174 -4.3478
5466 1 1 11 15.2174 -4.3478
5467 1 2 13 15.2174 -4.3478
5468 1 2 15 15.2174 -4.3478
5469 1 1 17 15.2174 -4.3478
5470 1 1 19 15.2174 -4.3478
5471 1 2 21 15.2174 -4.3478
5472 1 2 23 15.2174 -4.3478
5473 1 1 1 17.3913 -4.3478
5474 1 1 3 17.3913 -4.3478
5475 1 2 5 17.3913 -4.3478
5476 1 2 7 17.3913 -4.3478
5477 1 1 9 17.3913 -4.3478
5478 1 1 11 17.3913 -4.3478
5479 1 2 13 17.3913 -4.3478
5480 1 2 15 17.3913 -4.3478
5481 1 1 17 17.3913 -4.3478
5482 1 1 19 17.3913 -4.3478
5483 1 2 21 17.3913 -4.3478
5484 1 2 23 17.3913 -4.3478
5485 1 1 1 19.5652 -4.3478
5486 1 1 3 19.5652 -4.3478
5487 1 2 5 19.5652 -4.3478
5488 1 2 7 19.5652 -4.3478
5489 1 1 9 19.5652 -4.3478
5490 1 1 11 19.5652 -4.3478
5491 1 2 13 19.5652 -4.3478
5492 1 2 15 19.5652 -4.3478
5493 1 1 17 19.5652 -4.3478
5494 1 1 19 19.5652 -4.3478
5495 1 2 21 19.5652 -4.3478
5496 1 2 23 19.5652 -4.3478
5497 1 1 1 21.7391 -4.3478
5498 1 1 3 21.7391 -4.3478
5499 1 2 5 21.7391 -4.3478
5500 1 2 7 21.7391 -4.3478
5501 1 1 9 21.7391 -4.3478
5502 1 1 11 21.7391 -4.3478
5503 1 2 13 21.7391 -4.3478
5504 1 2 15 21.7391 -4.3478
5505 1 1 17 21.7391 -4.3478
5506 1 1 19 21.7391 -4.3478
5507 1 2 21 21.7391 -4.3478
5508 1 2 23 21.7391 -4.3478
5509 1 1 1 23.913 -4.3478
5510 1 1 3 23.913 -4.3478
5511 1 2 5 23.913 -4.3478
5512 1 2 7 23.913 -4.3478
5513 1 1 9 23.913 -4.3478
5514 1 1 11 23.913 -4.3478
5515 1 2 13 23.913 -4.3478
5516 1 2 15 23.913 -4.3478
5517 1 1 17 23.913 -4.3478
5518 1 1 19 23.913 -4.3478
5519 1 2 21 23.913 -4.3478
5520 1 2 23 23.913 -4.3478
5521 1 1 -23 -23.913 -2.1739
5522 1 1 -21 -23.913 -2.1739
5523 1 2 -19 -23.913 -2.1739
5524 1 2 -17 -23.913 -2.1739
5525 1 1 -15 -23.913 -2.1739
5526 1 1 -13 -23.913 -2.1739
5527 1 2 -11 -23.913 -2.1739
5528 1 2 -9 -23.913 -2.1739
5529 1 1 -7 -23.913 -2.1739
5530 1 1 -5 -23.913 -2.1739
5531 1 2 -3 -23.913 -2.1739
5532 1 2 -1 -23.913 -2.1739
5533 1 1 -23 -21.7391 -2.1739
5534 1 1 -21 -21.7391 -2.1739
5535 1 2 -19 -21.7391 -2.1739
5536 1 2 -17 -21.7391 -2.1739
5537 1 1 -15 -21.7391 -2.1739
5538 1 1 -13 -21.7391 -2.1739
5539 1 2 -11 -21.7391 -2.1739
5540 1 2 -9 -21.7391 -2.1739
5541 1 1 -7 -21.7391 -2.1739
5542 1 1 -5 -21.7391 -2.1739
5543 1 2 -3 -21.7391 -2.1739
5544 1 2 -1 -21.7391 -2.1739
5545 1 1 -23 -19.5652 -2.1739
5546 1 1 -21 -19.5652 -2.1739
5547 1 2 -19 -19.5652 -2.1739
5548 1 2 -17 -19.5652 -2.1739
5549 1 1 -15 -19.5652 -2.1739
5550 1 1 -13 -19.5652 -2.1739
5551 1 2 -11 -19.5652 -2.1739
5552 1 2 -9 -19.5652 -2.1739
5553 1 1 -7 -19.5652 -2.1739
5554 1 1 -5 -19.5652 -2.1739
5555 1 2 -3 -19.5652 -2.1739
5556 1 2 -1 -19.5652 -2.1739
5557 1 1 -23 -17.3913 -2.1739
5558 1 1 -21 -17.3913 -2.1739
5559 1 2 -19 -17.3913 -2.1739
5560 1 2 -17 -17.3913 -2.1739
5561 1 1 -15 -17.3913 -2.1739
5562 1 1 -13 -17.3913 -2.1739
5563 1 2 -11 -17.3913 -2.1739
5564 1 2 -9 -17.3913 -2.1739
5565 1 1 -7 -17.3913 -2.1739
5566 1 1 -5 -17.3913 -2.1739
5567 1 2 -3 -17.3913 -2.1739
5568 1 2 -1 -17.3913 -2.1739
5569 1 1 -23 -15.2174 -2.1739
5570 1 1 -21 -15.2174 -2.1739
5571 1 2 -19 -15.2174 -2.1739
5572 1 2 -17 -15.2174 -2.1739
5573 1 1 -15 -15.2174 -2.1739
5574 1 1 -13 -15.2174 -2.1739
5575 1 2 -11 -15.2174 -2.1739
5576 1 2 -9 -15.2174 -2.1739
5577 1 1 -7 -15.2174 -2.1739
5578 1 1 -5 -15.2174 -2.1739
5579 1 2 -3 -15.2174 -2.1739
5580 1 2 -1 -15.2174 -2.1739
5581 1 1 -23 -13.0435 -2.1739
5582 1 1 -21 -13.0435 -2.1739
5583 1 2 -19 -13.0435 -2.1739
5584 1 2 -17 -13.0435 -2.1739
5585 1 1 -15 -13.0435 -2.1739
5586 1 1 -13 -13.0435 -2.1739
5587 1 2 -11 -13.0435 -2.1739
5588 1 2 -9 -13.0435 -2.1739
5589 1 1 -7 -13.0435 -2.1739
5590 1 1 -5 -13.0435 -2.1739
5591 1 2 -3 -13.0435 -2.1739
5592 1 2 -1 -13.0435 -2.1739
5593 1 1 -23 -10.8696 -2.1739
5594 1 1 -21 -10.8696 -2.1739
5595 1 2 -19 -10.8696 -2.1739
5596 1 2 -17 -10.8696 -2.1739
5597 1 1 -15 -10.8696 -2.1739
5598 1 1 -13 -10.8696 -2.1739
5599 1 2 -11 -10.8696 -2.1739
5600 1 2 -9 -10.8696 -2.1739
5601 1 1 -7 -10.8696 -2.1739
5602 1 1 -5 -10.8696 -2.1739
5603 1 2 -3 -10.8696 -2.1739
5604 1 2 -1 -10.8696 -2.1739
5605 1 1 -23 -8.6957 -2.1739
5606 1 1 -21 -8.6957 -2.1739
5607 1 2 -19 -8.6957 -2.1739
5608 1 2 -17 -8.6957 -2.1739
5609 1 1 -15 -8.6957 -2.1739
5610 1 1 -13 -8.6957 -2.1739
5611 1 2 -11 -8.6957 -2.1739
5612 1 2 -9 -8.6957 -2.1739
5613 1 1 -7 -8.6957 -2.1739
5614 1 1 -5 -8.6957 -2.1739
5615 1 2 -3 -8.6957 -2.1739
5616 1 2 -1 -8.6957 -2.1739
5617 1 1 -23 -6.5217 -2.1739
5618 1 1 -21 -6.5217 -2.1739
5619 1 2 -19 -6.5217 -2.1739
5620 1 2 -17 -6.5217 -2.1739
5621 1 1 -15 -6.5217 -2.1739
5622 1 1 -13 -6.5217 -2.1739
5623 1 2 -11 -6.5217 -2.1739
5624 1 2 -9 -6.5217 -2.1739
5625 1 1 -7 -6.5217 -2.1739
5626 1 1 -5 -6.5217 -2.1739
5627 1 2 -3 -6.5217 -2.1739
5628 1 2 -1 -6.5217 -2.1739
5629 1 1 -23 -4.3478 -2.1739
5630 1 1 -21 -4.3478 -2.1739
5631 1 2 -19 -4.3478 -2.1739
5632 1 2 -17 -4.3478 -2.1739
5633 1 1 -15 -4.3478 -2.1739
5634 1 1 -13 -4.3478 -2.1739
5635 1 2 -11 -4.3478 -2.1739
5636 1 2 -9 -4.3478 -2.1739
5637 1 1 -7 -4.3478 -2.1739
5638 1 1 -5 -4.3478 -2.1739
5639 1 2 -3 -4.3478 -2.1739
5640 1 2 -1 -4.3478 -2.1739
5641 1 1 -23 -2.1739 -2.1739
5642 1 1 -21 -2.1739 -2.1739
5643 1 2 -19 -2.1739 -2.1739
5644 1 2 -17 -2.1739 -2.1739
5645 1 1 -15 -2.1739 -2.1739
5646 1 1 -13 -2.1739 -2.1739
5647 1 2 -11 -2.1739 -2.1739
5648 1 2 -9 -2.1739 -2.1739
5649 1 1 -7 -2.1739 -2.1739
5650 1 1 -5 -2.1739 -2.1739
5651 1 2 -3 -2.1739 -2.1739
5652 1 2 -1 -2.1739 -2.1739
5653 1 1 -23 0 -2.1739
5654 1 1 -21 0 -2.1739
5655 1 2 -19 0 -2.1739
5656 1 2 -17 0 -2.1739
5657 1 1 -15 0 -2.1739
5658 1 1 -13 0 -2.1739
5659 1 2 -11 0 -2.1739
5660 1 2 -9 0 -2.1739
5661 1 1 -7 0 -2.1739
5662 1 1 -5 0 -2.1739
5663 1 2 -3 0 -2.1739
5664 1 2 -1 0 -2.1739
5665 1 1 -23 2.1739 -2.1739
5666 1 1 -21 2.1739 -2.1739
5667 1 2 -19 2.1739 -2.1739
5668 1 2 -17 2.1739 -2.1739
5669 1 1 -15 2.1739 -2.1739
5670 1 1 -13 2.1739 -2.1739
5671 1 2 -11 2.1739 -2.1739
5672 1 2 -9 2.1739 -2.1739
5673 1 1 -7 2.1739 -2.1739
5674 1 1 -5 2.1739 -2.1739
5675 1 2 -3 2.1739 -2.1739
5676 1 2 -1 2.1739 -2.1739
5677 1 1 -23 4.3478 -2.1739
5678 1 1 -21 4.3478 -2.1739
5679 1 2 -19 4.3478 -2.1739
5680 1 2 -17 4.3478 -2.1739
5681 1 1 -15 4.3478 -2.1739
5682 1 1 -13 4.3478 -2.1739
5683 1 2 -11 4.3478 -2.1739
5684 1 2 -9 4.3478 -2.1739
5685 1 1 -7 4.3478 -2.1739
5686 1 1 -5 4.3478 -2.1739
5687 1 2 -3 4.3478 -2.1739
5688 1 2 -1 4.3478 -2.1739
5689 1 1 -23 6.5217 -2.1739
5690 1 1 -21 6.5217 -2.1739
5691 1 2 -19 6.5217 -2.1739
5692 1 2 -17 6.5217 -2.1739
5693 1 1 -15 6.5217 -2.1739
5694 1 1 -13 6.5217 -2.1739
5695 1 2 -11 6.5217 -2.1739
5696 1 2 -9 6.5217 -2.1739
5697 1 1 -7 6.5217 -2.1739
5698 1 1 -5 6.5217 -2.1739
5699 1 2 -3 6.5217 -2.1739
5700 1 2 -1 6.5217 -2.1739
5701 1 1 -23 8.6957 -2.1739
5702 1 1 -21 8.6957 -2.1739
5703 1 2 -19 8.6957 -2.1739
5704 1 2 -17 8.6957 -2.1739
5705 1 1 -15 8.6957 -2.1739
5706 1 1 -13 8.6957 -2.1739
5707 1 2 -11 8.6957 -2.1739
5708 1 2 -9 8.6957 -2.1739
5709 1 1 -7 8.6957 -2.1739
5710 1 1 -5 8.6957 -2.1739
5711 1 2 -3 8.6957 -2.1739
5712 1 2 -1 8.6957 -2.1739
5713 1 1 -23 10.8696 -2.1739
5714 1 1 -21 10.8696 -2.1739
5715 1 2 -19 10.8696 -2.1739
5716 1 2 -17 10.8696 -2.1739
5717 1 1 -15 10.8696 -2.1739
5718 1 1 -13 10.8696 -2.1739
5719 1 2 -11 10.8696 -2.1739
5720 1 2 -9 10.8696 -2.1739
5721 1 1 -7 10.8696 -2.1739
5722 1 1 -5 10.8696 -2.1739
5723 1 2 -3 10.8696 -2.1739
5724 1 2 -1 10.8696 -2.1739
5725 1 1 -23 13.0435 -2.1739
5726 1 1 -21 13.0435 -2.1739
5727 1 2 -19 13.0435 -2.1739
5728 1 2 -17 13.0435 -2.1739
5729 1 1 -15 13.0435 -2.1739
5730 1 1 -13 13.0435 -2.1739
5731 1 2 -11 13.0435 -2.1739
5732 1 2 -9 13.0435 -2.1739
5733 1 1 -7 13.0435 -2.1739
5734 1 1 -5 13.0435 -2.1739
5735 1 2 -3 13.0435 -2.1739
5736 1 2 -1 13.0435 -2.1739
5737 1 1 -23 15.2174 -2.1739
5738 1 1 -21 15.2174 -2.1739
5739 1 2 -19 15.2174 -2.1739
5740 1 2 -17 15.2174 -2.1739
5741 1 1 -15 15.2174 -2.1739
5742 1 1 -13 15.2174 -2.1739
5743 1 2 -11 15.2174 -2.1739
5744 1 2 -9 15.2174 -2.1739
5745 1 1 -7 15.2174 -2.1739
5746 1 1 -5 15.2174 -2.1739
5747 1 2 -3 15.2174 -2.1739
5748 1 2 -1 15.2174 -2.1739
5749 1 1 -23 17.3913 -2.1739
5750 1 1 -21 17.3913 -2.1739
5751 1 2 -19 17.3913 -2.1739
5752 1 2 -17 17.3913 -2.1739
5753 1 1 -15 17.3913 -2.1739
5754 1 1 -13 17.3913 -2.1739
5755 1 2 -11 17.3913 -2.1739
5756 1 2 -9 17.3913 -2.1739
5757 1 1 -7 17.3913 -2.1739
5758 1 1 -5 17.3913 -2.1739
5759 1 2 -3 17.3913 -2.1739
5760 1 2 -1 17.3913 -2.1739
5761 1 1 -23 19.5652 -2.1739
5762 1 1 -21 19.5652 -2.1739
5763 1 2 -19 19.5652 -2.1739
5764 1 2 -17 19.5652 -2.1739
5765 1 1 -15 19.5652 -2.1739
5766 1 1 -13 19.5652 -2.1739
5767 1 2 -11 19.5652 -2.1739
5768 1 2 -9 19.5652 -2.1739
5769 1 1 -7 19.5652 -2.1739
5770 1 1 -5 19.5652 -2.1739
5771 1 2 -3 19.5652 -2.1739
5772 1 2 -1 19.5652 -2.1739
5773 1 1 -23 21.7391 -2.1739
5774 1 1 -21 21.7391 -2.1739
5775 1 2 -19 21.7391 -2.1739
5776 1 2 -17 21.7391 -2.1739
5777 1 1 -15 21.7391 -2.1739
5778 1 1 -13 21.7391 -2.1739
5779 1 2 -11 21.7391 -2.1739
5780 1 2 -9 21.7391 -2.1739
5781 1 1 -7 21.7391 -2.1739
5782 1 1 -5 21.7391 -2.1739
5783 1 2 -3 21.7391 -2.1739
5784 1 2 -1 21.7391 -2.1739
5785 1 1 -23 23.913 -2.1739
5786 1 1 -21 23.913 -2.1739
5787 1 2 -19 23.913 -2.1739
5788 1 2 -17 23.913 -2.1739
5789 1 1 -15 23.913 -2.1739
5790 1 1 -13 23.913 -2.1739
5791 1 2 -11 23.913 -2.1739
5792 1 2 -9 23.913 -2.1739
5793 1 1 -7 23.913 -2.1739
5794 1 1 -5 23.913 -2.1739
5795 1 2 -3 23.913 -2.1739
5796 1 2 -1 23.913 -2.1739
5797 1 1 1 -23.913 -2.1739
5798 1 1 3 -23.913 -2.1739
5799 1 2 5 -23.913 -2.1739
5800 1 2 7 -23.913 -2.1739
5801 1 1 9 -23.913 -2.1739
5802 1 1 11 -23.913 -2.1739
5803 1 2 13 -23.913 -2.1739
5804 1 2 15 -23.913 -2.1739
5805 1 1 17 -23.913 -2.1739
5806 1 1 19 -23.913 -2.1739
5807 1 2 21 -23.913 -2.1739
5808 1 2 23 -23.913 -2.1739
5809 1 1 1 -21.7391 -2.1739
5810 1 1 3 -21.7391 -2.1739
5811 1 2 5 -21.7391 -2.1739
5812 1 2 7 -21.7391 -2.1739
5813 1 1 9 -21.7391 -2.1739
5814 1 1 11 -21.7391 -2.1739
5815 1 2 13 -21.7391 -2.1739
5816 1 2 15 -21.7391 -2.1739
5817 1 1 17 -21.7391 -2.1739
5818 1 1 19 -21.7391 -2.1739
5819 1 2 21 -21.7391 -2.1739
5820 1 2 23 -21.7391 -2.1739
5821 1 1 1 -19.5652 -2.1739
5822 1 1 3 -19.5652 -2.1739
5823 1 2 5 -19.5652 -2.1739
5824 1 2 7 -19.5652 -2.1739
5825 1 1 9 -19.5652 -2.1739
5826 1 1 11 -19.5652 -2.1739
5827 1 2 13 -19.5652 -2.1739
5828 1 2 15 -19.5652 -2.1739
5829 1 1 17 -19.5652 -2.1739
5830 1 1 19 -19.5652 -2.1739
5831 1 2 21 -19.5652 -2.1739
5832 1 2 23 -19.5652 -2.1739
5833 1 1 1 -17.3913 -2.1739
5834 1 1 3 -17.3913 -2.1739
5835 1 2 5 -17.3913 -2.1739
5836 1 2 7 -17.3913 -2.1739
5837 1 1 9 -17.3913 -2.1739
5838 1 1 11 -17.3913 -2.1739
5839 1 2 13 -17.3913 -2.1739
5840 1 2 15 -17.3913 -2.1739
5841 1 1 17 -17.3913 -2.1739
5842 1 1 19 -17.3913 -2.1739
5843 1 2 21 -17.3913 -2.1739
5844 1 2 23 -17.3913 -2.1739
5845 1 1 1 -15.2174 -2.1739
5846 1 1 3 -15.2174 -2.1739
5847 1 2 5 -15.2174 -2.1739
5848 1 2 7 -15.2174 -2.1739
5849 1 1 9 -15.2174 -2.1739
5850 1 1 11 -15.2174 -2.1739
5851 1 2 13 -15.2174 -2.1739
5852 1 2 15 -15.2174 -2.1739
5853 1 1 17 -15.2174 -2.1739
5854 1 1 19 -15.2174 -2.1739
5855 1 2 21 -15.2174 -2.1739
5856 1 2 23 -15.2174 -2.1739
5857 1 1 1 -13.0435 -2.1739
5858 1 1 3 -13.0435 -2.1739
5859 1 2 5 -13.0435 -2.1739
5860 1 2 7 -13.0435 -2.1739
5861 1 1 9 -13.0435 -2.1739
5862 1 1 11 -13.0435 -2.1739
5863 1 2 13 -13.0435 -2.1739
5864 1 2 15 -13.0435 -2.1739
5865 1 1 17 -13.0435 -2.1739
5866 1 1 19 -13.0435 -2.1739
5867 1 2 21 -13.0435 -2.1739
5868 1 2 23 -13.0435 -2.1739
5869 1 1 1 -10.8696 -2.1739
5870 1 1 3 -10.8696 -2.1739
5871 1 2 5 -10.8696 -2.1739
5872 1 2 7 -10.8696 -2.1739
5873 1 1 9 -10.8696 -2.1739
5874 1 1 11 -10.8696 -2.1739
5875 1 2 13 -10.8696 -2.1739
5876 1 2 15 -10.8696 -2.1739
5877 1 1 17 -10.8696 -2.1739
5878 1 1 19 -10.8696 -2.1739
5879 1 2 21 -10.8696 -2.1739
5880 1 2 23 -10.8696 -2.1739
5881 1 1 1 -8.6957 -2.1739
5882 1 1 3 -8.6957 -2.1739
5883 1 2 5 -8.6957 -2.1739
5884 1 2 7 -8.6957 -2.1739
5885 1 1 9 -8.6957 -2.1739
5886 1 1 11 -8.6957 -2.1739
5887 1 2 13 -8.6957 -2.1739
5888 1 2 15 -8.6957 -2.1739
5889 1 1 17 -8.6957 -2.1739
5890 1 1 19 -8.6957 -2.1739
5891 1 2 21 -8.6957 -2.1739
5892 1 2 23 -8.6957 -2.1739
5893 1 1 1 -6.5217 -2.1739
5894 1 1 3 -6.5217 -2.1739
5895 1 2 5 -6.5217 -2.1739
5896 1 2 7 -6.5217 -2.1739
5897 1 1 9 -6.5217 -2.1739
5898 1 1 11 -6.5217 -2.1739
5899 1 2 13 -6.5217 -2.1739
5900 1 2 15 -6.5217 -2.1739
5901 1 1 17 -6.5217 -2.1739
5902 1 1 19 -6.5217 -2.1739
5903 1 2 21 -6.5217 -2.1739
5904 1 2 23 -6.5217 -2.1739
5905 1 1 1 -4.3478 -2.1739
5906 1 1 3 -4.3478 -2.1739
5907 1 2 5 -4.3478 -2.1739
5908 1 2 7 -4.3478 -2.1739
5909 1 1 9 -4.3478 -2.1739
5910 1 1 11 -4.3478 -2.1739
5911 1 2 13 -4.3478 -2.1739
5912 1 2 15 -4.3478 -2.1739
5913 1 1 17 -4.3478 -2.1739
5914 1 1 19 -4.3478 -2.1739
5915 1 2 21 -4.3478 -2.1739
5916 1 2 23 -4.3478 -2.1739
5917 1 1 1 -2.1739 -2.1739
5918 1 1 3 -2.1739 -2.1739
5919 1 2 5 -2.1739 -2.1739
5920 1 2 7 -2.1739 -2.1739
5921 1 1 9 -2.1739 -2.1739
5922 1 1 11 -2.1739 -2.1739
5923 1 2 13 -2.1739 -2.1739
5924 1 2 15 -2.1739 -2.1739
5925 1 1 17 -2.1739 -2.1739
5926 1 1 19 -2.1739 -2.1739
5927 1 2 21 -2.1739 -2.1739
5928 1 2 23 -2.1739 -2.1739
5929 1 1 1 0 -2.1739
5930 1 1 3 0 -2.1739
5931 1 2 5 0 -2.1739
5932 1 2 7 0 -2.1739
5933 1 1 9 0 -2.1739
5934 1 1 11 0 -2.1739
5935 1 2 13 0 -2.1739
5936 1 2 15 0 -2.1739
5937 1 1 17 0 -2.1739
5938 1 1 19 0 -2.1739
5939 1 2 21 0 -2.1739
5940 1 2 23 0 -2.1739
5941 1 1 1 2.1739 -2.1739
5942 1 1 3 2.1739 -2.1739
5943 1 2 5 2.1739 -2.1739
5944 1 2 7 2.1739 -2.1739
5945 1 1 9 2.1739 -2.1739
5946 1 1 11 2.1739 -2.1739
5947 1 2 13 2.1739 -2.1739
5948 1 2 15 2.1739 -2.1739
5949 1 1 17 2.1739 -2.1739
5950 1 1 19 2.1739 -2.1739
5951 1 2 21 2.1739 -2.1739
5952 1 2 23 2.1739 -2.1739
5953 1 1 1 4.3478 -2.1739
5954 1 1 3 4.3478 -2.1739
5955 1 2 5 4.3478 -2.1739
5956 1 2 7 4.3478 -2.1739
5957 1 1 9 4.3478 -2.1739
5958 1 1 11 4.3478 -2.1739
5959 1 2 13 4.3478 -2.1739
5960 1 2 15 4.3478 -2.1739
5961 1 1 17 4.3478 -2.1739
5962 1 1 19 4.3478 -2.1739
5963 1 2 21 4.3478 -2.1739
5964 1 2 23 4.3478 -2.1739
5965 1 1 1 6.5217 -2.1739
5966 1 1 3 6.5217 -2.1739
5967 1 2 5 6.5217 -2.1739
5968 1 2 7 6.5217 -2.1739
5969 1 1 9 6.5217 -2.1739
5970 1 1 11 6.5217 -2.1739
5971 1 2 13 6.5217 -2.1739
5972 1 2 15 6.5217 -2.1739
5973 1 1 17 6.5217 -2.1739
5974 1 1 19 6.5217 -2.1739
5975 1 2 21 6.5217 -2.1739
5976 1 2 23 6.5217 -2.1739
5977 1 1 1 8.6957 -2.1739
5978 1 1 3 8.6957 -2.1739
5979 1 2 5 8.6957 -2.1739
5980 1 2 7 8.6957 -2.1739
5981 1 1 9 8.6957 -2.1739
5982 1 1 11 8.6957 -2.1739
5983 1 2 13 8.6957 -2.1739
5984 1 2 15 8.6957 -2.1739
5985 1 1 17 8.6957 -2.1739
5986 1 1 19 8.6957 -2.1739
5987 1 2 21 8.6957 -2.1739
5988 1 2 23 8.6957 -2.1739
5989 1 1 1 10.8696 -2.1739
5990 1 1 3 10.8696 -2.1739
5991 1 2 5 10.8696 -2.1739
5992 1 2 7 10.8696 -2.1739
5993 1 1 9 10.8696 -2.1739
5994 1 1 11 10.8696 -2.1739
5995 1 2 13 10.8696 -2.1739
5996 1 2 15 10.8696 -2.1739
5997 1 1 17 10.8696 -2.1739
5998 1 1 19 10.8696 -2.1739
5999 1 2 21 10.8696 -2.1739
6000 1 2 23 10.8696 -2.1739
6001 1 1 1 13.0435 -2.1739
6002 1 1 3 13.0435 -2.1739
6003 1 2 5 13.0435 -2.1739
6004 1 2 7 13.0435 -2.1739
6005 1 1 9 13.0435 -2.1739
6006 1 1 11 13.0435 -2.1739
6007 1 2 13 13.0435 -2.1739
6008 1 2 15 13.0435 -2.1739
6009 1 1 17 13.0435 -2.1739
6010 1 1 19 13.0435 -2.1739
6011 1 2 21 13.0435 -2.1739
6012 1 2 23 13.0435 -2.1739
6013 1 1 1 15.2174 -2.1739
6014 1 1 3 15.2174 -2.1739
6015 1 2 5 15.2174 -2.1739
6016 1 2 7 15.2174 -2.1739
6017 1 1 9 15.2174 -2.1739
6018 1 1 11 15.2174 -2.1739
6019 1 2 13 15.2174 -2.1739
6020 1 2 15 15.2174 -2.1739
6021 1 1 17 15.2174 -2.1739
6022 1 1 19 15.2174 -2.1739
6023 1 2 21 15.2174 -2.1739
6024 1 2 23 15.2174 -2.1739
6025 1 1 1 17.3913 -2.1739
6026 1 1 3 17.3913 -2.1739
6027 1 2 5 17.3913 -2.1739
6028 1 2 7 17.3913 -2.1739
6029 1 1 9 17.3913 -2.1739
6030 1 1 11 17.3913 -2.1739
6031 1 2 13 17.3913 -2.1739
6032 1 2 15 17.3913 -2.1739
6033 1 1 17 17.3913 -2.1739
6034 1 1 19 17.3913 -2.1739
6035 1 2 21 17.3913 -2.1739
6036 1 2 23 17.3913 -2.1739
6037 1 1 1 19.5652 -2.1739
6038 1 1 3 19.5652 -2.1739
6039 1 2 5 19.5652 -2.1739
6040 1 2 7 19.5652 -2.1739
6041 1 1 9 19.5652 -2.1739
6042 1 1 11 19.5652 -2.1739
6043 1 2 13 19.5652 -2.1739
6044 1 2 15 19.5652 -2.1739
6045 1 1 17 19.5652 -2.1739
6046 1 1 19 19.5652 -2.1739
6047 1 2 21 19.5652 -2.1739
6048 1 2 23 19.5652 -2.1739
6049 1 1 1 21.7391 -2.1739
6050 1 1 3 21.7391 -2.1739
6051 1 2 5 21.7391 -2.1739
6052 1 2 7 21.7391 -2.1739
6053 1 1 9 21.7391 -2.1739
6054 1 1 11 21.7391 -2.1739
6055 1 2 13 21.7391 -2.1739
6056 1 2 15 21.7391 -2.1739
6057 1 1 17 21.7391 -2.1739
6058 1 1 19 21.7391 -2.1739
6059 1 2 21 21.7391 -2.1739
6060 1 2 23 21.7391 -2.1739
6061 1 1 1 23.913 -2.1739
6062 1 1 3 23.913 -2.1739
6063 1 2 5 23.913 -2.1739
6064 1 2 7 23.913 -2.1739
6065 1 1 9 23.913 -2.1739
6066 1 1 11 23.913 -2.1739
6067 1 2 13 23.913 -2.1739
6068 1 2 15 23.913 -2.1739
6069 1 1 17 23.913 -2.1739
6070 1 1 19 23.913 -2.1739
6071 1 2 21 23.913 -2.1739
6072 1 2 23 23.913 -2.1739
6073 1 1 -23 -23.913 0
6074 1 1 -21 -23.913 0
6075 1 2 -19 -23.913 0
6076 1 2 -17 -23.913 0
6077 1 1 -15 -23.913 0
6078 1 1 -13 -23.913 0
6079 1 2 -11 -23.913 0
6080 1 2 -9 -23.913 0
6081 1 1 -7 -23.913 0
6082 1 1 -5 -23.913 0
6083 1 2 -3 -23.913 0
6084 1 2 -1 -23.913 0
6085 1 1 -23 -21.7391 0
6086 1 1 -21 -21.7391 0
6087 1 2 -19 -21.7391 0
6088 1 2 -17 -21.7391 0
6089 1 1 -15 -21.7391 0
6090 1 1 -13 -21.7391 0
6091 1 2 -11 -21.7391 0
6092 1 2 -9 -21.7391 0
6093 1 1 -7 -21.7391 0
6094 1 1 -5 -21.7391 0
6095 1 2 -3 -21.7391 0
6096 1 2 -1 -21.7391 0
6097 1 1 -23 -19.5652 0
6098 1 1 -21 -19.5652 0
6099 1 2 -19 -19.5652 0
6100 1 2 -17 -19.5652 0
6101 1 1 -15 -19.5652 0
6102 1 1 -13 -19.5652 0
6103 1 2 -11 -19.5652 0
6104 1 2 -9 -19.5652 0
6105 1 1 -7 -19.5652 0
6106 1 1 -5 -19.5652 0
6107 1 2 -3 -19.5652 0
6108 1 2 -1 -19.5652 0
6109 1 1 -23 -17.3913 0
6110 1 1 -21 -17.3913 0
6111 1 2 -19 -17.3913 0
6112 1 2 -17 -17.3913 0
6113 1 1 -15 -17.3913 0
6114 1 1 -13 -17.3913 0
6115 1 2 -11 -17.3913 0
6116 1 2 -9 -17.3913 0
6117 1 1 -7 -17.3913 0
6118 1 1 -5 -17.3913 0
6119 1 2 -3 -17.3913 0
6120 1 2 -1 -17.3913 0
6121 1 1 -23 -15.2174 0
6122 1 1 -21 -15.2174 0
6123 1 2 -19 -15.2174 0
6124 1 2 -17 -15.2174 0
6125 1 1 -15 -15.2174 0
6126 1 1 -13 -15.2174 0
6127 1 2 -11 -15.2174 0
6128 1 2 -9 -15.2174 0
6129 1 1 -7 -15.2174 0
6130 1 1 -5 -15.2174 0
6131 1 2 -3 -15.2174 0
6132 1 2 -1 -15.2174 0
6133 1 1 -23 -13.0435 0
6134 1 1 -21 -13.0435 0
6135 1 2 -19 -13.0435 0
6136 1 2 -17 -13.0435 0
6137 1 1 -15 -13.0435 0
6138 1 1 -13 -13.0435 0
6139 1 2 -11 -13.0435 0
6140 1 2 -9 -13.0435 0
6141 1 1 -7 -13.0435 0
6142 1 1 -5 -13.0435 0
6143 1 2 -3 -13.0435 0
6144 1 2 -1 -13.0435 0
6145 1 1 -23 -10.8696 0
6146 1 1 -21 -10.8696 0
6147 1 2 -19 -10.8696 0
6148 1 2 -17 -10.8696 0
6149 1 1 -15 -10.8696 0
6150 1 1 -13 -10.8696 0
6151 1 2 -11 -10.8696 0
6152 1 2 -9 -10.8696 0
6153 1 1 -7 -10.8696 0
6154 1 1 -5 -10.8696 0
6155 1 2 -3 -10.8696 0
6156 1 2 -1 -10.8696 0
6157 1 1 -23 -8.6957 0
6158 1 1 -21 -8.6957 0
6159 1 2 -19 -8.6957 0
6160 1 2 -17 -8.6957 0
6161 1 1 -15 -8.6957 0
6162 1 1 -13 -8.6957 0
6163 1 2 -11 -8.6957 0
6164 1 2 -9 -8.6957 0
6165 1 1 -7 -8.6957 0
6166 1 1 -5 -8.6957 0
6167 1 2 -3 -8.6957 0
6168 1 2 -1 -8.6957 0
6169 1 1 -23 -6.5217 0
6170 1 1 -21 -6.5217 0
6171 1 2 -19 -6.5217 0
6172 1 2 -17 -6.5217 0
6173 1 1 -15 -6.5217 0
6174 1 1 -13 -6.5217 0
6175 1 2 -11 -6.5217 0
6176 1 2 -9 -6.5217 0
6177 1 1 -7 -6.5217 0
6178 1 1 -5 -6.5217 0
6179 1 2 -3 -6.5217 0
6180 1 2 -1 -6.5217 0
6181 1 1 -23 -4.3478 0
6182 1 1 -21 -4.3478 0
6183 1 2 -19 -4.3478 0
6184 1 2 -17 -4.3478 0
6185 1 1 -15 -4.3478 0
6186 1 1 -13 -4.3478 0
6187 1 2 -11 -4.3478 0
6188 1 2 -9 -4.3478 0
6189 1 1 -7 -4.3478 0
6190 1 1 -5 -4.3478 0
6191 1 2 -3 -4.3478 0
6192 1 2 -1 -4.3478 0
6193 1 1 -23 -2.1739 0
6194 1 1 -21 -2.1739 0
6195 1 2 -19 -2.1739 0
6196 1 2 -17 -2.1739 0
6197 1 1 -15 -2.1739 0
6198 1 1 -13 -2.1739 0
6199 1 2 -11 -2.1739 0
6200 1 2 -9 -2.1739 0
6201 1 1 -7 -2.1739 0
6202 1 1 -5 -2.1739 0
6203 1 2 -3 -2.1739 0
6204 1 2 -1 -2.1739 0
6205 1 1 -23 0 0
6206 1 1 -21 0 0
6207 1 2 -19 0 0
6208 1 2 -17 0 0
6209 1 1 -15 0 0
6210 1 1 -13 0 0
6211 1 2 -11 0 0
6212 1 2 -9 0 0
6213 1 1 -7 0 0
6214 1 1 -5 0 0
6215 1 2 -3 0 0
6216 1 2 -1 0 0
6217 1 1 -23 2.1739 0
6218 1 1 -21 2.1739 0
6219 1 2 -19 2.1739 0
6220 1 2 -17 2.1739 0
6221 1 1 -15 2.1739 0
6222 1 1 -13 2.1739 0
6223 1 2 -11 2.1739 0
6224 1 2 -9 2.1739 0
6225 1 1 -7 2.1739 0
6226 1 1 -5 2.1739 0
6227 1 2 -3 2.1739 0
6228 1 2 -1 2.1739 0
6229 1 1 -23 4.3478 0
6230 1 1 -21 4.3478 0
6231 1 2 -19 4.3478 0
6232 1 2 -17 4.3478 0
6233 1 1 -15 4.3478 0
6234 1 1 -13 4.3478 0
6235 1 2 -11 4.3478 0
6236 1 2 -9 4.3478 0
6237 1 1 -7 4.3478 0
6238 1 1 -5 4.3478 0
6239 1 2 -3 4.3478 0
6240 1 2 -1 4.3478 0
6241 1 1 -23 6.5217 0
6242 1 1 -21 6.5217 0
6243 1 2 -19 6.5217 0
6244 1 2 -17 6.5217 0
6245 1 1 -15 6.5217 0
6246 1 1 -13 6.5217 0
6247 1 2 -11 6.5217 0
6248 1 2 -9 6.5217 0
6249 1 1 -7 6.5217 0
6250 1 1 -5 6.5217 0
6251 1 2 -3 6.5217 0
6252 1 2 -1 6.5217 0
6253 1 1 -23 8.6957 0
6254 1 1 -21 8.6957 0
6255 1 2 -19 8.6957 0
6256 1 2 -17 8.6957 0
6257 1 1 -15 8.6957 0
6258 1 1 -13 8.6957 0
6259 1 2 -11 8.6957 0
6260 1 2 -9 8.6957 0
6261 1 1 -7 8.6957 0
6262 1 1 -5 8.6957 0
6263 1 2 -3 8.6957 0
6264 1 2 -1 8.6957 0
6265 1 1 -23 10.8696 0
6266 1 1 -21 10.8696 0
6267 1 2 -19 10.8696 0
6268 1 2 -17 10.8696 0
6269 1 1 -15 10.8696 0
6270 1 1 -13 10.8696 0
6271 1 2 -11 10.8696 0
6272 1 2 -9 10.8696 0
6273 1 1 -7 10.8696 0
6274 1 1 -5 10.8696 0
6275 1 2 -3 10.8696 0
6276 1 2 -1 10.8696 0
6277 1 1 -23 13.0435 0
6278 1 1 -21 13.0435 0
6279 1 2 -19 13.0435 0
6280 1 2 -17 13.0435 0
6281 1 1 -15 13.0435 0
6282 1 1 -13 13.0435 0
6283 1 2 -11 13.0435 0
6284 1 2 -9 13.0435 0
6285 1 1 -7 13.0435 0
6286 1 1 -5 13.0435 0
6287 1 2 -3 13.0435 0
6288 1 2 -1 13.0435 0
6289 1 1 -23 15.2174 0
6290 1 1 -21 15.2174 0
6291 1 2 -19 15.2174 0
6292 1 2 -17 15.2174 0
6293 1 1 -15 15.2174 0
6294 1 1 -13 15.2174 0
6295 1 2 -11 15.2174 0
6296 1 2 -9 15.2174 0
6297 1 1 -7 15.2174 0
6298 1 1 -5 15.2174 0
6299 1 2 -3 15.2174 0
6300 1 2 -1 15.2174 0
6301 1 1 -23 17.3913 0
6302 1 1 -21 17.3913 0
6303 1 2 -19 17.3913 0
6304 1 2 -17 17.3913 0
6305 1 1 -15 17.3913 0
6306 1 1 -13 17.3913 0
6307 1 2 -11 17.3913 0
6308 1 2 -9 17.3913 0
6309 1 1 -7 17.3913 0
6310 1 1 -5 17.3913 0
6311 1 2 -3 17.3913 0
6312 1 2 -1 17.3913 0
6313 1 1 -23 19.5652 0
6314 1 1 -21 19.5652 0
6315 1 2 -19 19.5652 0
6316 1 2 -17 19.5652 0
6317 1 1 -15 19.5652 0
6318 1 1 -13 19.5652 0
6319 1 2 -11 19.5652 0
6320 1 2 -9 19.5652 0
6321 1 1 -7 19.5652 0
6322 1 1 -5 19.5652 0
6323 1 2 -3 19.5652 0
6324 1 2 -1 19.5652 0
6325 1 1 -23 21.7391 0
6326 1 1 -21 21.7391 0
6327 1 2 -19 21.7391 0
6328 1 2 -17 21.7391 0
6329 1 1 -15 21.7391 0
6330 1 1 -13 21.7391 0
6331 1 2 -11 21.7391 0
6332 1 2 -9 21.7391 0
6333 1 1 -7 21.7391 0
6334 1 1 -5 21.7391 0
6335 1 2 -3 21.7391 0
6336 1 2 -1 21.7391 0
6337 1 1 -23 23.913 0
6338 1 1 -21 23.913 0
6339 1 2 -19 23.913 0
6340 1 2 -17 23.913 0
6341 1 1 -15 23.913 0
6342 1 1 -13 23.913 0
6343 1 2 -11 23.913 0
6344 1 2 -9 23.913 0
6345 1 1 -7 23.913 0
6346 1 1 -5 23.913 0
6347 1 2 -3 23.913 0
6348 1 2 -1 23.913 0
6349 1 1 1 -23.913 0
6350 1 1 3 -23.913 0
6351 1 2 5 -23.913 0
6352 1 2 7 -23.913 0
6353 1 1 9 -23.913 0
6354 1 1 11 -23.913 0
6355 1 2 13 -23.913 0
6356 1 2 15 -23.913 0
6357 1 1 17 -23.913 0
6358 1 1 19 -23.913 0
6359 1 2 21 -23.913 0
6360 1 2 23 -23.913 0
6361 1 1 1 -21.7391 0
6362 1 1 3 -21.7391 0
6363 1 2 5 -21.7391 0
6364 1 2 7 -21.7391 0
6365 1 1 9 -21.7391 0
6366 1 1 11 -21.7391 0
6367 1 2 13 -21.7391 0
6368 1 2 15 -21.7391 0
6369 1 1 17 -21.7391 0
6370 1 1 19 -21.7391 0
6371 1 2 21 -21.7391 0
6372 1 2 23 -21.7391 0
6373 1 1 1 -19.5652 0
6374 1 1 3 -19.5652 0
6375 1 2 5 -19.5652 0
6376 1 2 7 -19.5652 0
6377 1 1 9 -19.5652 0
6378 1 1 11 -19.5652 0
6379 1 2 13 -19.5652 0
6380 1 2 15 -19.5652 0
6381 1 1 17 -19.5652 0
6382 1 1 19 -19.5652 0
6383 1 2 21 -19.5652 0
6384 1 2 23 -19.5652 0
6385 1 1 1 -17.3913 0
6386 1 1 3 -17.3913 0
6387 1 2 5 -17.3913 0
6388 1 2 7 -17.3913 0
6389 1 1 9 -17.3913 0
6390 1 1 11 -17.3913 0
6391 1 2 13 -17.3913 0
6392 1 2 15 -17.3913 0
6393 1 1 17 -17.3913 0
6394 1 1 19 -17.3913 0
6395 1 2 21 -17.3913 0
6396 1 2 23 -17.3913 0
6397 1 1 1 -15.2174 0
6398 1 1 3 -15.2174 0
6399 1 2 5 -15.2174 0
6400 1 2 7 -15.2174 0
6401 1 1 9 -15.2174 0
6402 1 1 11 -15.2174 0
6403 1 2 13 -15.2174 0
6404 1 2 15 -15.2174 0
6405 1 1 17 -15.2174 0
6406 1 1 19 -15.2174 0
6407 1 2 21 -15.2174 0
6408 1 2 23 -15.2174 0
6409 1 1 1 -13.0435 0
6410 1 1 3 -13.0435 0
6411 1 2 5 -13.0435 0
6412 1 2 7 -13.0435 0
6413 1 1 9 -13.0435 0
6414 1 1 11 -13.0435 0
6415 1 2 13 -13.0435 0
6416 1 2 15 -13.0435 0
6417 1 1 17 -13.0435 0
6418 1 1 19 -13.0435 0
6419 1 2 21 -13.0435 0
6420 1 2 23 -13.0435 0
6421 1 1 1 -10.8696 0
6422 1 1 3 -10.8696 0
6423 1 2 5 -10.8696 0
6424 1 2 7 -10.8696 0
6425 1 1 9 -10.8696 0
6426 1 1 11 -10.8696 0
6427 1 2 13 -10.8696 0
6428 1 2 15 -10.8696 0
6429 1 1 17 -10.8696 0
6430 1 1 19 -10.8696 0
6431 1 2 21 -10.8696 0
6432 1 2 23 -10.8696 0
6433 1 1 1 -8.6957 0
6434 1 1 3 -8.6957 0
6435 1 2 5 -8.6957 0
6436 1 2 7 -8.6957 0
6437 1 1 9 -8.6957 0
6438 1 1 11 -8.6957 0
6439 1 2 13 -8.6957 0
6440 1 2 15 -8.6957 0
6441 1 1 17 -8.6957 0
6442 1 1 19 -8.6957 0
6443 1 2 21 -8.6957 0
6444 1 2 23 -8.6957 0
6445 1 1 1 -6.5217 0
6446 1 1 3 -6.5217 0
6447 1 2 5 -6.5217 0
6448 1 2 7 -6.5217 0
6449 1 1 9 -6.5217 0
6450 1 1 11 -6.5217 0
6451 1 2 13 -6.5217 0
6452 1 2 15 -6.5217 0
6453 1 1 17 -6.5217 0
6454 1 1 19 -6.5217 0
6455 1 2 21 -6.5217 0
6456 1 2 23 -6.5217 0
6457 1 1 1 -4.3478 0
6458 1 1 3 -4.3478 0
6459 1 2 5 -4.3478 0
6460 1 2 7 -4.3478 0
6461 1 1 9 -4.3478 0
6462 1 1 11 -4.3478 0
6463 1 2 13 -4.3478 0
6464 1 2 15 -4.3478 0
6465 1 1 17 -4.3478 0
6466 1 1 19 -4.3478 0
6467 1 2 21 -4.3478 0
6468 1 2 23 -4.3478 0
6469 1 1 1 -2.1739 0
6470 1 1 3 -2.1739 0
6471 1 2 5 -2.1739 0
6472 1 2 7 -2.1739 0
6473 1 1 9 -2.1739 0
6474 1 1 11 -2.1739 0
6475 1 2 13 -2.1739 0
6476 1 2 15 -2.1739 0
6477 1 1 17 -2.1739 0
6478 1 1 19 -2.1739 0
6479 1 2 21 -2.1739 0
6480 1 2 23 -2.1739 0
6481 1 1 1 0 0
6482 1 1 3 0 0
6483 1 2 5 0 0
6484 1 2 7 0 0
6485 1 1 9 0 0
6486 1 1 11 0 0
6487 1 2 13 0 0
6488 1 2 15 0 0
6489 1 1 17 0 0
6490 1 1 19 0 0
6491 1 2 21 0 0
6492 1 2 23 0 0
6493 1 1 1 2.1739 0
6494 1 1 3 2.1739 0
6495 1 2 5 2.1739 0
6496 1 2 7 2.1739 0
6497 1 1 9 2.1739 0
6498 1 1 11 2.1739 0
6499 1 2 13 2.1739 0
6500 1 2 15 2.1739 0
6501 1 1 17 2.1739 0
6502 1 1 19 2.1739 0
6503 1 2 21 2.1739 0
6504 1 2 23 2.1739 0
6505 1 1 1 4.3478 0
6506 1 1 3 4.3478 0
6507 1 2 5 4.3478 0
6508 1 2 7 4.3478 0
6509 1 1 9 4.3478 0
6510 1 1 11 4.3478 0
6511 1 2 13 4.3478 0
6512 1 2 15 4.3478 0
6513 1 1 17 4.3478 0
6514 1 1 19 4.3478 0
6515 1 2 21 4.3478 0
6516 1 2 23 4.3478 0
6517 1 1 1 6.5217 0
6518 1 1 3 6.5217 0
6519 1 2 5 6.5217 0
6520 1 2 7 6.5217 0
6521 1 1 9 6.5217 0
6522 1 1 11 6.5217 0
6523 1 2 13 6.5217 0
6524 1 2 15 6.5217 0
6525 1 1 17 6.5217 0
6526 1 1 19 6.5217 0
6527 1 2 21 6.5217 0
6528 1 2 23 6.5217 0
6529 1 1 1 8.6957 0
6530 1 1 3 8.6957 0
6531 1 2 5 8.6957 0
6532 1 2 7 8.6957 0
6533 1 1 9 8.6957 0
6534 1 1 11 8.6957 0
6535 1 2 13 8.6957 0
6536 1 2 15 8.6957 0
6537 1 1 17 8.6957 0
6538 1 1 19 8.6957 0
6539 1 2 21 8.6957 0
6540 1 2 23 8.6957 0
6541 1 1 1 10.8696 0
6542 1 1 3 10.8696 0
6543 1 2 5 10.8696 0
6544 1 2 7 10.8696 0
6545 1 1 9 10.8696 0
6546 1 1 11 10.8696 0
6547 1 2 13 10.8696 0
6548 1 2 15 10.8696 0
6549 1 1 17 10.8696 0
6550 1 1 19 10.8696 0
6551 1 2 21 10.8696 0
6552 1 2 23 10.8696 0
6553 1 1 1 13.0435 0
6554 1 1 3 13.0435 0
6555 1 2 5 13.0435 0
6556 1 2 7 13.0435 0
6557 1 1 9 13.0435 0
6558 1 1 11 13.0435 0
6559 1 2 13 13.0435 0
6560 1 2 15 13.0435 0
6561 1 1 17 13.0435 0
6562 1 1 19 13.0435 0
6563 1 2 21 13.0435 0
6564 1 2 23 13.0435 0
6565 1 1 1 15.2174 0
6566 1 1 3 15.2174 0
6567 1 2 5 15.2174 0
6568 1 2 7 15.2174 0
6569 1 1 9 15.2174 0
6570 1 1 11 15.2174 0
6571 1 2 13 15.2174 0
6572 1 2 15 15.2174 0
6573 1 1 17 15.2174 0
6574 1 1 19 15.2174 0
6575 1 2 21 15.2174 0
6576 1 2 23 15.2174 0
6577 1 1 1 17.3913 0
6578 1 1 3 17.3913 0
6579 1 2 5 17.3913 0
6580 1 2 7 17.3913 0
6581 1 1 9 17.3913 0
6582 1 1 11 17.3913 0
6583 1 2 13 17.3913 0
6584 1 2 15 17.3913 0
6585 1 1 17 17.3913 0
6586 1 1 19 17.3913 0
6587 1 2 21 17.3913 0
6588 1 2 23 17.3913 0
6589 1 1 1 19.5652 0
6590 1 1 3 19.5652 0
6591 1 2 5 19.5652 0
6592 1 2 7 19.5652 0
6593 1 1 9 19.5652 0
6594 1 1 11 19.5652 0
6595 1 2 13 19.5652 0
6596 1 2 15 19.5652 0
6597 1 1 17 19.5652 0
6598 1 1 19 19.5652 0
6599 1 2 21 19.5652 0
6600 1 2 23 19.5652 0
6601 1 1 1 21.7391 0
6602 1 1 3 21.7391 0
6603 1 2 5 21.7391 0
6604 1 2 7 21.7391 0
6605 1 1 9 21.7391 0
6606 1 1 11 21.7391 0
6607 1 2 13 21.7391 0
6608 1 2 15 21.7391 0
6609 1 1 17 21.7391 0
6610 1 1 19 21.7391 0
6611 1 2 21 21.7391 0
6612 1 2 23 21.7391 0
6613 1 1 1 23.913 0
6614 1 1 3 23.913 0
6615 1 2 5 23.913 0
6616 1 2 7 23.913 0
6617 1 1 9 23.913 0
6618 1 1 11 23.913 0
6619 1 2 13 23.913 0
6620 1 2 15 23.913 0
6621 1 1 17 23.913 0
6622 1 1 19 23.913 0
6623 1 2 21 23.913 0
6624 1 2 23 23.913 0
6625 1 1 -23 -23.913 2.1739
6626 1 1 -21 -23.913 2.1739
6627 1 2 -19 -23.913 2.1739
6628 1 2 -17 -23.913 2.1739
6629 1 1 -15 -23.913 2.1739
6630 1 1 -13 -23.913 2.1739
6631 1 2 -11 -23.913 2.1739
6632 1 2 -9 -23.913 2.1739
6633 1 1 -7 -23.913 2.1739
6634 1 1 -5 -23.913 2.1739
6635 1 2 -3 -23.913 2.1739
6636 1 2 -1 -23.913 2.1739
6637 1 1 -23 -21.7391 2.1739
6638 1 1 -21 -21.7391 2.1739
6639 1 2 -19 -21.7391 2.1739
6640 1 2 -17 -21.7391 2.1739
6641 1 1 -15 -21.7391 2.1739
6642 1 1 -13 -21.7391 2.1739
6643 1 2 -11 -21.7391 2.1739
6644 1 2 -9 -21.7391 2.1739
6645 1 1 -7 -21.7391 2.1739
6646 1 1 -5 -21.7391 2.1739
6647 1 2 -3 -21.7391 2.1739
6648 1 2 -1 -21.7391 2.1739
6649 1 1 -23 -19.5652 2.1739
6650 1 1 -21 -19.5652 2.1739
6651 1 2 -19 -19.5652 2.1739
6652 1 2 -17 -19.5652 2.1739
6653 1 1 -15 -19.5652 2.1739
6654 1 1 -13 -19.5652 2.1739
6655 1 2 -11 -19.5652 2.1739
6656 1 2 -9 -19.5652 2.1739
6657 1 1 -7 -19.5652 2.1739
6658 1 1 -5 -19.5652 2.1739
6659 1 2 -3 -19.5652 2.1739
6660 1 2 -1 -19.5652 2.1739
6661 1 1 -23 -17.3913 2.1739
6662 1 1 -21 -17.3913 2.1739
6663 1 2 -19 -17.3913 2.1739
6664 1 2 -17 -17.3913 2.1739
6665 1 1 -15 -17.3913 2.1739
6666 1 1 -13 -17.3913 2.1739
6667 1 2 -11 -17.3913 2.1739
6668 1 2 -9 -17.3913 2.1739
6669 1 1 -7 -17.3913 2.1739
6670 1 1 -5 -17.3913 2.1739
6671 1 2 -3 -17.3913 2.1739
6672 1 2 -1 -17.3913 2.1739
6673 1 1 -23 -15.2174 2.1739
6674 1 1 -21 -15.2174 2.1739
6675 1 2 -19 -15.2174 2.1739
6676 1 2 -17 -15.2174 2.1739
6677 1 1 -15 -15.2174 2.1739
6678 1 1 -13 -15.2174 2.1739
6679 1 2 -11 -15.2174 2.1739
6680 1 2 -9 -15.2174 2.1739
6681 1 1 -7 -15.2174 2.1739
6682 1 1 -5 -15.2174 2.1739
6683 1 2 -3 -15.2174 2.1739
6684 1 2 -1 -15.2174 2.1739
6685 1 1 -23 -13.0435 2.1739
6686 1 1 -21 -13.0435 2.1739
6687 1 2 -19 -13.0435 2.1739
6688 1 2 -17 -13.0435 2.1739
6689 1 1 -15 -13.0435 2.1739
6690 1 1 -13 -13.0435 2.1739
6691 1 2 -11 -13.0435 2.1739
6692 1 2 -9 -13.0435 2.1739
6693 1 1 -7 -13.0435 2.1739
6694 1 1 -5 -13.0435 2.1739
6695 1 2 -3 -13.0435 2.1739
6696 1 2 -1 -13.0435 2.1739
6697 1 1 -23 -10.8696 2.1739
6698 1 1 -21 -10.8696 2.1739
6699 1 2 -19 -10.8696 2.1739
6700 1 2 -17 -10.8696 2.1739
6701 1 1 -15 -10.8696 2.1739
6702 1 1 -13 -10.8696 2.1739
6703 1 2 -11 -10.8696 2.1739
6704 1 2 -9 -10.8696 2.1739
6705 1 1 -7 -10.8696 2.1739
6706 1 1 -5 -10.8696 2.1739
6707 1 2 -3 -10.8696 2.1739
6708 1 2 -1 -10.8696 2.1739
6709 1 1 -23 -8.6957 2.1739
6710 1 1 -21 -8.6957 2.1739
6711 1 2 -19 -8.6957 2.1739
6712 1 2 -17 -8.6957 2.1739
6713 1 1 -15 -8.6957 2.1739
6714 1 1 -13 -8.6957 2.1739
6715 1 2 -11 -8.6957 2.1739
6716 1 2 -9 -8.6957 2.1739
6717 1 1 -7 -8.6957 2.1739
6718 1 1 -5 -8.6957 2.1739
6719 1 2 -3 -8.6957 2.1739
6720 1 2 -1 -8.6957 2.1739
6721 1 1 -23 -6.5217 2.1739
6722 1 1 -21 -6.5217 2.1739
6723 1 2 -19 -6.5217 2.1739
6724 1 2 -17 -6.5217 2.1739
6725 1 1 -15 -6.5217 2.1739
6726 1 1 -13 -6.5217 2.1739
6727 1 2 -11 -6.5217 2.1739
6728 1 2 -9 -6.5217 2.1739
6729 1 1 -7 -6.5217 2.1739
6730 1 1 -5 -6.5217 2.1739
6731 1 2 -3 -6.5217 2.1739
6732 1 2 -1 -6.5217 2.1739
6733 1 1 -23 -4.3478 2.1739
6734 1 1 -21 -4.3478 2.1739
6735 1 2 -19 -4.3478 2.1739
6736 1 2 -17 -4.3478 2.1739
6737 1 1 -15 -4.3478 2.1739
6738 1 1 -13 -4.3478 2.1739
6739 1 2 -11 -4.3478 2.1739
6740 1 2 -9 -4.3478 2.1739
6741 1 1 -7 -4.3478 2.1739
6742 1 1 -5 -4.3478 2.1739
6743 1 2 -3 -4.3478 2.1739
6744 1 2 -1 -4.3478 2.1739
6745 1 1 -23 -2.1739 2.1739
6746 1 1 -21 -2.1739 2.1739
6747 1 2 -19 -2.1739 2.1739
6748 1 2 -17 -2.1739 2.1739
6749 1 1 -15 -2.1739 2.1739
6750 1 1 -13 -2.1739 2.1739
6751 1 2 -11 -2.1739 2.1739
6752 1 2 -9 -2.1739 2.1739
6753 1 1 -7 -2.1739 2.1739
6754 1 1 -5 -2.1739 2.1739
6755 1 2 -3 -2.1739 2.1739
6756 1 2 -1 -2.1739 2.1739
6757 1 1 -23 0 2.1739
6758 1 1 -21 0 2.1739
6759 1 2 -19 0 2.1739
6760 1 2 -17 0 2.1739
6761 1 1 -15 0 2.1739
6762 1 1 -13 0 2.1739
6763 1 2 -11 0 2.1739
6764 1 2 -9 0 2.1739
6765 1 1 -7 0 2.1739
6766 1 1 -5 0 2.1739
6767 1 2 -3 0 2.1739
6768 1 2 -1 0 2.1739
6769 1 1 -23 2.1739 2.1739
6770 1 1 -21 2.1739 2.1739
6771 1 2 -19 2.1739 2.1739
6772 1 2 -17 2.1739 2.1739
6773 1 1 -15 2.1739 2.1739
6774 1 1 -13 2.1739 2.1739
6775 1 2 -11 2.1739 2.1739
6776 1 2 -9 2.1739 2.1739
6777 1 1 -7 2.1739 2.1739
6778 1 1 -5 2.1739 2.1739
6779 1 2 -3 2.1739 2.1739
6780 1 2 -1 2.1739 2.1739
6781 1 1 -23 4.3478 2.1739
6782 1 1 -21 4.3478 2.1739
6783 1 2 -19 4.3478 2.1739
6784 1 2 -17 4.3478 2.1739
6785 1 1 -15 4.3478 2.1739
6786 1 1 -13 4.3478 2.1739
6787 1 2 -11 4.3478 2.1739
6788 1 2 -9 4.3478 2.1739
6789 1 1 -7 4.3478 2.1739
6790 1 1 -5 4.3478 2.1739
6791 1 2 -3 4.3478 2.1739
6792 1 2 -1 4.3478 2.1739
6793 1 1 -23 6.5217 2.1739
6794 1 1 -21 6.5217 2.1739
6795 1 2 -19 6.5217 2.1739
6796 1 2 -17 6.5217 2.1739
6797 1 1 -15 6.5217 2.1739
6798 1 1 -13 6.5217 2.1739
6799 1 2 -11 6.5217 2.1739
6800 1 2 -9 6.5217 2.1739
6801 1 1 -7 6.5217 2.1739
6802 1 1 -5 6.5217 2.1739
6803 1 2 -3 6.5217 2.1739
6804 1 2 -1 6.5217 2.1739
6805 1 1 -23 8.6957 2.1739
6806 1 1 -21 8.6957 2.1739
6807 1 2 -19 8.6957 2.1739
6808 1 2 -17 8.6957 2.1739
6809 1 1 -15 8.6957 2.1739
6810 1 1 -13 8.6957 2.1739
6811 1 2 -11 8.6957 2.1739
6812 1 2 -9 8.6957 2.1739
6813 1 1 -7 8.6957 2.1739
6814 1 1 -5 8.6957 2.1739
6815 1 2 -3 8.6957 2.1739
6816 1 2 -1 8.6957 2.1739
6817 1 1 -23 10.8696 2.1739
6818 1 1 -21 10.8696 2.1739
6819 1 2 -19 10.8696 2.1739
6820 1 2 -17 10.8696 2.1739
6821 1 1 -15 10.8696 2.1739
6822 1 1 -13 10.8696 2.1739
6823 1 2 -11 10.8696 2.1739
6824 1 2 -9 10.8696 2.1739
6825 1 1 -7 10.8696 2.1739
6826 1 1 -5 10.8696 2.1739
6827 1 2 -3 10.8696 2.1739
6828 1 2 -1 10.8696 2.1739
6829 1 1 -23 13.0435 2.1739
6830 1 1 -21 13.0435 2.1739
6831 1 2 -19 13.0435 2.1739
6832 1 2 -17 13.0435 2.1739
6833 1 1 -15 13.0435 2.1739
6834 1 1 -13 13.0435 2.1739
6835 1 2 -11 13.0435 2.1739
6836 1 2 -9 13.0435 2.1739
6837 1 1 -7 13.0435 2.1739
6838 1 1 -5 13.0435 2.1739
6839 1 2 -3 13.0435 2.1739
6840 1 2 -1 13.0435 2.1739
6841 1 1 -23 15.2174 2.1739
6842 1 1 -21 15.2174 2.1739
6843 1 2 -19 15.2174 2.1739
6844 1 2 -17 15.2174 2.1739
6845 1 1 -15 15.2174 2.1739
6846 1 1 -13 15.2174 2.1739
6847 1 2 -11 15.2174 2.1739
6848 1 2 -9 15.2174 2.1739
6849 1 1 -7 15.2174 2.1739
6850 1 1 -5 15.2174 2.1739
6851 1 2 -3 15.2174 2.1739
6852 1 2 -1 15.2174 2.1739
6853 1 1 -23 17.3913 2.1739
6854 1 1 -21 17.3913 2.1739
6855 1 2 -19 17.3913 2.1739
6856 1 2 -17 17.3913 2.1739
6857 1 1 -15 17.3913 2.1739
6858 1 1 -13 17.3913 2.1739
6859 1 2 -11 17.3913 2.1739
6860 1 2 -9 17.3913 2.1739
6861 1 1 -7 17.3913 2.1739
6862 1 1 -5 17.3913 2.1739
6863 1 2 -3 17.3913 2.1739
6864 1 2 -1 17.3913 2.1739
6865 1 1 -23 19.5652 2.1739
6866 1 1 -21 19.5652 2.1739
6867 1 2 -19 19.5652 2.1739
6868 1 2 -17 19.5652 2.1739
6869 1 1 -15 19.5652 2.1739
6870 1 1 -13 19.5652 2.1739
6871 1 2 -11 19.5652 2.1739
6872 1 2 -9 19.5652 2.1739
6873 1 1 -7 19.5652 2.1739
6874 1 1 -5 19.5652 2.1739
6875 1 2 -3 19.5652 2.1739
6876 1 2 -1 19.5652 2.1739
6877 1 1 -23 21.7391 2.1739
6878 1 1 -21 21.7391 2.1739
6879 1 2 -19 21.7391 2.1739
6880 1 2 -17 21.7391 2.1739
6881 1 1 -15 21.7391 2.1739
6882 1 1 -13 21.7391 2.1739
6883 1 2 -11 21.7391 2.1739
6884 1 2 -9 21.7391 2.1739
6885 1 1 -7 21.7391 2.1739
6886 1 1 -5 21.7391 2.1739
6887 1 2 -3 21.7391 2.1739
6888 1 2 -1 21.7391 2.1739
6889 1 1 -23 23.913 2.1739
6890 1 1 -21 23.913 2.1739
6891 1 2 -19 23.913 2.1739
6892 1 2 -17 23.913 2.1739
6893 1 1 -15 23.913 2.1739
6894 1 1 -13 23.913 2.1739
6895 1 2 -11 23.913 2.1739
6896 1 2 -9 23.913 2.1739
6897 1 1 -7 23.913 2.1739
6898 1 1 -5 23.913 2.1739
6899 1 2 -3 23.913 2.1739
6900 1 2 -1 23.913 2.1739
6901 1 1 1 -23.913 2.1739
6902 1 1 3 -23.913 2.1739
6903 1 2 5 -23.913 2.1739
6904 1 2 7 -23.913 2.1739
6905 1 1 9 -23.913 2.1739
6906 1 1 11 -23.913 2.1739
6907 1 2 13 -23.913 2.1739
6908 1 2 15 -23.913 2.1739
6909 1 1 17 -23.913 2.1739
6910 1 1 19 -23.913 2.1739
6911 1 2 21 -23.913 2.1739
6912 1 2 23 -23.913 2.1739
6913 1 1 1 -21.7391 2.1739
6914 1 1 3 -21.7391 2.1739
6915 1 2 5 -21.7391 2.1739
6916 1 2 7 -21.7391 2.1739
6917 1 1 9 -21.7391 2.1739
6918 1 1 11 -21.7391 2.1739
6919 1 2 13 -21.7391 2.1739
6920 1 2 15 -21.7391 2.1739
6921 1 1 17 -21.7391 2.1739
6922 1 1 19 -21.7391 2.1739
6923 1 2 21 -21.7391 2.1739
6924 1 2 23 -21.7391 2.1739
6925 1 1 1 -19.5652 2.1739
6926 1 1 3 -19.5652 2.1739
6927 1 2 5 -19.5652 2.1739
6928 1 2 7 -19.5652 2.1739
6929 1 1 9 -19.5652 2.1739
6930 1 1 11 -19.5652 2.1739
6931 1 2 13 -19.5652 2.1739
6932 1 2 15 -19.5652 2.1739
6933 1 1 17 -19.5652 2.1739
6934 1 1 19 -19.5652 2.1739
6935 1 2 21 -19.5652 2.1739
6936 1 2 23 -19.5652 2.1739
6937 1 1 1 -17.3913 2.1739
6938 1 1 3 -17.3913 2.1739
6939 1 2 5 -17.3913 2.1739
6940 1 2 7 -17.3913 2.1739
6941 1 1 9 -17.3913 2.1739
6942 1 1 11 -17.3913 2.1739
6943 1 2 13 -17.3913 2.1739
6944 1 2 15 -17.3913 2.1739
6945 1 1 17 -17.3913 2.1739
6946 1 1 19 -17.3913 2.1739
6947 1 2 21 -17.3913 2.1739
6948 1 2 23 -17.3913 2.1739
6949 1 1 1 -15.2174 2.1739
6950 1 1 3 -15.2174 2.1739
6951 1 2 5 -15.2174 2.1739
6952 1 2 7 -15.2174 2.1739
6953 1 1 9 -15.2174 2.1739
6954 1 1 11 -15.2174 2.1739
6955 1 2 13 -15.2174 2.1739
6956 1 2 15 -15.2174 2.1739
6957 1 1 17 -15.2174 2.1739
6958 1 1 19 -15.2174 2.1739
6959 1 2 21 -15.2174 2.1739
6960 1 2 23 -15.2174 2.1739
6961 1 1 1 -13.0435 2.1739
6962 1 1 3 -13.0435 2.1739
6963 1 2 5 -13.0435 2.1739
6964 1 2 7 -13.0435 2.1739
6965 1 1 9 -13.0435 2.1739
6966 1 1 11 -13.0435 2.1739
6967 1 2 13 -13.0435 2.1739
6968 1 2 15 -13.0435 2.1739
6969 1 1 17 -13.0435 2.1739
6970 1 1 19 -13.0435 2.1739
6971 1 2 21 -13.0435 2.1739
6972 1 2 23 -13.0435 2.1739
6973 1 1 1 -10.8696 2.1739
6974 1 1 3 -10.8696 2.1739
6975 1 2 5 -10.8696 2.1739
6976 1 2 7 -10.8696 2.1739
6977 1 1 9 -10.8696 2.1739
6978 1 1 11 -10.8696 2.1739
6979 1 2 13 -10.8696 2.1739
6980 1 2 15 -10.8696 2.1739
6981 1 1 17 -10.8696 2.1739
6982 1 1 19 -10.8696 2.1739
6983 1 2 21 -10.8696 2.1739
6984 1 2 23 -10.8696 2.1739
6985 1 1 1 -8.6957 2.1739
6986 1 1 3 -8.6957 2.1739
6987 1 2 5 -8.6957 2.1739
6988 1 2 7 -8.6957 2.1739
6989 1 1 9 -8.6957 2.1739
6990 1 1 11 -8.6957 2.1739
6991 1 2 13 -8.6957 2.1739
6992 1 2 15 -8.6957 2.1739
6993 1 1 17 -8.6957 2.1739
6994 1 1 19 -8.6957 2.1739
6995 1 2 21 -8.6957 2.1739
6996 1 2 23 -8.6957 2.1739
6997 1 1 1 -6.5217 2.1739
6998 1 1 3 -6.5217 2.1739
6999 1 2 5 -6.5217 2.1739
7000 1 2 7 -6.5217 2.1739
7001 1 1 9 -6.5217 2.1739
7002 1 1 11 -6.5217 2.1739
7003 1 2 13 -6.5217 2.1739
7004 1 2 15 -6.5217 2.1739
7005 1 1 17 -6.5217 2.1739
7006 1 1 19 -6.5217 2.1739
7007 1 2 21 -6.5217 2.1739
7008 1 2 23 -6.5217 2.1739
7009 1 1 1 -4.3478 2.1739
7010 1 1 3 -4.3478 2.1739
7011 1 2 5 -4.3478 2.1739
7012 1 2 7 -4.3478 2.1739
7013 1 1 9 -4.3478 2.1739
7014 1 1 11 -4.3478 2.1739
7015 1 2 13 -4.3478 2.1739
7016 1 2 15 -4.3478 2.1739
7017 1 1 17 -4.3478 2.1739
7018 1 1 19 -4.3478 2.1739
7019 1 2 21 -4.3478 2.1739
7020 1 2 23 -4.3478 2.1739
7021 1 1 1 -2.1739 2.1739
7022 1 1 3 -2.1739 2.1739
7023 1 2 5 -2.1739 2.1739
7024 1 2 7 -2.1739 2.1739
7025 1 1 9 -2.1739 2.1739
7026 1 1 11 -2.1739 2.1739
7027 1 2 13 -2.1739 2.1739
7028 1 2 15 -2.1739 2.1739
7029 1 1 17 -2.1739 2.1739
7030 1 1 19 -2.1739 2.1739
7031 1 2 21 -2.1739 2.1739
7032 1 2 23 -2.1739 2.1739
7033 1 1 1 0 2.1739
7034 1 1 3 0 2.1739
7035 1 2 5 0 2.1739
7036 1 2 7 0 2.1739
7037 1 1 9 0 2.1739
7038 1 1 11 0 2.1739
7039 1 2 13 0 2.1739
7040 1 2 15 0 2.1739
7041 1 1 17 0 2.1739
7042 1 1 19 0 2.1739
7043 1 2 21 0 2.1739
7044 1 2 23 0 2.1739
7045 1 1 1 2.1739 2.1739
7046 1 1 3 2.1739 2.1739
7047 1 2 5 2.1739 2.1739
7048 1 2 7 2.1739 2.1739
7049 1 1 9 2.1739 2.1739
7050 1 1 11 2.1739 2.1739
7051 1 2 13 2.1739 2.1739
7052 1 2 15 2.1739 2.1739
7053 1 1 17 2.1739 2.1739
7054 1 1 19 2.1739 2.1739
7055 1 2 21 2.1739 2.1739
7056 1 2 23 2.1739 2.1739
7057 1 1 1 4.3478 2.1739
7058 1 1 3 4.3478 2.1739
7059 1 2 5 4.3478 2.1739
7060 1 2 7 4.3478 2.1739
7061 1 1 9 4.3478 2.1739
7062 1 1 11 4.3478 2.1739
7063 1 2 13 4.3478 2.1739
7064 1 2 15 4.3478 2.1739
7065 1 1 17 4.3478 2.1739
7066 1 1 19 4.3478 2.1739
7067 1 2 21 4.3478 2.1739
7068 1 2 23 4.3478 2.1739
7069 1 1 1 6.5217 2.1739
7070 1 1 3 6.5217 2.1739
7071 1 2 5 6.5217 2.1739
7072 1 2 7 6.5217 2.1739
7073 1 1 9 6.5217 2.1739
7074 1 1 11 6.5217 2.1739
7075 1 2 13 6.5217 2.1739
7076 1 2 15 6.5217 2.1739
7077 1 1 17 6.5217 2.1739
7078 1 1 19 6.5217 2.1739
7079 1 2 21 6.5217 2.1739
7080 1 2 23 6.5217 2.1739
7081 1 1 1 8.6957 2.1739
7082 1 1 3 8.6957 2.1739
7083 1 2 5 8.6957 2.1739
7084 1 2 7 8.6957 2.1739
7085 1 1 9 8.6957 2.1739
7086 1 1 11 8.6957 2.1739
7087 1 2 13 8.6957 2.1739
7088 1 2 15 8.6957 2.1739
7089 1 1 17 8.6957 2.1739
7090 1 1 19 8.6957 2.1739
7091 1 2 21 8.6957 2.1739
7092 1 2 23 8.6957 2.1739
7093 1 1 1 10.8696 2.1739
7094 1 1 3 10.8696 2.1739
7095 1 2 5 10.8696 2.1739
7096 1 2 7 10.8696 2.1739
7097 1 1 9 10.8696 2.1739
7098 1 1 11 10.8696 2.1739
7099 1 2 13 10.8696 2.1739
7100 1 2 15 10.8696 2.1739
7101 1 1 17 10.8696 2.1739
7102 1 1 19 10.8696 2.1739
7103 1 2 21 10.8696 2.1739
7104 1 2 23 10.8696 2.1739
7105 1 1 1 13.0435 2.1739
7106 1 1 3 13.0435 2.1739
7107 1 2 5 13.0435 2.1739
7108 1 2 7 13.0435 2.1739
7109 1 1 9 13.0435 2.1739
7110 1 1 11 13.0435 2.1739
7111 1 2 13 13.0435 2.1739
7112 1 2 15 13.0435 2.1739
7113 1 1 17 13.0435 2.1739
7114 1 1 19 13.0435 2.1739
7115 1 2 21 13.0435 2.1739
7116 1 2 23 13.0435 2.1739
7117 1 1 1 15.2174 2.1739
7118 1 1 3 15.2174 2.1739
7119 1 2 5 15.2174 2.1739
7120 1 2 7 15.2174 2.1739
7121 1 1 9 15.2174 2.1739
7122 1 1 11 15.2174 2.1739
7123 1 2 13 15.2174 2.1739
7124 1 2 15 15.2174 2.1739
7125 1 1 17 15.2174 2.1739
7126 1 1 19 15.2174 2.1739
7127 1 2 21 15.2174 2.1739
7128 1 2 23 15.2174 2.1739
7129 1 1 1 17.3913 2.1739
7130 1 1 3 17.3913 2.1739
7131 1 2 5 17.3913 2.1739
7132 1 2 7 17.3913 2.1739
7133 1 1 9 17.3913 2.1739
7134 1 1 11 17.3913 2.1739
7135 1 2 13 17.3913 2.1739
7136 1 2 15 17.3913 2.1739
7137 1 1 17 17.3913 2.1739
7138 1 1 19 17.3913 2.1739
7139 1 2 21 17.3913 2.1739
7140 1 2 23 17.3913 2.1739
7141 1 1 1 19.5652 2.1739
7142 1 1 3 19.5652 2.1739
7143 1 2 5 19.5652 2.1739
7144 1 2 7 19.5652 2.1739
7145 1 1 9 19.5652 2.1739
7146 1 1 11 19.5652 2.1739
7147 1 2 13 19.5652 2.1739
7148 1 2 15 19.5652 2.1739
7149 1 1 17 19.5652 2.1739
7150 1 1 19 19.5652 2.1739
7151 1 2 21 19.5652 2.1739
7152 1 2 23 19.5652 2.1739
7153 1 1 1 21.7391 2.1739
7154 1 1 3 21.7391 2.1739
7155 1 2 5 21.7391 2.1739
7156 1 2 7 21.7391 2.1739
7157 1 1 9 21.7391 2.1739
7158 1 1 11 21.7391 2.1739
7159 1 2 13 21.7391 2.1739
7160 1 2 15 21.7391 2.1739
7161 1 1 17 21.7391 2.1739
7162 1 1 19 21.7391 2.1739
7163 1 2 21 21.7391 2.1739
7164 1 2 23 21.7391 2.1739
7165 1 1 1 23.913 2.1739
7166 1 1 3 23.913 2.1739
7167 1 2 5 23.913 2.1739
7168 1 2 7 23.913 2.1739
7169 1 1 9 23.913 2.1739
7170 1 1 11 23.913 2.1739
7171 1 2 13 23.913 2.1739
7172 1 2 15 23.913 2.1739
7173 1 1 17 23.913 2.1739
7174 1 1 19 23.913 2.1739
7175 1 2 21 23.913 2.1739
7176 1 2 23 23.913 2.1739
7177 1 1 -23 -23.913 4.3478
7178 1 1 -21 -23.913 4.3478
7179 1 2 -19 -23.913 4.3478
7180 1 2 -17 -23.913 4.3478
7181 1 1 -15 -23.913 4.3478
7182 1 1 -13 -23.913 4.3478
7183 1 2 -11 -23.913 4.3478
7184 1 2 -9 -23.913 4.3478
7185 1 1 -7 -23.913 4.3478
7186 1 1 -5 -23.913 4.3478
7187 1 2 -3 -23.913 4.3478
7188 1 2 -1 -23.913 4.3478
7189 1 1 -23 -21.7391 4.3478
7190 1 1 -21 -21.7391 4.3478
7191 1 2 -19 -21.7391 4.3478
7192 1 2 -17 -21.7391 4.3478
7193 1 1 -15 -21.7391 4.3478
7194 1 1 -13 -21.7391 4.3478
7195 1 2 -11 -21.7391 4.3478
7196 1 2 -9 -21.7391 4.3478
7197 1 1 -7 -21.7391 4.3478
7198 1 1 -5 -21.7391 4.3478
7199 1 2 -3 -21.7391 4.3478
7200 1 2 -1 -21.7391 4.3478
7201 1 1 -23 -19.5652 4.3478
7202 1 1 -21 -19.5652 4.3478
7203 1 2 -19 -19.5652 4.3478
7204 1 2 -17 -19.5652 4.3478
7205 1 1 -15 -19.5652 4.3478
7206 1 1 -13 -19.5652 4.3478
7207 1 2 -11 -19.5652 4.3478
7208 1 2 -9 -19.5652 4.3478
7209 1 1 -7 -19.5652 4.3478
7210 1 1 -5 -19.5652 4.3478
7211 1 2 -3 -19.5652 4.3478
7212 1 2 -1 -19.5652 4.3478
7213 1 1 -23 -17.3913 4.3478
7214 1 1 -21 -17.3913 4.3478
7215 1 2 -19 -17.3913 4.3478
7216 1 2 -17 -17.3913 4.3478
7217 1 1 -15 -17.3913 4.3478
7218 1 1 -13 -17.3913 4.3478
7219 1 2 -11 -17.3913 4.3478
7220 1 2 -9 -17.3913 4.3478
7221 1 1 -7 -17.3913 4.3478
7222 1 1 -5 -17.3913 4.3478
7223 1 2 -3 -17.3913 4.3478
7224 1 2 -1 -17.3913 4.3478
7225 1 1 -23 -15.2174 4.3478
7226 1 1 -21 -15.2174 4.3478
7227 1 2 -19 -15.2174 4.3478
7228 1 2 -17 -15.2174 4.3478
7229 1 1 -15 -15.2174 4.3478
7230 1 1 -13 -15.2174 4.3478
7231 1 2 -11 -15.2174 4.3478
7232 1 2 -9 -15.2174 4.3478
7233 1 1 -7 -15.2174 4.3478
7234 1 1 -5 -15.2174 4.3478
7235 1 2 -3 -15.2174 4.3478
7236 1 2 -1 -15.2174 4.3478
7237 1 1 -23 -13.0435 4.3478
7238 1 1 -21 -13.0435 4.3478
7239 1 2 -19 -13.0435 4.3478
7240 1 2 -17 -13.0435 4.3478
7241 1 1 -15 -13.0435 4.3478
7242 1 1 -13 -13.0435 4.3478
7243 1 2 -11 -13.0435 4.3478
7244 1 2 -9 -13.0435 4.3478
7245 1 1 -7 -13.0435 4.3478
7246 1 1 -5 -13.0435 4.3478
7247 1 2 -3 -13.0435 4.3478
7248 1 2 -1 -13.0435 4.3478
7249 1 1 -23 -10.8696 4.3478
7250 1 1 -21 -10.8696 4.3478
7251 1 2 -19 -10.8696 4.3478
7252 1 2 -17 -10.8696 4.3478
7253 1 1 -15 -10.8696 4.3478
7254 1 1 -13 -10.8696 4.3478
7255 1 2 -11 -10.8696 4.3478
7256 1 2 -9 -10.8696 4.3478
7257 1 1 -7 -10.8696 4.3478
7258 1 1 -5 -10.8696 4.3478
7259 1 2 -3 -10.8696 4.3478
7260 1 2 -1 -10.8696 4.3478
7261 1 1 -23 -8.6957 4.3478
7262 1 1 -21 -8.6957 4.3478
7263 1 2 -19 -8.6957 4.3478
7264 1 2 -17 -8.6957 4.3478
7265 1 1 -15 -8.6957 4.3478
7266 1 1 -13 -8.6957 4.3478
7267 1 2 -11 -8.6957 4.3478
7268 1 2 -9 -8.6957 4.3478
7269 1 1 -7 -8.6957 4.3478
7270 1 1 -5 -8.6957 4.3478
7271 1 2 -3 -8.6957 4.3478
7272 1 2 -1 -8.6957 4.3478
7273 1 1 -23 -6.5217 4.3478
7274 1 1 -21 -6.5217 4.3478
7275 1 2 -19 -6.5217 4.3478
7276 1 2 -17 -6.5217 4.3478
7277 1 1 -15 -6.5217 4.3478
7278 1 1 -13 -6.5217 4.3478
7279 1 2 -11 -6.5217 4.3478
7280 1 2 -9 -6.5217 4.3478
7281 1 1 -7 -6.5217 4.3478
7282 1 1 -5 -6.5217 4.3478
7283 1 2 -3 -6.5217 4.3478
7284 1 2 -1 -6.5217 4.3478
7285 1 1 -23 -4.3478 4.3478
7286 1 1 -21 -4.3478 4.3478
7287 1 2 -19 -4.3478 4.3478
7288 1 2 -17 -4.3478 4.3478
7289 1 1 -15 -4.3478 4.3478
7290 1 1 -13 -4.3478 4.3478
7291 1 2 -11 -4.3478 4.3478
7292 1 2 -9 -4.3478 4.3478
7293 1 1 -7 -4.3478 4.3478
7294 1 1 -5 -4.3478 4.3478
7295 1 2 -3 -4.3478 4.3478
7296 1 2 -1 -4.3478 4.3478
7297 1 1 -23 -2.1739 4.3478
7298 1 1 -21 -2.1739 4.3478
7299 1 2 -19 -2.1739 4.3478
7300 1 2 -17 -2.1739 4.3478
7301 1 1 -15 -2.1739 4.3478
7302 1 1 -13 -2.1739 4.3478
7303 1 2 -11 -2.1739 4.3478
7304 1 2 -9 -2.1739 4.3478
7305 1 1 -7 -2.1739 4.3478
7306 1 1 -5 -2.1739 4.3478
7307 1 2 -3 -2.1739 4.3478
7308 1 2 -1 -2.1739 4.3478
7309 1 1 -23 0 4.3478
7310 1 1 -21 0 4.3478
7311 1 2 -19 0 4.3478
7312 1 2 -17 0 4.3478
7313 1 1 -15 0 4.3478
7314 1 1 -13 0 4.3478
7315 1 2 -11 0 4.3478
7316 1 2 -9 0 4.3478
7317 1 1 -7 0 4.3478
7318 1 1 -5 0 4.3478
7319 1 2 -3 0 4.3478
7320 1 2 -1 0 4.3478
7321 1 1 -23 2.1739 4.3478
7322 1 1 -21 2.1739 4.3478
7323 1 2 -19 2.1739 4.3478
7324 1 2 -17 2.1739 4.3478
7325 1 1 -15 2.1739 4.3478
7326 1 1 -13 2.1739 4.3478
7327 1 2 -11 2.1739 4.3478
7328 1 2 -9 2.1739 4.3478
7329 1 1 -7 2.1739 4.3478
7330 1 1 -5 2.1739 4.3478
7331 1 2 -3 2.1739 4.3478
7332 1 2 -1 2.1739 4.3478
7333 1 1 -23 4.3478 4.3478
7334 1 1 -21 4.3478 4.3478
7335 1 2 -19 4.3478 4.3478
7336 1 2 -17 4.3478 4.3478
7337 1 1 -15 4.3478 4.3478
7338 1 1 -13 4.3478 4.3478
7339 1 2 -11 4.3478 4.3478
7340 1 2 -9 4.3478 4.3478
7341 1 1 -7 4.3478 4.3478
7342 1 1 -5 4.3478 4.3478
7343 1 2 -3 4.3478 4.3478
7344 1 2 -1 4.3478 4.3478
7345 1 1 -23 6.5217 4.3478
7346 1 1 -21 6.5217 4.3478
7347 1 2 -19 6.5217 4.3478
7348 1 2 -17 6.5217 4.3478
7349 1 1 -15 6.5217 4.3478
7350 1 1 -13 6.5217 4.3478
7351 1 2 -11 6.5217 4.3478
7352 1 2 -9 6.5217 4.3478
7353 1 1 -7 6.5217 4.3478
7354 1 1 -5 6.5217 4.3478
7355 1 2 -3 6.5217 4.3478
7356 1 2 -1 6.5217 4.3478
7357 1 1 -23 8.6957 4.3478
7358 1 1 -21 8.6957 4.3478
7359 1 2 -19 8.6957 4.3478
7360 1 2 -17 8.6957 4.3478
7361 1 1 -15 8.6957 4.3478
7362 1 1 -13 8.6957 4.3478
7363 1 2 -11 8.6957 4.3478
7364 1 2 -9 8.6957 4.3478
7365 1 1 -7 8.6957 4.3478
7366 1 1 -5 8.6957 4.3478
7367 1 2 -3 8.6957 4.3478
7368 1 2 -1 8.6957 4.3478
7369 1 1 -23 10.8696 4.3478
7370 1 1 -21 10.8696 4.3478
7371 1 2 -19 10.8696 4.3478
7372 1 2 -17 10.8696 4.3478
7373 1 1 -15 10.8696 4.3478
7374 1 1 -13 10.8696 4.3478
7375 1 2 -11 10.8696 4.3478
7376 1 2 -9 10.8696 4.3478
7377 1 1 -7 10.8696 4.3478
7378 1 1 -5 10.8696 4.3478
7379 1 2 -3 10.8696 4.3478
7380 1 2 -1 10.8696 4.3478
7381 1 1 -23 13.0435 4.3478
7382 1 1 -21 13.0435 4.3478
7383 1 2 -19 13.0435 4.3478
7384 1 2 -17 13.0435 4.3478
7385 1 1 -15 13.0435 4.3478
7386 1 1 -13 13.0435 4.3478
7387 1 2 -11 13.0435 4.3478
7388 1 2 -9 13.0435 4.3478
7389 1 1 -7 13.0435 4.3478
7390 1 1 -5 13.0435 4.3478
7391 1 2 -3 13.0435 4.3478
7392 1 2 -1 13.0435 4.3478
7393 1 1 -23 15.2174 4.3478
7394 1 1 -21 15.2174 4.3478
7395 1 2 -19 15.2174 4.3478
7396 1 2 -17 15.2174 4.3478
7397 1 1 -15 15.2174 4.3478
7398 1 1 -13 15.2174 4.3478
7399 1 2 -11 15.2174 4.3478
7400 1 2 -9 15.2174 4.3478
7401 1 1 -7 15.2174 4.3478
7402 1 1 -5 15.2174 4.3478
7403 1 2 -3 15.2174 4.3478
7404 1 2 -1 15.2174 4.3478
7405 1 1 -23 17.3913 4.3478
7406 1 1 -21 17.3913 4.3478
7407 1 2 -19 17.3913 4.3478
7408 1 2 -17 17.3913 4.3478
7409 1 1 -15 17.3913 4.3478
7410 1 1 -13 17.3913 4.3478
7411 1 2 -11 17.3913 4.3478
7412 1 2 -9 17.3913 4.3478
7413 1 1 -7 17.3913 4.3478
7414 1 1 -5 17.3913 4.3478
7415 1 2 -3 17.3913 4.3478
7416 1 2 -1 17.3913 4.3478
7417 1 1 -23 19.5652 4.3478
7418 1 1 -21 19.5652 4.3478
7419 1 2 -19 19.5652 4.3478
7420 1 2 -17 19.5652 4.3478
7421 1 1 -15 19.5652 4.3478
7422 1 1 -13 19.5652 4.3478
7423 1 2 -11 19.5652 4.3478
7424 1 2 -9 19.5652 4.3478
7425 1 1 -7 19.5652 4.3478
7426 1 1 -5 19.5652 4.3478
7427 1 2 -3 19.5652 4.3478
7428 1 2 -1 19.5652 4.3478
7429 1 1 -23 21.7391 4.3478
7430 1 1 -21 21.7391 4.3478
7431 1 2 -19 21.7391 4.3478
7432 1 2 -17 21.7391 4.3478
7433 1 1 -15 21.7391 4.3478
7434 1 1 -13 21.7391 4.3478
7435 1 2 -11 21.7391 4.3478
7436 1 2 -9 21.7391 4.3478
7437 1 1 -7 21.7391 4.3478
7438 1 1 -5 21.7391 4.3478
7439 1 2 -3 21.7391 4.3478
7440 1 2 -1 21.7391 4.3478
7441 1 1 -23 23.913 4.3478
7442 1 1 -21 23.913 4.3478
7443 1 2 -19 23.913 4.3478
7444 1 2 -17 23.913 4.3478
7445 1 1 -15 23.913 4.3478
7446 1 1 -13 23.913 4.3478
7447 1 2 -11 23.913 4.3478
7448 1 2 -9 23.913 4.3478
7449 1 1 -7 23.913 4.3478
7450 1 1 -5 23.913 4.3478
7451 1 2 -3 23.913 4.3478
7452 1 2 -1 23.913 4.3478
7453 1 1 1 -23.913 4.3478
7454 1 1 3 -23.913 4.3478
7455 1 2 5 -23.913 4.3478
7456 1 2 7 -23.913 4.3478
7457 1 1 9 -23.913 4.3478
7458 1 1 11 -23.913 4.3478
7459 1 2 13 -23.913 4.3478
7460 1 2 15 -23.913 4.3478
7461 1 1 17 -23.913 4.3478
7462 1 1 19 -23.913 4.3478
7463 1 2 21 -23.913 4.3478
7464 1 2 23 -23.913 4.3478
7465 1 1 1 -21.7391 4.3478
7466 1 1 3 -21.7391 4.3478
7467 1 2 5 -21.7391 4.3478
7468 1 2 7 -21.7391 4.3478
7469 1 1 9 -21.7391 4.3478
7470 1 1 11 -21.7391 4.3478
7471 1 2 13 -21.7391 4.3478
7472 1 2 15 -21.7391 4.3478
7473 1 1 17 -21.7391 4.3478
7474 1 1 19 -21.7391 4.3478
7475 1 2 21 -21.7391 4.3478
7476 1 2 23 -21.7391 4.3478
7477 1 1 1 -19.5652 4.3478
7478 1 1 3 -19.5652 4.3478
7479 1 2 5 -19.5652 4.3478
7480 1 2 7 -19.5652 4.3478
7481 1 1 9 -19.5652 4.3478
7482 1 1 11 -19.5652 4.3478
7483 1 2 13 -19.5652 4.3478
7484 1 2 15 -19.5652 4.3478
7485 1 1 17 -19.5652 4.3478
7486 1 1 19 -19.5652 4.3478
7487 1 2 21 -19.5652 4.3478
7488 1 2 23 -19.5652 4.3478
7489 1 1 1 -17.3913 4.3478
7490 1 1 3 -17.3913 4.3478
7491 1 2 5 -17.3913 4.3478
7492 1 2 7 -17.3913 4.3478
7493 1 1 9 -17.3913 4.3478
7494 1 1 11 -17.3913 4.3478
7495 1 2 13 -17.3913 4.3478
7496 1 2 15 -17.3913 4.3478
7497 1 1 17 -17.3913 4.3478
7498 1 1 19 -17.3913 4.3478
7499 1 2 21 -17.3913 4.3478
7500 1 2 23 -17.3913 4.3478
7501 1 1 1 -15.2174 4.3478
7502 1 1 3 -15.2174 4.3478
7503 1 2 5 -15.2174 4.3478
7504 1 2 7 -15.2174 4.3478
7505 1 1 9 -15.2174 4.3478
7506 1 1 11 -15.2174 4.3478
7507 1 2 13 -15.2174 4.3478
7508 1 2 15 -15.2174 4.3478
7509 1 1 17 -15.2174 4.3478
7510 1 1 19 -15.2174 4.3478
7511 1 2 21 -15.2174 4.3478
7512 1 2 23 -15.2174 4.3478
7513 1 1 1 -13.0435 4.3478
7514 1 1 3 -13.0435 4.3478
7515 1 2 5 -13.0435 4.3478
7516 1 2 7 -13.0435 4.3478
7517 1 1 9 -13.0435 4.3478
7518 1 1 11 -13.0435 4.3478
7519 1 2 13 -13.0435 4.3478
7520 1 2 15 -13.0435 4.3478
7521 1 1 17 -13.0435 4.3478
7522 1 1 19 -13.0435 4.3478
7523 1 2 21 -13.0435 4.3478
7524 1 2 23 -13.0435 4.3478
7525 1 1 1 -10.8696 4.3478
7526 1 1 3 -10.8696 4.3478
7527 1 2 5 -10.8696 4.3478
7528 1 2 7 -10.8696 4.3478
7529 1 1 9 -10.8696 4.3478
7530 1 1 11 -10.8696 4.3478
7531 1 2 13 -10.8696 4.3478
7532 1 2 15 -10.8696 4.3478
7533 1 1 17 -10.8696 4.3478
7534 1 1 19 -10.8696 4.3478
7535 1 2 21 -10.8696 4.3478
7536 1 2 23 -10.8696 4.3478
7537 1 1 1 -8.6957 4.3478
7538 1 1 3 -8.6957 4.3478
7539 1 2 5 -8.6957 4.3478
7540 1 2 7 -8.6957 4.3478
7541 1 1 9 -8.6957 4.3478
7542 1 1 11 -8.6957 4.3478
7543 1 2 13 -8.6957 4.3478
7544 1 2 15 -8.6957 4.3478
7545 1 1 17 -8.6957 4.3478
7546 1 1 19 -8.6957 4.3478
7547 1 2 21 -8.6957 4.3478
7548 1 2 23 -8.6957 4.3478
7549 1 1 1 -6.5217 4.3478
7550 1 1 3 -6.5217 4.3478
7551 1 2 5 -6.5217 4.3478
7552 1 2 7 -6.5217 4.3478
7553 1 1 9 -6.5217 4.3478
7554 1 1 11 -6.5217 4.3478
7555 1 2 13 -6.5217 4.3478
7556 1 2 15 -6.5217 4.3478
7557 1 1 17 -6.5217 4.3478
7558 1 1 19 -6.5217 4.3478
7559 1 2 21 -6.5217 4.3478
7560 1 2 23 -6.5217 4.3478
7561 1 1 1 -4.3478 4.3478
7562 1 1 3 -4.3478 4.3478
7563 1 2 5 -4.3478 4.3478
7564 1 2 7 -4.3478 4.3478
7565 1 1 9 -4.3478 4.3478
7566 1 1 11 -4.3478 4.3478
7567 1 2 13 -4.3478 4.3478
7568 1 2 15 -4.3478 4.3478
7569 1 1 17 -4.3478 4.3478
7570 1 1 19 -4.3478 4.3478
7571 1 2 21 -4.3478 4.3478
7572 1 2 23 -4.3478 4.3478
7573 1 1 1 -2.1739 4.3478
7574 1 1 3 -2.1739 4.3478
7575 1 2 5 -2.1739 4.3478
7576 1 2 7 -2.1739 4.3478
7577 1 1 9 -2.1739 4.3478
7578 1 1 11 -2.1739 4.3478
7579 1 2 13 -2.1739 4.3478
7580 1 2 15 -2.1739 4.3478
7581 1 1 17 -2.1739 4.3478
7582 1 1 19 -2.1739 4.3478
7583 1 2 21 -2.1739 4.3478
7584 1 2 23 -2.1739 4.3478
7585 1 1 1 0 4.3478
7586 1 1 3 0 4.3478
7587 1 2 5 0 4.3478
7588 1 2 7 0 4.3478
7589 1 1 9 0 4.3478
7590 1 1 11 0 4.3478
7591 1 2 13 0 4.3478
7592 1 2 15 0 4.3478
7593 1 1 17 0 4.3478
7594 1 1 19 0 4.3478
7595 1 2 21 0 4.3478
7596 1 2 23 0 4.3478
7597 1 1 1 2.1739 4.3478
7598 1 1 3 2.1739 4.3478
7599 1 2 5 2.1739 4.3478
7600 1 2 7 2.1739 4.3478
7601 1 1 9 2.1739 4.3478
7602 1 1 11 2.1739 4.3478
7603 1 2 13 2.1739 4.3478
7604 1 2 15 2.1739 4.3478
7605 1 1 17 2.1739 4.3478
7606 1 1 19 2.1739 4.3478
7607 1 2 21 2.1739 4.3478
7608 1 2 23 2.1739 4.3478
7609 1 1 1 4.3478 4.3478
7610 1 1 3 4.3478 4.3478
7611 1 2 5 4.3478 4.3478
7612 1 2 7 4.3478 4.3478
7613 1 1 9 4.3478 4.3478
7614 1 1 11 4.3478 4.3478
7615 1 2 13 4.3478 4.3478
7616 1 2 15 4.3478 4.3478
7617 1 1 17 4.3478 4.3478
7618 1 1 19 4.3478 4.3478
7619 1 2 21 4.3478 4.3478
7620 1 2 23 4.3478 4.3478
7621 1 1 1 6.5217 4.3478
7622 1 1 3 6.5217 4.3478
7623 1 2 5 6.5217 4.3478
7624 1 2 7 6.5217 4.3478
7625 1 1 9 6.5217 4.3478
7626 1 1 11 6.5217 4.3478
7627 1 2 13 6.5217 4.3478
7628 1 2 15 6.5217 4.3478
7629 1 1 17 6.5217 4.3478
7630 1 1 19 6.5217 4.3478
7631 1 2 21 6.5217 4.3478
7632 1 2 23 6.5217 4.3478
7633 1 1 1 8.6957 4.3478
7634 1 1 3 8.6957 4.3478
7635 1 2 5 8.6957 4.3478
7636 1 2 7 8.6957 4.3478
7637 1 1 9 8.6957 4.3478
7638 1 1 11 8.6957 4.3478
7639 1 2 13 8.6957 4.3478
7640 1 2 15 8.6957 4.3478
7641 1 1 17 8.6957 4.3478
7642 1 1 19 8.6957 4.3478
7643 1 2 21 8.6957 4.3478
7644 1 2 23 8.6957 4.3478
7645 1 1 1 10.8696 4.3478
7646 1 1 3 10.8696 4.3478
7647 1 2 5 10.8696 4.3478
7648 1 2 7 10.8696 4.3478
7649 1 1 9 10.8696 4.3478
7650 1 1 11 10.8696 4.3478
7651 1 2 13 10.8696 4.3478
7652 1 2 15 10.8696 4.3478
7653 1 1 17 10.8696 4.3478
7654 1 1 19 10.8696 4.3478
7655 1 2 21 10.8696 4.3478
7656 1 2 23 10.8696 4.3478
7657 1 1 1 13.0435 4.3478
7658 1 1 3 13.0435 4.3478
7659 1 2 5 13.0435 4.3478
7660 1 2 7 13.0435 4.3478
7661 1 1 9 13.0435 4.3478
7662 1 1 11 13.0435 4.3478
7663 1 2 13 13.0435 4.3478
7664 1 2 15 13.0435 4.3478
7665 1 1 17 13.0435 4.3478
7666 1 1 19 13.0435 4.3478
7667 1 2 21 13.0435 4.3478
7668 1 2 23 13.0435 4.3478
7669 1 1 1 15.2174 4.3478
7670 1 1 3 15.2174 4.3478
7671 1 2 5 15.2174 4.3478
7672 1 2 7 15.2174 4.3478
7673 1 1 9 15.2174 4.3478
7674 1 1 11 15.2174 4.3478
7675 1 2 13 15.2174 4.3478
7676 1 2 15 15.2174 4.3478
7677 1 1 17 15.2174 4.3478
7678 1 1 19 15.2174 4.3478
7679 1 2 21 15.2174 4.3478
7680 1 2 23 15.2174 4.3478
7681 1 1 1 17.3913 4.3478
7682 1 1 3 17.3913 4.3478
7683 1 2 5 17.3913 4.3478
7684 1 2 7 17.3913 4.3478
7685 1 1 9 17.3913 4.3478
7686 1 1 11 17.3913 4.3478
7687 1 2 13 17.3913 4.3478
7688 1 2 15 17.3913 4.3478
7689 1 1 17 17.3913 4.3478
7690 1 1 19 17.3913 4.3478
7691 1 2 21 17.3913 4.3478
7692 1 2 23 17.3913 4.3478
7693 1 1 1 19.5652 4.3478
7694 1 1 3 19.5652 4.3478
7695 1 2 5 19.5652 4.3478
7696 1 2 7 19.5652 4.3478
7697 1 1 9 19.5652 4.3478
7698 1 1 11 19.5652 4.3478
7699 1 2 13 19.5652 4.3478
7700 1 2 15 19.5652 4.3478
7701 1 1 17 19.5652 4.3478
7702 1 1 19 19.5652 4.3478
7703 1 2 21 19.5652 4.3478
7704 1 2 23 19.5652 4.3478
7705 1 1 1 21.7391 4.3478
7706 1 1 3 21.7391 4.3478
7707 1 2 5 21.7391 4.3478
7708 1 2 7 21.7391 4.3478
7709 1 1 9 21.7391 4.3478
7710 1 1 11 21.7391 4.3478
7711 1 2 13 21.7391 4.3478
7712 1 2 15 21.7391 4.3478
7713 1 1 17 21.7391 4.3478
7714 1 1 19 21.7391 4.3478
7715 1 2 21 21.7391 4.3478
7716 1 2 23 21.7391 4.3478
7717 1 1 1 23.913 4.3478
7718 1 1 3 23.913 4.3478
7719 1 2 5 23.913 4.3478
7720 1 2 7 23.913 4.3478
7721 1 1 9 23.913 4.3478
7722 1 1 11 23.913 4.3478
7723 1 2 13 23.913 4.3478
7724 1 2 15 23.913 4.3478
7725 1 1 17 23.913 4.3478
7726 1 1 19 23.913 4.3478
7727 1 2 21 23.913 4.3478
7728 1 2 23 23.913 4.3478
7729 1 1 -23 -23.913 6.5217
7730 1 1 -21 -23.913 6.5217
7731 1 2 -19 -23.913 6.5217
7732 1 2 -17 -23.913 6.5217
7733 1 1 -15 -23.913 6.5217
7734 1 1 -13 -23.913 6.5217
7735 1 2 -11 -23.913 6.5217
7736 1 2 -9 -23.913 6.5217
7737 1 1 -7 -23.913 6.5217
7738 1 1 -5 -23.913 6.5217
7739 1 2 -3 -23.913 6.5217
7740 1 2 -1 -23.913 6.5217
7741 1 1 -23 -21.7391 6.5217
7742 1 1 -21 -21.7391 6.5217
7743 1 2 -19 -21.7391 6.5217
7744 1 2 -17 -21.7391 6.5217
7745 1 1 -15 -21.7391 6.5217
7746 1 1 -13 -21.7391 6.5217
7747 1 2 -11 -21.7391 6.5217
7748 1 2 -9 -21.7391 6.5217
7749 1 1 -7 -21.7391 6.5217
7750 1 1 -5 -21.7391 6.5217
7751 1 2 -3 -21.7391 6.5217
7752 1 2 -1 -21.7391 6.5217
7753 1 1 -23 -19.5652 6.5217
7754 1 1 -21 -19.5652 6.5217
7755 1 2 -19 -19.5652 6.5217
7756 1 2 -17 -19.5652 6.5217
7757 1 1 -15 -19.5652 6.5217
7758 1 1 -13 -19.5652 6.5217
7759 1 2 -11 -19.5652 6.5217
7760 1 2 -9 -19.5652 6.5217
7761 1 1 -7 -19.5652 6.5217
7762 1 1 -5 -19.5652 6.5217
7763 1 2 -3 -19.5652 6.5217
7764 1 2 -1 -19.5652 6.5217
7765 1 1 -23 -17.3913 6.5217
7766 1 1 -21 -17.3913 6.5217
7767 1 2 -19 -17.3913 6.5217
7768 1 2 -17 -17.3913 6.5217
7769 1 1 -15 -17.3913 6.5217
7770 1 1 -13 -17.3913 6.5217
7771 1 2 -11 -17.3913 6.5217
7772 1 2 -9 -17.3913 6.5217
7773 1 1 -7 -17.3913 6.5217
7774 1 1 -5 -17.3913 6.5217
7775 1 2 -3 -17.3913 6.5217
7776 1 2 -1 -17.3913 6.5217
7777 1 1 -23 -15.2174 6.5217
7778 1 1 -21 -15.2174 6.5217
7779 1 2 -19 -15.2174 6.5217
7780 1 2 -17 -15.2174 6.5217
7781 1 1 -15 -15.2174 6.5217
7782 1 1 -13 -15.2174 6.5217
7783 1 2 -11 -15.2174 6.5217
7784 1 2 -9 -15.2174 6.5217
7785 1 1 -7 -15.2174 6.5217
7786 1 1 -5 -15.2174 6.5217
7787 1 2 -3 -15.2174 6.5217
7788 1 2 -1 -15.2174 6.5217
7789 1 1 -23 -13.0435 6.5217
7790 1 1 -21 -13.0435 6.5217
7791 1 2 -19 -13.0435 6.5217
7792 1 2 -17 -13.0435 6.5217
7793 1 1 -15 -13.0435 6.5217
7794 1 1 -13 -13.0435 6.5217
7795 1 2 -11 -13.0435 6.5217
7796 1 2 -9 -13.0435 6.5217
7797 1 1 -7 -13.0435 6.5217
7798 1 1 -5 -13.0435 6.5217
7799 1 2 -3 -13.0435 6.5217
7800 1 2 -1 -13.0435 6.5217
7801 1 1 -23 -10.8696 6.5217
7802 1 1 -21 -10.8696 6.5217
7803 1 2 -19 -10.8696 6.5217
7804 1 2 -17 -10.8696 6.5217
7805 1 1 -15 -10.8696 6.5217
7806 1 1 -13 -10.8696 6.5217
7807 1 2 -11 -10.8696 6.5217
7808 1 2 -9 -10.8696 6.5217
7809 1 1 -7 -10.8696 6.5217
7810 1 1 -5 -10.8696 6.5217
7811 1 2 -3 -10.8696 6.5217
7812 1 2 -1 -10.8696 6.5217
7813 1 1 -23 -8.6957 6.5217
7814 1 1 -21 -8.6957 6.5217
7815 1 2 -19 -8.6957 6.5217
7816 1 2 -17 -8.6957 6.5217
7817 1 1 -15 -8.6957 6.5217
7818 1 1 -13 -8.6957 6.5217
7819 1 2 -11 -8.6957 6.5217
7820 1 2 -9 -8.6957 6.5217
7821 1 1 -7 -8.6957 6.5217
7822 1 1 -5 -8.6957 6.5217
7823 1 2 -3 -8.6957 6.5217
7824 1 2 -1 -8.6957 6.5217
7825 1 1 -23 -6.5217 6.5217
7826 1 1 -21 -6.5217 6.5217
7827 1 2 -19 -6.5217 6.5217
7828 1 2 -17 -6.5217 6.5217
7829 1 1 -15 -6.5217 6.5217
7830 1 1 -13 -6.5217 6.5217
7831 1 2 -11 -6.5217 6.5217
7832 1 2 -9 -6.5217 6.5217
7833 1 1 -7 -6.5217 6.5217
7834 1 1 -5 -6.5217 6.5217
7835 1 2 -3 -6.5217 6.5217
7836 1 2 -1 -6.5217 6.5217
7837 1 1 -23 -4.3478 6.5217
7838 1 1 -21 -4.3478 6.5217
7839 1 2 -19 -4.3478 6.5217
7840 1 2 -17 -4.3478 6.5217
7841 1 1 -15 -4.3478 6.5217
7842 1 1 -13 -4.3478 6.5217
7843 1 2 -11 -4.3478 6.5217
7844 1 2 -9 -4.3478 6.5217
7845 1 1 -7 -4.3478 6.5217
7846 1 1 -5 -4.3478 6.5217
7847 1 2 -3 -4.3478 6.5217
7848 1 2 -1 -4.3478 6.5217
7849 1 1 -23 -2.1739 6.5217
7850 1 1 -21 -2.1739 6.5217
7851 1 2 -19 -2.1739 6.5217
7852 1 2 -17 -2.1739 6.5217
7853 1 1 -15 -2.1739 6.5217
7854 1 1 -13 -2.1739 6.5217
7855 1 2 -11 -2.1739 6.5217
7856 1 2 -9 -2.1739 6.5217
7857 1 1 -7 -2.1739 6.5217
7858 1 1 -5 -2.1739 6.5217
7859 1 2 -3 -2.1739 6.5217
7860 1 2 -1 -2.1739 6.5217
7861 1 1 -23 0 6.5217
7862 1 1 -21 0 6.5217
7863 1 2 -19 0 6.5217
7864 1 2 -17 0 6.5217
7865 1 1 -15 0 6.5217
7866 1 1 -13 0 6.5217
7867 1 2 -11 0 6.5217
7868 1 2 -9 0 6.5217
7869 1 1 -7 0 6.5217
7870 1 1 -5 0 6.5217
7871 1 2 -3 0 6.5217
7872 1 2 -1 0 6.5217
7873 1 1 -23 2.1739 6.5217
7874 1 1 -21 2.1739 6.5217
7875 1 2 -19 2.1739 6.5217
7876 1 2 -17 2.1739 6.5217
7877 1 1 -15 2.1739 6.5217
7878 1 1 -13 2.1739 6.5217
7879 1 2 -11 2.1739 6.5217
7880 1 2 -9 2.1739 6.5217
7881 1 1 -7 2.1739 6.5217
7882 1 1 -5 2.1739 6.5217
7883 1 2 -3 2.1739 6.5217
7884 1 2 -1 2.1739 6.5217
7885 1 1 -23 4.3478 6.5217
7886 1 1 -21 4.3478 6.5217
7887 1 2 -19 4.3478 6.5217
7888 1 2 -17 4.3478 6.5217
7889 1 1 -15 4.3478 6.5217
7890 1 1 -13 4.3478 6.5217
7891 1 2 -11 4.3478 6.5217
7892 1 2 -9 4.3478 6.5217
7893 1 1 -7 4.3478 6.5217
7894 1 1 -5 4.3478 6.5217
7895 1 2 -3 4.3478 6.5217
7896 1 2 -1 4.3478 6.5217
7897 1 1 -23 6.5217 6.5217
7898 1 1 -21 6.5217 6.5217
7899 1 2 -19 6.5217 6.5217
7900 1 2 -17 6.5217 6.5217
7901 1 1 -15 6.5217 6.5217
7902 1 1 -13 6.5217 6.5217
7903 1 2 -11 6.5217 6.5217
7904 1 2 -9 6.5217 6.5217
7905 1 1 -7 6.5217 6.5217
7906 1 1 -5 6.5217 6.5217
7907 1 2 -3 6.5217 6.5217
7908 1 2 -1 6.5217 6.5217
7909 1 1 -23 8.6957 6.5217
7910 1 1 -21 8.6957 6.5217
7911 1 2 -19 8.6957 6.5217
7912 1 2 -17 8.6957 6.5217
7913 1 1 -15 8.6957 6.5217
7914 1 1 -13 8.6957 6.5217
7915 1 2 -11 8.6957 6.5217
7916 1 2 -9 8.6957 6.5217
7917 1 1 -7 8.6957 6.5217
7918 1 1 -5 8.6957 6.5217
7919 1 2 -3 8.6957 6.5217
7920 1 2 -1 8.6957 6.5217
7921 1 1 -23 10.8696 6.5217
7922 1 1 -21 10.8696 6.5217
7923 1 2 -19 10.8696 6.5217
7924 1 2 -17 10.8696 6.5217
7925 1 1 -15 10.8696 6.5217
7926 1 1 -13 10.8696 6.5217
7927 1 2 -11 10.8696 6.5217
7928 1 2 -9 10.8696 6.5217
7929 1 1 -7 10.8696 6.5217
7930 1 1 -5 10.8696 6.5217
7931 1 2 -3 10.8696 6.5217
7932 1 2 -1 10.8696 6.5217
7933 1 1 -23 13.0435 6.5217
7934 1 1 -21 13.0435 6.5217
7935 1 2 -19 13.0435 6.5217
7936 1 2 -17 13.0435 6.5217
7937 1 1 -15 13.0435 6.5217
7938 1 1 -13 13.0435 6.5217
7939 1 2 -11 13.0435 6.5217
7940 1 2 -9 13.0435 6.5217
7941 1 1 -7 13.0435 6.5217
7942 1 1 -5 13.0435 6.5217
7943 1 2 -3 13.0435 6.5217
7944 1 2 -1 13.0435 6.5217
7945 1 1 -23 15.2174 6.5217
7946 1 1 -21 15.2174 6.5217
7947 1 2 -19 15.2174 6.5217
7948 1 2 -17 15.2174 6.5217
7949 1 1 -15 15.2174 6.5217
7950 1 1 -13 15.2174 6.5217
7951 1 2 -11 15.2174 6.5217
7952 1 2 -9 15.2174 6.5217
7953 1 1 -7 15.2174 6.5217
7954 1 1 -5 15.2174 6.5217
7955 1 2 -3 15.2174 6.5217
7956 1 2 -1 15.2174 6.5217
7957 1 1 -23 17.3913 6.5217
7958 1 1 -21 17.3913 6.5217
7959 1 2 -19 17.3913 6.5217
7960 1 2 -17 17.3913 6.5217
7961 1 1 -15 17.3913 6.5217
7962 1 1 -13 17.3913 6.5217
7963 1 2 -11 17.3913 6.5217
7964 1 2 -9 17.3913 6.5217
7965 1 1 -7 17.3913 6.5217
7966 1 1 -5 17.3913 6.5217
7967 1 2 -3 17.3913 6.5217
7968 1 2 -1 17.3913 6.5217
7969 1 1 -23 19.5652 6.5217
7970 1 1 -21 19.5652 6.5217
7971 1 2 -19 19.5652 6.5217
7972 1 2 -17 19.5652 6.5217
7973 1 1 -15 19.5652 6.5217
7974 1 1 -13 19.5652 6.5217
7975 1 2 -11 19.5652 6.5217
7976 1 2 -9 19.5652 6.5217
7977 1 1 -7 19.5652 6.5217
7978 1 1 -5 19.5652 6.5217
7979 1 2 -3 19.5652 6.5217
7980 1 2 -1 19.5652 6.5217
7981 1 1 -23 21.7391 6.5217
7982 1 1 -21 21.7391 6.5217
7983 1 2 -19 21.7391 6.5217
7984 1 2 -17 21.7391 6.5217
7985 1 1 -15 21.7391 6.5217
7986 1 1 -13 21.7391 6.5217
7987 1 2 -11 21.7391 6.5217
7988 1 2 -9 21.7391 6.5217
7989 1 1 -7 21.7391 6.5217
7990 1 1 -5 21.7391 6.5217
7991 1 2 -3 21.7391 6.5217
7992 1 2 -1 21.7391 6.5217
7993 1 1 -23 23.913 6.5217
7994 1 1 -21 23.913 6.5217
7995 1 2 -19 23.913 6.5217
7996 1 2 -17 23.913 6.5217
7997 1 1 -15 23.913 6.5217
7998 1 1 -13 23.913 6.5217
7999 1 2 -11 23.913 6.5217
8000 1 2 -9 23.913 6.5217
8001 1 1 -7 23.913 6.5217
8002 1 1 -5 23.913 6.5217
8003 1 2 -3 23.913 6.5217
8004 1 2 -1 23.913 6.5217
8005 1 1 1 -23.913 6.5217
8006 1 1 3 -23.913 6.5217
8007 1 2 5 -23.913 6.5217
8008 1 2 7 -23.913 6.5217
8009 1 1 9 -23.913 6.5217
8010 1 1 11 -23.913 6.5217
8011 1 2 13 -23.913 6.5217
8012 1 2 15 -23.913 6.5217
8013 1 1 17 -23.913 6.5217
8014 1 1 19 -23.913 6.5217
8015 1 2 21 -23.913 6.5217
8016 1 2 23 -23.913 6.5217
8017 1 1 1 -21.7391 6.5217
8018 1 1 3 -21.7391 6.5217
8019 1 2 5 -21.7391 6.5217
8020 1 2 7 -21.7391 6.5217
8021 1 1 9 -21.7391 6.5217
8022 1 1 11 -21.7391 6.5217
8023 1 2 13 -21.7391 6.5217
8024 1 2 15 -21.7391 6.5217
8025 1 1 17 -21.7391 6.5217
8026 1 1 19 -21.7391 6.5217
8027 1 2 21 -21.7391 6.5217
8028 1 2 23 -21.7391 6.5217
8029 1 1 1 -19.5652 6.5217
8030 1 1 3 -19.5652 6.5217
8031 1 2 5 -19.5652 6.5217
8032 1 2 7 -19.5652 6.5217
8033 1 1 9 -19.5652 6.5217
8034 1 1 11 -19.5652 6.5217
8035 1 2 13 -19.5652 6.5217
8036 1 2 15 -19.5652 6.5217
8037 1 1 17 -19.5652 6.5217
8038 1 1 19 -19.5652 6.5217
8039 1 2 21 -19.5652 6.5217
8040 1 2 23 -19.5652 6.5217
8041 1 1 1 -17.3913 6.5217
8042 1 1 3 -17.3913 6.5217
8043 1 2 5 -17.3913 6.5217
8044 1 2 7 -17.3913 6.5217
8045 1 1 9 -17.3913 6.5217
8046 1 1 11 -17.3913 6.5217
8047 1 2 13 -17.3913 6.5217
8048 1 2 15 -17.3913 6.5217
8049 1 1 17 -17.3913 6.5217
8050 1 1 19 -17.3913 6.5217
8051 1 2 21 -17.3913 6.5217
8052 1 2 23 -17.3913 6.5217
8053 1 1 1 -15.2174 6.5217
8054 1 1 3 -15.2174 6.5217
8055 1 2 5 -15.2174 6.5217
8056 1 2 7 -15.2174 6.5217
8057 1 1 9 -15.2174 6.5217
8058 1 1 11 -15.2174 6.5217
8059 1 2 13 -15.2174 6.5217
8060 1 2 15 -15.2174 6.5217
8061 1 1 17 -15.2174 6.5217
8062 1 1 19 -15.2174 6.5217
8063 1 2 21 -15.2174 6.5217
8064 1 2 23 -15.2174 6.5217
8065 1 1 1 -13.0435 6.5217
8066 1 1 3 -13.0435 6.5217
8067 1 2 5 -13.0435 6.5217
8068 1 2 7 -13.0435 6.5217
8069 1 1 9 -13.0435 6.5217
8070 1 1 11 -13.0435 6.5217
8071 1 2 13 -13.0435 6.5217
8072 1 2 15 -13.0435 6.5217
8073 1 1 17 -13.0435 6.5217
8074 1 1 19 -13.0435 6.5217
8075 1 2 21 -13.0435 6.5217
8076 1 2 23 -13.0435 6.5217
8077 1 1 1 -10.8696 6.5217
8078 1 1 3 -10.8696 6.5217
8079 1 2 5 -10.8696 6.5217
8080 1 2 7 -10.8696 6.5217
8081 1 1 9 -10.8696 6.5217
8082 1 1 11 -10.8696 6.5217
8083 1 2 13 -10.8696 6.5217
8084 1 2 15 -10.8696 6.5217
8085 1 1 17 -10.8696 6.5217
8086 1 1 19 -10.8696 6.5217
8087 1 2 21 -10.8696 6.5217
8088 1 2 23 -10.8696 6.5217
8089 1 1 1 -8.6957 6.5217
8090 1 1 3 -8.6957 6.5217
8091 1 2 5 -8.6957 6.5217
8092 1 2 7 -8.6957 6.5217
8093 1 1 9 -8.6957 6.5217
8094 1 1 11 -8.6957 6.5217
8095 1 2 13 -8.6957 6.5217
8096 1 2 15 -8.6957 6.5217
8097 1 1 17 -8.6957 6.5217
8098 1 1 19 -8.6957 6.5217
8099 1 2 21 -8.6957 6.5217
8100 1 2 23 -8.6957 6.5217
8101 1 1 1 -6.5217 6.5217
8102 1 1 3 -6.5217 6.5217
8103 1 2 5 -6.5217 6.5217
8104 1 2 7 -6.5217 6.5217
8105 1 1 9 -6.5217 6.5217
8106 1 1 11 -6.5217 6.5217
8107 1 2 13 -6.5217 6.5217
8108 1 2 15 -6.5217 6.5217
8109 1 1 17 -6.5217 6.5217
8110 1 1 19 -6.5217 6.5217
8111 1 2 21 -6.5217 6.5217
8112 1 2 23 -6.5217 6.5217
8113 1 1 1 -4.3478 6.5217
8114 1 1 3 -4.3478 6.5217
8115 1 2 5 -4.3478 6.5217
8116 1 2 7 -4.3478 6.5217
8117 1 1 9 -4.3478 6.5217
8118 1 1 11 -4.3478 6.5217
8119 1 2 13 -4.3478 6.5217
8120 1 2 15 -4.3478 6.5217
8121 1 1 17 -4.3478 6.5217
8122 1 1 19 -4.3478 6.5217
8123 1 2 21 -4.3478 6.5217
8124 1 2 23 -4.3478 6.5217
8125 1 1 1 -2.1739 6.5217
8126 1 1 3 -2.1739 6.5217
8127 1 2 5 -2.1739 6.5217
8128 1 2 7 -2.1739 6.5217
8129 1 1 9 -2.1739 6.5217
8130 1 1 11 -2.1739 6.5217
8131 1 2 13 -2.1739 6.5217
8132 1 2 15 -2.1739 6.5217
8133 1 1 17 -2.1739 6.5217
8134 1 1 19 -2.1739 6.5217
8135 1 2 21 -2.1739 6.5217
8136 1 2 23 -2.1739 6.5217
8137 1 1 1 0 6.5217
8138 1 1 3 0 6.5217
8139 1 2 5 0 6.5217
8140 1 2 7 0 6.5217
8141 1 1 9 0 6.5217
8142 1 1 11 0 6.5217
8143 1 2 13 0 6.5217
8144 1 2 15 0 6.5217
8145 1 1 17 0 6.5217
8146 1 1 19 0 6.5217
8147 1 2 21 0 6.5217
8148 1 2 23 0 6.5217
8149 1 1 1 2.1739 6.5217
8150 1 1 3 2.1739 6.5217
8151 1 2 5 2.1739 6.5217
8152 1 2 7 2.1739 6.5217
8153 1 1 9 2.1739 6.5217
8154 1 1 11 2.1739 6.5217
8155 1 2 13 2.1739 6.5217
8156 1 2 15 2.1739 6.5217
8157 1 1 17 2.1739 6.5217
8158 1 1 19 2.1739 6.5217
8159 1 2 21 2.1739 6.5217
8160 1 2 23 2.1739 6.5217
8161 1 1 1 4.3478 6.5217
8162 1 1 3 4.3478 6.5217
8163 1 2 5 4.3478 6.5217
8164 1 2 7 4.3478 6.5217
8165 1 1 9 4.3478 6.5217
8166 1 1 11 4.3478 6.5217
8167 1 2 13 4.3478 6.5217
8168 1 2 15 4.3478 6.5217
8169 1 1 17 4.3478 6.5217
8170 1 1 19 4.3478 6.5217
8171 1 2 21 4.3478 6.5217
8172 1 2 23 4.3478 6.5217
8173 1 1 1 6.5217 6.5217
8174 1 1 3 6.5217 6.5217
8175 1 2 5 6.5217 6.5217
8176 1 2 7 6.5217 6.5217
8177 1 1 9 6.5217 6.5217
8178 1 1 11 6.5217 6.5217
8179 1 2 13 6.5217 6.5217
8180 1 2 15 6.5217 6.5217
8181 1 1 17 6.5217 6.5217
8182 1 1 19 6.5217 6.5217
8183 1 2 21 6.5217 6.5217
8184 1 2 23 6.5217 6.5217
8185 1 1 1 8.6957 6.5217
8186 1 1 3 8.6957 6.5217
8187 1 2 5 8.6957 6.5217
8188 1 2 7 8.6957 6.5217
8189 1 1 9 8.6957 6.5217
8190 1 1 11 8.6957 6.5217
8191 1 2 13 8.6957 6.5217
8192 1 2 15 8.6957 6.5217
8193 1 1 17 8.6957 6.5217
8194 1 1 19 8.6957 6.5217
8195 1 2 21 8.6957 6.5217
8196 1 2 23 8.6957 6.5217
8197 1 1 1 10.8696 6.5217
8198 1 1 3 10.8696 6.5217
8199 1 2 5 10.8696 6.5217
8200 1 2 7 10.8696 6.5217
8201 1 1 9 10.8696 6.5217
8202 1 1 11 10.8696 6.5217
8203 1 2 13 10.8696 6.5217
8204 1 2 15 10.8696 6.5217
8205 1 1 17 10.8696 6.5217
8206 1 1 19 10.8696 6.5217
8207 1 2 21 10.8696 6.5217
8208 1 2 23 10.8696 6.5217
8209 1 1 1 13.0435 6.5217
8210 1 1 3 13.0435 6.5217
8211 1 2 5 13.0435 6.5217
8212 1 2 7 13.0435 6.5217
8213 1 1 9 13.0435 6.5217
8214 1 1 11 13.0435 6.5217
8215 1 2 13 13.0435 6.5217
8216 1 2 15 13.0435 6.5217
8217 1 1 17 13.0435 6.5217
8218 1 1 19 13.0435 6.5217
8219 1 2 21 13.0435 6.5217
8220 1 2 23 13.0435 6.5217
8221 1 1 1 15.2174 6.5217
8222 1 1 3 15.2174 6.5217
8223 1 2 5 15.2174 6.5217
8224 1 2 7 15.2174 6.5217
8225 1 1 9 15.2174 6.5217
8226 1 1 11 15.2174 6.5217
8227 1 2 13 15.2174 6.5217
8228 1 2 15 15.2174 6.5217
8229 1 1 17 15.2174 6.5217
8230 1 1 19 15.2174 6.5217
8231 1 2 21 15.2174 6.5217
8232 1 2 23 15.2174 6.5217
8233 1 1 1 17.3913 6.5217
8234 1 1 3 17.3913 6.5217
8235 1 2 5 17.3913 6.5217
8236 1 2 7 17.3913 6.5217
8237 1 1 9 17.3913 6.5217
8238 1 1 11 17.3913 6.5217
8239 1 2 13 17.3913 6.5217
8240 1 2 15 17.3913 6.5217
8241 1 1 17 17.3913 6.5217
8242 1 1 19 17.3913 6.5217
8243 1 2 21 17.3913 6.5217
8244 1 2 23 17.3913 6.5217
8245 1 1 1 19.5652 6.5217
8246 1 1 3 19.5652 6.5217
8247 1 2 5 19.5652 6.5217
8248 1 2 7 19.5652 6.5217
8249 1 1 9 19.5652 6.5217
8250 1 1 11 19.5652 6.5217
8251 1 2 13 19.5652 6.5217
8252 1 2 15 19.5652 6.5217
8253 1 1 17 19.5652 6.5217
8254 1 1 19 19.5652 6.5217
8255 1 2 21 19.5652 6.5217
8256 1 2 23 19.5652 6.5217
8257 1 1 1 21.7391 6.5217
8258 1 1 3 21.7391 6.5217
8259 1 2 5 21.7391 6.5217
8260 1 2 7 21.7391 6.5217
8261 1 1 9 21.7391 6.5217
8262 1 1 11 21.7391 6.5217
8263 1 2 13 21.7391 6.5217
8264 1 2 15 21.7391 6.5217
8265 1 1 17 21.7391 6.5217
8266 1 1 19 21.7391 6.5217
8267 1 2 21 21.7391 6.5217
8268 1 2 23 21.7391 6.5217
8269 1 1 1 23.913 6.5217
8270 1 1 3 23.913 6.5217
8271 1 2 5 23.913 6.5217
8272 1 2 7 23.913 6.5217
8273 1 1 9 23.913 6.5217
8274 1 1 11 23.913 6.5217
8275 1 2 13 23.913 6.5217
8276 1 2 15 23.913 6.5217
8277 1 1 17 23.913 6.5217
8278 1 1 19 23.913 6.5217
8279 1 2 21 23.913 6.5217
8280 1 2 23 23.913 6.5217
8281 1 1 -23 -23.913 8.6957
8282 1 1 -21 -23.913 8.6957
8283 1 2 -19 -23.913 8.6957
8284 1 2 -17 -23.913 8.6957
8285 1 1 -15 -23.913 8.6957
8286 1 1 -13 -23.913 8.6957
8287 1 2 -11 -23.913 8.6957
8288 1 2 -9 -23.913 8.6957
8289 1 1 -7 -23.913 8.6957
8290 1 1 -5 -23.913 8.6957
8291 1 2 -3 -23.913 8.6957
8292 1 2 -1 -23.913 8.6957
8293 1 1 -23 -21.7391 8.6957
8294 1 1 -21 -21.7391 8.6957
8295 1 2 -19 -21.7391 8.6957
8296 1 2 -17 -21.7391 8.6957
8297 1 1 -15 -21.7391 8.6957
8298 1 1 -13 -21.7391 8.6957
8299 1 2 -11 -21.7391 8.6957
8300 1 2 -9 -21.7391 8.6957
8301 1 1 -7 -21.7391 8.6957
8302 1 1 -5 -21.7391 8.6957
8303 1 2 -3 -21.7391 8.6957
8304 1 2 -1 -21.7391 8.6957
8305 1 1 -23 -19.5652 8.6957
8306 1 1 -21 -19.5652 8.6957
8307 1 2 -19 -19.5652 8.6957
8308 1 2 -17 -19.5652 8.6957
8309 1 1 -15 -19.5652 8.6957
8310 1 1 -13 -19.5652 8.6957
8311 1 2 -11 -19.5652 8.6957
8312 1 2 -9 -19.5652 8.6957
8313 1 1 -7 -19.5652 8.6957
8314 1 1 -5 -19.5652 8.6957
8315 1 2 -3 -19.5652 8.6957
8316 1 2 -1 -19.5652 8.6957
8317 1 1 -23 -17.3913 8.6957
8318 1 1 -21 -17.3913 8.6957
8319 1 2 -19 -17.3913 8.6957
8320 1 2 -17 -17.3913 8.6957
8321 1 1 -15 -17.3913 8.6957
8322 1 1 -13 -17.3913 8.6957
8323 1 2 -11 -17.3913 8.6957
8324 1 2 -9 -17.3913 8.6957
8325 1 1 -7 -17.3913 8.6957
8326 1 1 -5 -17.3913 8.6957
8327 1 2 -3 -17.3913 8.6957
8328 1 2 -1 -17.3913 8.6957
8329 1 1 -23 -15.2174 8.6957
8330 1 1 -21 -15.2174 8.6957
8331 1 2 -19 -15.2174 8.6957
8332 1 2 -17 -15.2174 8.6957
8333 1 1 -15 -15.2174 8.6957
8334 1 1 -13 -15.2174 8.6957
8335 1 2 -11 -15.2174 8.6957
8336 1 2 -9 -15.2174 8.6957
8337 1 1 -7 -15.2174 8.6957
8338 1 1 -5 -15.2174 8.6957
8339 1 2 -3 -15.2174 8.6957
8340 1 2 -1 -15.2174 8.6957
8341 1 1 -23 -13.0435 8.6957
8342 1 1 -21 -13.0435 8.6957
8343 1 2 -19 -13.0435 8.6957
8344 1 2 -17 -13.0435 8.6957
8345 1 1 -15 -13.0435 8.6957
8346 1 1 -13 -13.0435 8.6957
8347 1 2 -11 -13.0435 8.6957
8348 1 2 -9 -13.0435 8.6957
8349 1 1 -7 -13.0435 8.6957
8350 1 1 -5 -13.0435 8.6957
8351 1 2 -3 -13.0435 8.6957
8352 1 2 -1 -13.0435 8.6957
8353 1 1 -23 -10.8696 8.6957
8354 1 1 -21 -10.8696 8.6957
8355 1 2 -19 -10.8696 8.6957
8356 1 2 -17 -10.8696 8.6957
8357 1 1 -15 -10.8696 8.6957
8358 1 1 -13 -10.8696 8.6957
8359 1 2 -11 -10.8696 8.6957
8360 1 2 -9 -10.8696 8.6957
8361 1 1 -7 -10.8696 8.6957
8362 1 1 -5 -10.8696 8.6957
8363 1 2 -3 -10.8696 8.6957
8364 1 2 -1 -10.8696 8.6957
8365 1 1 -23 -8.6957 8.6957
8366 1 1 -21 -8.6957 8.6957
8367 1 2 -19 -8.6957 8.6957
8368 1 2 -17 -8.6957 8.6957
8369 1 1 -15 -8.6957 8.6957
8370 1 1 -13 -8.6957 8.6957
8371 1 2 -11 -8.6957 8.6957
8372 1 2 -9 -8.6957 8.6957
8373 1 1 -7 -8.6957 8.6957
8374 1 1 -5 -8.6957 8.6957
8375 1 2 -3 -8.6957 8.6957
8376 1 2 -1 -8.6957 8.6957
8377 1 1 -23 -6.5217 8.6957
8378 1 1 -21 -6.5217 8.6957
8379 1 2 -19 -6.5217 8.6957
8380 1 2 -17 -6.5217 8.6957
8381 1 1 -15 -6.5217 8.6957
8382 1 1 -13 -6.5217 8.6957
8383 1 2 -11 -6.5217 8.6957
8384 1 2 -9 -6.5217 8.6957
8385 1 1 -7 -6.5217 8.6957
8386 1 1 -5 -6.5217 8.6957
8387 1 2 -3 -6.5217 8.6957
8388 1 2 -1 -6.5217 8.6957
8389 1 1 -23 -4.3478 8.6957
8390 1 1 -21 -4.3478 8.6957
8391 1 2 -19 -4.3478 8.6957
8392 1 2 -17 -4.3478 8.6957
8393 1 1 -15 -4.3478 8.6957
8394 1 1 -13 -4.3478 8.6957
8395 1 2 -11 -4.3478 8.6957
8396 1 2 -9 -4.3478 8.6957
8397 1 1 -7 -4.3478 8.6957
8398 1 1 -5 -4.3478 8.6957
8399 1 2 -3 -4.3478 8.6957
8400 1 2 -1 -4.3478 8.6957
8401 1 1 -23 -2.1739 8.6957
8402 1 1 -21 -2.1739 8.6957
8403 1 2 -19 -2.1739 8.6957
8404 1 2 -17 -2.1739 8.6957
8405 1 1 -15 -2.1739 8.6957
8406 1 1 -13 -2.1739 8.6957
8407 1 2 -11 -2.1739 8.6957
8408 1 2 -9 -2.1739 8.6957
8409 1 1 -7 -2.1739 8.6957
8410 1 1 -5 -2.1739 8.6957
8411 1 2 -3 -2.1739 8.6957
8412 1 2 -1 -2.1739 8.6957
8413 1 1 -23 0 8.6957
8414 1 1 -21 0 8.6957
8415 1 2 -19 0 8.6957
8416 1 2 -17 0 8.6957
8417 1 1 -15 0 8.6957
8418 1 1 -13 0 8.6957
8419 1 2 -11 0 8.6957
8420 1 2 -9 0 8.6957
8421 1 1 -7 0 8.6957
8422 1 1 -5 0 8.6957
8423 1 2 -3 0 8.6957
8424 1 2 -1 0 8.6957
8425 1 1 -23 2.1739 8.6957
8426 1 1 -21 2.1739 8.6957
8427 1 2 -19 2.1739 8.6957
8428 1 2 -17 2.1739 8.6957
8429 1 1 -15 2.1739 8.6957
8430 1 1 -13 2.1739 8.6957
8431 1 2 -11 2.1739 8.6957
8432 1 2 -9 2.1739 8.6957
8433 1 1 -7 2.1739 8.6957
8434 1 1 -5 2.1739 8.6957
8435 1 2 -3 2.1739 8.6957
8436 1 2 -1 2.1739 8.6957
8437 1 1 -23 4.3478 8.6957
8438 1 1 -21 4.3478 8.6957
8439 1 2 -19 4.3478 8.6957
8440 1 2 -17 4.3478 8.6957
8441 1 1 -15 4.3478 8.6957
8442 1 1 -13 4.3478 8.6957
8443 1 2 -11 4.3478 8.6957
8444 1 2 -9 4.3478 8.6957
8445 1 1 -7 4.3478 8.6957
8446 1 1 -5 4.3478 8.6957
8447 1 2 -3 4.3478 8.6957
8448 1 2 -1 4.3478 8.6957
8449 1 1 -23 6.5217 8.6957
8450 1 1 -21 6.5217 8.6957
8451 1 2 -19 6.5217 8.6957
8452 1 2 -17 6.5217 8.6957
8453 1 1 -15 6.5217 8.6957
8454 1 1 -13 6.5217 8.6957
8455 1 2 -11 6.5217 8.6957
8456 1 2 -9 6.5217 8.6957
8457 1 1 -7 6.5217 8.6957
8458 1 1 -5 6.5217 8.6957
8459 1 2 -3 6.5217 8.6957
8460 1 2 -1 6.5217 8.6957
8461 1 1 -23 8.6957 8.6957
8462 1 1 -21 8.6957 8.6957
8463 1 2 -19 8.6957 8.6957
8464 1 2 -17 8.6957 8.6957
8465 1 1 -15 8.6957 8.6957
8466 1 1 -13 8.6957 8.6957
8467 1 2 -11 8.6957 8.6957
8468 1 2 -9 8.6957 8.6957
8469 1 1 -7 8.6957 8.6957
8470 1 1 -5 8.6957 8.6957
8471 1 2 -3 8.6957 8.6957
8472 1 2 -1 8.6957 8.6957
8473 1 1 -23 10.8696 8.6957
8474 1 1 -21 10.8696 8.6957
8475 1 2 -19 10.8696 8.6957
8476 1 2 -17 10.8696 8.6957
8477 1 1 -15 10.8696 8.6957
8478 1 1 -13 10.8696 8.6957
8479 1 2 -11 10.8696 8.6957
8480 1 2 -9 10.8696 8.6957
8481 1 1 -7 10.8696 8.6957
8482 1 1 -5 10.8696 8.6957
8483 1 2 -3 10.8696 8.6957
8484 1 2 -1 10.8696 8.6957
8485 1 1 -23 13.0435 8.6957
8486 1 1 -21 13.0435 8.6957
8487 1 2 -19 13.0435 8.6957
8488 1 2 -17 13.0435 8.6957
8489 1 1 -15 13.0435 8.6957
8490 1 1 -13 13.0435 8.6957
8491 1 2 -11 13.0435 8.6957
8492 1 2 -9 13.0435 8.6957
8493 1 1 -7 13.0435 8.6957
8494 1 1 -5 13.0435 8.6957
8495 1 2 -3 13.0435 8.6957
8496 1 2 -1 13.0435 8.6957
8497 1 1 -23 15.2174 8.6957
8498 1 1 -21 15.2174 8.6957
8499 1 2 -19 15.2174 8.6957
8500 1 2 -17 15.2174 8.6957
8501 1 1 -15 15.2174 8.6957
8502 1 1 -13 15.2174 8.6957
8503 1 2 -11 15.2174 8.6957
8504 1 2 -9 15.2174 8.6957
8505 1 1 -7 15.2174 8.6957
8506 1 1 -5 15.2174 8.6957
8507 1 2 -3 15.2174 8.6957
8508 1 2 -1 15.2174 8.6957
8509 1 1 -23 17.3913 8.6957
8510 1 1 -21 17.3913 8.6957
8511 1 2 -19 17.3913 8.6957
8512 1 2 -17 17.3913 8.6957
8513 1 1 -15 17.3913 8.6957
8514 1 1 -13 17.3913 8.6957
8515 1 2 -11 17.3913 8.6957
8516 1 2 -9 17.3913 8.6957
8517 1 1 -7 17.3913 8.6957
8518 1 1 -5 17.3913 8.6957
8519 1 2 -3 17.3913 8.6957
8520 1 2 -1 17.3913 8.6957
8521 1 1 -23 19.5652 8.6957
8522 1 1 -21 19.5652 8.6957
8523 1 2 -19 19.5652 8.6957
8524 1 2 -17 19.5652 8.6957
8525 1 1 -15 19.5652 8.6957
8526 1 1 -13 19.5652 8.6957
8527 1 2 -11 19.5652 8.6957
8528 1 2 -9 19.5652 8.6957
8529 1 1 -7 19.5652 8.6957
8530 1 1 -5 19.5652 8.6957
8531 1 2 -3 19.5652 8.6957
8532 1 2 -1 19.5652 8.6957
8533 1 1 -23 21.7391 8.6957
8534 1 1 -21 21.7391 8.6957
8535 1 2 -19 21.7391 8.6957
8536 1 2 -17 21.7391 8.6957
8537 1 1 -15 21.7391 8.6957
8538 1 1 -13 21.7391 8.6957
8539 1 2 -11 21.7391 8.6957
8540 1 2 -9 21.7391 8.6957
8541 1 1 -7 21.7391 8.6957
8542 1 1 -5 21.7391 8.6957
8543 1 2 -3 21.7391 8.6957
8544 1 2 -1 21.7391 8.6957
8545 1 1 -23 23.913 8.6957
8546 1 1 -21 23.913 8.6957
8547 1 2 -19 23.913 8.6957
8548 1 2 -17 23.913 8.6957
8549 1 1 -15 23.913 8.6957
8550 1 1 -13 23.913 8.6957
8551 1 2 -11 23.913 8.6957
8552 1 2 -9 23.913 8.6957
8553 1 1 -7 23.913 8.6957
8554 1 1 -5 23.913 8.6957
8555 1 2 -3 23.913 8.6957
8556 1 2 -1 23.913 8.6957
8557 1 1 1 -23.913 8.6957
8558 1 1 3 -23.913 8.6957
8559 1 2 5 -23.913 8.6957
8560 1 2 7 -23.913 8.6957
8561 1 1 9 -23.913 8.6957
8562 1 1 11 -23.913 8.6957
8563 1 2 13 -23.913 8.6957
8564 1 2 15 -23.913 8.6957
8565 1 1 17 -23.913 8.6957
8566 1 1 19 -23.913 8.6957
8567 1 2 21 -23.913 8.6957
8568 1 2 23 -23.913 8.6957
8569 1 1 1 -21.7391 8.6957
8570 1 1 3 -21.7391 8.6957
8571 1 2 5 -21.7391 8.6957
8572 1 2 7 -21.7391 8.6957
8573 1 1 9 -21.7391 8.6957
8574 1 1 11 -21.7391 8.6957
8575 1 2 13 -21.7391 8.6957
8576 1 2 15 -21.7391 8.6957
8577 1 1 17 -21.7391 8.6957
8578 1 1 19 -21.7391 8.6957
8579 1 2 21 -21.7391 8.6957
8580 1 2 23 -21.7391 8.6957
8581 1 1 1 -19.5652 8.6957
8582 1 1 3 -19.5652 8.6957
8583 1 2 5 -19.5652 8.6957
8584 1 2 7 -19.5652 8.6957
8585 1 1 9 -19.5652 8.6957
8586 1 1 11 -19.5652 8.6957
8587 1 2 13 -19.5652 8.6957
8588 1 2 15 -19.5652 8.6957
8589 1 1 17 -19.5652 8.6957
8590 1 1 19 -19.5652 8.6957
8591 1 2 21 -19.5652 8.6957
8592 1 2 23 -19.5652 8.6957
8593 1 1 1 -17.3913 8.6957
8594 1 1 3 -17.3913 8.6957
8595 1 2 5 -17.3913 8.6957
8596 1 2 7 -17.3913 8.6957
8597 1 1 9 -17.3913 8.6957
8598 1 1 11 -17.3913 8.6957
8599 1 2 13 -17.3913 8.6957
8600 1 2 15 -17.3913 8.6957
8601 1 1 17 -17.3913 8.6957
8602 1 1 19 -17.3913 8.6957
8603 1 2 21 -17.3913 8.6957
8604 1 2 23 -17.3913 8.6957
8605 1 1 1 -15.2174 8.6957
8606 1 1 3 -15.2174 8.6957
8607 1 2 5 -15.2174 8.6957
8608 1 2 7 -15.2174 8.6957
8609 1 1 9 -15.2174 8.6957
8610 1 1 11 -15.2174 8.6957
8611 1 2 13 -15.2174 8.6957
8612 1 2 15 -15.2174 8.6957
8613 1 1 17 -15.2174 8.6957
8614 1 1 19 -15.2174 8.6957
8615 1 2 21 -15.2174 8.6957
8616 1 2 23 -15.2174 8.6957
8617 1 1 1 -13.0435 8.6957
8618 1 1 3 -13.0435 8.6957
8619 1 2 5 -13.0435 8.6957
8620 1 2 7 -13.0435 8.6957
8621 1 1 9 -13.0435 8.6957
8622 1 1 11 -13.0435 8.6957
8623 1 2 13 -13.0435 8.6957
8624 1 2 15 -13.0435 8.6957
8625 1 1 17 -13.0435 8.6957
8626 1 1 19 -13.0435 8.6957
8627 1 2 21 -13.0435 8.6957
8628 1 2 23 -13.0435 8.6957
8629 1 1 1 -10.8696 8.6957
8630 1 1 3 -10.8696 8.6957
8631 1 2 5 -10.8696 8.6957
8632 1 2 7 -10.8696 8.6957
8633 1 1 9 -10.8696 8.6957
8634 1 1 11 -10.8696 8.6957
8635 1 2 13 -10.8696 8.6957
8636 1 2 15 -10.8696 8.6957
8637 1 1 17 -10.8696 8.6957
8638 1 1 19 -10.8696 8.6957
8639 1 2 21 -10.8696 8.6957
8640 1 2 23 -10.8696 8.6957
8641 1 1 1 -8.6957 8.6957
8642 1 1 3 -8.6957 8.6957
8643 1 2 5 -8.6957 8.6957
8644 1 2 7 -8.6957 8.6957
8645 1 1 9 -8.6957 8.6957
8646 1 1 11 -8.6957 8.6957
8647 1 2 13 -8.6957 8.6957
8648 1 2 15 -8.6957 8.6957
8649 1 1 17 -8.6957 8.6957
8650 1 1 19 -8.6957 8.6957
8651 1 2 21 -8.6957 8.6957
8652 1 2 23 -8.6957 8.6957
8653 1 1 1 -6.5217 8.6957
8654 1 1 3 -6.5217 8.6957
8655 1 2 5 -6.5217 8.6957
8656 1 2 7 -6.5217 8.6957
8657 1 1 9 -6.5217 8.6957
8658 1 1 11 -6.5217 8.6957
8659 1 2 13 -6.5217 8.6957
8660 1 2 15 -6.5217 8.6957
8661 1 1 17 -6.5217 8.6957
8662 1 1 19 -6.5217 8.6957
8663 1 2 21 -6.5217 8.6957
8664 1 2 23 -6.5217 8.6957
8665 1 1 1 -4.3478 8.6957
8666 1 1 3 -4.3478 8.6957
8667 1 2 5 -4.3478 8.6957
8668 1 2 7 -4.3478 8.6957
8669 1 1 9 -4.3478 8.6957
8670 1 1 11 -4.3478 8.6957
8671 1 2 13 -4.3478 8.6957
8672 1 2 15 -4.3478 8.6957
8673 1 1 17 -4.3478 8.6957
8674 1 1 19 -4.3478 8.6957
8675 1 2 21 -4.3478 8.6957
8676 1 2 23 -4.3478 8.6957
8677 1 1 1 -2.1739 8.6957
8678 1 1 3 -2.1739 8.6957
8679 1 2 5 -2.1739 8.6957
8680 1 2 7 -2.1739 8.6957
8681 1 1 9 -2.1739 8.6957
8682 1 1 11 -2.1739 8.6957
8683 1 2 13 -2.1739 8.6957
8684 1 2 15 -2.1739 8.6957
8685 1 1 17 -2.1739 8.6957
8686 1 1 19 -2.1739 8.6957
8687 1 2 21 -2.1739 8.6957
8688 1 2 23 -2.1739 8.6957
8689 1 1 1 0 8.6957
8690 1 1 3 0 8.6957
8691 1 2 5 0 8.6957
8692 1 2 7 0 8.6957
8693 1 1 9 0 8.6957
8694 1 1 11 0 8.6957
8695 1 2 13 0 8.6957
8696 1 2 15 0 8.6957
8697 1 1 17 0 8.6957
8698 1 1 19 0 8.6957
8699 1 2 21 0 8.6957
8700 1 2 23 0 8.6957
8701 1 1 1 2.1739 8.6957
8702 1 1 3 2.1739 8.6957
8703 1 2 5 2.1739 8.6957
8704 1 2 7 2.1739 8.6957
8705 1 1 9 2.1739 8.6957
8706 1 1 11 2.1739 8.6957
8707 1 2 13 2.1739 8.6957
8708 1 2 15 2.1739 8.6957
8709 1 1 17 2.1739 8.6957
8710 1 1 19 2.1739 8.6957
8711 1 2 21 2.1739 8.6957
8712 1 2 23 2.1739 8.6957
8713 1 1 1 4.3478 8.6957
8714 1 1 3 4.3478 8.6957
8715 1 2 5 4.3478 8.6957
8716 1 2 7 4.3478 8.6957
8717 1 1 9 4.3478 8.6957
8718 1 1 11 4.3478 8.6957
8719 1 2 13 4.3478 8.6957
8720 1 2 15 4.3478 8.6957
8721 1 1 17 4.3478 8.6957
8722 1 1 19 4.3478 8.6957
8723 1 2 21 4.3478 8.6957
8724 1 2 23 4.3478 8.6957
8725 1 1 1 6.5217 8.6957
8726 1 1 3 6.5217 8.6957
8727 1 2 5 6.5217 8.6957
8728 1 2 7 6.5217 8.6957
8729 1 1 9 6.5217 8.6957
8730 1 1 11 6.5217 8.6957
8731 1 2 13 6.5217 8.6957
8732 1 2 15 6.5217 8.6957
8733 1 1 17 6.5217 8.6957
8734 1 1 19 6.5217 8.6957
8735 1 2 21 6.5217 8.6957
8736 1 2 23 6.5217 8.6957
8737 1 1 1 8.6957 8.6957
8738 1 1 3 8.6957 8.6957
8739 1 2 5 8.6957 8.6957
8740 1 2 7 8.6957 8.6957
8741 1 1 9 8.6957 8.6957
8742 1 1 11 8.6957 8.6957
8743 1 2 13 8.6957 8.6957
8744 1 2 15 8.6957 8.6957
8745 1 1 17 8.6957 8.6957
8746 1 1 19 8.6957 8.6957
8747 1 2 21 8.6957 8.6957
8748 1 2 23 8.6957 8.6957
8749 1 1 1 10.8696 8.6957
8750 1 1 3 10.8696 8.6957
8751 1 2 5 10.8696 8.6957
8752 1 2 7 10.8696 8.6957
8753 1 1 9 10.8696 8.6957
8754 1 1 11 10.8696 8.6957
8755 1 2 13 10.8696 8.6957
8756 1 2 15 10.8696 8.6957
8757 1 1 17 10.8696 8.6957
8758 1 1 19 10.8696 8.6957
8759 1 2 21 10.8696 8.6957
8760 1 2 23 10.8696 8.6957
8761 1 1 1 13.0435 8.6957
8762 1 1 3 13.0435 8.6957
8763 1 2 5 13.0435 8.6957
8764 1 2 7 13.0435 8.6957
8765 1 1 9 13.0435 8.6957
8766 1 1 11 13.0435 8.6957
8767 1 2 13 13.0435 8.6957
8768 1 2 15 13.0435 8.6957
8769 1 1 17 13.0435 8.6957
8770 1 1 19 13.0435 8.6957
8771 1 2 21 13.0435 8.6957
8772 1 2 23 13.0435 8.6957
8773 1 1 1 15.2174 8.6957
8774 1 1 3 15.2174 8.6957
8775 1 2 5 15.2174 8.6957
8776 1 2 7 15.2174 8.6957
8777 1 1 9 15.2174 8.6957
8778 1 1 11 15.2174 8.6957
8779 1 2 13 15.2174 8.6957
8780 1 2 15 15.2174 8.6957
8781 1 1 17 15.2174 8.6957
8782 1 1 19 15.2174 8.6957
8783 1 2 21 15.2174 8.6957
8784 1 2 23 15.2174 8.6957
8785 1 1 1 17.3913 8.6957
8786 1 1 3 17.3913 8.6957
8787 1 2 5 17.3913 8.6957
8788 1 2 7 17.3913 8.6957
8789 1 1 9 17.3913 8.6957
8790 1 1 11 17.3913 8.6957
8791 1 2 13 17.3913 8.6957
8792 1 2 15 17.3913 8.6957
8793 1 1 17 17.3913 8.6957
8794 1 1 19 17.3913 8.6957
8795 1 2 21 17.3913 8.6957
8796 1 2 23 17.3913 8.6957
8797 1 1 1 19.5652 8.6957
8798 1 1 3 19.5652 8.6957
8799 1 2 5 19.5652 8.6957
8800 1 2 7 19.5652 8.6957
8801 1 1 9 19.5652 8.6957
8802 1 1 11 19.5652 8.6957
8803 1 2 13 19.5652 8.6957
8804 1 2 15 19.5652 8.6957
8805 1 1 17 19.5652 8.6957
8806 1 1 19 19.5652 8.6957
8807 1 2 21 19.5652 8.6957
8808 1 2 23 19.5652 8.6957
8809 1 1 1 21.7391 8.6957
8810 1 1 3 21.7391 8.6957
8811 1 2 5 21.7391 8.6957
8812 1 2 7 21.7391 8.6957
8813 1 1 9 21.7391 8.6957
8814 1 1 11 21.7391 8.6957
8815 1 2 13 21.7391 8.6957
8816 1 2 15 21.7391 8.6957
8817 1 1 17 21.7391 8.6957
8818 1 1 19 21.7391 8.6957
8819 1 2 21 21.7391 8.6957
8820 1 2 23 21.7391 8.6957
8821 1 1 1 23.913 8.6957
8822 1 1 3 23.913 8.6957
8823 1 2 5 23.913 8.6957
8824 1 2 7 23.913 8.6957
8825 1 1 9 23.913 8.6957
8826 1 1 11 23.913 8.6957
8827 1 2 13 23.913 8.6957
8828 1 2 15 23.913 8.6957
8829 1 1 17 23.913 8.6957
8830 1 1 19 23.913 8.6957
8831 1 2 21 23.913 8.6957
8832 1 2 23 23.913 8.6957
8833 1 1 -23 -23.913 10.8696
8834 1 1 -21 -23.913 10.8696
8835 1 2 -19 -23.913 10.8696
8836 1 2 -17 -23.913 10.8696
8837 1 1 -15 -23.913 10.8696
8838 1 1 -13 -23.913 10.8696
8839 1 2 -11 -23.913 10.8696
8840 1 2 -9 -23.913 10.8696
8841 1 1 -7 -23.913 10.8696
8842 1 1 -5 -23.913 10.8696
8843 1 2 -3 -23.913 10.8696
8844 1 2 -1 -23.913 10.8696
8845 1 1 -23 -21.7391 10.8696
8846 1 1 -21 -21.7391 10.8696
8847 1 2 -19 -21.7391 10.8696
8848 1 2 -17 -21.7391 10.8696
8849 1 1 -15 -21.7391 10.8696
8850 1 1 -13 -21.7391 10.8696
8851 1 2 -11 -21.7391 10.8696
8852 1 2 -9 -21.7391 10.8696
8853 1 1 -7 -21.7391 10.8696
8854 1 1 -5 -21.7391 10.8696
8855 1 2 -3 -21.7391 10.8696
8856 1 2 -1 -21.7391 10.8696
8857 1 1 -23 -19.5652 10.8696
8858 1 1 -21 -19.5652 10.8696
8859 1 2 -19 -19.5652 10.8696
8860 1 2 -17 -19.5652 10.8696
8861 1 1 -15 -19.5652 10.8696
8862 1 1 -13 -19.5652 10.8696
8863 1 2 -11 -19.5652 10.8696
8864 1 2 -9 -19.5652 10.8696
8865 1 1 -7 -19.5652 10.8696
8866 1 1 -5 -19.5652 10.8696
8867 1 2 -3 -19.5652 10.8696
8868 1 2 -1 -19.5652 10.8696
8869 1 1 -23 -17.3913 10.8696
8870 1 1 -21 -17.3913 10.8696
8871 1 2 -19 -17.3913 10.8696
8872 1 2 -17 -17.3913 10.8696
8873 1 1 -15 -17.3913 10.8696
8874 1 1 -13 -17.3913 10.8696
8875 1 2 -11 -17.3913 10.8696
8876 1 2 -9 -17.3913 10.8696
8877 1 1 -7 -17.3913 10.8696
8878 1 1 -5 -17.3913 10.8696
8879 1 2 -3 -17.3913 10.8696
8880 1 2 -1 -17.3913 10.8696
8881 1 1 -23 -15.2174 10.8696
8882 1 1 -21 -15.2174 10.8696
8883 1 2 -19 -15.2174 10.8696
8884 1 2 -17 -15.2174 10.8696
8885 1 1 -15 -15.2174 10.8696
8886 1 1 -13 -15.2174 10.8696
8887 1 2 -11 -15.2174 10.8696
8888 1 2 -9 -15.2174 10.8696
8889 1 1 -7 -15.2174 10.8696
8890 1 1 -5 -15.2174 10.8696
8891 1 2 -3 -15.2174 10.8696
8892 1 2 -1 -15.2174 10.8696
8893 1 1 -23 -13.0435 10.8696
8894 1 1 -21 -13.0435 10.8696
8895 1 2 -19 -13.0435 10.8696
8896 1 2 -17 -13.0435 10.8696
8897 1 1 -15 -13.0435 10.8696
8898 1 1 -13 -13.0435 10.8696
8899 1 2 -11 -13.0435 10.8696
8900 1 2 -9 -13.0435 10.8696
8901 1 1 -7 -13.0435 10.8696
8902 1 1 -5 -13.0435 10.8696
8903 1 2 -3 -13.0435 10.8696
8904 1 2 -1 -13.0435 10.8696
8905 1 1 -23 -10.8696 10.8696
8906 1 1 -21 -10.8696 10.8696
8907 1 2 -19 -10.8696 10.8696
8908 1 2 -17 -10.8696 10.8696
8909 1 1 -15 -10.8696 10.8696
8910 1 1 -13 -10.8696 10.8696
8911 1 2 -11 -10.8696 10.8696
8912 1 2 -9 -10.8696 10.8696
8913 1 1 -7 -10.8696 10.8696
8914 1 1 -5 -10.8696 10.8696
8915 1 2 -3 -10.8696 10.8696
8916 1 2 -1 -10.8696 10.8696
8917 1 1 -23 -8.6957 10.8696
8918 1 1 -21 -8.6957 10.8696
8919 1 2 -19 -8.6957 10.8696
8920 1 2 -17 -8.6957 10.8696
8921 1 1 -15 -8.6957 10.8696
8922 1 1 -13 -8.6957 10.8696
8923 1 2 -11 -8.6957 10.8696
8924 1 2 -9 -8.6957 10.8696
8925 1 1 -7 -8.6957 10.8696
8926 1 1 -5 -8.6957 10.8696
8927 1 2 -3 -8.6957 10.8696
8928 1 2 -1 -8.6957 10.8696
8929 1 1 -23 -6.5217 10.8696
8930 1 1 -21 -6.5217 10.8696
8931 1 2 -19 -6.5217 10.8696
8932 1 2 -17 -6.5217 10.8696
8933 1 1 -15 -6.5217 10.8696
8934 1 1 -13 -6.5217 10.8696
8935 1 2 -11 -6.5217 10.8696
8936 1 2 -9 -6.5217 10.8696
8937 1 1 -7 -6.5217 10.8696
8938 1 1 -5 -6.5217 10.8696
8939 1 2 -3 -6.5217 10.8696
8940 1 2 -1 -6.5217 10.8696
8941 1 1 -23 -4.3478 10.8696
8942 1 1 -21 -4.3478 10.8696
8943 1 2 -19 -4.3478 10.8696
8944 1 2 -17 -4.3478 10.8696
8945 1 1 -15 -4.3478 10.8696
8946 1 1 -13 -4.3478 10.8696
8947 1 2 -11 -4.3478 10.8696
8948 1 2 -9 -4.3478 10.8696
8949 1 1 -7 -4.3478 10.8696
8950 1 1 -5 -4.3478 10.8696
8951 1 2 -3 -4.3478 10.8696
8952 1 2 -1 -4.3478 10.8696
8953 1 1 -23 -2.1739 10.8696
8954 1 1 -21 -2.1739 10.8696
8955 1 2 -19 -2.1739 10.8696
8956 1 2 -17 -2.1739 10.8696
8957 1 1 -15 -2.1739 10.8696
8958 1 1 -13 -2.1739 10.8696
8959 1 2 -11 -2.1739 10.8696
8960 1 2 -9 -2.1739 10.8696
8961 1 1 -7 -2.1739 10.8696
8962 1 1 -5 -2.1739 10.8696
8963 1 2 -3 -2.1739 10.8696
8964 1 2 -1 -2.1739 10.8696
8965 1 1 -23 0 10.8696
8966 1 1 -21 0 10.8696
8967 1 2 -19 0 10.8696
8968 1 2 -17 0 10.8696
8969 1 1 -15 0 10.8696
8970 1 1 -13 0 10.8696
8971 1 2 -11 0 10.8696
8972 1 2 -9 0 10.8696
8973 1 1 -7 0 10.8696
8974 1 1 -5 0 10.8696
8975 1 2 -3 0 10.8696
8976 1 2 -1 0 10.8696
8977 1 1 -23 2.1739 10.8696
8978 1 1 -21 2.1739 10.8696
8979 1 2 -19 2.1739 10.8696
8980 1 2 -17 2.1739 10.8696
8981 1 1 -15 2.1739 10.8696
8982 1 1 -13 2.1739 10.8696
8983 1 2 -11 2.1739 10.8696
8984 1 2 -9 2.1739 10.8696
8985 1 1 -7 2.1739 10.8696
8986 1 1 -5 2.1739 10.8696
8987 1 2 -3 2.1739 10.8696
8988 1 2 -1 2.1739 10.8696
8989 1 1 -23 4.3478 10.8696
8990 1 1 -21 4.3478 10.8696
8991 1 2 -19 4.3478 10.8696
8992 1 2 -17 4.3478 10.8696
8993 1 1 -15 4.3478 10.8696
8994 1 1 -13 4.3478 10.8696
8995 1 2 -11 4.3478 10.8696
8996 1 2 -9 4.3478 10.8696
8997 1 1 -7 4.3478 10.8696
8998 1 1 -5 4.3478 10.8696
8999 1 2 -3 4.3478 10.8696
9000 1 2 -1 4.3478 10.8696
9001 1 1 -23 6.5217 10.8696
9002 1 1 -21 6.5217 10.8696
9003 1 2 -19 6.5217 10.8696
9004 1 2 -17 6.5217 10.8696
9005 1 1 -15 6.5217 10.8696
9006 1 1 -13 6.5217 10.8696
9007 1 2 -11 6.5217 10.8696
9008 1 2 -9 6.5217 10.8696
9009 1 1 -7 6.5217 10.8696
9010 1 1 -5 6.5217 10.8696
9011 1 2 -3 6.5217 10.8696
9012 1 2 -1 6.5217 10.8696
9013 1 1 -23 8.6957 10.8696
9014 1 1 -21 8.6957 10.8696
9015 1 2 -19 8.6957 10.8696
9016 1 2 -17 8.6957 10.8696
9017 1 1 -15 8.6957 10.8696
9018 1 1 -13 8.6957 10.8696
9019 1 2 -11 8.6957 10.8696
9020 1 2 -9 8.6957 10.8696
9021 1 1 -7 8.6957 10.8696
9022 1 1 -5 8.6957 10.8696
9023 1 2 -3 8.6957 10.8696
9024 1 2 -1 8.6957 10.8696
9025 1 1 -23 10.8696 10.8696
9026 1 1 -21 10.8696 10.8696
9027 1 2 -19 10.8696 10.8696
9028 1 2 -17 10.8696 10.8696
9029 1 1 -15 10.8696 10.8696
9030 1 1 -13 10.8696 10.8696
9031 1 2 -11 10.8696 10.8696
9032 1 2 -9 10.8696 10.8696
9033 1 1 -7 10.8696 10.8696
9034 1 1 -5 10.8696 10.8696
9035 1 2 -3 10.8696 10.8696
9036 1 2 -1 10.8696 10.8696
9037 1 1 -23 13.0435 10.8696
9038 1 1 -21 13.0435 10.8696
9039 1 2 -19 13.0435 10.8696
9040 1 2 -17 13.0435 10.8696
9041 1 1 -15 13.0435 10.8696
9042 1 1 -13 13.0435 10.8696
9043 1 2 -11 13.0435 10.8696
9044 1 2 -9 13.0435 10.8696
9045 1 1 -7 13.0435 10.8696
9046 1 1 -5 13.0435 10.8696
9047 1 2 -3 13.0435 10.8696
9048 1 2 -1 13.0435 10.8696
9049 1 1 -23 15.2174 10.8696
9050 1 1 -21 15.2174 10.8696
9051 1 2 -19 15.2174 10.8696
9052 1 2 -17 15.2174 10.8696
9053 1 1 -15 15.2174 10.8696
9054 1 1 -13 15.2174 10.8696
9055 1 2 -11 15.2174 10.8696
9056 1 2 -9 15.2174 10.8696
9057 1 1 -7 15.2174 10.8696
9058 1 1 -5 15.2174 10.8696
9059 1 2 -3 15.2174 10.8696
9060 1 2 -1 15.2174 10.8696
9061 1 1 -23 17.3913 10.8696
9062 1 1 -21 17.3913 10.8696
9063 1 2 -19 17.3913 10.8696
9064 1 2 -17 17.3913 10.8696
9065 1 1 -15 17.3913 10.8696
9066 1 1 -13 17.3913 10.8696
9067 1 2 -11 17.3913 10.8696
9068 1 2 -9 17.3913 10.8696
9069 1 1 -7 17.3913 10.8696
9070 1 1 -5 17.3913 10.8696
9071 1 2 -3 17.3913 10.8696
9072 1 2 -1 17.3913 10.8696
9073 1 1 -23 19.5652 10.8696
9074 1 1 -21 19.5652 10.8696
9075 1 2 -19 19.5652 10.8696
9076 1 2 -17 19.5652 10.8696
9077 1 1 -15 19.5652 10.8696
9078 1 1 -13 19.5652 10.8696
9079 1 2 -11 19.5652 10.8696
9080 1 2 -9 19.5652 10.8696
9081 1 1 -7 19.5652 10.8696
9082 1 1 -5 19.5652 10.8696
9083 1 2 -3 19.5652 10.8696
9084 1 2 -1 19.5652 10.8696
9085 1 1 -23 21.7391 10.8696
9086 1 1 -21 21.7391 10.8696
9087 1 2 -19 21.7391 10.8696
9088 1 2 -17 21.7391 10.8696
9089 1 1 -15 21.7391 10.8696
9090 1 1 -13 21.7391 10.8696
9091 1 2 -11 21.7391 10.8696
9092 1 2 -9 21.7391 10.8696
9093 1 1 -7 21.7391 10.8696
9094 1 1 -5 21.7391 10.8696
9095 1 2 -3 21.7391 10.8696
9096 1 2 -1 21.7391 10.8696
9097 1 1 -23 23.913 10.8696
9098 1 1 -21 23.913 10.8696
9099 1 2 -19 23.913 10.8696
9100 1 2 -17 23.913 10.8696
9101 1 1 -15 23.913 10.8696
9102 1 1 -13 23.913 10.8696
9103 1 2 -11 23.913 10.8696
9104 1 2 -9 23.913 10.8696
9105 1 1 -7 23.913 10.8696
9106 1 1 -5 23.913 10.8696
9107 1 2 -3 23.913 10.8696
9108 1 2 -1 23.913 10.8696
9109 1 1 1 -23.913 10.8696
9110 1 1 3 -23.913 10.8696
9111 1 2 5 -23.913 10.8696
9112 1 2 7 -23.913 10.8696
9113 1 1 9 -23.913 10.8696
9114 1 1 11 -23.913 10.8696
9115 1 2 13 -23.913 10.8696
9116 1 2 15 -23.913 10.8696
9117 1 1 17 -23.913 10.8696
9118 1 1 19 -23.913 10.8696
9119 1 2 21 -23.913 10.8696
9120 1 2 23 -23.913 10.8696
9121 1 1 1 -21.7391 10.8696
9122 1 1 3 -21.7391 10.8696
9123 1 2 5 -21.7391 10.8696
9124 1 2 7 -21.7391 10.8696
9125 1 1 9 -21.7391 10.8696
9126 1 1 11 -21.7391 10.8696
9127 1 2 13 -21.7391 10.8696
9128 1 2 15 -21.7391 10.8696
9129 1 1 17 -21.7391 10.8696
9130 1 1 19 -21.7391 10.8696
9131 1 2 21 -21.7391 10.8696
9132 1 2 23 -21.7391 10.8696
9133 1 1 1 -19.5652 10.8696
9134 1 1 3 -19.5652 10.8696
9135 1 2 5 -19.5652 10.8696
9136 1 2 7 -19.5652 10.8696
9137 1 1 9 -19.5652 10.8696
9138 1 1 11 -19.5652 10.8696
9139 1 2 13 -19.5652 10.8696
9140 1 2 15 -19.5652 10.8696
9141 1 1 17 -19.5652 10.8696
9142 1 1 19 -19.5652 10.8696
9143 1 2 21 -19.5652 10.8696
9144 1 2 23 -19.5652 10.8696
9145 1 1 1 -17.3913 10.8696
9146 1 1 3 -17.3913 10.8696
9147 1 2 5 -17.3913 10.8696
9148 1 2 7 -17.3913 10.8696
9149 1 1 9 -17.3913 10.8696
9150 1 1 11 -17.3913 10.8696
9151 1 2 13 -17.3913 10.8696
9152 1 2 15 -17.3913 10.8696
9153 1 1 17 -17.3913 10.8696
9154 1 1 19 -17.3913 10.8696
9155 1 2 21 -17.3913 10.8696
9156 1 2 23 -17.3913 10.8696
9157 1 1 1 -15.2174 10.8696
9158 1 1 3 -15.2174 10.8696
9159 1 2 5 -15.2174 10.8696
9160 1 2 7 -15.2174 10.8696
9161 1 1 9 -15.2174 10.8696
9162 1 1 11 -15.2174 10.8696
9163 1 2 13 -15.2174 10.8696
9164 1 2 15 -15.2174 10.8696
9165 1 1 17 -15.2174 10.8696
9166 1 1 19 -15.2174 10.8696
9167 1 2 21 -15.2174 10.8696
9168 1 2 23 -15.2174 10.8696
9169 1 1 1 -13.0435 10.8696
9170 1 1 3 -13.0435 10.8696
9171 1 2 5 -13.0435 10.8696
9172 1 2 7 -13.0435 10.8696
9173 1 1 9 -13.0435 10.8696
9174 1 1 11 -13.0435 10.8696
9175 1 2 13 -13.0435 10.8696
9176 1 2 15 -13.0435 10.8696
9177 1 1 17 -13.0435 10.8696
9178 1 1 19 -13.0435 10.8696
9179 1 2 21 -13.0435 10.8696
9180 1 2 23 -13.0435 10.8696
9181 1 1 1 -10.8696 10.8696
9182 1 1 3 -10.8696 10.8696
9183 1 2 5 -10.8696 10.8696
9184 1 2 7 -10.8696 10.8696
9185 1 1 9 -10.8696 10.8696
9186 1 1 11 -10.8696 10.8696
9187 1 2 13 -10.8696 10.8696
9188 1 2 15 -10.8696 10.8696
9189 1 1 17 -10.8696 10.8696
9190 1 1 19 -10.8696 10.8696
9191 1 2 21 -10.8696 10.8696
9192 1 2 23 -10.8696 10.8696
9193 1 1 1 -8.6957 10.8696
9194 1 1 3 -8.6957 10.8696
9195 1 2 5 -8.6957 10.8696
9196 1 2 7 -8.6957 10.8696
9197 1 1 9 -8.6957 10.8696
9198 1 1 11 -8.6957 10.8696
9199 1 2 13 -8.6957 10.8696
9200 1 2 15 -8.6957 10.8696
9201 1 1 17 -8.6957 10.8696
9202 1 1 19 -8.6957 10.8696
9203 1 2 21 -8.6957 10.8696
9204 1 2 23 -8.6957 10.8696
9205 1 1 1 -6.5217 10.8696
9206 1 1 3 -6.5217 10.8696
9207 1 2 5 -6.5217 10.8696
9208 1 2 7 -6.5217 10.8696
9209 1 1 9 -6.5217 10.8696
9210 1 1 11 -6.5217 10.8696
9211 1 2 13 -6.5217 10.8696
9212 1 2 15 -6.5217 10.8696
9213 1 1 17 -6.5217 10.8696
9214 1 1 19 -6.5217 10.8696
9215 1 2 21 -6.5217 10.8696
9216 1 2 23 -6.5217 10.8696
9217 1 1 1 -4.3478 10.8696
9218 1 1 3 -4.3478 10.8696
9219 1 2 5 -4.3478 10.8696
9220 1 2 7 -4.3478 10.8696
9221 1 1 9 -4.3478 10.8696
9222 1 1 11 -4.3478 10.8696
9223 1 2 13 -4.3478 10.8696
9224 1 2 15 -4.3478 10.8696
9225 1 1 17 -4.3478 10.8696
9226 1 1 19 -4.3478 10.8696
9227 1 2 21 -4.3478 10.8696
9228 1 2 23 -4.3478 10.8696
9229 1 1 1 -2.1739 10.8696
9230 1 1 3 -2.1739 10.8696
9231 1 2 5 -2.1739 10.8696
9232 1 2 7 -2.1739 10.8696
9233 1 1 9 -2.1739 10.8696
9234 1 1 11 -2.1739 10.8696
9235 1 2 13 -2.1739 10.8696
9236 1 2 15 -2.1739 10.8696
9237 1 1 17 -2.1739 10.8696
9238 1 1 19 -2.1739 10.8696
9239 1 2 21 -2.1739 10.8696
9240 1 2 23 -2.1739 10.8696
9241 1 1 1 0 10.8696
9242 1 1 3 0 10.8696
9243 1 2 5 0 10.8696
9244 1 2 7 0 10.8696
9245 1 1 9 0 10.8696
9246 1 1 11 0 10.8696
9247 1 2 13 0 10.8696
9248 1 2 15 0 10.8696
9249 1 1 17 0 10.8696
9250 1 1 19 0 10.8696
9251 1 2 21 0 10.8696
9252 1 2 23 0 10.8696
9253 1 1 1 2.1739 10.8696
9254 1 1 3 2.1739 10.8696
9255 1 2 5 2.1739 10.8696
9256 1 2 7 2.1739 10.8696
9257 1 1 9 2.1739 10.8696
9258 1 1 11 2.1739 10.8696
9259 1 2 13 2.1739 10.8696
9260 1 2 15 2.1739 10.8696
9261 1 1 17 2.1739 10.8696
9262 1 1 19 2.1739 10.8696
9263 1 2 21 2.1739 10.8696
9264 1 2 23 2.1739 10.8696
9265 1 1 1 4.3478 10.8696
9266 1 1 3 4.3478 10.8696
9267 1 2 5 4.3478 10.8696
9268 1 2 7 4.3478 10.8696
9269 1 1 9 4.3478 10.8696
9270 1 1 11 4.3478 10.8696
9271 1 2 13 4.3478 10.8696
9272 1 2 15 4.3478 10.8696
9273 1 1 17 4.3478 10.8696
9274 1 1 19 4.3478 10.8696
9275 1 2 21 4.3478 10.8696
9276 1 2 23 4.3478 10.8696
9277 1 1 1 6.5217 10.8696
9278 1 1 3 6.5217 10.8696
9279 1 2 5 6.5217 10.8696
9280 1 2 7 6.5217 10.8696
9281 1 1 9 6.5217 10.8696
9282 1 1 11 6.5217 10.8696
9283 1 2 13 6.5217 10.8696
9284 1 2 15 6.5217 10.8696
9285 1 1 17 6.5217 10.8696
9286 1 1 19 6.5217 10.8696
9287 1 2 21 6.5217 10.8696
9288 1 2 23 6.5217 10.8696
9289 1 1 1 8.6957 10.8696
9290 1 1 3 8.6957 10.8696
9291 1 2 5 8.6957 10.8696
9292 1 2 7 8.6957 10.8696
9293 1 1 9 8.6957 10.8696
9294 1 1 11 8.6957 10.8696
9295 1 2 13 8.6957 10.8696
9296 1 2 15 8.6957 10.8696
9297 1 1 17 8.6957 10.8696
9298 1 1 19 8.6957 10.8696
9299 1 2 21 8.6957 10.8696
9300 1 2 23 8.6957 10.8696
9301 1 1 1 10.8696 10.8696
9302 1 1 3 10.8696 10.8696
9303 1 2 5 10.8696 10.8696
9304 1 2 7 10.8696 10.8696
9305 1 1 9 10.8696 10.8696
9306 1 1 11 10.8696 10.8696
9307 1 2 13 10.8696 10.8696
9308 1 2 15 10.8696 10.8696
9309 1 1 17 10.8696 10.8696
9310 1 1 19 10.8696 10.8696
9311 1 2 21 10.8696 10.8696
9312 1 2 23 10.8696 10.8696
9313 1 1 1 13.0435 10.8696
9314 1 1 3 13.0435 10.8696
9315 1 2 5 13.0435 10.8696
9316 1 2 7 13.0435 10.8696
9317 1 1 9 13.0435 10.8696
9318 1 1 11 13.0435 10.8696
9319 1 2 13 13.0435 10.8696
9320 1 2 15 13.0435 10.8696
9321 1 1 17 13.0435 10.8696
9322 1 1 19 13.0435 10.8696
9323 1 2 21 13.0435 10.8696
9324 1 2 23 13.0435 10.8696
9325 1 1 1 15.2174 10.8696
9326 1 1 3 15.2174 10.8696
9327 1 2 5 15.2174 10.8696
9328 1 2 7 15.2174 10.8696
9329 1 1 9 15.2174 10.8696
9330 1 1 11 15.2174 10.8696
9331 1 2 13 15.2174 10.8696
9332 1 2 15 15.2174 10.8696
9333 1 1 17 15.2174 10.8696
9334 1 1 19 15.2174 10.8696
9335 1 2 21 15.2174 10.8696
9336 1 2 23 15.2174 10.8696
9337 1 1 1 17.3913 10.8696
9338 1 1 3 17.3913 10.8696
9339 1 2 5 17.3913 10.8696
9340 1 2 7 17.3913 10.8696
9341 1 1 9 17.3913 10.8696
9342 1 1 11 17.3913 10.8696
9343 1 2 13 17.3913 10.8696
9344 1 2 15 17.3913 10.8696
9345 1 1 17 17.3913 10.8696
9346 1 1 19 17.3913 10.8696
9347 1 2 21 17.3913 10.8696
9348 1 2 23 17.3913 10.8696
9349 1 1 1 19.5652 10.8696
9350 1 1 3 19.5652 10.8696
9351 1 2 5 19.5652 10.8696
9352 1 2 7 19.5652 10.8696
9353 1 1 9 19.5652 10.8696
9354 1 1 11 19.5652 10.8696
9355 1 2 13 19.5652 10.8696
9356 1 2 15 19.5652 10.8696
9357 1 1 17 19.5652 10.8696
9358 1 1 19 19.5652 10.8696
9359 1 2 21 19.5652 10.8696
9360 1 2 23 19.5652 10.8696
9361 1 1 1 21.7391 10.8696
9362 1 1 3 21.7391 10.8696
9363 1 2 5 21.7391 10.8696
9364 1 2 7 21.7391 10.8696
9365 1 1 9 21.7391 10.8696
9366 1 1 11 21.7391 10.8696
9367 1 2 13 21.7391 10.8696
9368 1 2 15 21.7391 10.8696
9369 1 1 17 21.7391 10.8696
9370 1 1 19 21.7391 10.8696
9371 1 2 21 21.7391 10.8696
9372 1 2 23 21.7391 10.8696
9373 1 1 1 23.913 10.8696
9374 1 1 3 23.913 10.8696
9375 1 2 5 23.913 10.8696
9376 1 2 7 23.913 10.8696
9377 1 1 9 23.913 10.8696
9378 1 1 11 23.913 10.8696
9379 1 2 13 23.913 10.8696
9380 1 2 15 23.913 10.8696
9381 1 1 17 23.913 10.8696
9382 1 1 19 23.913 10.8696
9383 1 2 21 23.913 10.8696
9384 1 2 23 23.913 10.8696
9385 1 1 -23 -23.913 13.0435
9386 1 1 -21 -23.913 13.0435
9387 1 2 -19 -23.913 13.0435
9388 1 2 -17 -23.913 13.0435
9389 1 1 -15 -23.913 13.0435
9390 1 1 -13 -23.913 13.0435
9391 1 2 -11 -23.913 13.0435
9392 1 2 -9 -23.913 13.0435
9393 1 1 -7 -23.913 13.0435
9394 1 1 -5 -23.913 13.0435
9395 1 2 -3 -23.913 13.0435
9396 1 2 -1 -23.913 13.0435
9397 1 1 -23 -21.7391 13.0435
9398 1 1 -21 -21.7391 13.0435
9399 1 2 -19 -21.7391 13.0435
9400 1 2 -17 -21.7391 13.0435
9401 1 1 -15 -21.7391 13.0435
9402 1 1 -13 -21.7391 13.0435
9403 1 2 -11 -21.7391 13.0435
9404 1 2 -9 -21.7391 13.0435
9405 1 1 -7 -21.7391 13.0435
9406 1 1 -5 -21.7391 13.0435
9407 1 2 -3 -21.7391 13.0435
9408 1 2 -1 -21.7391 13.0435
9409 1 1 -23 -19.5652 13.0435
9410 1 1 -21 -19.5652 13.0435
9411 1 2 -19 -19.5652 13.0435
9412 1 2 -17 -19.5652 13.0435
9413 1 1 -15 -19.5652 13.0435
9414 1 1 -13 -19.5652 13.0435
9415 1 2 -11 -19.5652 13.0435
9416 1 2 -9 -19.5652 13.0435
9417 1 1 -7 -19.5652 13.0435
9418 1 1 -5 -19.5652 13.0435
9419 1 2 -3 -19.5652 13.0435
9420 1 2 -1 -19.5652 13.0435
9421 1 1 -23 -17.3913 13.0435
9422 1 1 -21 -17.3913 13.0435
9423 1 2 -19 -17.3913 13.0435
9424 1 2 -17 -17.3913 13.0435
9425 1 1 -15 -17.3913 13.0435
9426 1 1 -13 -17.3913 13.0435
9427 1 2 -11 -17.3913 13.0435
9428 1 2 -9 -17.3913 13.0435
9429 1 1 -7 -17.3913 13.0435
9430 1 1 -5 -17.3913 13.0435
9431 1 2 -3 -17.3913 13.0435
9432 1 2 -1 -17.3913 13.0435
9433 1 1 -23 -15.2174 13.0435
9434 1 1 -21 -15.2174 13.0435
9435 1 2 -19 -15.2174 13.0435
9436 1 2 -17 -15.2174 13.0435
9437 1 1 -15 -15.2174 13.0435
9438 1 1 -13 -15.2174 13.0435
9439 1 2 -11 -15.2174 13.0435
9440 1 2 -9 -15.2174 13.0435
9441 1 1 -7 -15.2174 13.0435
9442 1 1 -5 -15.2174 13.0435
9443 1 2 -3 -15.2174 13.0435
9444 1 2 -1 -15.2174 13.0435
9445 1 1 -23 -13.0435 13.0435
9446 1 1 -21 -13.0435 13.0435
9447 1 2 -19 -13.0435 13.0435
9448 1 2 -17 -13.0435 13.0435
9449 1 1 -15 -13.0435 13.0435
9450 1 1 -13 -13.0435 13.0435
9451 1 2 -11 -13.0435 13.0435
9452 1 2 -9 -13.0435 13.0435
9453 1 1 -7 -13.0435 13.0435
9454 1 1 -5 -13.0435 13.0435
9455 1 2 -3 -13.0435 13.0435
9456 1 2 -1 -13.0435 13.0435
9457 1 1 -23 -10.8696 13.0435
9458 1 1 -21 -10.8696 13.0435
9459 1 2 -19 -10.8696 13.0435
9460 1 2 -17 -10.8696 13.0435
9461 1 1 -15 -10.8696 13.0435
9462 1 1 -13 -10.8696 13.0435
9463 1 2 -11 -10.8696 13.0435
9464 1 2 -9 -10.8696 13.0435
9465 1 1 -7 -10.8696 13.0435
9466 1 1 -5 -10.8696 13.0435
9467 1 2 -3 -10.8696 13.0435
9468 1 2 -1 -10.8696 13.0435
9469 1 1 -23 -8.6957 13.0435
9470 1 1 -21 -8.6957 13.0435
9471 1 2 -19 -8.6957 13.0435
9472 1 2 -17 -8.6957 13.0435
9473 1 1 -15 -8.6957 13.0435
9474 1 1 -13 -8.6957 13.0435
9475 1 2 -11 -8.6957 13.0435
9476 1 2 -9 -8.6957 13.0435
9477 1 1 -7 -8.6957 13.0435
9478 1 1 -5 -8.6957 13.0435
9479 1 2 -3 -8.6957 13.0435
9480 1 2 -1 -8.6957 13.0435
9481 1 1 -23 -6.5217 13.0435
9482 1 1 -21 -6.5217 13.0435
9483 1 2 -19 -6.5217 13.0435
9484 1 2 -17 -6.5217 13.0435
9485 1 1 -15 -6.5217 13.0435
9486 1 1 -13 -6.5217 13.0435
9487 1 2 -11 -6.5217 13.0435
9488 1 2 -9 -6.5217 13.0435
9489 1 1 -7 -6.5217 13.0435
9490 1 1 -5 -6.5217 13.0435
9491 1 2 -3 -6.5217 13.0435
9492 1 2 -1 -6.5217 13.0435
9493 1 1 -23 -4.3478 13.0435
9494 1 1 -21 -4.3478 13.0435
9495 1 2 -19 -4.3478 13.0435
9496 1 2 -17 -4.3478 13.0435
9497 1 1 -15 -4.3478 13.0435
9498 1 1 -13 -4.3478 13.0435
9499 1 2 -11 -4.3478 13.0435
9500 1 2 -9 -4.3478 13.0435
9501 1 1 -7 -4.3478 13.0435
9502 1 1 -5 -4.3478 13.0435
9503 1 2 -3 -4.3478 13.0435
9504 1 2 -1 -4.3478 13.0435
9505 1 1 -23 -2.1739 13.0435
9506 1 1 -21 -2.1739 13.0435
9507 1 2 -19 -2.1739 13.0435
9508 1 2 -17 -2.1739 13.0435
9509 1 1 -15 -2.1739 13.0435
9510 1 1 -13 -2.1739 13.0435
9511 1 2 -11 -2.1739 13.0435
9512 1 2 -9 -2.1739 13.0435
9513 1 1 -7 -2.1739 13.0435
9514 1 1 -5 -2.1739 13.0435
9515 1 2 -3 -2.1739 13.0435
9516 1 2 -1 -2.1739 13.0435
9517 1 1 -23 0 13.0435
9518 1 1 -21 0 13.0435
9519 1 2 -19 0 13.0435
9520 1 2 -17 0 13.0435
9521 1 1 -15 0 13.0435
9522 1 1 -13 0 13.0435
9523 1 2 -11 0 13.0435
9524 1 2 -9 0 13.0435
9525 1 1 -7 0 13.0435
9526 1 1 -5 0 13.0435
9527 1 2 -3 0 13.0435
9528 1 2 -1 0 13.0435
9529 1 1 -23 2.1739 13.0435
9530 1 1 -21 2.1739 13.0435
9531 1 2 -19 2.1739 13.0435
9532 1 2 -17 2.1739 13.0435
9533 1 1 -15 2.1739 13.0435
9534 1 1 -13 2.1739 13.0435
9535 1 2 -11 2.1739 13.0435
9536 1 2 -9 2.1739 13.0435
9537 1 1 -7 2.1739 13.0435
9538 1 1 -5 2.1739 13.0435
9539 1 2 -3 2.1739 13.0435
9540 1 2 -1 2.1739 13.0435
9541 1 1 -23 4.3478 13.0435
9542 1 1 -21 4.3478 13.0435
9543 1 2 -19 4.3478 13.0435
9544 1 2 -17 4.3478 13.0435
9545 1 1 -15 4.3478 13.0435
9546 1 1 -13 4.3478 13.0435
9547 1 2 -11 4.3478 13.0435
9548 1 2 -9 4.3478 13.0435
9549 1 1 -7 4.3478 13.0435
9550 1 1 -5 4.3478 13.0435
9551 1 2 -3 4.3478 13.0435
9552 1 2 -1 4.3478 13.0435
9553 1 1 -23 6.5217 13.0435
9554 1 1 -21 6.5217 13.0435
9555 1 2 -19 6.5217 13.0435
9556 1 2 -17 6.5217 13.0435
9557 1 1 -15 6.5217 13.0435
9558 1 1 -13 6.5217 13.0435
9559 1 2 -11 6.5217 13.0435
9560 1 2 -9 6.5217 13.0435
9561 1 1 -7 6.5217 13.0435
9562 1 1 -5 6.5217 13.0435
9563 1 2 -3 6.5217 13.0435
9564 1 2 -1 6.5217 13.0435
9565 1 1 -23 8.6957 13.0435
9566 1 1 -21 8.6957 13.0435
9567 1 2 -19 8.6957 13.0435
9568 1 2 -17 8.6957 13.0435
9569 1 1 -15 8.6957 13.0435
9570 1 1 -13 8.6957 13.0435
9571 1 2 -11 8.6957 13.0435
9572 1 2 -9 8.6957 13.0435
9573 1 1 -7 8.6957 13.0435
9574 1 1 -5 8.6957 13.0435
9575 1 2 -3 8.6957 13.0435
9576 1 2 -1 8.6957 13.0435
9577 1 1 -23 10.8696 13.0435
9578 1 1 -21 10.8696 13.0435
9579 1 2 -19 10.8696 13.0435
9580 1 2 -17 10.8696 13.0435
9581 1 1 -15 10.8696 13.0435
9582 1 1 -13 10.8696 13.0435
9583 1 2 -11 10.8696 13.0435
9584 1 2 -9 10.8696 13.0435
9585 1 1 -7 10.8696 13.0435
9586 1 1 -5 10.8696 13.0435
9587 1 2 -3 10.8696 13.0435
9588 1 2 -1 10.8696 13.0435
9589 1 1 -23 13.0435 13.0435
9590 1 1 -21 13.0435 13.0435
9591 1 2 -19 13.0435 13.0435
9592 1 2 -17 13.0435 13.0435
9593 1 1 -15 13.0435 13.0435
9594 1 1 -13 13.0435 13.0435
9595 1 2 -11 13.0435 13.0435
9596 1 2 -9 13.0435 13.0435
9597 1 1 -7 13.0435 13.0435
9598 1 1 -5 13.0435 13.0435
9599 1 2 -3 13.0435 13.0435
9600 1 2 -1 13.0435 13.0435
9601 1 1 -23 15.2174 13.0435
9602 1 1 -21 15.2174 13.0435
9603 1 2 -19 15.2174 13.0435
9604 1 2 -17 15.2174 13.0435
9605 1 1 -15 15.2174 13.0435
9606 1 1 -13 15.2174 13.0435
9607 1 2 -11 15.2174 13.0435
9608 1 2 -9 15.2174 13.0435
9609 1 1 -7 15.2174 13.0435
9610 1 1 -5 15.2174 13.0435
9611 1 2 -3 15.2174 13.0435
9612 1 2 -1 15.2174 13.0435
9613 1 1 -23 17.3913 13.0435
9614 1 1 -21 17.3913 13.0435
9615 1 2 -19 17.3913 13.0435
9616 1 2 -17 17.3913 13.0435
9617 1 1 -15 17.3913 13.0435
9618 1 1 -13 17.3913 13.0435
9619 1 2 -11 17.3913 13.0435
9620 1 2 -9 17.3913 13.0435
9621 1 1 -7 17.3913 13.0435
9622 1 1 -5 17.3913 13.0435
9623 1 2 -3 17.3913 13.0435
9624 1 2 -1 17.3913 13.0435
9625 1 1 -23 19.5652 13.0435
9626 1 1 -21 19.5652 13.0435
9627 1 2 -19 19.5652 13.0435
9628 1 2 -17 19.5652 13.0435
9629 1 1 -15 19.5652 13.0435
9630 1 1 -13 19.5652 13.0435
9631 1 2 -11 19.5652 13.0435
9632 1 2 -9 19.5652 13.0435
9633 1 1 -7 19.5652 13.0435
9634 1 1 -5 19.5652 13.0435
9635 1 2 -3 19.5652 13.0435
9636 1 2 -1 19.5652 13.0435
9637 1 1 -23 21.7391 13.0435
9638 1 1 -21 21.7391 13.0435
9639 1 2 -19 21.7391 13.0435
9640 1 2 -17 21.7391 13.0435
9641 1 1 -15 21.7391 13.0435
9642 1 1 -13 21.7391 13.0435
9643 1 2 -11 21.7391 13.0435
9644 1 2 -9 21.7391 13.0435
9645 1 1 -7 21.7391 13.0435
9646 1 1 -5 21.7391 13.0435
9647 1 2 -3 21.7391 13.0435
9648 1 2 -1 21.7391 13.0435
9649 1 1 -23 23.913 13.0435
9650 1 1 -21 23.913 13.0435
9651 1 2 -19 23.913 13.0435
9652 1 2 -17 23.913 13.0435
9653 1 1 -15 23.913 13.0435
9654 1 1 -13 23.913 13.0435
9655 1 2 -11 23.913 13.0435
9656 1 2 -9 23.913 13.0435
9657 1 1 -7 23.913 13.0435
9658 1 1 -5 23.913 13.0435
9659 1 2 -3 23.913 13.0435
9660 1 2 -1 23.913 13.0435
9661 1 1 1 -23.913 13.0435
9662 1 1 3 -23.913 13.0435
9663 1 2 5 -23.913 13.0435
9664 1 2 7 -23.913 13.0435
9665 1 1 9 -23.913 13.0435
9666 1 1 11 -23.913 13.0435
9667 1 2 13 -23.913 13.0435
9668 1 2 15 -23.913 13.0435
9669 1 1 17 -23.913 13.0435
9670 1 1 19 -23.913 13.0435
9671 1 2 21 -23.913 13.0435
9672 1 2 23 -23.913 13.0435
9673 1 1 1 -21.7391 13.0435
9674 1 1 3 -21.7391 13.0435
9675 1 2 5 -21.7391 13.0435
9676 1 2 7 -21.7391 13.0435
9677 1 1 9 -21.7391 13.0435
9678 1 1 11 -21.7391 13.0435
9679 1 2 13 -21.7391 13.0435
9680 1 2 15 -21.7391 13.0435
9681 1 1 17 -21.7391 13.0435
9682 1 1 19 -21.7391 13.0435
9683 1 2 21 -21.7391 13.0435
9684 1 2 23 -21.7391 13.0435
9685 1 1 1 -19.5652 13.0435
9686 1 1 3 -19.5652 13.0435
9687 1 2 5 -19.5652 13.0435
9688 1 2 7 -19.5652 13.0435
9689 1 1 9 -19.5652 13.0435
9690 1 1 11 -19.5652 13.0435
9691 1 2 13 -19.5652 13.0435
9692 1 2 15 -19.5652 13.0435
9693 1 1 17 -19.5652 13.0435
9694 1 1 19 -19.5652 13.0435
9695 1 2 21 -19.5652 13.0435
9696 1 2 23 -19.5652 13.0435
9697 1 1 1 -17.3913 13.0435
9698 1 1 3 -17.3913 13.0435
9699 1 2 5 -17.3913 13.0435
9700 1 2 7 -17.3913 13.0435
9701 1 1 9 -17.3913 13.0435
9702 1 1 11 -17.3913 13.0435
9703 1 2 13 -17.3913 13.0435
9704 1 2 15 -17.3913 13.0435
9705 1 1 17 -17.3913 13.0435
9706 1 1 19 -17.3913 13.0435
9707 1 2 21 -17.3913 13.0435
9708 1 2 23 -17.3913 13.0435
9709 1 1 1 -15.2174 13.0435
9710 1 1 3 -15.2174 13.0435
9711 1 2 5 -15.2174 13.0435
9712 1 2 7 -15.2174 13.0435
9713 1 1 9 -15.2174 13.0435
9714 1 1 11 -15.2174 13.0435
9715 1 2 13 -15.2174 13.0435
9716 1 2 15 -15.2174 13.0435
9717 1 1 17 -15.2174 13.0435
9718 1 1 19 -15.2174 13.0435
9719 1 2 21 -15.2174 13.0435
9720 1 2 23 -15.2174 13.0435
9721 1 1 1 -13.0435 13.0435
9722 1 1 3 -13.0435 13.0435
9723 1 2 5 -13.0435 13.0435
9724 1 2 7 -13.0435 13.0435
9725 1 1 9 -13.0435 13.0435
9726 1 1 11 -13.0435 13.0435
9727 1 2 13 -13.0435 13.0435
9728 1 2 15 -13.0435 13.0435
9729 1 1 17 -13.0435 13.0435
9730 1 1 19 -13.0435 13.0435
9731 1 2 21 -13.0435 13.0435
9732 1 2 23 -13.0435 13.0435
9733 1 1 1 -10.8696 13.0435
9734 1 1 3 -10.8696 13.0435
9735 1 2 5 -10.8696 13.0435
9736 1 2 7 -10.8696 13.0435
9737 1 1 9 -10.8696 13.0435
9738 1 1 11 -10.8696 13.0435
9739 1 2 13 -10.8696 13.0435
9740 1 2 15 -10.8696 13.0435
9741 1 1 17 -10.8696 13.0435
9742 1 1 19 -10.8696 13.0435
9743 1 2 21 -10.8696 13.0435
9744 1 2 23 -10.8696 13.0435
9745 1 1 1 -8.6957 13.0435
9746 1 1 3 -8.6957 13.0435
9747 1 2 5 -8.6957 13.0435
9748 1 2 7 -8.6957 13.0435
9749 1 1 9 -8.6957 13.0435
9750 1 1 11 -8.6957 13.0435
9751 1 2 13 -8.6957 13.0435
9752 1 2 15 -8.6957 13.0435
9753 1 1 17 -8.6957 13.0435
9754 1 1 19 -8.6957 13.0435
9755 1 2 21 -8.6957 13.0435
9756 1 2 23 -8.6957 13.0435
9757 1 1 1 -6.5217 13.0435
9758 1 1 3 -6.5217 13.0435
9759 1 2 5 -6.5217 13.0435
9760 1 2 7 -6.5217 13.0435
9761 1 1 9 -6.5217 13.0435
9762 1 1 11 -6.5217 13.0435
9763 1 2 13 -6.5217 13.0435
9764 1 2 15 -6.5217 13.0435
9765 1 1 17 -6.5217 13.0435
9766 1 1 19 -6.5217 13.0435
9767 1 2 21 -6.5217 13.0435
9768 1 2 23 -6.5217 13.0435
9769 1 1 1 -4.3478 13.0435
9770 1 1 3 -4.3478 13.0435
9771 1 2 5 -4.3478 13.0435
9772 1 2 7 -4.3478 13.0435
9773 1 1 9 -4.3478 13.0435
9774 1 1 11 -4.3478 13.0435
9775 1 2 13 -4.3478 13.0435
9776 1 2 15 -4.3478 13.0435
9777 1 1 17 -4.3478 13.0435
9778 1 1 19 -4.3478 13.0435
9779 1 2 21 -4.3478 13.0435
9780 1 2 23 -4.3478 13.0435
9781 1 1 1 -2.1739 13.0435
9782 1 1 3 -2.1739 13.0435
9783 1 2 5 -2.1739 13.0435
9784 1 2 7 -2.1739 13.0435
9785 1 1 9 -2.1739 13.0435
9786 1 1 11 -2.1739 13.0435
9787 1 2 13 -2.1739 13.0435
9788 1 2 15 -2.1739 13.0435
9789 1 1 17 -2.1739 13.0435
9790 1 1 19 -2.1739 13.0435
9791 1 2 21 -2.1739 13.0435
9792 1 2 23 -2.1739 13.0435
9793 1 1 1 0 13.0435
9794 1 1 3 0 13.0435
9795 1 2 5 0 13.0435
9796 1 2 7 0 13.0435
9797 1 1 9 0 13.0435
9798 1 1 11 0 13.0435
9799 1 2 13 0 13.0435
9800 1 2 15 0 13.0435
9801 1 1 17 0 13.0435
9802 1 1 19 0 13.0435
9803 1 2 21 0 13.0435
9804 1 2 23 0 13.0435
9805 1 1 1 2.1739 13.0435
9806 1 1 3 2.1739 13.0435
9807 1 2 5 2.1739 13.0435
9808 1 2 7 2.1739 13.0435
9809 1 1 9 2.1739 13.0435
9810 1 1 11 2.1739 13.0435
9811 1 2 13 2.1739 13.0435
9812 1 2 15 2.1739 13.0435
9813 1 1 17 2.1739 13.0435
9814 1 1 19 2.1739 13.0435
9815 1 2 21 2.1739 13.0435
9816 1 2 23 2.1739 13.0435
9817 1 1 1 4.3478 13.0435
9818 1 1 3 4.3478 13.0435
9819 1 2 5 4.3478 13.0435
9820 1 2 7 4.3478 13.0435
9821 1 1 9 4.3478 13.0435
9822 1 1 11 4.3478 13.0435
9823 1 2 13 4.3478 13.0435
9824 1 2 15 4.3478 13.0435
9825 1 1 17 4.3478 13.0435
9826 1 1 19 4.3478 13.0435
9827 1 2 21 4.3478 13.0435
9828 1 2 23 4.3478 13.0435
9829 1 1 1 6.5217 13.0435
9830 1 1 3 6.5217 13.0435
9831 1 2 5 6.5217 13.0435
9832 1 2 7 6.5217 13.0435
9833 1 1 9 6.5217 13.0435
9834 1 1 11 6.5217 13.0435
9835 1 2 13 6.5217 13.0435
9836 1 2 15 6.5217 13.0435
9837 1 1 17 6.5217 13.0435
9838 1 1 19 6.5217 13.0435
9839 1 2 21 6.5217 13.0435
9840 1 2 23 6.5217 13.0435
9841 1 1 1 8.6957 13.0435
9842 1 1 3 8.6957 13.0435
9843 1 2 5 8.6957 13.0435
9844 1 2 7 8.6957 13.0435
9845 1 1 9 8.6957 13.0435
9846 1 1 11 8.6957 13.0435
9847 1 2 13 8.6957 13.0435
9848 1 2 15 8.6957 13.0435
9849 1 1 17 8.6957 13.0435
9850 1 1 19 8.6957 13.0435
9851 1 2 21 8.6957 13.0435
9852 1 2 23 8.6957 13.0435
9853 1 1 1 10.8696 13.0435
9854 1 1 3 10.8696 13.0435
9855 1 2 5 10.8696 13.0435
9856 1 2 7 10.8696 13.0435
9857 1 1 9 10.8696 13.0435
9858 1 1 11 10.8696 13.0435
9859 1 2 13 10.8696 13.0435
9860 1 2 15 10.8696 13.0435
9861 1 1 17 10.8696 13.0435
9862 1 1 19 10.8696 13.0435
9863 1 2 21 10.8696 13.0435
9864 1 2 23 10.8696 13.0435
9865 1 1 1 13.0435 13.0435
9866 1 1 3 13.0435 13.0435
9867 1 2 5 13.0435 13.0435
9868 1 2 7 13.0435 13.0435
9869 1 1 9 13.0435 13.0435
9870 1 1 11 13.0435 13.0435
9871 1 2 13 13.0435 13.0435
9872 1 2 15 13.0435 13.0435
9873 1 1 17 13.0435 13.0435
9874 1 1 19 13.0435 13.0435
9875 1 2 21 13.0435 13.0435
9876 1 2 23 13.0435 13.0435
9877 1 1 1 15.2174 13.0435
9878 1 1 3 15.2174 13.0435
9879 1 2 5 15.2174 13.0435
9880 1 2 7 15.2174 13.0435
9881 1 1 9 15.2174 13.0435
9882 1 1 11 15.2174 13.0435
9883 1 2 13 15.2174 13.0435
9884 1 2 15 15.2174 13.0435
9885 1 1 17 15.2174 13.0435
9886 1 1 19 15.2174 13.0435
9887 1 2 21 15.2174 13.0435
9888 1 2 23 15.2174 13.0435
9889 1 1 1 17.3913 13.0435
9890 1 1 3 17.3913 13.0435
9891 1 2 5 17.3913 13.0435
9892 1 2 7 17.3913 13.0435
9893 1 1 9 17.3913 13.0435
9894 1 1 11 17.3913 13.0435
9895 1 2 13 17.3913 13.0435
9896 1 2 15 17.3913 13.0435
9897 1 1 17 17.3913 13.0435
9898 1 1 19 17.3913 13.0435
9899 1 2 21 17.3913 13.0435
9900 1 2 23 17.3913 13.0435
9901 1 1 1 19.5652 13.0435
9902 1 1 3 19.5652 13.0435
9903 1 2 5 19.5652 13.0435
9904 1 2 7 19.5652 13.0435
9905 1 1 9 19.5652 13.0435
9906 1 1 11 19.5652 13.0435
9907 1 2 13 19.5652 13.0435
9908 1 2 15 19.5652 13.0435
9909 1 1 17 19.5652 13.0435
9910 1 1 19 19.5652 13.0435
9911 1 2 21 19.5652 13.0435
9912 1 2 23 19.5652 13.0435
9913 1 1 1 21.7391 13.0435
9914 1 1 3 21.7391 13.0435
9915 1 2 5 21.7391 13.0435
9916 1 2 7 21.7391 13.0435
9917 1 1 9 21.7391 13.0435
9918 1 1 11 21.7391 13.0435
9919 1 2 13 21.7391 13.0435
9920 1 2 15 21.7391 13.0435
9921 1 1 17 21.7391 13.0435
9922 1 1 19 21.7391 13.0435
9923 1 2 21 21.7391 13.0435
9924 1 2 23 21.7391 13.0435
9925 1 1 1 23.913 13.0435
9926 1 1 3 23.913 13.0435
9927 1 2 5 23.913 13.0435
9928 1 2 7 23.913 13.0435
9929 1 1 9 23.913 13.0435
9930 1 1 11 23.913 13.0435
9931 1 2 13 23.913 13.0435
9932 1 2 15 23.913 13.0435
9933 1 1 17 23.913 13.0435
9934 1 1 19 23.913 13.0435
9935 1 2 21 23.913 13.0435
9936 1 2 23 23.913 13.0435
9937 1 1 -23 -23.913 15.2174
9938 1 1 -21 -23.913 15.2174
9939 1 2 -19 -23.913 15.2174
9940 1 2 -17 -23.913 15.2174
9941 1 1 -15 -23.913 15.2174
9942 1 1 -13 -23.913 15.2174
9943 1 2 -11 -23.913 15.2174
9944 1 2 -9 -23.913 15.2174
9945 1 1 -7 -23.913 15.2174
9946 1 1 -5 -23.913 15.2174
9947 1 2 -3 -23.913 15.2174
9948 1 2 -1 -23.913 15.2174
9949 1 1 -23 -21.7391 15.2174
9950 1 1 -21 -21.7391 15.2174
9951 1 2 -19 -21.7391 15.2174
9952 1 2 -17 -21.7391 15.2174
9953 1 1 -15 -21.7391 15.2174
9954 1 1 -13 -21.7391 15.2174
9955 1 2 -11 -21.7391 15.2174
9956 1 2 -9 -21.7391 15.2174
9957 1 1 -7 -21.7391 15.2174
9958 1 1 -5 -21.7391 15.2174
9959 1 2 -3 -21.7391 15.2174
9960 1 2 -1 -21.7391 15.2174
9961 1 1 -23 -19.5652 15.2174
9962 1 1 -21 -19.5652 15.2174
9963 1 2 -19 -19.5652 15.2174
9964 1 2 -17 -19.5652 15.2174
9965 1 1 -15 -19.5652 15.2174
9966 1 1 -13 -19.5652 15.2174
9967 1 2 -11 -19.5652 15.2174
9968 1 2 -9 -19.5652 15.2174
9969 1 1 -7 -19.5652 15.2174
9970 1 1 -5 -19.5652 15.2174
9971 1 2 -3 -19.5652 15.2174
9972 1 2 -1 -19.5652 15.2174
9973 1 1 -23 -17.3913 15.2174
9974 1 1 -21 -17.3913 15.2174
9975 1 2 -19 -17.3913 15.2174
9976 1 2 -17 -17.3913 15.2174
9977 1 1 -15 -17.3913 15.2174
9978 1 1 -13 -17.3913 15.2174
9979 1 2 -11 -17.3913 15.2174
9980 1 2 -9 -17.3913 15.2174
9981 1 1 -7 -17.3913 15.2174
9982 1 1 -5 -17.3913 15.2174
9983 1 2 -3 -17.3913 15.2174
9984 1 2 -1 -17.3913 15.2174
9985 1 1 -23 -15.2174 15.2174
9986 1 1 -21 -15.2174 15.2174
9987 1 2 -19 -15.2174 15.2174
9988 1 2 -17 -15.2174 15.2174
9989 1 1 -15 -15.2174 15.2174
9990 1 1 -13 -15.2174 15.2174
9991 1 2 -11 -15.2174 15.2174
9992 1 2 -9 -15.2174 15.2174
9993 1 1 -7 -15.2174 15.2174
9994 1 1 -5 -15.2174 15.2174
9995 1 2 -3 -15.2174 15.2174
9996 1 2 -1 -15.2174 15.2174
9997 1 1 -23 -13.0435 15.2174
9998 1 1 -21 -13.0435 15.2174
9999 1 2 -19 -13.0435 15.2174
10000 1 2 -17 -13.0435 15.2174
10001 1 1 -15 -13.0435 15.2174
10002 1 1 -13 -13.0435 15.2174
10003 1 2 -11 -13.0435 15.2174
10004 1 2 -9 -13.0435 15.2174
10005 1 1 -7 -13.0435 15.2174
10006 1 1 -5 -13.0435 15.2174
10007 1 2 -3 -13.0435 15.2174
10008 1 2 -1 -13.0435 15.2174
10009 1 1 -23 -10.8696 15.2174
10010 1 1 -21 -10.8696 15.2174
10011 1 2 -19 -10.8696 15.2174
10012 1 2 -17 -10.8696 15.2174
10013 1 1 -15 -10.8696 15.2174
10014 1 1 -13 -10.8696 15.2174
10015 1 2 -11 -10.8696 15.2174
10016 1 2 -9 -10.8696 15.2174
10017 1 1 -7 -10.8696 15.2174
10018 1 1 -5 -10.8696 15.2174
10019 1 2 -3 -10.8696 15.2174
10020 1 2 -1 -10.8696 15.2174
10021 1 1 -23 -8.6957 15.2174
10022 1 1 -21 -8.6957 15.2174
10023 1 2 -19 -8.6957 15.2174
10024 1 2 -17 -8.6957 15.2174
10025 1 1 -15 -8.6957 15.2174
10026 1 1 -13 -8.6957 15.2174
10027 1 2 -11 -8.6957 15.2174
10028 1 2 -9 -8.6957 15.2174
10029 1 1 -7 -8.6957 15.2174
10030 1 1 -5 -8.6957 15.2174
10031 1 2 -3 -8.6957 15.2174
10032 1 2 -1 -8.6957 15.2174
10033 1 1 -23 -6.5217 15.2174
10034 1 1 -21 -6.5217 15.2174
10035 1 2 -19 -6.5217 15.2174
10036 1 2 -17 -6.5217 15.2174
10037 1 1 -15 -6.5217 15.2174
10038 1 1 -13 -6.5217 15.2174
10039 1 2 -11 -6.5217 15.2174
10040 1 2 -9 -6.5217 15.2174
10041 1 1 -7 -6.5217 15.2174
10042 1 1 -5 -6.5217 15.2174
10043 1 2 -3 -6.5217 15.2174
10044 1 2 -1 -6.5217 15.2174
10045 1 1 -23 -4.3478 15.2174
10046 1 1 -21 -4.3478 15.2174
10047 1 2 -19 -4.3478 15.2174
10048 1 2 -17 -4.3478 15.2174
10049 1 1 -15 -4.3478 15.2174
10050 1 1 -13 -4.3478 15.2174
10051 1 2 -11 -4.3478 15.2174
10052 1 2 -9 -4.3478 15.2174
10053 1 1 -7 -4.3478 15.2174
10054 1 1 -5 -4.3478 15.2174
10055 1 2 -3 -4.3478 15.2174
10056 1 2 -1 -4.3478 15.2174
10057 1 1 -23 -2.1739 15.2174
10058 1 1 -21 -2.1739 15.2174
10059 1 2 -19 -2.1739 15.2174
10060 1 2 -17 -2.1739 15.2174
10061 1 1 -15 -2.1739 15.2174
10062 1 1 -13 -2.1739 15.2174
10063 1 2 -11 -2.1739 15.2174
10064 1 2 -9 -2.1739 15.2174
10065 1 1 -7 -2.1739 15.2174
10066 1 1 -5 -2.1739 15.2174
10067 1 2 -3 -2.1739 15.2174
10068 1 2 -1 -2.1739 15.2174
10069 1 1 -23 0 15.2174
10070 1 1 -21 0 15.2174
10071 1 2 -19 0 15.2174
10072 1 2 -17 0 15.2174
10073 1 1 -15 0 15.2174
10074 1 1 -13 0 15.2174
10075 1 2 -11 0 15.2174
10076 1 2 -9 0 15.2174
10077 1 1 -7 0 15.2174
10078 1 1 -5 0 15.2174
10079 1 2 -3 0 15.2174
10080 1 2 -1 0 15.2174
10081 1 1 -23 2.1739 15.2174
10082 1 1 -21 2.1739 15.2174
10083 1 2 -19 2.1739 15.2174
10084 1 2 -17 2.1739 15.2174
10085 1 1 -15 2.1739 15.2174
10086 1 1 -13 2.1739 15.2174
10087 1 2 -11 2.1739 15.2174
10088 1 2 -9 2.1739 15.2174
10089 1 1 -7 2.1739 15.2174
10090 1 1 -5 2.1739 15.2174
10091 1 2 -3 2.1739 15.2174
10092 1 2 -1 2.1739 15.2174
10093 1 1 -23 4.3478 15.2174
10094 1 1 -21 4.3478 15.2174
10095 1 2 -19 4.3478 15.2174
10096 1 2 -17 4.3478 15.2174
10097 1 1 -15 4.3478 15.2174
10098 1 1 -13 4.3478 15.2174
10099 1 2 -11 4.3478 15.2174
10100 1 2 -9 4.3478 15.2174
10101 1 1 -7 4.3478 15.2174
10102 1 1 -5 4.3478 15.2174
10103 1 2 -3 4.3478 15.2174
10104 1 2 -1 4.3478 15.2174
10105 1 1 -23 6.5217 15.2174
10106 1 1 -21 6.5217 15.2174
10107 1 2 -19 6.5217 15.2174
10108 1 2 -17 6.5217 15.2174
10109 1 1 -15 6.5217 15.2174
10110 1 1 -13 6.5217 15.2174
10111 1 2 -11 6.5217 15.2174
10112 1 2 -9 6.5217 15.2174
10113 1 1 -7 6.5217 15.2174
10114 1 1 -5 6.5217 15.2174
10115 1 2 -3 6.5217 15.2174
10116 1 2 -1 6.5217 15.2174
10117 1 1 -23 8.6957 15.2174
10118 1 1 -21 8.6957 15.2174
10119 1 2 -19 8.6957 15.2174
10120 1 2 -17 8.6957 15.2174
10121 1 1 -15 8.6957 15.2174
10122 1 1 -13 8.6957 15.2174
10123 1 2 -11 8.6957 15.2174
10124 1 2 -9 8.6957 15.2174
10125 1 1 -7 8.6957 15.2174
10126 1 1 -5 8.6957 15.2174
10127 1 2 -3 8.6957 15.2174
10128 1 2 -1 8.6957 15.2174
10129 1 1 -23 10.8696 15.2174
10130 1 1 -21 10.8696 15.2174
10131 1 2 -19 10.8696 15.2174
10132 1 2 -17 10.8696 15.2174
10133 1 1 -15 10.8696 15.2174
10134 1 1 -13 10.8696 15.2174
10135 1 2 -11 10.8696 15.2174
10136 1 2 -9 10.8696 15.2174
10137 1 1 -7 10.8696 15.2174
10138 1 1 -5 10.8696 15.2174
10139 1 2 -3 10.8696 15.2174
10140 1 2 -1 10.8696 15.2174
10141 1 1 -23 13.0435 15.2174
10142 1 1 -21 13.0435 15.2174
10143 1 2 -19 13.0435 15.2174
10144 1 2 -17 13.0435 15.2174
10145 1 1 -15 13.0435 15.2174
10146 1 1 -13 13.0435 15.2174
10147 1 2 -11 13.0435 15.2174
10148 1 2 -9 13.0435 15.2174
10149 1 1 -7 13.0435 15.2174
10150 1 1 -5 13.0435 15.2174
10151 1 2 -3 13.0435 15.2174
10152 1 2 -1 13.0435 15.2174
10153 1 1 -23 15.2174 15.2174
10154 1 1 -21 15.2174 15.2174
10155 1 2 -19 15.2174 15.2174
10156 1 2 -17 15.2174 15.2174
10157 1 1 -15 15.2174 15.2174
10158 1 1 -13 15.2174 15.2174
10159 1 2 -11 15.2174 15.2174
10160 1 2 -9 15.2174 15.2174
10161 1 1 -7 15.2174 15.2174
10162 1 1 -5 15.2174 15.2174
10163 1 2 -3 15.2174 15.2174
10164 1 2 -1 15.2174 15.2174
10165 1 1 -23 17.3913 15.2174
10166 1 1 -21 17.3913 15.2174
10167 1 2 -19 17.3913 15.2174
10168 1 2 -17 17.3913 15.2174
10169 1 1 -15 17.3913 15.2174
10170 1 1 -13 17.3913 15.2174
10171 1 2 -11 17.3913 15.2174
10172 1 2 -9 17.3913 15.2174
10173 1 1 -7 17.3913 15.2174
10174 1 1 -5 17.3913 15.2174
10175 1 2 -3 17.3913 15.2174
10176 1 2 -1 17.3913 15.2174
10177 1 1 -23 19.5652 15.2174
10178 1 1 -21 19.5652 15.2174
10179 1 2 -19 19.5652 15.2174
10180 1 2 -17 19.5652 15.2174
10181 1 1 -15 19.5652 15.2174
10182 1 1 -13 19.5652 15.2174
10183 1 2 -11 19.5652 15.2174
10184 1 2 -9 19.5652 15.2174
10185 1 1 -7 19.5652 15.2174
10186 1 1 -5 19.5652 15.2174
10187 1 2 -3 19.5652 15.2174
10188 1 2 -1 19.5652 15.2174
10189 1 1 -23 21.7391 15.2174
10190 1 1 -21 21.7391 15.2174
10191 1 2 -19 21.7391 15.2174
10192 1 2 -17 21.7391 15.2174
10193 1 1 -15 21.7391 15.2174
10194 1 1 -13 21.7391 15.2174
10195 1 2 -11 21.7391 15.2174
10196 1 2 -9 21.7391 15.2174
10197 1 1 -7 21.7391 15.2174
10198 1 1 -5 21.7391 15.2174
10199 1 2 -3 21.7391 15.2174
10200 1 2 -1 21.7391 15.2174
10201 1 1 -23 23.913 15.2174
10202 1 1 -21 23.913 15.2174
10203 1 2 -19 23.913 15.2174
10204 1 2 -17 23.913 15.2174
10205 1 1 -15 23.913 15.2174
10206 1 1 -13 23.913 15.2174
10207 1 2 -11 23.913 15.2174
10208 1 2 -9 23.913 15.2174
10209 1 1 -7 23.913 15.2174
10210 1 1 -5 23.913 15.2174
10211 1 2 -3 23.913 15.2174
10212 1 2 -1 23.913 15.2174
10213 1 1 1 -23.913 15.2174
10214 1 1 3 -23.913 15.2174
10215 1 2 5 -23.913 15.2174
10216 1 2 7 -23.913 15.2174
10217 1 1 9 -23.913 15.2174
10218 1 1 11 -23.913 15.2174
10219 1 2 13 -23.913 15.2174
10220 1 2 15 -23.913 15.2174
10221 1 1 17 -23.913 15.2174
10222 1 1 19 -23.913 15.2174
10223 1 2 21 -23.913 15.2174
10224 1 2 23 -23.913 15.2174
10225 1 1 1 -21.7391 15.2174
10226 1 1 3 -21.7391 15.2174
10227 1 2 5 -21.7391 15.2174
10228 1 2 7 -21.7391 15.2174
10229 1 1 9 -21.7391 15.2174
10230 1 1 11 -21.7391 15.2174
10231 1 2 13 -21.7391 15.2174
10232 1 2 15 -21.7391 15.2174
10233 1 1 17 -21.7391 15.2174
10234 1 1 19 -21.7391 15.2174
10235 1 2 21 -21.7391 15.2174
10236 1 2 23 -21.7391 15.2174
10237 1 1 1 -19.5652 15.2174
10238 1 1 3 -19.5652 15.2174
10239 1 2 5 -19.5652 15.2174
10240 1 2 7 -19.5652 15.2174
10241 1 1 9 -19.5652 15.2174
10242 1 1 11 -19.5652 15.2174
10243 1 2 13 -19.5652 15.2174
10244 1 2 15 -19.5652 15.2174
10245 1 1 17 -19.5652 15.2174
10246 1 1 19 -19.5652 15.2174
10247 1 2 21 -19.5652 15.2174
10248 1 2 23 -19.5652 15.2174
10249 1 1 1 -17.3913 15.2174
10250 1 1 3 -17.3913 15.2174
10251 1 2 5 -17.3913 15.2174
10252 1 2 7 -17.3913 15.2174
10253 1 1 9 -17.3913 15.2174
10254 1 1 11 -17.3913 15.2174
10255 1 2 13 -17.3913 15.2174
10256 1 2 15 -17.3913 15.2174
10257 1 1 17 -17.3913 15.2174
10258 1 1 19 -17.3913 15.2174
10259 1 2 21 -17.3913 15.2174
10260 1 2 23 -17.3913 15.2174
10261 1 1 1 -15.2174 15.2174
10262 1 1 3 -15.2174 15.2174
10263 1 2 5 -15.2174 15.2174
10264 1 2 7 -15.2174 15.2174
10265 1 1 9 -15.2174 15.2174
10266 1 1 11 -15.2174 15.2174
10267 1 2 13 -15.2174 15.2174
10268 1 2 15 -15.2174 15.2174
10269 1 1 17 -15.2174 15.2174
10270 1 1 19 -15.2174 15.2174
10271 1 2 21 -15.2174 15.2174
10272 1 2 23 -15.2174 15.2174
10273 1 1 1 -13.0435 15.2174
10274 1 1 3 -13.0435 15.2174
10275 1 2 5 -13.0435 15.2174
10276 1 2 7 -13.0435 15.2174
10277 1 1 9 -13.0435 15.2174
10278 1 1 11 -13.0435 15.2174
10279 1 2 13 -13.0435 15.2174
10280 1 2 15 -13.0435 15.2174
10281 1 1 17 -13.0435 15.2174
10282 1 1 19 -13.0435 15.2174
10283 1 2 21 -13.0435 15.2174
10284 1 2 23 -13.0435 15.2174
10285 1 1 1 -10.8696 15.2174
10286 1 1 3 -10.8696 15.2174
10287 1 2 5 -10.8696 15.2174
10288 1 2 7 -10.8696 15.2174
10289 1 1 9 -10.8696 15.2174
10290 1 1 11 -10.8696 15.2174
10291 1 2 13 -10.8696 15.2174
10292 1 2 15 -10.8696 15.2174
10293 1 1 17 -10.8696 15.2174
10294 1 1 19 -10.8696 15.2174
10295 1 2 21 -10.8696 15.2174
10296 1 2 23 -10.8696 15.2174
10297 1 1 1 -8.6957 15.2174
10298 1 1 3 -8.6957 15.2174
10299 1 2 5 -8.6957 15.2174
10300 1 2 7 -8.6957 15.2174
10301 1 1 9 -8.6957 15.2174
10302 1 1 11 -8.6957 15.2174
10303 1 2 13 -8.6957 15.2174
10304 1 2 15 -8.6957 15.2174
10305 1 1 17 -8.6957 15.2174
10306 1 1 19 -8.6957 15.2174
10307 1 2 21 -8.6957 15.2174
10308 1 2 23 -8.6957 15.2174
10309 1 1 1 -6.5217 15.2174
10310 1 1 3 -6.5217 15.2174
10311 1 2 5 -6.5217 15.2174
10312 1 2 7 -6.5217 15.2174
10313 1 1 9 -6.5217 15.2174
10314 1 1 11 -6.5217 15.2174
10315 1 2 13 -6.5217 15.2174
10316 1 2 15 -6.5217 15.2174
10317 1 1 17 -6.5217 15.2174
10318 1 1 19 -6.5217 15.2174
10319 1 2 21 -6.5217 15.2174
10320 1 2 23 -6.5217 15.2174
10321 1 1 1 -4.3478 15.2174
10322 1 1 3 -4.3478 15.2174
10323 1 2 5 -4.3478 15.2174
10324 1 2 7 -4.3478 15.2174
10325 1 1 9 -4.3478 15.2174
10326 1 1 11 -4.3478 15.2174
10327 1 2 13 -4.3478 15.2174
10328 1 2 15 -4.3478 15.2174
10329 1 1 17 -4.3478 15.2174
10330 1 1 19 -4.3478 15.2174
10331 1 2 21 -4.3478 15.2174
10332 1 2 23 -4.3478 15.2174
10333 1 1 1 -2.1739 15.2174
10334 1 1 3 -2.1739 15.2174
10335 1 2 5 -2.1739 15.2174
10336 1 2 7 -2.1739 15.2174
10337 1 1 9 -2.1739 15.2174
10338 1 1 11 -2.1739 15.2174
10339 1 2 13 -2.1739 15.2174
10340 1 2 15 -2.1739 15.2174
10341 1 1 17 -2.1739 15.2174
10342 1 1 19 -2.1739 15.2174
10343 1 2 21 -2.1739 15.2174
10344 1 2 23 -2.1739 15.2174
10345 1 1 1 0 15.2174
10346 1 1 3 0 15.2174
10347 1 2 5 0 15.2174
10348 1 2 7 0 15.2174
10349 1 1 9 0 15.2174
10350 1 1 11 0 15.2174
10351 1 2 13 0 15.2174
10352 1 2 15 0 15.2174
10353 1 1 17 0 15.2174
10354 1 1 19 0 15.2174
10355 1 2 21 0 15.2174
10356 1 2 23 0 15.2174
10357 1 1 1 2.1739 15.2174
10358 1 1 3 2.1739 15.2174
10359 1 2 5 2.1739 15.2174
10360 1 2 7 2.1739 15.2174
10361 1 1 9 2.1739 15.2174
10362 1 1 11 2.1739 15.2174
10363 1 2 13 2.1739 15.2174
10364 1 2 15 2.1739 15.2174
10365 1 1 17 2.1739 15.2174
10366 1 1 19 2.1739 15.2174
10367 1 2 21 2.1739 15.2174
10368 1 2 23 2.1739 15.2174
10369 1 1 1 4.3478 15.2174
10370 1 1 3 4.3478 15.2174
10371 1 2 5 4.3478 15.2174
10372 1 2 7 4.3478 15.2174
10373 1 1 9 4.3478 15.2174
10374 1 1 11 4.3478 15.2174
10375 1 2 13 4.3478 15.2174
10376 1 2 15 4.3478 15.2174
10377 1 1 17 4.3478 15.2174
10378 1 1 19 4.3478 15.2174
10379 1 2 21 4.3478 15.2174
10380 1 2 23 4.3478 15.2174
10381 1 1 1 6.5217 15.2174
10382 1 1 3 6.5217 15.2174
10383 1 2 5 6.5217 15.2174
10384 1 2 7 6.5217 15.2174
10385 1 1 9 6.5217 15.2174
10386 1 1 11 6.5217 15.2174
10387 1 2 13 6.5217 15.2174
10388 1 2 15 6.5217 15.2174
10389 1 1 17 6.5217 15.2174
10390 1 1 19 6.5217 15.2174
10391 1 2 21 6.5217 15.2174
10392 1 2 23 6.5217 15.2174
10393 1 1 1 8.6957 15.2174
10394 1 1 3 8.6957 15.2174
10395 1 2 5 8.6957 15.2174
10396 1 2 7 8.6957 15.2174
10397 1 1 9 8.6957 15.2174
10398 1 1 11 8.6957 15.2174
10399 1 2 13 8.6957 15.2174
10400 1 2 15 8.6957 15.2174
10401 1 1 17 8.6957 15.2174
10402 1 1 19 8.6957 15.2174
10403 1 2 21 8.6957 15.2174
10404 1 2 23 8.6957 15.2174
10405 1 1 1 10.8696 15.2174
10406 1 1 3 10.8696 15.2174
10407 1 2 5 10.8696 15.2174
10408 1 2 7 10.8696 15.2174
10409 1 1 9 10.8696 15.2174
10410 1 1 11 10.8696 15.2174
10411 1 2 13 10.8696 15.2174
10412 1 2 15 10.8696 15.2174
10413 1 1 17 10.8696 15.2174
10414 1 1 19 10.8696 15.2174
10415 1 2 21 10.8696 15.2174
10416 1 2 23 10.8696 15.2174
10417 1 1 1 13.0435 15.2174
10418 1 1 3 13.0435 15.2174
10419 1 2 5 13.0435 15.2174
10420 1 2 7 13.0435 15.2174
10421 1 1 9 13.0435 15.2174
10422 1 1 11 13.0435 15.2174
10423 1 2 13 13.0435 15.2174
10424 1 2 15 13.0435 15.2174
10425 1 1 17 13.0435 15.2174
10426 1 1 19 13.0435 15.2174
10427 1 2 21 13.0435 15.2174
10428 1 2 23 13.0435 15.2174
10429 1 1 1 15.2174 15.2174
10430 1 1 3 15.2174 15.2174
10431 1 2 5 15.2174 15.2174
10432 1 2 7 15.2174 15.2174
10433 1 1 9 15.2174 15.2174
10434 1 1 11 15.2174 15.2174
10435 1 2 13 15.2174 15.2174
10436 1 2 15 15.2174 15.2174
10437 1 1 17 15.2174 15.2174
10438 1 1 19 15.2174 15.2174
10439 1 2 21 15.2174 15.2174
10440 1 2 23 15.2174 15.2174
10441 1 1 1 17.3913 15.2174
10442 1 1 3 17.3913 15.2174
10443 1 2 5 17.3913 15.2174
10444 1 2 7 17.3913 15.2174
10445 1 1 9 17.3913 15.2174
10446 1 1 11 17.3913 15.2174
10447 1 2 13 17.3913 15.2174
10448 1 2 15 17.3913 15.2174
10449 1 1 17 17.3913 15.2174
10450 1 1 19 17.3913 15.2174
10451 1 2 21 17.3913 15.2174
10452 1 2 23 17.3913 15.2174
10453 1 1 1 19.5652 15.2174
10454 1 1 3 19.5652 15.2174
10455 1 2 5 19.5652 15.2174
10456 1 2 7 19.5652 15.2174
10457 1 1 9 19.5652 15.2174
10458 1 1 11 19.5652 15.2174
10459 1 2 13 19.5652 15.2174
10460 1 2 15 19.5652 15.2174
10461 1 1 17 19.5652 15.2174
10462 1 1 19 19.5652 15.2174
10463 1 2 21 19.5652 15.2174
10464 1 2 23 19.5652 15.2174
10465 1 1 1 21.7391 15.2174
10466 1 1 3 21.7391 15.2174
10467 1 2 5 21.7391 15.2174
10468 1 2 7 21.7391 15.2174
10469 1 1 9 21.7391 15.2174
10470 1 1 11 21.7391 15.2174
10471 1 2 13 21.7391 15.2174
10472 1 2 15 21.7391 15.2174
10473 1 1 17 21.7391 15.2174
10474 1 1 19 21.7391 15.2174
10475 1 2 21 21.7391 15.2174
10476 1 2 23 21.7391 15.2174
10477 1 1 1 23.913 15.2174
10478 1 1 3 23.913 15.2174
10479 1 2 5 23.913 15.2174
10480 1 2 7 23.913 15.2174
10481 1 1 9 23.913 15.2174
10482 1 1 11 23.913 15.2174
10483 1 2 13 23.913 15.2174
10484 1 2 15 23.913 15.2174
10485 1 1 17 23.913 15.2174
10486 1 1 19 23.913 15.2174
10487 1 2 21 23.913 15.2174
10488 1 2 23 23.913 15.2174
10489 1 1 -23 -23.913 17.3913
10490 1 1 -21 -23.913 17.3913
10491 1 2 -19 -23.913 17.3913
10492 1 2 -17 -23.913 17.3913
10493 1 1 -15 -23.913 17.3913
10494 1 1 -13 -23.913 17.3913
10495 1 2 -11 -23.913 17.3913
10496 1 2 -9 -23.913 17.3913
10497 1 1 -7 -23.913 17.3913
10498 1 1 -5 -23.913 17.3913
10499 1 2 -3 -23.913 17.3913
10500 1 2 -1 -23.913 17.3913
10501 1 1 -23 -21.7391 17.3913
10502 1 1 -21 -21.7391 17.3913
10503 1 2 -19 -21.7391 17.3913
10504 1 2 -17 -21.7391 17.3913
10505 1 1 -15 -21.7391 17.3913
10506 1 1 -13 -21.7391 17.3913
10507 1 2 -11 -21.7391 17.3913
10508 1 2 -9 -21.7391 17.3913
10509 1 1 -7 -21.7391 17.3913
10510 1 1 -5 -21.7391 17.3913
10511 1 2 -3 -21.7391 17.3913
10512 1 2 -1 -21.7391 17.3913
10513 1 1 -23 -19.5652 17.3913
10514 1 1 -21 -19.5652 17.3913
10515 1 2 -19 -19.5652 17.3913
10516 1 2 -17 -19.5652 17.3913
10517 1 1 -15 -19.5652 17.3913
10518 1 1 -13 -19.5652 17.3913
10519 1 2 -11 -19.5652 17.3913
10520 1 2 -9 -19.5652 17.3913
10521 1 1 -7 -19.5652 17.3913
10522 1 1 -5 -19.5652 17.3913
10523 1 2 -3 -19.5652 17.3913
10524 1 2 -1 -19.5652 17.3913
10525 1 1 -23 -17.3913 17.3913
10526 1 1 -21 -17.3913 17.3913
10527 1 2 -19 -17.3913 17.3913
10528 1 2 -17 -17.3913 17.3913
10529 1 1 -15 -17.3913 17.3913
10530 1 1 -13 -17.3913 17.3913
10531 1 2 -11 -17.3913 17.3913
10532 1 2 -9 -17.3913 17.3913
10533 1 1 -7 -17.3913 17.3913
10534 1 1 -5 -17.3913 17.3913
10535 1 2 -3 -17.3913 17.3913
10536 1 2 -1 -17.3913 17.3913
10537 1 1 -23 -15.2174 17.3913
10538 1 1 -21 -15.2174 17.3913
10539 1 2 -19 -15.2174 17.3913
10540 1 2 -17 -15.2174 17.3913
10541 1 1 -15 -15.2174 17.3913
10542 1 1 -13 -15.2174 17.3913
10543 1 2 -11 -15.2174 17.3913
10544 1 2 -9 -15.2174 17.3913
10545 1 1 -7 -15.2174 17.3913
10546 1 1 -5 -15.2174 17.3913
10547 1 2 -3 -15.2174 17.3913
10548 1 2 -1 -15.2174 17.3913
10549 1 1 -23 -13.0435 17.3913
10550 1 1 -21 -13.0435 17.3913
10551 1 2 -19 -13.0435 17.3913
10552 1 2 -17 -13.0435 17.3913
10553 1 1 -15 -13.0435 17.3913
10554 1 1 -13 -13.0435 17.3913
10555 1 2 -11 -13.0435 17.3913
10556 1 2 -9 -13.0435 17.3913
10557 1 1 -7 -13.0435 17.3913
10558 1 1 -5 -13.0435 17.3913
10559 1 2 -3 -13.0435 17.3913
10560 1 2 -1 -13.0435 17.3913
10561 1 1 -23 -10.8696 17.3913
10562 1 1 -21 -10.8696 17.3913
10563 1 2 -19 -10.8696 17.3913
10564 1 2 -17 -10.8696 17.3913
10565 1 1 -15 -10.8696 17.3913
10566 1 1 -13 -10.8696 17.3913
10567 1 2 -11 -10.8696 17.3913
10568 1 2 -9 -10.8696 17.3913
10569 1 1 -7 -10.8696 17.3913
10570 1 1 -5 -10.8696 17.3913
10571 1 2 -3 -10.8696 17.3913
10572 1 2 -1 -10.8696 17.3913
10573 1 1 -23 -8.6957 17.3913
10574 1 1 -21 -8.6957 17.3913
10575 1 2 -19 -8.6957 17.3913
10576 1 2 -17 -8.6957 17.3913
10577 1 1 -15 -8.6957 17.3913
10578 1 1 -13 -8.6957 17.3913
10579 1 2 -11 -8.6957 17.3913
10580 1 2 -9 -8.6957 17.3913
10581 1 1 -7 -8.6957 17.3913
10582 1 1 -5 -8.6957 17.3913
10583 1 2 -3 -8.6957 17.3913
10584 1 2 -1 -8.6957 17.3913
10585 1 1 -23 -6.5217 17.3913
10586 1 1 -21 -6.5217 17.3913
10587 1 2 -19 -6.5217 17.3913
10588 1 2 -17 -6.5217 17.3913
10589 1 1 -15 -6.5217 17.3913
10590 1 1 -13 -6.5217 17.3913
10591 1 2 -11 -6.5217 17.3913
10592 1 2 -9 -6.5217 17.3913
10593 1 1 -7 -6.5217 17.3913
10594 1 1 -5 -6.5217 17.3913
10595 1 2 -3 -6.5217 17.3913
10596 1 2 -1 -6.5217 17.3913
10597 1 1 -23 -4.3478 17.3913
10598 1 1 -21 -4.3478 17.3913
10599 1 2 -19 -4.3478 17.3913
10600 1 2 -17 -4.3478 17.3913
10601 1 1 -15 -4.3478 17.3913
10602 1 1 -13 -4.3478 17.3913
10603 1 2 -11 -4.3478 17.3913
10604 1 2 -9 -4.3478 17.3913
10605 1 1 -7 -4.3478 17.3913
10606 1 1 -5 -4.3478 17.3913
10607 1 2 -3 -4.3478 17.3913
10608 1 2 -1 -4.3478 17.3913
10609 1 1 -23 -2.1739 17.3913
10610 1 1 -21 -2.1739 17.3913
10611 1 2 -19 -2.1739 17.3913
10612 1 2 -17 -2.1739 17.3913
10613 1 1 -15 -2.1739 17.3913
10614 1 1 -13 -2.1739 17.3913
10615 1 2 -11 -2.1739 17.3913
10616 1 2 -9 -2.1739 17.3913
10617 1 1 -7 -2.1739 17.3913
10618 1 1 -5 -2.1739 17.3913
10619 1 2 -3 -2.1739 17.3913
10620 1 2 -1 -2.1739 17.3913
10621 1 1 -23 0 17.3913
10622 1 1 -21 0 17.3913
10623 1 2 -19 0 17.3913
10624 1 2 -17 0 17.3913
10625 1 1 -15 0 17.3913
10626 1 1 -13 0 17.3913
10627 1 2 -11 0 17.3913
10628 1 2 -9 0 17.3913
10629 1 1 -7 0 17.3913
10630 1 1 -5 0 17.3913
10631 1 2 -3 0 17.3913
10632 1 2 -1 0 17.3913
10633 1 1 -23 2.1739 17.3913
10634 1 1 -21 2.1739 17.3913
10635 1 2 -19 2.1739 17.3913
10636 1 2 -17 2.1739 17.3913
10637 1 1 -15 2.1739 17.3913
10638 1 1 -13 2.1739 17.3913
10639 1 2 -11 2.1739 17.3913
10640 1 2 -9 2.1739 17.3913
10641 1 1 -7 2.1739 17.3913
10642 1 1 -5 2.1739 17.3913
10643 1 2 -3 2.1739 17.3913
10644 1 2 -1 2.1739 17.3913
10645 1 1 -23 4.3478 17.3913
10646 1 1 -21 4.3478 17.3913
10647 1 2 -19 4.3478 17.3913
10648 1 2 -17 4.3478 17.3913
10649 1 1 -15 4.3478 17.3913
10650 1 1 -13 4.3478 17.3913
10651 1 2 -11 4.3478 17.3913
10652 1 2 -9 4.3478 17.3913
10653 1 1 -7 4.3478 17.3913
10654 1 1 -5 4.3478 17.3913
10655 1 2 -3 4.3478 17.3913
10656 1 2 -1 4.3478 17.3913
10657 1 1 -23 6.5217 17.3913
10658 1 1 -21 6.5217 17.3913
10659 1 2 -19 6.5217 17.3913
10660 1 2 -17 6.5217 17.3913
10661 1 1 -15 6.5217 17.3913
10662 1 1 -13 6.5217 17.3913
10663 1 2 -11 6.5217 17.3913
10664 1 2 -9 6.5217 17.3913
10665 1 1 -7 6.5217 17.3913
10666 1 1 -5 6.5217 17.3913
10667 1 2 -3 6.5217 17.3913
10668 1 2 -1 6.5217 17.3913
10669 1 1 -23 8.6957 17.3913
10670 1 1 -21 8.6957 17.3913
10671 1 2 -19 8.6957 17.3913
10672 1 2 -17 8.6957 17.3913
10673 1 1 -15 8.6957 17.3913
10674 1 1 -13 8.6957 17.3913
10675 1 2 -11 8.6957 17.3913
10676 1 2 -9 8.6957 17.3913
10677 1 1 -7 8.6957 17.3913
10678 1 1 -5 8.6957 17.3913
10679 1 2 -3 8.6957 17.3913
10680 1 2 -1 8.6957 17.3913
10681 1 1 -23 10.8696 17.3913
10682 1 1 -21 10.8696 17.3913
10683 1 2 -19 10.8696 17.3913
10684 1 2 -17 10.8696 17.3913
10685 1 1 -15 10.8696 17.3913
10686 1 1 -13 10.8696 17.3913
10687 1 2 -11 10.8696 17.3913
10688 1 2 -9 10.8696 17.3913
10689 1 1 -7 10.8696 17.3913
10690 1 1 -5 10.8696 17.3913
10691 1 2 -3 10.8696 17.3913
10692 1 2 -1 10.8696 17.3913
10693 1 1 -23 13.0435 17.3913
10694 1 1 -21 13.0435 17.3913
10695 1 2 -19 13.0435 17.3913
10696 1 2 -17 13.0435 17.3913
10697 1 1 -15 13.0435 17.3913
10698 1 1 -13 13.0435 17.3913
10699 1 2 -11 13.0435 17.3913
10700 1 2 -9 13.0435 17.3913
10701 1 1 -7 13.0435 17.3913
10702 1 1 -5 13.0435 17.3913
10703 1 2 -3 13.0435 17.3913
10704 1 2 -1 13.0435 17.3913
10705 1 1 -23 15.2174 17.3913
10706 1 1 -21 15.2174 17.3913
10707 1 2 -19 15.2174 17.3913
10708 1 2 -17 15.2174 17.3913
10709 1 1 -15 15.2174 17.3913
10710 1 1 -13 15.2174 17.3913
10711 1 2 -11 15.2174 17.3913
10712 1 2 -9 15.2174 17.3913
10713 1 1 -7 15.2174 17.3913
10714 1 1 -5 15.2174 17.3913
10715 1 2 -3 15.2174 17.3913
10716 1 2 -1 15.2174 17.3913
10717 1 1 -23 17.3913 17.3913
10718 1 1 -21 17.3913 17.3913
10719 1 2 -19 17.3913 17.3913
10720 1 2 -17 17.3913 17.3913
10721 1 1 -15 17.3913 17.3913
10722 1 1 -13 17.3913 17.3913
10723 1 2 -11 17.3913 17.3913
10724 1 2 -9 17.3913 17.3913
10725 1 1 -7 17.3913 17.3913
10726 1 1 -5 17.3913 17.3913
10727 1 2 -3 17.3913 17.3913
10728 1 2 -1 17.3913 17.3913
10729 1 1 -23 19.5652 17.3913
10730 1 1 -21 19.5652 17.3913
10731 1 2 -19 19.5652 17.3913
10732 1 2 -17 19.5652 17.3913
10733 1 1 -15 19.5652 17.3913
10734 1 1 -13 19.5652 17.3913
10735 1 2 -11 19.5652 17.3913
10736 1 2 -9 19.5652 17.3913
10737 1 1 -7 19.5652 17.3913
10738 1 1 -5 19.5652 17.3913
10739 1 2 -3 19.5652 17.3913
10740 1 2 -1 19.5652 17.3913
10741 1 1 -23 21.7391 17.3913
10742 1 1 -21 21.7391 17.3913
10743 1 2 -19 21.7391 17.3913
10744 1 2 -17 21.7391 17.3913
10745 1 1 -15 21.7391 17.3913
10746 1 1 -13 21.7391 17.3913
10747 1 2 -11 21.7391 17.3913
10748 1 2 -9 21.7391 17.3913
10749 1 1 -7 21.7391 17.3913
10750 1 1 -5 21.7391 17.3913
10751 1 2 -3 21.7391 17.3913
10752 1 2 -1 21.7391 17.3913
10753 1 1 -23 23.913 17.3913
10754 1 1 -21 23.913 17.3913
10755 1 2 -19 23.913 17.3913
10756 1 2 -17 23.913 17.3913
10757 1 1 -15 23.913 17.3913
10758 1 1 -13 23.913 17.3913
10759 1 2 -11 23.913 17.3913
10760 1 2 -9 23.913 17.3913
10761 1 1 -7 23.913 17.3913
10762 1 1 -5 23.913 17.3913
10763 1 2 -3 23.913 17.3913
10764 1 2 -1 23.913 17.3913
10765 1 1 1 -23.913 17.3913
10766 1 1 3 -23.913 17.3913
10767 1 2 5 -23.913 17.3913
10768 1 2 7 -23.913 17.3913
10769 1 1 9 -23.913 17.3913
10770 1 1 11 -23.913 17.3913
10771 1 2 13 -23.913 17.3913
10772 1 2 15 -23.913 17.3913
10773 1 1 17 -23.913 17.3913
10774 1 1 19 -23.913 17.3913
10775 1 2 21 -23.913 17.3913
10776 1 2 23 -23.913 17.3913
10777 1 1 1 -21.7391 17.3913
10778 1 1 3 -21.7391 17.3913
10779 1 2 5 -21.7391 17.3913
10780 1 2 7 -21.7391 17.3913
10781 1 1 9 -21.7391 17.3913
10782 1 1 11 -21.7391 17.3913
10783 1 2 13 -21.7391 17.3913
10784 1 2 15 -21.7391 17.3913
10785 1 1 17 -21.7391 17.3913
10786 1 1 19 -21.7391 17.3913
10787 1 2 21 -21.7391 17.3913
10788 1 2 23 -21.7391 17.3913
10789 1 1 1 -19.5652 17.3913
10790 1 1 3 -19.5652 17.3913
10791 1 2 5 -19.5652 17.3913
10792 1 2 7 -19.5652 17.3913
10793 1 1 9 -19.5652 17.3913
10794 1 1 11 -19.5652 17.3913
10795 1 2 13 -19.5652 17.3913
10796 1 2 15 -19.5652 17.3913
10797 1 1 17 -19.5652 17.3913
10798 1 1 19 -19.5652 17.3913
10799 1 2 21 -19.5652 17.3913
10800 1 2 23 -19.5652 17.3913
10801 1 1 1 -17.3913 17.3913
10802 1 1 3 -17.3913 17.3913
10803 1 2 5 -17.3913 17.3913
10804 1 2 7 -17.3913 17.3913
10805 1 1 9 -17.3913 17.3913
10806 1 1 11 -17.3913 17.3913
10807 1 2 13 -17.3913 17.3913
10808 1 2 15 -17.3913 17.3913
10809 1 1 17 -17.3913 17.3913
10810 1 1 19 -17.3913 17.3913
10811 1 2 21 -17.3913 17.3913
10812 1 2 23 -17.3913 17.3913
10813 1 1 1 -15.2174 17.3913
10814 1 1 3 -15.2174 17.3913
10815 1 2 5 -15.2174 17.3913
10816 1 2 7 -15.2174 17.3913
10817 1 1 9 -15.2174 17.3913
10818 1 1 11 -15.2174 17.3913
10819 1 2 13 -15.2174 17.3913
10820 1 2 15 -15.2174 17.3913
10821 1 1 17 -15.2174 17.3913
10822 1 1 19 -15.2174 17.3913
10823 1 2 21 -15.2174 17.3913
10824 1 2 23 -15.2174 17.3913
10825 1 1 1 -13.0435 17.3913
10826 1 1 3 -13.0435 17.3913
10827 1 2 5 -13.0435 17.3913
10828 1 2 7 -13.0435 17.3913
10829 1 1 9 -13.0435 17.3913
10830 1 1 11 -13.0435 17.3913
10831 1 2 13 -13.0435 17.3913
10832 1 2 15 -13.0435 17.3913
10833 1 1 17 -13.0435 17.3913
10834 1 1 19 -13.0435 17.3913
10835 1 2 21 -13.0435 17.3913
10836 1 2 23 -13.0435 17.3913
10837 1 1 1 -10.8696 17.3913
10838 1 1 3 -10.8696 17.3913
10839 1 2 5 -10.8696 17.3913
10840 1 2 7 -10.8696 17.3913
10841 1 1 9 -10.8696 17.3913
10842 1 1 11 -10.8696 17.3913
10843 1 2 13 -10.8696 17.3913
10844 1 2 15 -10.8696 17.3913
10845 1 1 17 -10.8696 17.3913
10846 1 1 19 -10.8696 17.3913
10847 1 2 21 -10.8696 17.3913
10848 1 2 23 -10.8696 17.3913
10849 1 1 1 -8.6957 17.3913
10850 1 1 3 -8.6957 17.3913
10851 1 2 5 -8.6957 17.3913
10852 1 2 7 -8.6957 17.3913
10853 1 1 9 -8.6957 17.3913
10854 1 1 11 -8.6957 17.3913
10855 1 2 13 -8.6957 17.3913
10856 1 2 15 -8.6957 17.3913
10857 1 1 17 -8.6957 17.3913
10858 1 1 19 -8.6957 17.3913
10859 1 2 21 -8.6957 17.3913
10860 1 2 23 -8.6957 17.3913
10861 1 1 1 -6.5217 17.3913
10862 1 1 3 -6.5217 17.3913
10863 1 2 5 -6.5217 17.3913
10864 1 2 7 -6.5217 17.3913
10865 1 1 9 -6.5217 17.3913
10866 1 1 11 -6.5217 17.3913
10867 1 2 13 -6.5217 17.3913
10868 1 2 15 -6.5217 17.3913
10869 1 1 17 -6.5217 17.3913
10870 1 1 19 -6.5217 17.3913
10871 1 2 21 -6.5217 17.3913
10872 1 2 23 -6.5217 17.3913
10873 1 1 1 -4.3478 17.3913
10874 1 1 3 -4.3478 17.3913
10875 1 2 5 -4.3478 17.3913
10876 1 2 7 -4.3478 17.3913
10877 1 1 9 -4.3478 17.3913
10878 1 1 11 -4.3478 17.3913
10879 1 2 13 -4.3478 17.3913
10880 1 2 15 -4.3478 17.3913
10881 1 1 17 -4.3478 17.3913
10882 1 1 19 -4.3478 17.3913
10883 1 2 21 -4.3478 17.3913
10884 1 2 23 -4.3478 17.3913
10885 1 1 1 -2.1739 17.3913
10886 1 1 3 -2.1739 17.3913
10887 1 2 5 -2.1739 17.3913
10888 1 2 7 -2.1739 17.3913
10889 1 1 9 -2.1739 17.3913
10890 1 1 11 -2.1739 17.3913
10891 1 2 13 -2.1739 17.3913
10892 1 2 15 -2.1739 17.3913
10893 1 1 17 -2.1739 17.3913
10894 1 1 19 -2.1739 17.3913
10895 1 2 21 -2.1739 17.3913
10896 1 2 23 -2.1739 17.3913
10897 1 1 1 0 17.3913
10898 1 1 3 0 17.3913
10899 1 2 5 0 17.3913
10900 1 2 7 0 17.3913
10901 1 1 9 0 17.3913
10902 1 1 11 0 17.3913
10903 1 2 13 0 17.3913
10904 1 2 15 0 17.3913
10905 1 1 17 0 17.3913
10906 1 1 19 0 17.3913
10907 1 2 21 0 17.3913
10908 1 2 23 0 17.3913
10909 1 1 1 2.1739 17.3913
10910 1 1 3 2.1739 17.3913
10911 1 2 5 2.1739 17.3913
10912 1 2 7 2.1739 17.3913
10913 1 1 9 2.1739 17.3913
10914 1 1 11 2.1739 17.3913
10915 1 2 13 2.1739 17.3913
10916 1 2 15 2.1739 17.3913
10917 1 1 17 2.1739 17.3913
10918 1 1 19 2.1739 17.3913
10919 1 2 21 2.1739 17.3913
10920 1 2 23 2.1739 17.3913
10921 1 1 1 4.3478 17.3913
10922 1 1 3 4.3478 17.3913
10923 1 2 5 4.3478 17.3913
10924 1 2 7 4.3478 17.3913
10925 1 1 9 4.3478 17.3913
10926 1 1 11 4.3478 17.3913
10927 1 2 13 4.3478 17.3913
10928 1 2 15 4.3478 17.3913
10929 1 1 17 4.3478 17.3913
10930 1 1 19 4.3478 17.3913
10931 1 2 21 4.3478 17.3913
10932 1 2 23 4.3478 17.3913
10933 1 1 1 6.5217 17.3913
10934 1 1 3 6.5217 17.3913
10935 1 2 5 6.5217 17.3913
10936 1 2 7 6.5217 17.3913
10937 1 1 9 6.5217 17.3913
10938 1 1 11 6.5217 17.3913
10939 1 2 13 6.5217 17.3913
10940 1 2 15 6.5217 17.3913
10941 1 1 17 6.5217 17.3913
10942 1 1 19 6.5217 17.3913
10943 1 2 21 6.5217 17.3913
10944 1 2 23 6.5217 17.3913
10945 1 1 1 8.6957 17.3913
10946 1 1 3 8.6957 17.3913
10947 1 2 5 8.6957 17.3913
10948 1 2 7 8.6957 17.3913
10949 1 1 9 8.6957 17.3913
10950 1 1 11 8.6957 17.3913
10951 1 2 13 8.6957 17.3913
10952 1 2 15 8.6957 17.3913
10953 1 1 17 8.6957 17.3913
10954 1 1 19 8.6957 17.3913
10955 1 2 21 8.6957 17.3913
10956 1 2 23 8.6957 17.3913
10957 1 1 1 10.8696 17.3913
10958 1 1 3 10.8696 17.3913
10959 1 2 5 10.8696 17.3913
10960 1 2 7 10.8696 17.3913
10961 1 1 9 10.8696 17.3913
10962 1 1 11 10.8696 17.3913
10963 1 2 13 10.8696 17.3913
10964 1 2 15 10.8696 17.3913
10965 1 1 17 10.8696 17.3913
10966 1 1 19 10.8696 17.3913
10967 1 2 21 10.8696 17.3913
10968 1 2 23 10.8696 17.3913
10969 1 1 1 13.0435 17.3913
10970 1 1 3 13.0435 17.3913
10971 1 2 5 13.0435 17.3913
10972 1 2 7 13.0435 17.3913
10973 1 1 9 13.0435 17.3913
10974 1 1 11 13.0435 17.3913
10975 1 2 13 13.0435 17.3913
10976 1 2 15 13.0435 17.3913
10977 1 1 17 13.0435 17.3913
10978 1 1 19 13.0435 17.3913
10979 1 2 21 13.0435 17.3913
10980 1 2 23 13.0435 17.3913
10981 1 1 1 15.2174 17.3913
10982 1 1 3 15.2174 17.3913
10983 1 2 5 15.2174 17.3913
10984 1 2 7 15.2174 17.3913
10985 1 1 9 15.2174 17.3913
10986 1 1 11 15.2174 17.3913
10987 1 2 13 15.2174 17.3913
10988 1 2 15 15.2174 17.3913
10989 1 1 17 15.2174 17.3913
10990 1 1 19 15.2174 17.3913
10991 1 2 21 15.2174 17.3913
10992 1 2 23 15.2174 17.3913
10993 1 1 1 17.3913 17.3913
10994 1 1 3 17.3913 17.3913
10995 1 2 5 17.3913 17.3913
10996 1 2 7 17.3913 17.3913
10997 1 1 9 17.3913 17.3913
10998 1 1 11 17.3913 17.3913
10999 1 2 13 17.3913 17.3913
11000 1 2 15 17.3913 17.3913
11001 1 1 17 17.3913 17.3913
11002 1 1 19 17.3913 17.3913
11003 1 2 21 17.3913 17.3913
11004 1 2 23 17.3913 17.3913
11005 1 1 1 19.5652 17.3913
11006 1 1 3 19.5652 17.3913
11007 1 2 5 19.5652 17.3913
11008 1 2 7 19.5652 17.3913
11009 1 1 9 19.5652 17.3913
11010 1 1 11 19.5652 17.3913
11011 1 2 13 19.5652 17.3913
11012 1 2 15 19.5652 17.3913
11013 1 1 17 19.5652 17.3913
11014 1 1 19 19.5652 17.3913
11015 1 2 21 19.5652 17.3913
11016 1 2 23 19.5652 17.3913
11017 1 1 1 21.7391 17.3913
11018 1 1 3 21.7391 17.3913
11019 1 2 5 21.7391 17.3913
11020 1 2 7 21.7391 17.3913
11021 1 1 9 21.7391 17.3913
11022 1 1 11 21.7391 17.3913
11023 1 2 13 21.7391 17.3913
11024 1 2 15 21.7391 17.3913
11025 1 1 17 21.7391 17.3913
11026 1 1 19 21.7391 17.3913
11027 1 2 21 21.7391 17.3913
11028 1 2 23 21.7391 17.3913
11029 1 1 1 23.913 17.3913
11030 1 1 3 23.913 17.3913
11031 1 2 5 23.913 17.3913
11032 1 2 7 23.913 17.3913
11033 1 1 9 23.913 17.3913
11034 1 1 11 23.913 17.3913
11035 1 2 13 23.913 17.3913
11036 1 2 15 23.913 17.3913
11037 1 1 17 23.913 17.3913
11038 1 1 19 23.913 17.3913
11039 1 2 21 23.913 17.3913
11040 1 2 23 23.913 17.3913
11041 1 1 -23 -23.913 19.5652
11042 1 1 -21 -23.913 19.5652
11043 1 2 -19 -23.913 19.5652
11044 1 2 -17 -23.913 19.5652
11045 1 1 -15 -23.913 19.5652
11046 1 1 -13 -23.913 19.5652
11047 1 2 -11 -23.913 19.5652
11048 1 2 -9 -23.913 19.5652
11049 1 1 -7 -23.913 19.5652
11050 1 1 -5 -23.913 19.5652
11051 1 2 -3 -23.913 19.5652
11052 1 2 -1 -23.913 19.5652
11053 1 1 -23 -21.7391 19.5652
11054 1 1 -21 -21.7391 19.5652
11055 1 2 -19 -21.7391 19.5652
11056 1 2 -17 -21.7391 19.5652
11057 1 1 -15 -21.7391 19.5652
11058 1 1 -13 -21.7391 19.5652
11059 1 2 -11 -21.7391 19.5652
11060 1 2 -9 -21.7391 19.5652
11061 1 1 -7 -21.7391 19.5652
11062 1 1 -5 -21.7391 19.5652
11063 1 2 -3 -21.7391 19.5652
11064 1 2 -1 -21.7391 19.5652
11065 1 1 -23 -19.5652 19.5652
11066 1 1 -21 -19.5652 19.5652
11067 1 2 -19 -19.5652 19.5652
11068 1 2 -17 -19.5652 19.5652
11069 1 1 -15 -19.5652 19.5652
11070 1 1 -13 -19.5652 19.5652
11071 1 2 -11 -19.5652 19.5652
11072 1 2 -9 -19.5652 19.5652
11073 1 1 -7 -19.5652 19.5652
11074 1 1 -5 -19.5652 19.5652
11075 1 2 -3 -19.5652 19.5652
11076 1 2 -1 -19.5652 19.5652
11077 1 1 -23 -17.3913 19.5652
11078 1 1 -21 -17.3913 19.5652
11079 1 2 -19 -17.3913 19.5652
11080 1 2 -17 -17.3913 19.5652
11081 1 1 -15 -17.3913 19.5652
11082 1 1 -13 -17.3913 19.5652
11083 1 2 -11 -17.3913 19.5652
11084 1 2 -9 -17.3913 19.5652
11085 1 1 -7 -17.3913 19.5652
11086 1 1 -5 -17.3913 19.5652
11087 1 2 -3 -17.3913 19.5652
11088 1 2 -1 -17.3913 19.5652
11089 1 1 -23 -15.2174 19.5652
11090 1 1 -21 -15.2174 19.5652
11091 1 2 -19 -15.2174 19.5652
11092 1 2 -17 -15.2174 19.5652
11093 1 1 -15 -15.2174 19.5652
11094 1 1 -13 -15.2174 19.5652
11095 1 2 -11 -15.2174 19.5652
11096 1 2 -9 -15.2174 19.5652
11097 1 1 -7 -15.2174 19.5652
11098 1 1 -5 -15.2174 19.5652
11099 1 2 -3 -15.2174 19.5652
11100 1 2 -1 -15.2174 19.5652
11101 1 1 -23 -13.0435 19.5652
11102 1 1 -21 -13.0435 19.5652
11103 1 2 -19 -13.0435 19.5652
11104 1 2 -17 -13.0435 19.5652
11105 1 1 -15 -13.0435 19.5652
11106 1 1 -13 -13.0435 19.5652
11107 1 2 -11 -13.0435 19.5652
11108 1 2 -9 -13.0435 19.5652
11109 1 1 -7 -13.0435 19.5652
11110 1 1 -5 -13.0435 19.5652
11111 1 2 -3 -13.0435 19.5652
11112 1 2 -1 -13.0435 19.5652
11113 1 1 -23 -10.8696 19.5652
11114 1 1 -21 -10.8696 19.5652
11115 1 2 -19 -10.8696 19.5652
11116 1 2 -17 -10.8696 19.5652
11117 1 1 -15 -10.8696 19.5652
11118 1 1 -13 -10.8696 19.5652
11119 1 2 -11 -10.8696 19.5652
11120 1 2 -9 -10.8696 19.5652
11121 1 1 -7 -10.8696 19.5652
11122 1 1 -5 -10.8696 19.5652
11123 1 2 -3 -10.8696 19.5652
11124 1 2 -1 -10.8696 19.5652
11125 1 1 -23 -8.6957 19.5652
11126 1 1 -21 -8.6957 19.5652
11127 1 2 -19 -8.6957 19.5652
11128 1 2 -17 -8.6957 19.5652
11129 1 1 -15 -8.6957 19.5652
11130 1 1 -13 -8.6957 19.5652
11131 1 2 -11 -8.6957 19.5652
11132 1 2 -9 -8.6957 19.5652
11133 1 1 -7 -8.6957 19.5652
11134 1 1 -5 -8.6957 19.5652
11135 1 2 -3 -8.6957 19.5652
11136 1 2 -1 -8.6957 19.5652
11137 1 1 -23 -6.5217 19.5652
11138 1 1 -21 -6.5217 19.5652
11139 1 2 -19 -6.5217 19.5652
11140 1 2 -17 -6.5217 19.5652
11141 1 1 -15 -6.5217 19.5652
11142 1 1 -13 -6.5217 19.5652
11143 1 2 -11 -6.5217 19.5652
11144 1 2 -9 -6.5217 19.5652
11145 1 1 -7 -6.5217 19.5652
11146 1 1 -5 -6.5217 19.5652
11147 1 2 -3 -6.5217 19.5652
11148 1 2 -1 -6.5217 19.5652
11149 1 1 -23 -4.3478 19.5652
11150 1 1 -21 -4.3478 19.5652
11151 1 2 -19 -4.3478 19.5652
11152 1 2 -17 -4.3478 19.5652
11153 1 1 -15 -4.3478 19.5652
11154 1 1 -13 -4.3478 19.5652
11155 1 2 -11 -4.3478 19.5652
11156 1 2 -9 -4.3478 19.5652
11157 1 1 -7 -4.3478 19.5652
11158 1 1 -5 -4.3478 19.5652
11159 1 2 -3 -4.3478 19.5652
11160 1 2 -1 -4.3478 19.5652
11161 1 1 -23 -2.1739 19.5652
11162 1 1 -21 -2.1739 19.5652
11163 1 2 -19 -2.1739 19.5652
11164 1 2 -17 -2.1739 19.5652
11165 1 1 -15 -2.1739 19.5652
11166 1 1 -13 -2.1739 19.5652
11167 1 2 -11 -2.1739 19.5652
11168 1 2 -9 -2.1739 19.5652
11169 1 1 -7 -2.1739 19.5652
11170 1 1 -5 -2.1739 19.5652
11171 1 2 -3 -2.1739 19.5652
11172 1 2 -1 -2.1739 19.5652
11173 1 1 -23 0 19.5652
11174 1 1 -21 0 19.5652
11175 1 2 -19 0 19.5652
11176 1 2 -17 0 19.5652
11177 1 1 -15 0 19.5652
11178 1 1 -13 0 19.5652
11179 1 2 -11 0 19.5652
11180 1 2 -9 0 19.5652
11181 1 1 -7 0 19.5652
11182 1 1 -5 0 19.5652
11183 1 2 -3 0 19.5652
11184 1 2 -1 0 19.5652
11185 1 1 -23 2.1739 19.5652
11186 1 1 -21 2.1739 19.5652
11187 1 2 -19 2.1739 19.5652
11188 1 2 -17 2.1739 19.5652
11189 1 1 -15 2.1739 19.5652
11190 1 1 -13 2.1739 19.5652
11191 1 2 -11 2.1739 19.5652
11192 1 2 -9 2.1739 19.5652
11193 1 1 -7 2.1739 19.5652
11194 1 1 -5 2.1739 19.5652
11195 1 2 -3 2.1739 19.5652
11196 1 2 -1 2.1739 19.5652
11197 1 1 -23 4.3478 19.5652
11198 1 1 -21 4.3478 19.5652
11199 1 2 -19 4.3478 19.5652
11200 1 2 -17 4.3478 19.5652
11201 1 1 -15 4.3478 19.5652
11202 1 1 -13 4.3478 19.5652
11203 1 2 -11 4.3478 19.5652
11204 1 2 -9 4.3478 19.5652
11205 1 1 -7 4.3478 19.5652
11206 1 1 -5 4.3478 19.5652
11207 1 2 -3 4.3478 19.5652
11208 1 2 -1 4.3478 19.5652
11209 1 1 -23 6.5217 19.5652
11210 1 1 -21 6.5217 19.5652
11211 1 2 -19 6.5217 19.5652
11212 1 2 -17 6.5217 19.5652
11213 1 1 -15 6.5217 19.5652
11214 1 1 -13 6.5217 19.5652
11215 1 2 -11 6.5217 19.5652
11216 1 2 -9 6.5217 19.5652
11217 1 1 -7 6.5217 19.5652
11218 1 1 -5 6.5217 19.5652
11219 1 2 -3 6.5217 19.5652
11220 1 2 -1 6.5217 19.5652
11221 1 1 -23 8.6957 19.5652
11222 1 1 -21 8.6957 19.5652
11223 1 2 -19 8.6957 19.5652
11224 1 2 -17 8.6957 19.5652
11225 1 1 -15 8.6957 19.5652
11226 1 1 -13 8.6957 19.5652
11227 1 2 -11 8.6957 19.5652
11228 1 2 -9 8.6957 19.5652
11229 1 1 -7 8.6957 19.5652
11230 1 1 -5 8.6957 19.5652
11231 1 2 -3 8.6957 19.5652
11232 1 2 -1 8.6957 19.5652
11233 1 1 -23 10.8696 19.5652
11234 1 1 -21 10.8696 19.5652
11235 1 2 -19 10.8696 19.5652
11236 1 2 -17 10.8696 19.5652
11237 1 1 -15 10.8696 19.5652
11238 1 1 -13 10.8696 19.5652
11239 1 2 -11 10.8696 19.5652
11240 1 2 -9 10.8696 19.5652
11241 1 1 -7 10.8696 19.5652
11242 1 1 -5 10.8696 19.5652
11243 1 2 -3 10.8696 19.5652
11244 1 2 -1 10.8696 19.5652
11245 1 1 -23 13.0435 19.5652
11246 1 1 -21 13.0435 19.5652
11247 1 2 -19 13.0435 19.5652
11248 1 2 -17 13.0435 19.5652
11249 1 1 -15 13.0435 19.5652
11250 1 1 -13 13.0435 19.5652
11251 1 2 -11 13.0435 19.5652
11252 1 2 -9 13.0435 19.5652
11253 1 1 -7 13.0435 19.5652
11254 1 1 -5 13.0435 19.5652
11255 1 2 -3 13.0435 19.5652
11256 1 2 -1 13.0435 19.5652
11257 1 1 -23 15.2174 19.5652
11258 1 1 -21 15.2174 19.5652
11259 1 2 -19 15.2174 19.5652
11260 1 2 -17 15.2174 19.5652
11261 1 1 -15 15.2174 19.5652
11262 1 1 -13 15.2174 19.5652
11263 1 2 -11 15.2174 19.5652
11264 1 2 -9 15.2174 19.5652
11265 1 1 -7 15.2174 19.5652
11266 1 1 -5 15.2174 19.5652
11267 1 2 -3 15.2174 19.5652
11268 1 2 -1 15.2174 19.5652
11269 1 1 -23 17.3913 19.5652
11270 1 1 -21 17.3913 19.5652
11271 1 2 -19 17.3913 19.5652
11272 1 2 -17 17.3913 19.5652
11273 1 1 -15 17.3913 19.5652
11274 1 1 -13 17.3913 19.5652
11275 1 2 -11 17.3913 19.5652
11276 1 2 -9 17.3913 19.5652
11277 1 1 -7 17.3913 19.5652
11278 1 1 -5 17.3913 19.5652
11279 1 2 -3 17.3913 19.5652
11280 1 2 -1 17.3913 19.5652
11281 1 1 -23 19.5652 19.5652
11282 1 1 -21 19.5652 19.5652
11283 1 2 -19 19.5652 19.5652
11284 1 2 -17 19.5652 19.5652
11285 1 1 -15 19.5652 19.5652
11286 1 1 -13 19.5652 19.5652
11287 1 2 -11 19.5652 19.5652
11288 1 2 -9 19.5652 19.5652
11289 1 1 -7 19.5652 19.5652
11290 1 1 -5 19.5652 19.5652
11291 1 2 -3 19.5652 19.5652
11292 1 2 -1 19.5652 19.5652
11293 1 1 -23 21.7391 19.5652
11294 1 1 -21 21.7391 19.5652
11295 1 2 -19 21.7391 19.5652
11296 1 2 -17 21.7391 19.5652
11297 1 1 -15 21.7391 19.5652
11298 1 1 -13 21.7391 19.5652
11299 1 2 -11 21.7391 19.5652
11300 1 2 -9 21.7391 19.5652
11301 1 1 -7 21.7391 19.5652
11302 1 1 -5 21.7391 19.5652
11303 1 2 -3 21.7391 19.5652
11304 1 2 -1 21.7391 19.5652
11305 1 1 -23 23.913 19.5652
11306 1 1 -21 23.913 19.5652
11307 1 2 -19 23.913 19.5652
11308 1 2 -17 23.913 19.5652
11309 1 1 -15 23.913 19.5652
11310 1 1 -13 23.913 19.5652
11311 1 2 -11 23.913 19.5652
11312 1 2 -9 23.913 19.5652
11313 1 1 -7 23.913 19.5652
11314 1 1 -5 23.913 19.5652
11315 1 2 -3 23.913 19.5652
11316 1 2 -1 23.913 19.5652
11317 1 1 1 -23.913 19.5652
11318 1 1 3 -23.913 19.5652
11319 1 2 5 -23.913 19.5652
11320 1 2 7 -23.913 19.5652
11321 1 1 9 -23.913 19.5652
11322 1 1 11 -23.913 19.5652
11323 1 2 13 -23.913 19.5652
11324 1 2 15 -23.913 19.5652
11325 1 1 17 -23.913 19.5652
11326 1 1 19 -23.913 19.5652
11327 1 2 21 -23.913 19.5652
11328 1 2 23 -23.913 19.5652
11329 1 1 1 -21.7391 19.5652
11330 1 1 3 -21.7391 19.5652
11331 1 2 5 -21.7391 19.5652
11332 1 2 7 -21.7391 19.5652
11333 1 1 9 -21.7391 19.5652
11334 1 1 11 -21.7391 19.5652
11335 1 2 13 -21.7391 19.5652
11336 1 2 15 -21.7391 19.5652
11337 1 1 17 -21.7391 19.5652
11338 1 1 19 -21.7391 19.5652
11339 1 2 21 -21.7391 19.5652
11340 1 2 23 -21.7391 19.5652
11341 1 1 1 -19.5652 19.5652
11342 1 1 3 -19.5652 19.5652
11343 1 2 5 -19.5652 19.5652
11344 1 2 7 -19.5652 19.5652
11345 1 1 9 -19.5652 19.5652
11346 1 1 11 -19.5652 19.5652
11347 1 2 13 -19.5652 19.5652
11348 1 2 15 -19.5652 19.5652
11349 1 1 17 -19.5652 19.5652
11350 1 1 19 -19.5652 19.5652
11351 1 2 21 -19.5652 19.5652
11352 1 2 23 -19.5652 19.5652
11353 1 1 1 -17.3913 19.5652
11354 1 1 3 -17.3913 19.5652
11355 1 2 5 -17.3913 19.5652
11356 1 2 7 -17.3913 19.5652
11357 1 1 9 -17.3913 19.5652
11358 1 1 11 -17.3913 19.5652
11359 1 2 13 -17.3913 19.5652
11360 1 2 15 -17.3913 19.5652
11361 1 1 17 -17.3913 19.5652
11362 1 1 19 -17.3913 19.5652
11363 1 2 21 -17.3913 19.5652
11364 1 2 23 -17.3913 19.5652
11365 1 1 1 -15.2174 19.5652
11366 1 1 3 -15.2174 19.5652
11367 1 2 5 -15.2174 19.5652
11368 1 2 7 -15.2174 19.5652
11369 1 1 9 -15.2174 19.5652
11370 1 1 11 -15.2174 19.5652
11371 1 2 13 -15.2174 19.5652
11372 1 2 15 -15.2174 19.5652
11373 1 1 17 -15.2174 19.5652
11374 1 1 19 -15.2174 19.5652
11375 1 2 21 -15.2174 19.5652
11376 1 2 23 -15.2174 19.5652
11377 1 1 1 -13.0435 19.5652
11378 1 1 3 -13.0435 19.5652
11379 1 2 5 -13.0435 19.5652
11380 1 2 7 -13.0435 19.5652
11381 1 1 9 -13.0435 19.5652
11382 1 1 11 -13.0435 19.5652
11383 1 2 13 -13.0435 19.5652
11384 1 2 15 -13.0435 19.5652
11385 1 1 17 -13.0435 19.5652
11386 1 1 19 -13.0435 19.5652
11387 1 2 21 -13.0435 19.5652
11388 1 2 23 -13.0435 19.5652
11389 1 1 1 -10.8696 19.5652
11390 1 1 3 -10.8696 19.5652
11391 1 2 5 -10.8696 19.5652
11392 1 2 7 -10.8696 19.5652
11393 1 1 9 -10.8696 19.5652
11394 1 1 11 -10.8696 19.5652
11395 1 2 13 -10.8696 19.5652
11396 1 2 15 -10.8696 19.5652
11397 1 1 17 -10.8696 19.5652
11398 1 1 19 -10.8696 19.5652
11399 1 2 21 -10.8696 19.5652
11400 1 2 23 -10.8696 19.5652
11401 1 1 1 -8.6957 19.5652
11402 1 1 3 -8.6957 19.5652
11403 1 2 5 -8.6957 19.5652
11404 1 2 7 -8.6957 19.5652
11405 1 1 9 -8.6957 19.5652
11406 1 1 11 -8.6957 19.5652
11407 1 2 13 -8.6957 19.5652
11408 1 2 15 -8.6957 19.5652
11409 1 1 17 -8.6957 19.5652
11410 1 1 19 -8.6957 19.5652
11411 1 2 21 -8.6957 19.5652
11412 1 2 23 -8.6957 19.5652
11413 1 1 1 -6.5217 19.5652
11414 1 1 3 -6.5217 19.5652
11415 1 2 5 -6.5217 19.5652
11416 1 2 7 -6.5217 19.5652
11417 1 1 9 -6.5217 19.5652
11418 1 1 11 -6.5217 19.5652
11419 1 2 13 -6.5217 19.5652
11420 1 2 15 -6.5217 19.5652
11421 1 1 17 -6.5217 19.5652
11422 1 1 19 -6.5217 19.5652
11423 1 2 21 -6.5217 19.5652
11424 1 2 23 -6.5217 19.5652
11425 1 1 1 -4.3478 19.5652
11426 1 1 3 -4.3478 19.5652
11427 1 2 5 -4.3478 19.5652
11428 1 2 7 -4.3478 19.5652
11429 1 1 9 -4.3478 19.5652
11430 1 1 11 -4.3478 19.5652
11431 1 2 13 -4.3478 19.5652
11432 1 2 15 -4.3478 19.5652
11433 1 1 17 -4.3478 19.5652
11434 1 1 19 -4.3478 19.5652
11435 1 2 21 -4.3478 19.5652
11436 1 2 23 -4.3478 19.5652
11437 1 1 1 -2.1739 19.5652
11438 1 1 3 -2.1739 19.5652
11439 1 2 5 -2.1739 19.5652
11440 1 2 7 -2.1739 19.5652
11441 1 1 9 -2.1739 19.5652
11442 1 1 11 -2.1739 19.5652
11443 1 2 13 -2.1739 19.5652
11444 1 2 15 -2.1739 19.5652
11445 1 1 17 -2.1739 19.5652
11446 1 1 19 -2.1739 19.5652
11447 1 2 21 -2.1739 19.5652
11448 1 2 23 -2.1739 19.5652
11449 1 1 1 0 19.5652
11450 1 1 3 0 19.5652
11451 1 2 5 0 19.5652
11452 1 2 7 0 19.5652
11453 1 1 9 0 19.5652
11454 1 1 11 0 19.5652
11455 1 2 13 0 19.5652
11456 1 2 15 0 19.5652
11457 1 1 17 0 19.5652
11458 1 1 19 0 19.5652
11459 1 2 21 0 19.5652
11460 1 2 23 0 19.5652
11461 1 1 1 2.1739 19.5652
11462 1 1 3 2.1739 19.5652
11463 1 2 5 2.1739 19.5652
11464 1 2 7 2.1739 19.5652
11465 1 1 9 2.1739 19.5652
11466 1 1 11 2.1739 19.5652
11467 1 2 13 2.1739 19.5652
11468 1 2 15 2.1739 19.5652
11469 1 1 17 2.1739 19.5652
11470 1 1 19 2.1739 19.5652
11471 1 2 21 2.1739 19.5652
11472 1 2 23 2.1739 19.5652
11473 1 1 1 4.3478 19.5652
11474 1 1 3 4.3478 19.5652
11475 1 2 5 4.3478 19.5652
11476 1 2 7 4.3478 19.5652
11477 1 1 9 4.3478 19.5652
11478 1 1 11 4.3478 19.5652
11479 1 2 13 4.3478 19.5652
11480 1 2 15 4.3478 19.5652
11481 1 1 17 4.3478 19.5652
11482 1 1 19 4.3478 19.5652
11483 1 2 21 4.3478 19.5652
11484 1 2 23 4.3478 19.5652
11485 1 1 1 6.5217 19.5652
11486 1 1 3 6.5217 19.5652
11487 1 2 5 6.5217 19.5652
11488 1 2 7 6.5217 19.5652
11489 1 1 9 6.5217 19.5652
11490 1 1 11 6.5217 19.5652
11491 1 2 13 6.5217 19.5652
11492 1 2 15 6.5217 19.5652
11493 1 1 17 6.5217 19.5652
11494 1 1 19 6.5217 19.5652
11495 1 2 21 6.5217 19.5652
11496 1 2 23 6.5217 19.5652
11497 1 1 1 8.6957 19.5652
11498 1 1 3 8.6957 19.5652
11499 1 2 5 8.6957 19.5652
11500 1 2 7 8.6957 19.5652
11501 1 1 9 8.6957 19.5652
11502 1 1 11 8.6957 19.5652
11503 1 2 13 8.6957 19.5652
11504 1 2 15 8.6957 19.5652
11505 1 1 17 8.6957 19.5652
11506 1 1 19 8.6957 19.5652
11507 1 2 21 8.6957 19.5652
11508 1 2 23 8.6957 19.5652
11509 1 1 1 10.8696 19.5652
11510 1 1 3 10.8696 19.5652
11511 1 2 5 10.8696 19.5652
11512 1 2 7 10.8696 19.5652
11513 1 1 9 10.8696 19.5652
11514 1 1 11 10.8696 19.5652
11515 1 2 13 10.8696 19.5652
11516 1 2 15 10.8696 19.5652
11517 1 1 17 10.8696 19.5652
11518 1 1 19 10.8696 19.5652
11519 1 2 21 10.8696 19.5652
11520 1 2 23 10.8696 19.5652
11521 1 1 1 13.0435 19.5652
11522 1 1 3 13.0435 19.5652
11523 1 2 5 13.0435 19.5652
11524 1 2 7 13.0435 19.5652
11525 1 1 9 13.0435 19.5652
11526 1 1 11 13.0435 19.5652
11527 1 2 13 13.0435 19.5652
11528 1 2 15 13.0435 19.5652
11529 1 1 17 13.0435 19.5652
11530 1 1 19 13.0435 19.5652
11531 1 2 21 13.0435 19.5652
11532 1 2 23 13.0435 19.5652
11533 1 1 1 15.2174 19.5652
11534 1 1 3 15.2174 19.5652
11535 1 2 5 15.2174 19.5652
11536 1 2 7 15.2174 19.5652
11537 1 1 9 15.2174 19.5652
11538 1 1 11 15.2174 19.5652
11539 1 2 13 15.2174 19.5652
11540 1 2 15 15.2174 19.5652
11541 1 1 17 15.2174 19.5652
11542 1 1 19 15.2174 19.5652
11543 1 2 21 15.2174 19.5652
11544 1 2 23 15.2174 19.5652
11545 1 1 1 17.3913 19.5652
11546 1 1 3 17.3913 19.5652
11547 1 2 5 17.3913 19.5652
11548 1 2 7 17.3913 19.5652
11549 1 1 9 17.3913 19.5652
11550 1 1 11 17.3913 19.5652
11551 1 2 13 17.3913 19.5652
11552 1 2 15 17.3913 19.5652
11553 1 1 17 17.3913 19.5652
11554 1 1 19 17.3913 19.5652
11555 1 2 21 17.3913 19.5652
11556 1 2 23 17.3913 19.5652
11557 1 1 1 19.5652 19.5652
11558 1 1 3 19.5652 19.5652
11559 1 2 5 19.5652 19.5652
11560 1 2 7 19.5652 19.5652
11561 1 1 9 19.5652 19.5652
11562 1 1 11 19.5652 19.5652
11563 1 2 13 19.5652 19.5652
11564 1 2 15 19.5652 19.5652
11565 1 1 17 19.5652 19.5652
11566 1 1 19 19.5652 19.5652
11567 1 2 21 19.5652 19.5652
11568 1 2 23 19.5652 19.5652
11569 1 1 1 21.7391 19.5652
11570 1 1 3 21.7391 19.5652
11571 1 2 5 21.7391 19.5652
11572 1 2 7 21.7391 19.5652
11573 1 1 9 21.7391 19.5652
11574 1 1 11 21.7391 19.5652
11575 1 2 13 21.7391 19.5652
11576 1 2 15 21.7391 19.5652
11577 1 1 17 21.7391 19.5652
11578 1 1 19 21.7391 19.5652
11579 1 2 21 21.7391 19.5652
11580 1 2 23 21.7391 19.5652
11581 1 1 1 23.913 19.5652
11582 1 1 3 23.913 19.5652
11583 1 2 5 23.913 19.5652
11584 1 2 7 23.913 19.5652
11585 1 1 9 23.913 19.5652
11586 1 1 11 23.913 19.5652
11587 1 2 13 23.913 19.5652
11588 1 2 15 23.913 19.5652
11589 1 1 17 23.913 19.5652
11590 1 1 19 23.913 19.5652
11591 1 2 21 23.913 19.5652
11592 1 2 23 23.913 19.5652
11593 1 1 -23 -23.913 21.7391
11594 1 1 -21 -23.913 21.7391
11595 1 2 -19 -23.913 21.7391
11596 1 2 -17 -23.913 21.7391
11597 1 1 -15 -23.913 21.7391
11598 1 1 -13 -23.913 21.7391
11599 1 2 -11 -23.913 21.7391
11600 1 2 -9 -23.913 21.7391
11601 1 1 -7 -23.913 21.7391
11602 1 1 -5 -23.913 21.7391
11603 1 2 -3 -23.913 21.7391
11604 1 2 -1 -23.913 21.7391
11605 1 1 -23 -21.7391 21.7391
11606 1 1 -21 -21.7391 21.7391
11607 1 2 -19 -21.7391 21.7391
11608 1 2 -17 -21.7391 21.7391
11609 1 1 -15 -21.7391 21.7391
11610 1 1 -13 -21.7391 21.7391
11611 1 2 -11 -21.7391 21.7391
11612 1 2 -9 -21.7391 21.7391
11613 1 1 -7 -21.7391 21.7391
11614 1 1 -5 -21.7391 21.7391
11615 1 2 -3 -21.7391 21.7391
11616 1 2 -1 -21.7391 21.7391
11617 1 1 -23 -19.5652 21.7391
11618 1 1 -21 -19.5652 21.7391
11619 1 2 -19 -19.5652 21.7391
11620 1 2 -17 -19.5652 21.7391
11621 1 1 -15 -19.5652 21.7391
11622 1 1 -13 -19.5652 21.7391
11623 1 2 -11 -19.5652 21.7391
11624 1 2 -9 -19.5652 21.7391
11625 1 1 -7 -19.5652 21.7391
11626 1 1 -5 -19.5652 21.7391
11627 1 2 -3 -19.5652 21.7391
11628 1 2 -1 -19.5652 21.7391
11629 1 1 -23 -17.3913 21.7391
11630 1 1 -21 -17.3913 21.7391
11631 1 2 -19 -17.3913 21.7391
11632 1 2 -17 -17.3913 21.7391
11633 1 1 -15 -17.3913 21.7391
11634 1 1 -13 -17.3913 21.7391
11635 1 2 -11 -17.3913 21.7391
11636 1 2 -9 -17.3913 21.7391
11637 1 1 -7 -17.3913 21.7391
11638 1 1 -5 -17.3913 21.7391
11639 1 2 -3 -17.3913 21.7391
11640 1 2 -1 -17.3913 21.7391
11641 1 1 -23 -15.2174 21.7391
11642 1 1 -21 -15.2174 21.7391
11643 1 2 -19 -15.2174 21.7391
11644 1 2 -17 -15.2174 21.7391
11645 1 1 -15 -15.2174 21.7391
11646 1 1 -13 -15.2174 21.7391
11647 1 2 -11 -15.2174 21.7391
11648 1 2 -9 -15.2174 21.7391
11649 1 1 -7 -15.2174 21.7391
11650 1 1 -5 -15.2174 21.7391
11651 1 2 -3 -15.2174 21.7391
11652 1 2 -1 -15.2174 21.7391
11653 1 1 -23 -13.0435 21.7391
11654 1 1 -21 -13.0435 21.7391
11655 1 2 -19 -13.0435 21.7391
11656 1 2 -17 -13.0435 21.7391
11657 1 1 -15 -13.0435 21.7391
11658 1 1 -13 -13.0435 21.7391
11659 1 2 -11 -13.0435 21.7391
11660 1 2 -9 -13.0435 21.7391
11661 1 1 -7 -13.0435 21.7391
11662 1 1 -5 -13.0435 21.7391
11663 1 2 -3 -13.0435 21.7391
11664 1 2 -1 -13.0435 21.7391
11665 1 1 -23 -10.8696 21.7391
11666 1 1 -21 -10.8696 21.7391
11667 1 2 -19 -10.8696 21.7391
11668 1 2 -17 -10.8696 21.7391
11669 1 1 -15 -10.8696 21.7391
11670 1 1 -13 -10.8696 21.7391
11671 1 2 -11 -10.8696 21.7391
11672 1 2 -9 -10.8696 21.7391
11673 1 1 -7 -10.8696 21.7391
11674 1 1 -5 -10.8696 21.7391
11675 1 2 -3 -10.8696 21.7391
11676 1 2 -1 -10.8696 21.7391
11677 1 1 -23 -8.6957 21.7391
11678 1 1 -21 -8.6957 21.7391
11679 1 2 -19 -8.6957 21.7391
11680 1 2 -17 -8.6957 21.7391
11681 1 1 -15 -8.6957 21.7391
11682 1 1 -13 -8.6957 21.7391
11683 1 2 -11 -8.6957 21.7391
11684 1 2 -9 -8.6957 21.7391
11685 1 1 -7 -8.6957 21.7391
11686 1 1 -5 -8.6957 21.7391
11687 1 2 -3 -8.6957 21.7391
11688 1 2 -1 -8.6957 21.7391
11689 1 1 -23 -6.5217 21.7391
11690 1 1 -21 -6.5217 21.7391
11691 1 2 -19 -6.5217 21.7391
11692 1 2 -17 -6.5217 21.7391
11693 1 1 -15 -6.5217 21.7391
11694 1 1 -13 -6.5217 21.7391
11695 1 2 -11 -6.5217 21.7391
11696 1 2 -9 -6.5217 21.7391
11697 1 1 -7 -6.5217 21.7391
11698 1 1 -5 -6.5217 21.7391
11699 1 2 -3 -6.5217 21.7391
11700 1 2 -1 -6.5217 21.7391
11701 1 1 -23 -4.3478 21.7391
11702 1 1 -21 -4.3478 21.7391
11703 1 2 -19 -4.3478 21.7391
11704 1 2 -17 -4.3478 21.7391
11705 1 1 -15 -4.3478 21.7391
11706 1 1 -13 -4.3478 21.7391
11707 1 2 -11 -4.3478 21.7391
11708 1 2 -9 -4.3478 21.7391
11709 1 1 -7 -4.3478 21.7391
11710 1 1 -5 -4.3478 21.7391
11711 1 2 -3 -4.3478 21.7391
11712 1 2 -1 -4.3478 21.7391
11713 1 1 -23 -2.1739 21.7391
11714 1 1 -21 -2.1739 21.7391
11715 1 2 -19 -2.1739 21.7391
11716 1 2 -17 -2.1739 21.7391
11717 1 1 -15 -2.1739 21.7391
11718 1 1 -13 -2.1739 21.7391
11719 1 2 -11 -2.1739 21.7391
11720 1 2 -9 -2.1739 21.7391
11721 1 1 -7 -2.1739 21.7391
11722 1 1 -5 -2.1739 21.7391
11723 1 2 -3 -2.1739 21.7391
11724 1 2 -1 -2.1739 21.7391
11725 1 1 -23 0 21.7391
11726 1 1 -21 0 21.7391
11727 1 2 -19 0 21.7391
11728 1 2 -17 0 21.7391
11729 1 1 -15 0 21.7391
11730 1 1 -13 0 21.7391
11731 1 2 -11 0 21.7391
11732 1 2 -9 0 21.7391
11733 1 1 -7 0 21.7391
11734 1 1 -5 0 21.7391
11735 1 2 -3 0 21.7391
11736 1 2 -1 0 21.7391
11737 1 1 -23 2.1739 21.7391
11738 1 1 -21 2.1739 21.7391
11739 1 2 -19 2.1739 21.7391
11740 1 2 -17 2.1739 21.7391
11741 1 1 -15 2.1739 21.7391
11742 1 1 -13 2.1739 21.7391
11743 1 2 -11 2.1739 21.7391
11744 1 2 -9 2.1739 21.7391
11745 1 1 -7 2.1739 21.7391
11746 1 1 -5 2.1739 21.7391
11747 1 2 -3 2.1739 21.7391
11748 1 2 -1 2.1739 21.7391
11749 1 1 -23 4.3478 21.7391
11750 1 1 -21 4.3478 21.7391
11751 1 2 -19 4.3478 21.7391
11752 1 2 -17 4.3478 21.7391
11753 1 1 -15 4.3478 21.7391
11754 1 1 -13 4.3478 21.7391
11755 1 2 -11 4.3478 21.7391
11756 1 2 -9 4.3478 21.7391
11757 1 1 -7 4.3478 21.7391
11758 1 1 -5 4.3478 21.7391
11759 1 2 -3 4.3478 21.7391
11760 1 2 -1 4.3478 21.7391
11761 1 1 -23 6.5217 21.7391
11762 1 1 -21 6.5217 21.7391
11763 1 2 -19 6.5217 21.7391
11764 1 2 -17 6.5217 21.7391
11765 1 1 -15 6.5217 21.7391
11766 1 1 -13 6.5217 21.7391
11767 1 2 -11 6.5217 21.7391
11768 1 2 -9 6.5217 21.7391
11769 1 1 -7 6.5217 21.7391
11770 1 1 -5 6.5217 21.7391
11771 1 2 -3 6.5217 21.7391
11772 1 2 -1 6.5217 21.7391
11773 1 1 -23 8.6957 21.7391
11774 1 1 -21 8.6957 21.7391
11775 1 2 -19 8.6957 21.7391
11776 1 2 -17 8.6957 21.7391
11777 1 1 -15 8.6957 21.7391
11778 1 1 -13 8.6957 21.7391
11779 1 2 -11 8.6957 21.7391
11780 1 2 -9 8.6957 21.7391
11781 1 1 -7 8.6957 21.7391
11782 1 1 -5 8.6957 21.7391
11783 1 2 -3 8.6957 21.7391
11784 1 2 -1 8.6957 21.7391
11785 1 1 -23 10.8696 21.7391
11786 1 1 -21 10.8696 21.7391
11787 1 2 -19 10.8696 21.7391
11788 1 2 -17 10.8696 21.7391
11789 1 1 -15 10.8696 21.7391
11790 1 1 -13 10.8696 21.7391
11791 1 2 -11 10.8696 21.7391
11792 1 2 -9 10.8696 21.7391
11793 1 1 -7 10.8696 21.7391
11794 1 1 -5 10.8696 21.7391
11795 1 2 -3 10.8696 21.7391
11796 1 2 -1 10.8696 21.7391
11797 1 1 -23 13.0435 21.7391
11798 1 1 -21 13.0435 21.7391
11799 1 2 -19 13.0435 21.7391
11800 1 2 -17 13.0435 21.7391
11801 1 1 -15 13.0435 21.7391
11802 1 1 -13 13.0435 21.7391
11803 1 2 -11 13.0435 21.7391
11804 1 2 -9 13.0435 21.7391
11805 1 1 -7 13.0435 21.7391
11806 1 1 -5 13.0435 21.7391
11807 1 2 -3 13.0435 21.7391
11808 1 2 -1 13.0435 21.7391
11809 1 1 -23 15.2174 21.7391
11810 1 1 -21 15.2174 21.7391
11811 1 2 -19 15.2174 21.7391
11812 1 2 -17 15.2174 21.7391
11813 1 1 -15 15.2174 21.7391
11814 1 1 -13 15.2174 21.7391
11815 1 2 -11 15.2174 21.7391
11816 1 2 -9 15.2174 21.7391
11817 1 1 -7 15.2174 21.7391
11818 1 1 -5 15.2174 21.7391
11819 1 2 -3 15.2174 21.7391
11820 1 2 -1 15.2174 21.7391
11821 1 1 -23 17.3913 21.7391
11822 1 1 -21 17.3913 21.7391
11823 1 2 -19 17.3913 21.7391
11824 1 2 -17 17.3913 21.7391
11825 1 1 -15 17.3913 21.7391
11826 1 1 -13 17.3913 21.7391
11827 1 2 -11 17.3913 21.7391
11828 1 2 -9 17.3913 21.7391
11829 1 1 -7 17.3913 21.7391
11830 1 1 -5 17.3913 21.7391
11831 1 2 -3 17.3913 21.7391
11832 1 2 -1 17.3913 21.7391
11833 1 1 -23 19.5652 21.7391
11834 1 1 -21 19.5652 21.7391
11835 1 2 -19 19.5652 21.7391
11836 1 2 -17 19.5652 21.7391
11837 1 1 -15 19.5652 21.7391
11838 1 1 -13 19.5652 21.7391
11839 1 2 -11 19.5652 21.7391
11840 1 2 -9 19.5652 21.7391
11841 1 1 -7 19.5652 21.7391
11842 1 1 -5 19.5652 21.7391
11843 1 2 -3 19.5652 21.7391
11844 1 2 -1 19.5652 21.7391
11845 1 1 -23 21.7391 21.7391
11846 1 1 -21 21.7391 21.7391
11847 1 2 -19 21.7391 21.7391
11848 1 2 -17 21.7391 21.7391
11849 1 1 -15 21.7391 21.7391
11850 1 1 -13 21.7391 21.7391
11851 1 2 -11 21.7391 21.7391
11852 1 2 -9 21.7391 21.7391
11853 1 1 -7 21.7391 21.7391
11854 1 1 -5 21.7391 21.7391
11855 1 2 -3 21.7391 21.7391
11856 1 2 -1 21.7391 21.7391
11857 1 1 -23 23.913 21.7391
11858 1 1 -21 23.913 21.7391
11859 1 2 -19 23.913 21.7391
11860 1 2 -17 23.913 21.7391
11861 1 1 -15 23.913 21.7391
11862 1 1 -13 23.913 21.7391
11863 1 2 -11 23.913 21.7391
11864 1 2 -9 23.913 21.7391
11865 1 1 -7 23.913 21.7391
11866 1 1 -5 23.913 21.7391
11867 1 2 -3 23.913 21.7391
11868 1 2 -1 23.913 21.7391
11869 1 1 1 -23.913 21.7391
11870 1 1 3 -23.913 21.7391
11871 1 2 5 -23.913 21.7391
11872 1 2 7 -23.913 21.7391
11873 1 1 9 -23.913 21.7391
11874 1 1 11 -23.913 21.7391
11875 1 2 13 -23.913 21.7391
11876 1 2 15 -23.913 21.7391
11877 1 1 17 -23.913 21.7391
11878 1 1 19 -23.913 21.7391
11879 1 2 21 -23.913 21.7391
11880 1 2 23 -23.913 21.7391
11881 1 1 1 -21.7391 21.7391
11882 1 1 3 -21.7391 21.7391
11883 1 2 5 -21.7391 21.7391
11884 1 2 7 -21.7391 21.7391
11885 1 1 9 -21.7391 21.7391
11886 1 1 11 -21.7391 21.7391
11887 1 2 13 -21.7391 21.7391
11888 1 2 15 -21.7391 21.7391
11889 1 1 17 -21.7391 21.7391
11890 1 1 19 -21.7391 21.7391
11891 1 2 21 -21.7391 21.7391
11892 1 2 23 -21.7391 21.7391
11893 1 1 1 -19.5652 21.7391
11894 1 1 3 -19.5652 21.7391
11895 1 2 5 -19.5652 21.7391
11896 1 2 7 -19.5652 21.7391
11897 1 1 9 -19.5652 21.7391
11898 1 1 11 -19.5652 21.7391
11899 1 2 13 -19.5652 21.7391
11900 1 2 15 -19.5652 21.7391
11901 1 1 17 -19.5652 21.7391
11902 1 1 19 -19.5652 21.7391
11903 1 2 21 -19.5652 21.7391
11904 1 2 23 -19.5652 21.7391
11905 1 1 1 -17.3913 21.7391
11906 1 1 3 -17.3913 21.7391
11907 1 2 5 -17.3913 21.7391
11908 1 2 7 -17.3913 21.7391
11909 1 1 9 -17.3913 21.7391
11910 1 1 11 -17.3913 21.7391
11911 1 2 13 -17.3913 21.7391
11912 1 2 15 -17.3913 21.7391
11913 1 1 17 -17.3913 21.7391
11914 1 1 19 -17.3913 21.7391
11915 1 2 21 -17.3913 21.7391
11916 1 2 23 -17.3913 21.7391
11917 1 1 1 -15.2174 21.7391
11918 1 1 3 -15.2174 21.7391
11919 1 2 5 -15.2174 21.7391
11920 1 2 7 -15.2174 21.7391
11921 1 1 9 -15.2174 21.7391
11922 1 1 11 -15.2174 21.7391
11923 1 2 13 -15.2174 21.7391
11924 1 2 15 -15.2174 21.7391
11925 1 1 17 -15.2174 21.7391
11926 1 1 19 -15.2174 21.7391
11927 1 2 21 -15.2174 21.7391
11928 1 2 23 -15.2174 21.7391
11929 1 1 1 -13.0435 21.7391
11930 1 1 3 -13.0435 21.7391
11931 1 2 5 -13.0435 21.7391
11932 1 2 7 -13.0435 21.7391
11933 1 1 9 -13.0435 21.7391
11934 1 1 11 -13.0435 21.7391
11935 1 2 13 -13.0435 21.7391
11936 1 2 15 -13.0435 21.7391
11937 1 1 17 -13.0435 21.7391
11938 1 1 19 -13.0435 21.7391
11939 1 2 21 -13.0435 21.7391
11940 1 2 23 -13.0435 21.7391
11941 1 1 1 -10.8696 21.7391
11942 1 1 3 -10.8696 21.7391
11943 1 2 5 -10.8696 21.7391
11944 1 2 7 -10.8696 21.7391
11945 1 1 9 -10.8696 21.7391
11946 1 1 11 -10.8696 21.7391
11947 1 2 13 -10.8696 21.7391
11948 1 2 15 -10.8696 21.7391
11949 1 1 17 -10.8696 21.7391
11950 1 1 19 -10.8696 21.7391
11951 1 2 21 -10.8696 21.7391
11952 1 2 23 -10.8696 21.7391
11953 1 1 1 -8.6957 21.7391
11954 1 1 3 -8.6957 21.7391
11955 1 2 5 -8.6957 21.7391
11956 1 2 7 -8.6957 21.7391
11957 1 1 9 -8.6957 21.7391
11958 1 1 11 -8.6957 21.7391
11959 1 2 13 -8.6957 21.7391
11960 1 2 15 -8.6957 21.7391
11961 1 1 17 -8.6957 21.7391
11962 1 1 19 -8.6957 21.7391
11963 1 2 21 -8.6957 21.7391
11964 1 2 23 -8.6957 21.7391
11965 1 1 1 -6.5217 21.7391
11966 1 1 3 -6.5217 21.7391
11967 1 2 5 -6.5217 21.7391
11968 1 2 7 -6.5217 21.7391
11969 1 1 9 -6.5217 21.7391
11970 1 1 11 -6.5217 21.7391
11971 1 2 13 -6.5217 21.7391
11972 1 2 15 -6.5217 21.7391
11973 1 1 17 -6.5217 21.7391
11974 1 1 19 -6.5217 21.7391
11975 1 2 21 -6.5217 21.7391
11976 1 2 23 -6.5217 21.7391
11977 1 1 1 -4.3478 21.7391
11978 1 1 3 -4.3478 21.7391
11979 1 2 5 -4.3478 21.7391
11980 1 2 7 -4.3478 21.7391
11981 1 1 9 -4.3478 21.7391
11982 1 1 11 -4.3478 21.7391
11983 1 2 13 -4.3478 21.7391
11984 1 2 15 -4.3478 21.7391
11985 1 1 17 -4.3478 21.7391
11986 1 1 19 -4.3478 21.7391
11987 1 2 21 -4.3478 21.7391
11988 1 2 23 -4.3478 21.7391
11989 1 1 1 -2.1739 21.7391
11990 1 1 3 -2.1739 21.7391
11991 1 2 5 -2.1739 21.7391
11992 1 2 7 -2.1739 21.7391
11993 1 1 9 -2.1739 21.7391
11994 1 1 11 -2.1739 21.7391
11995 1 2 13 -2.1739 21.7391
11996 1 2 15 -2.1739 21.7391
11997 1 1 17 -2.1739 21.7391
11998 1 1 19 -2.1739 21.7391
11999 1 2 21 -2.1739 21.7391
12000 1 2 23 -2.1739 21.7391

Velocities

1 0 0 0
2 0 0 0
3 0 0 0
4 0 0 0
5 0 0 0
6 0 0 0
7 0 0 0
8 0 0 0
9 0 0 0
10 0 0 0
11 0 0 0
12 0 0 0
13 0 0 0
14 0 0 0
15 0 0 0
16 0 0 0
17 0 0 0
18 0 0 0
19 0 0 0
20 0 0 0
21 0 0 0
22 0 0 0
23 0 0 0
24 0 0 0
25 0 0 0
26 0 0 0
27 0 0 0
28 0 0 0
29 0 0 0
30 0 0 0
31 0 0 0
32 0 0 0
33 0 0 0
34 0 0 0
35 0 0 0
36 0 0 0
37 0 0 0
38 0 0 0
39 0 0 0
40 0 0 0
41 0 0 0
42 0 0 0
43 0 0 0
44 0 0 0
45 0 0 0
46 0 0 0
47 0 0 0
48 0 0 0
49 0 0 0
50 0 0 0
51 0 0 0
52 0 0 0
53 0 0 0
54 0 0 0
55 0 0 0
56 0 0 0
57 0 0 0
58 0 0 0
59 0 0 0
60 0 0 0
61 0 0 0
62 0 0 0
63 0 0 0
64 0 0 0
65 0 0 0
66 0 0 0
67 0 0 0
68 0 0 0
69 0 0 0
70 0 0 0
71 0 0 0
72 0 0 0
73 0 0 0
74 0 0 0
75 0 0 0
76 0 0 0
77 0 0 0
78 0 0 0
79 0 0 0
80 0 0 0
81 0 0 0
82 0 0 0
83 0 0 0
84 0 0 0
85 0 0 0
86 0 0 0
87 0 0 0
88 0 0 0
89 0 0 0
90 0 0 0
91 0 0 0
92 0 0 0
93 0 0 0
94 0 0 0
95 0 0 0
96 0 0 0
97 0 0 0
98 0 0 0
99 0 0 0
100 0 0 0
101 0 0 0
102 0 0 0
103 0 0 0
104 0 0 0
105 0 0 0
106 0 0 0
107 0 0 0
108 0 0 0
109 0 0 0
110 0 0 0
111 0 0 0
112 0 0 0
113 0 0 0
114 0 0 0
115 0 0 0
116 0 0 0
117 0 0 0
118 0 0 0
119 0 0 0
120 0 0 0
121 0 0 0
122 0 0 0
123 0 0 0
124 0 0 0
125 0 0 0
126 0 0 0
127 0 0 0
128 0 0 0
129 0 0 0
130 0 0 0
131 0 0 0
132 0 0 0
133 0 0 0
134 0 0 0
135 0 0 0
136 0 0 0
137 0 0 0
138 0 0 0
139 0 0 0
140 0 0 0
141 0 0 0
142 0 0 0
143 0 0 0
144 0 0 0
145 0 0 0
146 0 0 0
147 0 0 0
148 0 0 0
149 0 0 0
150 0 0 0
151 0 0 0
152 0 0 0
153 0 0 0
154 0 0 0
155 0 0 0
156 0 0 0
157 0 0 0
158 0 0 0
159 0 0 0
160 0 0 0
161 0 0 0
162 0 0 0
163 0 0 0
164 0 0 0
165 0 0 0
166 0 0 0
167 0 0 0
168 0 0 0
169 0 0 0
170 0 0 0
171 0 0 0
172 0 0 0
173 0 0 0
174 0 0 0
175 0 0 0
176 0 0 0
177 0 0 0
178 0 0 0
179 0 0 0
180 0 0 0
181 0 0 0
182 0 0 0
183 0 0 0
184 0 0 0
185 0 0 0
186 0 0 0
187 0 0 0
188 0 0 0
189 0 0 0
190 0 0 0
191 0 0 0
192 0 0 0
193 0 0 0
194 0 0 0
195 0 0 0
196 0 0 0
197 0 0 0
198 0 0 0
199 0 0 0
200 0 0 0
201 0 0 0
202 0 0 0
203 0 0 0
204 0 0 0
205 0 0 0
206 0 0 0
207 0 0 0
208 0 0 0
209 0 0 0
210 0 0 0
211 0 0 0
212 0 0 0
213 0 0 0
214 0 0 0
215 0 0 0
216 0 0 0
217 0 0 0
218 0 0 0
219 0 0 0
220 0 0 0
221 0 0 0
222 0 0 0
223 0 0 0
224 0 0 0
225 0 0 0
226 0 0 0
227 0 0 0
228 0 0 0
229 0 0 0
230 0 0 0
231 0 0 0
232 0 0 0
233 0 0 0
234 0 0 0
235 0 0 0
236 0 0 0
237 0 0 0
238 0 0 0
239 0 0 0
240 0 0 0
241 0 0 0
242 0 0 0
243 0 0 0
244 0 0 0
245 0 0 0
246 0 0 0
247 0 0 0
248 0 0 0
249 0 0 0
250 0 0 0
251 0 0 0
252 0 0 0
253 0 0 0
254 0 0 0
255 0 0 0
256 0 0 0
257 0 0 0
258 0 0 0
259 0 0 0
260 0 0 0
261 0 0 0
262 0 0 0
263 0 0 0
264 0 0 0
265 0 0 0
266 0 0 0
267 0 0 0
268 0 0 0
269 0 0 0
270 0 0 0
271 0 0 0
272 0 0 0
273 0 0 0
274 0 0 0
275 0 0 0
276 0 0 0
277 0 0 0
278 0 0 0
279 0 0 0
280 0 0 0
281 0 0 0
282 0 0 0
283 0 0 0
284 0 0 0
285 0 0 0
286 0 0 0
287 0 0 0
288 0 0 0
289 0 0 0
290 0 0 0
291 0 0 0
292 0 0 0
293 0 0 0
294 0 0 0
295 0 0 0
296 0 0 0
297 0 0 0
298 0 0 0
299 0 0 0
300 0 0 0
301 0 0 0
302 0 0 0
303 0 0 0
304 0 0 0
305 0 0 0
306 0 0 0
307 0 0 0
308 0 0 0
309 0 0 0
310 0 0 0
311 0 0 0
312 0 0 0
313 0 0 0
314 0 0 0
315 0 0 0
316 0 0 0
317 0 0 0
318 0 0 0
319 0 0 0
320 0 0 0
321 0 0 0
322 0 0 0
323 0 0 0
324 0 0 0
325 0 0 0
326 0 0 0
327 0 0 0
328 0 0 0
329 0 0 0
330 0 0 0
331 0 0 0
332 0 0 0
333 0 0 0
334 0 0 0
335 0 0 0
336 0 0 0
337 0 0 0
338 0 0 0
339 0 0 0
340 0 0 0
341 0 0 0
342 0 0 0
343 0 0 0
344 0 0 0
345 0 0 0
346 0 0 0
347 0 0 0
348 0 0 0
349 0 0 0
350 0 0 0
351 0 0 0
352 0 0 0
353 0 0 0
354 0 0 0
355 0 0 0
356 0 0 0
357 0 0 0
358 0 0 0
359 0 0 0
360 0 0 0
361 0 0 0
362 0 0 0
363 0 0 0
364 0 0 0
365 0 0 0
366 0 0 0
367 0 0 0
368 0 0 0
369 0 0 0
370 0 0 0
371 0 0 0
372 0 0 0
373 0 0 0
374 0 0 0
375 0 0 0
376 0 0 0
377 0 0 0
378 0 0 0
379 0 0 0
380 0 0 0
381 0 0 0
382 0 0 0
383 0 0 0
384 0 0 0
385 0 0 0
386 0 0 0
387 0 0 0
388 0 0 0
389 0 0 0
390 0 0 0
391 0 0 0
392 0 0 0
393 0 0 0
394 0 0 0
395 0 0 0
396 0 0 0
397 0 0 0
398 0 0 0
399 0 0 0
400 0 0 0
401 0 0 0
402 0 0 0
403 0 0 0
404 0 0 0
405 0 0 0
406 0 0 0
407 0 0 0
408 0 0 0
409 0 0 0
410 0 0 0
411 0 0 0
412 0 0 0
413 0 0 0
414 0 0 0
415 0 0 0
416 0 0 0
417 0 0 0
418 0 0 0
419 0 0 0
420 0 0 0
421 0 0 0
422 0 0 0
423 0 0 0
424 0 0 0
425 0 0 0
426 0 0 0
427 0 0 0
428 0 0 0
429 0 0 0
430 0 0 0
431 0 0 0
432 0 0 0
433 0 0 0
434 0 0 0
435 0 0 0
436 0 0 0
437 0 0 0
438 0 0 0
439 0 0 0
440 0 0 0
441 0 0 0
442 0 0 0
443 0 0 0
444 0 0 0
445 0 0 0
446 0 0 0
447 0 0 0
448 0 0 0
449 0 0 0
450 0 0 0
451 0 0 0
452 0 0 0
453 0 0 0
454 0 0 0
455 0 0 0
456 0 0 0
457 0 0 0
458 0 0 0
459 0 0 0
460 0 0 0
461 0 0 0
462 0 0 0
463 0 0 0
464 0 0 0
465 0 0 0
466 0 0 0
467 0 0 0
468 0 0 0
469 0 0 0
470 0 0 0
471 0 0 0
472 0 0 0
473 0 0 0
474 0 0 0
475 0 0 0
476 0 0 0
477 0 0 0
478 0 0 0
479 0 0 0
480 0 0 0
481 0 0 0
482 0 0 0
483 0 0 0
484 0 0 0
485 0 0 0
486 0 0 0
487 0 0 0
488 0 0 0
489 0 0 0
490 0 0 0
491 0 0 0
492 0 0 0
493 0 0 0
494 0 0 0
495 0 0 0
496 0 0 0
497 0 0 0
498 0 0 0
499 0 0 0
500 0 0 0
501 0 0 0
502 0 0 0
503 0 0 0
504 0 0 0
505 0 0 0
506 0 0 0
507 0 0 0
508 0 0 0
509 0 0 0
510 0 0 0
511 0 0 0
512 0 0 0
513 0 0 0
514 0 0 0
515 0 0 0
516 0 0 0
517 0 0 0
518 0 0 0
519 0 0 0
520 0 0 0
521 0 0 0
522 0 0 0
523 0 0 0
524 0 0 0
525 0 0 0
526 0 0 0
527 0 0 0
528 0 0 0
529 0 0 0
530 0 0 0
531 0 0 0
532 0 0 0
533 0 0 0
534 0 0 0
535 0 0 0
536 0 0 0
537 0 0 0
538 0 0 0
539 0 0 0
540 0 0 0
541 0 0 0
542 0 0 0
543 0 0 0
544 0 0 0
545 0 0 0
546 0 0 0
547 0 0 0
548 0 0 0
549 0 0 0
550 0 0 0
551 0 0 0
552 0 0 0
553 0 0 0
554 0 0 0
555 0 0 0
556 0 0 0
557 0 0 0
558 0 0 0
559 0 0 0
560 0 0 0
561 0 0 0
562 0 0 0
563 0 0 0
564 0 0 0
565 0 0 0
566 0 0 0
567 0 0 0
568 0 0 0
569 0 0 0
570 0 0 0
571 0 0 0
572 0 0 0
573 0 0 0
574 0 0 0
575 0 0 0
576 0 0 0
577 0 0 0
578 0 0 0
579 0 0 0
580 0 0 0
581 0 0 0
582 0 0 0
583 0 0 0
584 0 0 0
585 0 0 0
586 0 0 0
587 0 0 0
588 0 0 0
589 0 0 0
590 0 0 0
591 0 0 0
592 0 0 0
593 0 0 0
594 0 0 0
595 0 0 0
596 0 0 0
597 0 0 0
598 0 0 0
599 0 0 0
600 0 0 0
601 0 0 0
602 0 0 0
603 0 0 0
604 0 0 0
605 0 0 0
606 0 0 0
607 0 0 0
608 0 0 0
609 0 0 0
610 0 0 0
611 0 0 0
612 0 0 0
613 0 0 0
614 0 0 0
615 0 0 0
616 0 0 0
617 0 0 0
618 0 0 0
619 0 0 0
620 0 0 0
621 0 0 0
622 0 0 0
623 0 0 0
624 0 0 0
625 0 0 0
626 0 0 0
627 0 0 0
628 0 0 0
629 0 0 0
630 0 0 0
631 0 0 0
632 0 0 0
633 0 0 0
634 0 0 0
635 0 0 0
636 0 0 0
637 0 0 0
638 0 0 0
639 0 0 0
640 0 0 0
641 0 0 0
642 0 0 0
643 0 0 0
644 0 0 0
645 0 0 0
646 0 0 0
647 0 0 0
648 0 0 0
649 0 0 0
650 0 0 0
651 0 0 0
652 0 0 0
653 0 0 0
654 0 0 0
655 0 0 0
656 0 0 0
657 0 0 0
658 0 0 0
659 0 0 0
660 0 0 0
661 0 0 0
662 0 0 0
663 0 0 0
664 0 0 0
665 0 0 0
666 0 0 0
667 0 0 0
668 0 0 0
669 0 0 0
670 0 0 0
671 0 0 0
672 0 0 0
673 0 0 0
674 0 0 0
675 0 0 0
676 0 0 0
677 0 0 0
678 0 0 0
679 0 0 0
680 0 0 0
681 0 0 0
682 0 0 0
683 0 0 0
684 0 0 0
685 0 0 0
686 0 0 0
687 0 0 0
688 0 0 0
689 0 0 0
690 0 0 0
691 0 0 0
692 0 0 0
693 0 0 0
694 0 0 0
695 0 0 0
696 0 0 0
697 0 0 0
698 0 0 0
699 0 0 0
700 0 0 0
701 0 0 0
702 0 0 0
703 0 0 0
704 0 0 0
705 0 0 0
706 0 0 0
707 0 0 0
708 0 0 0
709 0 0 0
710 0 0 0
711 0 0 0
712 0 0 0
713 0 0 0
714 0 0 0
715 0 0 0
716 0 0 0
717 0 0 0
718 0 0 0
719 0 0 0
720 0 0 0
721 0 0 0
722 0 0 0
723 0 0 0
724 0 0 0
725 0 0 0
726 0 0 0
727 0 0 0
728 0 0 0
729 0 0 0
730 0 0 0
731 0 0 0
732 0 0 0
733 0 0 0
734 0 0 0
735 0 0 0
736 0 0 0
737 0 0 0
738 0 0 0
739 0 0 0
740 0 0 0
741 0 0 0
742 0 0 0
743 0 0 0
744 0 0 0
745 0 0 0
746 0 0 0
747 0 0 0
748 0 0 0
749 0 0 0
750 0 0 0
751 0 0 0
752 0 0 0
753 0 0 0
754 0 0 0
755 0 0 0
756 0 0 0
757 0 0 0
758 0 0 0
759 0 0 0
760 0 0 0
761 0 0 0
762 0 0 0
763 0 0 0
764 0 0 0
765 0 0 0
766 0 0 0
767 0 0 0
768 0 0 0
769 0 0 0
770 0 0 0
771 0 0 0
772 0 0 0
773 0 0 0
774 0 0 0
775 0 0 0
776 0 0 0
777 0 0 0
778 0 0 0
779 0 0 0
780 0 0 0
781 0 0 0
782 0 0 0
783 0 0 0
784 0 0 0
785 0 0 0
786 0 0 0
787 0 0 0
788 0 0 0
789 0 0 0
790 0 0 0
791 0 0 0
792 0 0 0
793 0 0 0
794 0 0 0
795 0 0 0
796 0 0 0
797 0 0 0
798 0 0 0
799 0 0 0
800 0 0 0
801 0 0 0
802 0 0 0
803 0 0 0
804 0 0 0
805 0 0 0
806 0 0 0
807 0 0 0
808 0 0 0
809 0 0 0
810 0 0 0
811 0 0 0
812 0 0 0
813 0 0 0
814 0 0 0
815 0 0 0
816 0 0 0
817 0 0 0
818 0 0 0
819 0 0 0
820 0 0 0
821 0 0 0
822 0 0 0
823 0 0 0
824 0 0 0
825 0 0 0
826 0 0 0
827 0 0 0
828 0 0 0
829 0 0 0
830 0 0 0
831 0 0 0
832 0 0 0
833 0 0 0
834 0 0 0
835 0 0 0
836 0 0 0
837 0 0 0
838 0 0 0
839 0 0 0
840 0 0 0
841 0 0 0
842 0 0 0
843 0 0 0
844 0 0 0
845 0 0 0
846 0 0 0
847 0 0 0
848 0 0 0
849 0 0 0
850 0 0 0
851 0 0 0
852 0 0 0
853 0 0 0
854 0 0 0
855 0 0 0
856 0 0 0
857 0 0 0
858 0 0 0
859 0 0 0
860 0 0 0
861 0 0 0
862 0 0 0
863 0 0 0
864 0 0 0
865 0 0 0
866 0 0 0
867 0 0 0
868 0 0 0
869 0 0 0
870 0 0 0
871 0 0 0
872 0 0 0
873 0 0 0
874 0 0 0
875 0 0 0
876 0 0 0
877 0 0 0
878 0 0 0
879 0 0 0
880 0 0 0
881 0 0 0
882 0 0 0
883 0 0 0
884 0 0 0
885 0 0 0
886 0 0 0
887 0 0 0
888 0 0 0
889 0 0 0
890 0 0 0
891 0 0 0
892 0 0 0
893 0 0 0
894 0 0 0
895 0 0 0
896 0 0 0
897 0 0 0
898 0 0 0
899 0 0 0
900 0 0 0
901 0 0 0
902 0 0 0
903 0 0 0
904 0 0 0
905 0 0 0
906 0 0 0
907 0 0 0
908 0 0 0
909 0 0 0
910 0 0 0
911 0 0 0
912 0 0 0
913 0 0 0
914 0 0 0
915 0 0 0
916 0 0 0
917 0 0 0
918 0 0 0
919 0 0 0
920 0 0 0
921 0 0 0
922 0 0 0
923 0 0 0
924 0 0 0
925 0 0 0
926 0 0 0
927 0 0 0
928 0 0 0
929 0 0 0
930 0 0 0
931 0 0 0
932 0 0 0
933 0 0 0
934 0 0 0
935 0 0 0
936 0 0 0
937 0 0 0
938 0 0 0
939 0 0 0
940 0 0 0
941 0 0 0
942 0 0 0
943 0 0 0
944 0 0 0
945 0 0 0
946 0 0 0
947 0 0 0
948 0 0 0
949 0 0 0
950 0 0 0
951 0 0 0
952 0 0 0
953 0 0 0
954 0 0 0
955 0 0 0
956 0 0 0
957 0 0 0
958 0 0 0
959 0 0 0
960 0 0 0
961 0 0 0
962 0 0 0
963 0 0 0
964 0 0 0
965 0 0 0
966 0 0 0
967 0 0 0
968 0 0 0
969 0 0 0
970 0 0 0
971 0 0 0
972 0 0 0
973 0 0 0
974 0 0 0
975 0 0 0
976 0 0 0
977 0 0 0
978 0 0 0
979 0 0 0
980 0 0 0
981 0 0 0
982 0 0 0
983 0 0 0
984 0 0 0
985 0 0 0
986 0 0 0
987 0 0 0
988 0 0 0
989 0 0 0
990 0 0 0
991 0 0 0
992 0 0 0
993 0 0 0
994 0 0 0
995 0 0 0
996 0 0 0
997 0 0 0
998 0 0 0
999 0 0 0
1000 0 0 0
1001 0 0 0
1002 0 0 0
1003 0 0 0
1004 0 0 0
1005 0 0 0
1006 0 0 0
1007 0 0 0
1008 0 0 0
1009 0 0 0
1010 0 0 0
1011 0 0 0
1012 0 0 0
1013 0 0 0
1014 0 0 0
1015 0 0 0
1016 0 0 0
1017 0 0 0
1018 0 0 0
1019 0 0 0
1020 0 0 0
1021 0 0 0
1022 0 0 0
1023 0 0 0
1024 0 0 0
1025 0 0 0
1026 0 0 0
1027 0 0 0
1028 0 0 0
1029 0 0 0
1030 0 0 0
1031 0 0 0
1032 0 0 0
1033 0 0 0
1034 0 0 0
1035 0 0 0
1036 0 0 0
1037 0 0 0
1038 0 0 0
1039 0 0 0
1040 0 0 0
1041 0 0 0
1042 0 0 0
1043 0 0 0
1044 0 0 0
1045 0 0 0
1046 0 0 0
1047 0 0 0
1048 0 0 0
1049 0 0 0
1050 0 0 0
1051 0 0 0
1052 0 0 0
1053 0 0 0
1054 0 0 0
1055 0 0 0
1056 0 0 0
1057 0 0 0
1058 0 0 0
1059 0 0 0
1060 0 0 0
1061 0 0 0
1062 0 0 0
1063 0 0 0
1064 0 0 0
1065 0 0 0
1066 0 0 0
1067 0 0 0
1068 0 0 0
1069 0 0 0
1070 0 0 0
1071 0 0 0
1072 0 0 0
1073 0 0 0
1074 0 0 0
1075 0 0 0
1076 0 0 0
1077 0 0 0
1078 0 0 0
1079 0 0 0
1080 0 0 0
1081 0 0 0
1082 0 0 0
1083 0 0 0
1084 0 0 0
1085 0 0 0
1086 0 0 0
1087 0 0 0
1088 0 0 0
1089 0 0 0
1090 0 0 0
1091 0 0 0
1092 0 0 0
1093 0 0 0
1094 0 0 0
1095 0 0 0
1096 0 0 0
1097 0 0 0
1098 0 0 0
1099 0 0 0
1100 0 0 0
1101 0 0 0
1102 0 0 0
1103 0 0 0
1104 0 0 0
1105 0 0 0
1106 0 0 0
1107 0 0 0
1108 0 0 0
1109 0 0 0
1110 0 0 0
1111 0 0 0
1112 0 0 0
1113 0 0 0
1114 0 0 0
1115 0 0 0
1116 0 0 0
1117 0 0 0
1118 0 0 0
1119 0 0 0
1120 0 0 0
1121 0 0 0
1122 0 0 0
1123 0 0 0
1124 0 0 0
1125 0 0 0
1126 0 0 0
1127 0 0 0
1128 0 0 0
1129 0 0 0
1130 0 0 0
1131 0 0 0
1132 0 0 0
1133 0 0 0
1134 0 0 0
1135 0 0 0
1136 0 0 0
1137 0 0 0
1138 0 0 0
1139 0 0 0
1140 0 0 0
1141 0 0 0
1142 0 0 0
1143 0 0 0
1144 0 0 0
1145 0 0 0
1146 0 0 0
1147 0 0 0
1148 0 0 0
1149 0 0 0
1150 0 0 0
1151 0 0 0
1152 0 0 0
1153 0 0 0
1154 0 0 0
1155 0 0 0
1156 0 0 0
1157 0 0 0
1158 0 0 0
1159 0 0 0
1160 0 0 0
1161 0 0 0
1162 0 0 0
1163 0 0 0
1164 0 0 0
1165 0 0 0
1166 0 0 0
1167 0 0 0
1168 0 0 0
1169 0 0 0
1170 0 0 0
1171 0 0 0
1172 0 0 0
1173 0 0 0
1174 0 0 0
1175 0 0 0
1176 0 0 0
1177 0 0 0
1178 0 0 0
1179 0 0 0
1180 0 0 0
1181 0 0 0
1182 0 0 0
1183 0 0 0
1184 0 0 0
1185 0 0 0
1186 0 0 0
1187 0 0 0
1188 0 0 0
1189 0 0 0
1190 0 0 0
1191 0 0 0
1192 0 0 0
1193 0 0 0
1194 0 0 0
1195 0 0 0
1196 0 0 0
1197 0 0 0
1198 0 0 0
1199 0 0 0
1200 0 0 0
1201 0 0 0
1202 0 0 0
1203 0 0 0
1204 0 0 0
1205 0 0 0
1206 0 0 0
1207 0 0 0
1208 0 0 0
1209 0 0 0
1210 0 0 0
1211 0 0 0
1212 0 0 0
1213 0 0 0
1214 0 0 0
1215 0 0 0
1216 0 0 0
1217 0 0 0
1218 0 0 0
1219 0 0 0
1220 0 0 0
1221 0 0 0
1222 0 0 0
1223 0 0 0
1224 0 0 0
1225 0 0 0
1226 0 0 0
1227 0 0 0
1228 0 0 0
1229 0 0 0
1230 0 0 0
1231 0 0 0
1232 0 0 0
1233 0 0 0
1234 0 0 0
1235 0 0 0
1236 0 0 0
1237 0 0 0
1238 0 0 0
1239 0 0 0
1240 0 0 0
1241 0 0 0
1242 0 0 0
1243 0 0 0
1244 0 0 0
1245 0 0 0
1246 0 0 0
1247 0 0 0
1248 0 0 0
1249 0 0 0
1250 0 0 0
1251 0 0 0
1252 0 0 0
1253 0 0 0
1254 0 0 0
1255 0 0 0
1256 0 0 0
1257 0 0 0
1258 0 0 0
1259 0 0 0
1260 0 0 0
1261 0 0 0
1262 0 0 0
1263 0 0 0
1264 0 0 0
1265 0 0 0
1266 0 0 0
1267 0 0 0
1268 0 0 0
1269 0 0 0
1270 0 0 0
1271 0 0 0
1272 0 0 0
1273 0 0 0
1274 0 0 0
1275 0 0 0
1276 0 0 0
1277 0 0 0
1278 0 0 0
1279 0 0 0
1280 0 0 0
1281 0 0 0
1282 0 0 0
1283 0 0 0
1284 0 0 0
1285 0 0 0
1286 0 0 0
1287 0 0 0
1288 0 0 0
1289 0 0 0
1290 0 0 0
1291 0 0 0
1292 0 0 0
1293 0 0 0
1294 0 0 0
1295 0 0 0
1296 0 0 0
1297 0 0 0
1298 0 0 0
1299 0 0 0
1300 0 0 0
1301 0 0 0
1302 0 0 0
1303 0 0 0
1304 0 0 0
1305 0 0 0
1306 0 0 0
1307 0 0 0
1308 0 0 0
1309 0 0 0
1310 0 0 0
1311 0 0 0
1312 0 0 0
1313 0 0 0
1314 0 0 0
1315 0 0 0
1316 0 0 0
1317 0 0 0
1318 0 0 0
1319 0 0 0
1320 0 0 0
1321 0 0 0
1322 0 0 0
1323 0 0 0
1324 0 0 0
1325 0 0 0
1326 0 0 0
1327 0 0 0
1328 0 0 0
1329 0 0 0
1330 0 0 0
1331 0 0 0
1332 0 0 0
1333 0 0 0
1334 0 0 0
1335 0 0 0
1336 0 0 0
1337 0 0 0
1338 0 0 0
1339 0 0 0
1340 0 0 0
1341 0 0 0
1342 0 0 0
1343 0 0 0
1344 0 0 0
1345 0 0 0
1346 0 0 0
1347 0 0 0
1348 0 0 0
1349 0 0 0
1350 0 0 0
1351 0 0 0
1352 0 0 0
1353 0 0 0
1354 0 0 0
1355 0 0 0
1356 0 0 0
1357 0 0 0
1358 0 0 0
1359 0 0 0
1360 0 0 0
1361 0 0 0
1362 0 0 0
1363 0 0 0
1364 0 0 0
1365 0 0 0
1366 0 0 0
1367 0 0 0
1368 0 0 0
1369 0 0 0
1370 0 0 0
1371 0 0 0
1372 0 0 0
1373 0 0 0
1374 0 0 0
1375 0 0 0
1376 0 0 0
1377 0 0 0
1378 0 0 0
1379 0 0 0
1380 0 0 0
1381 0 0 0
1382 0 0 0
1383 0 0 0
1384 0 0 0
1385 0 0 0
1386 0 0 0
1387 0 0 0
1388 0 0 0
1389 0 0 0
1390 0 0 0
1391 0 0 0
1392 0 0 0
1393 0 0 0
1394 0 0 0
1395 0 0 0
1396 0 0 0
1397 0 0 0
1398 0 0 0
1399 0 0 0
1400 0 0 0
1401 0 0 0
1402 0 0 0
1403 0 0 0
1404 0 0 0
1405 0 0 0
1406 0 0 0
1407 0 0 0
1408 0 0 0
1409 0 0 0
1410 0 0 0
1411 0 0 0
1412 0 0 0
1413 0 0 0
1414 0 0 0
1415 0 0 0
1416 0 0 0
1417 0 0 0
1418 0 0 0
1419 0 0 0
1420 0 0 0
1421 0 0 0
1422 0 0 0
1423 0 0 0
1424 0 0 0
1425 0 0 0
1426 0 0 0
1427 0 0 0
1428 0 0 0
1429 0 0 0
1430 0 0 0
1431 0 0 0
1432 0 0 0
1433 0 0 0
1434 0 0 0
1435 0 0 0
1436 0 0 0
1437 0 0 0
1438 0 0 0
1439 0 0 0
1440 0 0 0
1441 0 0 0
1442 0 0 0
1443 0 0 0
1444 0 0 0
1445 0 0 0
1446 0 0 0
1447 0 0 0
1448 0 0 0
1449 0 0 0
1450 0 0 0
1451 0 0 0
1452 0 0 0
1453 0 0 0
1454 0 0 0
1455 0 0 0
1456 0 0 0
1457 0 0 0
1458 0 0 0
1459 0 0 0
1460 0 0 0
1461 0 0 0
1462 0 0 0
1463 0 0 0
1464 0 0 0
1465 0 0 0
1466 0 0 0
1467 0 0 0
1468 0 0 0
1469 0 0 0
1470 0 0 0
1471 0 0 0
1472 0 0 0
1473 0 0 0
1474 0 0 0
1475 0 0 0
1476 0 0 0
1477 0 0 0
1478 0 0 0
1479 0 0 0
1480 0 0 0
1481 0 0 0
1482 0 0 0
1483 0 0 0
1484 0 0 0
1485 0 0 0
1486 0 0 0
1487 0 0 0
1488 0 0 0
1489 0 0 0
1490 0 0 0
1491 0 0 0
1492 0 0 0
1493 0 0 0
1494 0 0 0
1495 0 0 0
1496 0 0 0
1497 0 0 0
1498 0 0 0
1499 0 0 0
1500 0 0 0
1501 0 0 0
1502 0 0 0
1503 0 0 0
1504 0 0 0
1505 0 0 0
1506 0 0 0
1507 0 0 0
1508 0 0 0
1509 0 0 0
1510 0 0 0
1511 0 0 0
1512 0 0 0
1513 0 0 0
1514 0 0 0
1515 0 0 0
1516 0 0 0
1517 0 0 0
1518 0 0 0
1519 0 0 0
1520 0 0 0
1521 0 0 0
1522 0 0 0
1523 0 0 0
1524 0 0 0
1525 0 0 0
1526 0 0 0
1527 0 0 0
1528 0 0 0
1529 0 0 0
1530 0 0 0
1531 0 0 0
1532 0 0 0
1533 0 0 0
1534 0 0 0
1535 0 0 0
1536 0 0 0
1537 0 0 0
1538 0 0 0
1539 0 0 0
1540 0 0 0
1541 0 0 0
1542 0 0 0
1543 0 0 0
1544 0 0 0
1545 0 0 0
1546 0 0 0
1547 0 0 0
1548 0 0 0
1549 0 0 0
1550 0 0 0
1551 0 0 0
1552 0 0 0
1553 0 0 0
1554 0 0 0
1555 0 0 0
1556 0 0 0
1557 0 0 0
1558 0 0 0
1559 0 0 0
1560 0 0 0
1561 0 0 0
1562 0 0 0
1563 0 0 0
1564 0 0 0
1565 0 0 0
1566 0 0 0
1567 0 0 0
1568 0 0 0
1569 0 0 0
1570 0 0 0
1571 0 0 0
1572 0 0 0
1573 0 0 0
1574 0 0 0
1575 0 0 0
1576 0 0 0
1577 0 0 0
1578 0 0 0
1579 0 0 0
1580 0 0 0
1581 0 0 0
1582 0 0 0
1583 0 0 0
1584 0 0 0
1585 0 0 0
1586 0 0 0
1587 0 0 0
1588 0 0 0
1589 0 0 0
1590 0 0 0
1591 0 0 0
1592 0 0 0
1593 0 0 0
1594 0 0 0
1595 0 0 0
1596 0 0 0
1597 0 0 0
1598 0 0 0
1599 0 0 0
1600 0 0 0
1601 0 0 0
1602 0 0 0
1603 0 0 0
1604 0 0 0
1605 0 0 0
1606 0 0 0
1607 0 0 0
1608 0 0 0
1609 0 0 0
1610 0 0 0
1611 0 0 0
1612 0 0 0
1613 0 0 0
1614 0 0 0
1615 0 0 0
1616 0 0 0
1617 0 0 0
1618 0 0 0
1619 0 0 0
1620 0 0 0
1621 0 0 0
1622 0 0 0
1623 0 0 0
1624 0 0 0
1625 0 0 0
1626 0 0 0
1627 0 0 0
1628 0 0 0
1629 0 0 0
1630 0 0 0
1631 0 0 0
1632 0 0 0
1633 0 0 0
1634 0 0 0
1635 0 0 0
1636 0 0 0
1637 0 0 0
1638 0 0 0
1639 0 0 0
1640 0 0 0
1641 0 0 0
1642 0 0 0
1643 0 0 0
1644 0 0 0
1645 0 0 0
1646 0 0 0
1647 0 0 0
1648 0 0 0
1649 0 0 0
1650 0 0 0
1651 0 0 0
1652 0 0 0
1653 0 0 0
1654 0 0 0
1655 0 0 0
1656 0 0 0
1657 0 0 0
1658 0 0 0
1659 0 0 0
1660 0 0 0
1661 0 0 0
1662 0 0 0
1663 0 0 0
1664 0 0 0
1665 0 0 0
1666 0 0 0
1667 0 0 0
1668 0 0 0
1669 0 0 0
1670 0 0 0
1671 0 0 0
1672 0 0 0
1673 0 0 0
1674 0 0 0
1675 0 0 0
1676 0 0 0
1677 0 0 0
1678 0 0 0
1679 0 0 0
1680 0 0 0
1681 0 0 0
1682 0 0 0
1683 0 0 0
1684 0 0 0
1685 0 0 0
1686 0 0 0
1687 0 0 0
1688 0 0 0
1689 0 0 0
1690 0 0 0
1691 0 0 0
1692 0 0 0
1693 0 0 0
1694 0 0 0
1695 0 0 0
1696 0 0 0
1697 0 0 0
1698 0 0 0
1699 0 0 0
1700 0 0 0
1701 0 0 0
1702 0 0 0
1703 0 0 0
1704 0 0 0
1705 0 0 0
1706 0 0 0
1707 0 0 0
1708 0 0 0
1709 0 0 0
1710 0 0 0
1711 0 0 0
1712 0 0 0
1713 0 0 0
1714 0 0 0
1715 0 0 0
1716 0 0 0
1717 0 0 0
1718 0 0 0
1719 0 0 0
1720 0 0 0
1721 0 0 0
1722 0 0 0
1723 0 0 0
1724 0 0 0
1725 0 0 0
1726 0 0 0
1727 0 0 0
1728 0 0 0
1729 0 0 0
1730 0 0 0
1731 0 0 0
1732 0 0 0
1733 0 0 0
1734 0 0 0
1735 0 0 0
1736 0 0 0
1737 0 0 0
1738 0 0 0
1739 0 0 0
1740 0 0 0
1741 0 0 0
1742 0 0 0
1743 0 0 0
1744 0 0 0
1745 0 0 0
1746 0 0 0
1747 0 0 0
1748 0 0 0
1749 0 0 0
1750 0 0 0
1751 0 0 0
1752 0 0 0
1753 0 0 0
1754 0 0 0
1755 0 0 0
1756 0 0 0
1757 0 0 0
1758 0 0 0
1759 0 0 0
1760 0 0 0
1761 0 0 0
1762 0 0 0
1763 0 0 0
1764 0 0 0
1765 0 0 0
1766 0 0 0
1767 0 0 0
1768 0 0 0
1769 0 0 0
1770 0 0 0
1771 0 0 0
1772 0 0 0
1773 0 0 0
1774 0 0 0
1775 0 0 0
1776 0 0 0
1777 0 0 0
1778 0 0 0
1779 0 0 0
1780 0 0 0
1781 0 0 0
1782 0 0 0
1783 0 0 0
1784 0 0 0
1785 0 0 0
1786 0 0 0
1787 0 0 0
1788 0 0 0
1789 0 0 0
1790 0 0 0
1791 0 0 0
1792 0 0 0
1793 0 0 0
1794 0 0 0
1795 0 0 0
1796 0 0 0
1797 0 0 0
1798 0 0 0
1799 0 0 0
1800 0 0 0
1801 0 0 0
1802 0 0 0
1803 0 0 0
1804 0 0 0
1805 0 0 0
1806 0 0 0
1807 0 0 0
1808 0 0 0
1809 0 0 0
1810 0 0 0
1811 0 0 0
1812 0 0 0
1813 0 0 0
1814 0 0 0
1815 0 0 0
1816 0 0 0
1817 0 0 0
1818 0 0 0
1819 0 0 0
1820 0 0 0
1821 0 0 0
1822 0 0 0
1823 0 0 0
1824 0 0 0
1825 0 0 0
1826 0 0 0
1827 0 0 0
1828 0 0 0
1829 0 0 0
1830 0 0 0
1831 0 0 0
1832 0 0 0
1833 0 0 0
1834 0 0 0
1835 0 0 0
1836 0 0 0
1837 0 0 0
1838 0 0 0
1839 0 0 0
1840 0 0 0
1841 0 0 0
1842 0 0 0
1843 0 0 0
1844 0 0 0
1845 0 0 0
1846 0 0 0
1847 0 0 0
1848 0 0 0
1849 0 0 0
1850 0 0 0
1851 0 0 0
1852 0 0 0
1853 0 0 0
1854 0 0 0
1855 0 0 0
1856 0 0 0
1857 0 0 0
1858 0 0 0
1859 0 0 0
1860 0 0 0
1861 0 0 0
1862 0 0 0
1863 0 0 0
1864 0 0 0
1865 0 0 0
1866 0 0 0
1867 0 0 0
1868 0 0 0
1869 0 0 0
1870 0 0 0
1871 0 0 0
1872 0 0 0
1873 0 0 0
1874 0 0 0
1875 0 0 0
1876 0 0 0
1877 0 0 0
1878 0 0 0
1879 0 0 0
1880 0 0 0
1881 0 0 0
1882 0 0 0
1883 0 0 0
1884 0 0 0
1885 0 0 0
1886 0 0 0
1887 0 0 0
1888 0 0 0
1889 0 0 0
1890 0 0 0
1891 0 0 0
1892 0 0 0
1893 0 0 0
1894 0 0 0
1895 0 0 0
1896 0 0 0
1897 0 0 0
1898 0 0 0
1899 0 0 0
1900 0 0 0
1901 0 0 0
1902 0 0 0
1903 0 0 0
1904 0 0 0
1905 0 0 0
1906 0 0 0
1907 0 0 0
1908 0 0 0
1909 0 0 0
1910 0 0 0
1911 0 0 0
1912 0 0 0
1913 0 0 0
1914 0 0 0
1915 0 0 0
1916 0 0 0
1917 0 0 0
1918 0 0 0
1919 0 0 0
1920 0 0 0
1921 0 0 0
1922 0 0 0
1923 0 0 0
1924 0 0 0
1925 0 0 0
1926 0 0 0
1927 0 0 0
1928 0 0 0
1929 0 0 0
1930 0 0 0
1931 0 0 0
1932 0 0 0
1933 0 0 0
1934 0 0 0
1935 0 0 0
1936 0 0 0
1937 0 0 0
1938 0 0 0
1939 0 0 0
1940 0 0 0
1941 0 0 0
1942 0 0 0
1943 0 0 0
1944 0 0 0
1945 0 0 0
1946 0 0 0
1947 0 0 0
1948 0 0 0
1949 0 0 0
1950 0 0 0
1951 0 0 0
1952 0 0 0
1953 0 0 0
1954 0 0 0
1955 0 0 0
1956 0 0 0
1957 0 0 0
1958 0 0 0
1959 0 0 0
1960 0 0 0
1961 0 0 0
1962 0 0 0
1963 0 0 0
1964 0 0 0
1965 0 0 0
1966 0 0 0
1967 0 0 0
1968 0 0 0
1969 0 0 0
1970 0 0 0
1971 0 0 0
1972 0 0 0
1973 0 0 0
1974 0 0 0
1975 0 0 0
1976 0 0 0
1977 0 0 0
1978 0 0 0
1979 0 0 0
1980 0 0 0
1981 0 0 0
1982 0 0 0
1983 0 0 0
1984 0 0 0
1985 0 0 0
1986 0 0 0
1987 0 0 0
1988 0 0 0
1989 0 0 0
1990 0 0 0
1991 0 0 0
1992 0 0 0
1993 0 0 0
1994 0 0 0
1995 0 0 0
1996 0 0 0
1997 0 0 0
1998 0 0 0
1999 0 0 0
2000 0 0 0
2001 0 0 0
2002 0 0 0
2003 0 0 0
2004 0 0 0
2005 0 0 0
2006 0 0 0
2007 0 0 0
2008 0 0 0
2009 0 0 0
2010 0 0 0
2011 0 0 0
2012 0 0 0
2013 0 0 0
2014 0 0 0
2015 0 0 0
2016 0 0 0
2017 0 0 0
2018 0 0 0
2019 0 0 0
2020 0 0 0
2021 0 0 0
2022 0 0 0
2023 0 0 0
2024 0 0 0
2025 0 0 0
2026 0 0 0
2027 0 0 0
2028 0 0 0
2029 0 0 0
2030 0 0 0
2031 0 0 0
2032 0 0 0
2033 0 0 0
2034 0 0 0
2035 0 0 0
2036 0 0 0
2037 0 0 0
2038 0 0 0
2039 0 0 0
2040 0 0 0
2041 0 0 0
2042 0 0 0
2043 0 0 0
2044 0 0 0
2045 0 0 0
2046 0 0 0
2047 0 0 0
2048 0 0 0
2049 0 0 0
2050 0 0 0
2051 0 0 0
2052 0 0 0
2053 0 0 0
2054 0 0 0
2055 0 0 0
2056 0 0 0
2057 0 0 0
2058 0 0 0
2059 0 0 0
2060 0 0 0
2061 0 0 0
2062 0 0 0
2063 0 0 0
2064 0 0 0
2065 0 0 0
2066 0 0 0
2067 0 0 0
2068 0 0 0
2069 0 0 0
2070 0 0 0
2071 0 0 0
2072 0 0 0
2073 0 0 0
2074 0 0 0
2075 0 0 0
2076 0 0 0
2077 0 0 0
2078 0 0 0
2079 0 0 0
2080 0 0 0
2081 0 0 0
2082 0 0 0
2083 0 0 0
2084 0 0 0
2085 0 0 0
2086 0 0 0
2087 0 0 0
2088 0 0 0
2089 0 0 0
2090 0 0 0
2091 0 0 0
2092 0 0 0
2093 0 0 0
2094 0 0 0
2095 0 0 0
2096 0 0 0
2097 0 0 0
2098 0 0 0
2099 0 0 0
2100 0 0 0
2101 0 0 0
2102 0 0 0
2103 0 0 0
2104 0 0 0
2105 0 0 0
2106 0 0 0
2107 0 0 0
2108 0 0 0
2109 0 0 0
2110 0 0 0
2111 0 0 0
2112 0 0 0
2113 0 0 0
2114 0 0 0
2115 0 0 0
2116 0 0 0
2117 0 0 0
2118 0 0 0
2119 0 0 0
2120 0 0 0
2121 0 0 0
2122 0 0 0
2123 0 0 0
2124 0 0 0
2125 0 0 0
2126 0 0 0
2127 0 0 0
2128 0 0 0
2129 0 0 0
2130 0 0 0
2131 0 0 0
2132 0 0 0
2133 0 0 0
2134 0 0 0
2135 0 0 0
2136 0 0 0
2137 0 0 0
2138 0 0 0
2139 0 0 0
2140 0 0 0
2141 0 0 0
2142 0 0 0
2143 0 0 0
2144 0 0 0
2145 0 0 0
2146 0 0 0
2147 0 0 0
2148 0 0 0
2149 0 0 0
2150 0 0 0
2151 0 0 0
2152 0 0 0
2153 0 0 0
2154 0 0 0
2155 0 0 0
2156 0 0 0
2157 0 0 0
2158 0 0 0
2159 0 0 0
2160 0 0 0
2161 0 0 0
2162 0 0 0
2163 0 0 0
2164 0 0 0
2165 0 0 0
2166 0 0 0
2167 0 0 0
2168 0 0 0
2169 0 0 0
2170 0 0 0
2171 0 0 0
2172 0 0 0
2173 0 0 0
2174 0 0 0
2175 0 0 0
2176 0 0 0
2177 0 0 0
2178 0 0 0
2179 0 0 0
2180 0 0 0
2181 0 0 0
2182 0 0 0
2183 0 0 0
2184 0 0 0
2185 0 0 0
2186 0 0 0
2187 0 0 0
2188 0 0 0
2189 0 0 0
2190 0 0 0
2191 0 0 0
2192 0 0 0
2193 0 0 0
2194 0 0 0
2195 0 0 0
2196 0 0 0
2197 0 0 0
2198 0 0 0
2199 0 0 0
2200 0 0 0
2201 0 0 0
2202 0 0 0
2203 0 0 0
2204 0 0 0
2205 0 0 0
2206 0 0 0
2207 0 0 0
2208 0 0 0
2209 0 0 0
2210 0 0 0
2211 0 0 0
2212 0 0 0
2213 0 0 0
2214 0 0 0
2215 0 0 0
2216 0 0 0
2217 0 0 0
2218 0 0 0
2219 0 0 0
2220 0 0 0
2221 0 0 0
2222 0 0 0
2223 0 0 0
2224 0 0 0
2225 0 0 0
2226 0 0 0
2227 0 0 0
2228 0 0 0
2229 0 0 0
2230 0 0 0
2231 0 0 0
2232 0 0 0
2233 0 0 0
2234 0 0 0
2235 0 0 0
2236 0 0 0
2237 0 0 0
2238 0 0 0
2239 0 0 0
2240 0 0 0
2241 0 0 0
2242 0 0 0
2243 0 0 0
2244 0 0 0
2245 0 0 0
2246 0 0 0
2247 0 0 0
2248 0 0 0
2249 0 0 0
2250 0 0 0
2251 0 0 0
2252 0 0 0
2253 0 0 0
2254 0 0 0
2255 0 0 0
2256 0 0 0
2257 0 0 0
2258 0 0 0
2259 0 0 0
2260 0 0 0
2261 0 0 0
2262 0 0 0
2263 0 0 0
2264 0 0 0
2265 0 0 0
2266 0 0 0
2267 0 0 0
2268 0 0 0
2269 0 0 0
2270 0 0 0
2271 0 0 0
2272 0 0 0
2273 0 0 0
2274 0 0 0
2275 0 0 0
2276 0 0 0
2277 0 0 0
2278 0 0 0
2279 0 0 0
2280 0 0 0
2281 0 0 0
2282 0 0 0
2283 0 0 0
2284 0 0 0
2285 0 0 0
2286 0 0 0
2287 0 0 0
2288 0 0 0
2289 0 0 0
2290 0 0 0
2291 0 0 0
2292 0 0 0
2293 0 0 0
2294 0 0 0
2295 0 0 0
2296 0 0 0
2297 0 0 0
2298 0 0 0
2299 0 0 0
2300 0 0 0
2301 0 0 0
2302 0 0 0
2303 0 0 0
2304 0 0 0
2305 0 0 0
2306 0 0 0
2307 0 0 0
2308 0 0 0
2309 0 0 0
2310 0 0 0
2311 0 0 0
2312 0 0 0
2313 0 0 0
2314 0 0 0
2315 0 0 0
2316 0 0 0
2317 0 0 0
2318 0 0 0
2319 0 0 0
2320 0 0 0
2321 0 0 0
2322 0 0 0
2323 0 0 0
2324 0 0 0
2325 0 0 0
2326 0 0 0
2327 0 0 0
2328 0 0 0
2329 0 0 0
2330 0 0 0
2331 0 0 0
2332 0 0 0
2333 0 0 0
2334 0 0 0
2335 0 0 0
2336 0 0 0
2337 0 0 0
2338 0 0 0
2339 0 0 0
2340 0 0 0
2341 0 0 0
2342 0 0 0
2343 0 0 0
2344 0 0 0
2345 0 0 0
2346 0 0 0
2347 0 0 0
2348 0 0 0
2349 0 0 0
2350 0 0 0
2351 0 0 0
2352 0 0 0
2353 0 0 0
2354 0 0 0
2355 0 0 0
2356 0 0 0
2357 0 0 0
2358 0 0 0
2359 0 0 0
2360 0 0 0
2361 0 0 0
2362 0 0 0
2363 0 0 0
2364 0 0 0
2365 0 0 0
2366 0 0 0
2367 0 0 0
2368 0 0 0
2369 0 0 0
2370 0 0 0
2371 0 0 0
2372 0 0 0
2373 0 0 0
2374 0 0 0
2375 0 0 0
2376 0 0 0
2377 0 0 0
2378 0 0 0
2379 0 0 0
2380 0 0 0
2381 0 0 0
2382 0 0 0
2383 0 0 0
2384 0 0 0
2385 0 0 0
2386 0 0 0
2387 0 0 0
2388 0 0 0
2389 0 0 0
2390 0 0 0
2391 0 0 0
2392 0 0 0
2393 0 0 0
2394 0 0 0
2395 0 0 0
2396 0 0 0
2397 0 0 0
2398 0 0 0
2399 0 0 0
2400 0 0 0
2401 0 0 0
2402 0 0 0
2403 0 0 0
2404 0 0 0
2405 0 0 0
2406 0 0 0
2407 0 0 0
2408 0 0 0
2409 0 0 0
2410 0 0 0
2411 0 0 0
2412 0 0 0
2413 0 0 0
2414 0 0 0
2415 0 0 0
2416 0 0 0
2417 0 0 0
2418 0 0 0
2419 0 0 0
2420 0 0 0
2421 0 0 0
2422 0 0 0
2423 0 0 0
2424 0 0 0
2425 0 0 0
2426 0 0 0
2427 0 0 0
2428 0 0 0
2429 0 0 0
2430 0 0 0
2431 0 0 0
2432 0 0 0
2433 0 0 0
2434 0 0 0
2435 0 0 0
2436 0 0 0
2437 0 0 0
2438 0 0 0
2439 0 0 0
2440 0 0 0
2441 0 0 0
2442 0 0 0
2443 0 0 0
2444 0 0 0
2445 0 0 0
2446 0 0 0
2447 0 0 0
2448 0 0 0
2449 0 0 0
2450 0 0 0
2451 0 0 0
2452 0 0 0
2453 0 0 0
2454 0 0 0
2455 0 0 0
2456 0 0 0
2457 0 0 0
2458 0 0 0
2459 0 0 0
2460 0 0 0
2461 0 0 0
2462 0 0 0
2463 0 0 0
2464 0 0 0
2465 0 0 0
2466 0 0 0
2467 0 0 0
2468 0 0 0
2469 0 0 0
2470 0 0 0
2471 0 0 0
2472 0 0 0
2473 0 0 0
2474 0 0 0
2475 0 0 0
2476 0 0 0
2477 0 0 0
2478 0 0 0
2479 0 0 0
2480 0 0 0
2481 0 0 0
2482 0 0 0
2483 0 0 0
2484 0 0 0
2485 0 0 0
2486 0 0 0
2487 0 0 0
2488 0 0 0
2489 0 0 0
2490 0 0 0
2491 0 0 0
2492 0 0 0
2493 0 0 0
2494 0 0 0
2495 0 0 0
2496 0 0 0
2497 0 0 0
2498 0 0 0
2499 0 0 0
2500 0 0 0
2501 0 0 0
2502 0 0 0
2503 0 0 0
2504 0 0 0
2505 0 0 0
2506 0 0 0
2507 0 0 0
2508 0 0 0
2509 0 0 0
2510 0 0 0
2511 0 0 0
2512 0 0 0
2513 0 0 0
2514 0 0 0
2515 0 0 0
2516 0 0 0
2517 0 0 0
2518 0 0 0
2519 0 0 0
2520 0 0 0
2521 0 0 0
2522 0 0 0
2523 0 0 0
2524 0 0 0
2525 0 0 0
2526 0 0 0
2527 0 0 0
2528 0 0 0
2529 0 0 0
2530 0 0 0
2531 0 0 0
2532 0 0 0
2533 0 0 0
2534 0 0 0
2535 0 0 0
2536 0 0 0
2537 0 0 0
2538 0 0 0
2539 0 0 0
2540 0 0 0
2541 0 0 0
2542 0 0 0
2543 0 0 0
2544 0 0 0
2545 0 0 0
2546 0 0 0
2547 0 0 0
2548 0 0 0
2549 0 0 0
2550 0 0 0
2551 0 0 0
2552 0 0 0
2553 0 0 0
2554 0 0 0
2555 0 0 0
2556 0 0 0
2557 0 0 0
2558 0 0 0
2559 0 0 0
2560 0 0 0
2561 0 0 0
2562 0 0 0
2563 0 0 0
2564 0 0 0
2565 0 0 0
2566 0 0 0
2567 0 0 0
2568 0 0 0
2569 0 0 0
2570 0 0 0
2571 0 0 0
2572 0 0 0
2573 0 0 0
2574 0 0 0
2575 0 0 0
2576 0 0 0
2577 0 0 0
2578 0 0 0
2579 0 0 0
2580 0 0 0
2581 0 0 0
2582 0 0 0
2583 0 0 0
2584 0 0 0
2585 0 0 0
2586 0 0 0
2587 0 0 0
2588 0 0 0
2589 0 0 0
2590 0 0 0
2591 0 0 0
2592 0 0 0
2593 0 0 0
2594 0 0 0
2595 0 0 0
2596 0 0 0
2597 0 0 0
2598 0 0 0
2599 0 0 0
2600 0 0 0
2601 0 0 0
2602 0 0 0
2603 0 0 0
2604 0 0 0
2605 0 0 0
2606 0 0 0
2607 0 0 0
2608 0 0 0
2609 0 0 0
2610 0 0 0
2611 0 0 0
2612 0 0 0
2613 0 0 0
2614 0 0 0
2615 0 0 0
2616 0 0 0
2617 0 0 0
2618 0 0 0
2619 0 0 0
2620 0 0 0
2621 0 0 0
2622 0 0 0
2623 0 0 0
2624 0 0 0
2625 0 0 0
2626 0 0 0
2627 0 0 0
2628 0 0 0
2629 0 0 0
2630 0 0 0
2631 0 0 0
2632 0 0 0
2633 0 0 0
2634 0 0 0
2635 0 0 0
2636 0 0 0
2637 0 0 0
2638 0 0 0
2639 0 0 0
2640 0 0 0
2641 0 0 0
2642 0 0 0
2643 0 0 0
2644 0 0 0
2645 0 0 0
2646 0 0 0
2647 0 0 0
2648 0 0 0
2649 0 0 0
2650 0 0 0
2651 0 0 0
2652 0 0 0
2653 0 0 0
2654 0 0 0
2655 0 0 0
2656 0 0 0
2657 0 0 0
2658 0 0 0
2659 0 0 0
2660 0 0 0
2661 0 0 0
2662 0 0 0
2663 0 0 0
2664 0 0 0
2665 0 0 0
2666 0 0 0
2667 0 0 0
2668 0 0 0
2669 0 0 0
2670 0 0 0
2671 0 0 0
2672 0 0 0
2673 0 0 0
2674 0 0 0
2675 0 0 0
2676 0 0 0
2677 0 0 0
2678 0 0 0
2679 0 0 0
2680 0 0 0
2681 0 0 0
2682 0 0 0
2683 0 0 0
2684 0 0 0
2685 0 0 0
2686 0 0 0
2687 0 0 0
2688 0 0 0
2689 0 0 0
2690 0 0 0
2691 0 0 0
2692 0 0 0
2693 0 0 0
2694 0 0 0
2695 0 0 0
2696 0 0 0
2697 0 0 0
2698 0 0 0
2699 0 0 0
2700 0 0 0
2701 0 0 0
2702 0 0 0
2703 0 0 0
2704 0 0 0
2705 0 0 0
2706 0 0 0
2707 0 0 0
2708 0 0 0
2709 0 0 0
2710 0 0 0
2711 0 0 0
2712 0 0 0
2713 0 0 0
2714 0 0 0
2715 0 0 0
2716 0 0 0
2717 0 0 0
2718 0 0 0
2719 0 0 0
2720 0 0 0
2721 0 0 0
2722 0 0 0
2723 0 0 0
2724 0 0 0
2725 0 0 0
2726 0 0 0
2727 0 0 0
2728 0 0 0
2729 0 0 0
2730 0 0 0
2731 0 0 0
2732 0 0 0
2733 0 0 0
2734 0 0 0
2735 0 0 0
2736 0 0 0
2737 0 0 0
2738 0 0 0
2739 0 0 0
2740 0 0 0
2741 0 0 0
2742 0 0 0
2743 0 0 0
2744 0 0 0
2745 0 0 0
2746 0 0 0
2747 0 0 0
2748 0 0 0
2749 0 0 0
2750 0 0 0
2751 0 0 0
2752 0 0 0
2753 0 0 0
2754 0 0 0
2755 0 0 0
2756 0 0 0
2757 0 0 0
2758 0 0 0
2759 0 0 0
2760 0 0 0
2761 0 0 0
2762 0 0 0
2763 0 0 0
2764 0 0 0
2765 0 0 0
2766 0 0 0
2767 0 0 0
2768 0 0 0
2769 0 0 0
2770 0 0 0
2771 0 0 0
2772 0 0 0
2773 0 0 0
2774 0 0 0
2775 0 0 0
2776 0 0 0
2777 0 0 0
2778 0 0 0
2779 0 0 0
2780 0 0 0
2781 0 0 0
2782 0 0 0
2783 0 0 0
2784 0 0 0
2785 0 0 0
2786 0 0 0
2787 0 0 0
2788 0 0 0
2789 0 0 0
2790 0 0 0
2791 0 0 0
2792 0 0 0
2793 0 0 0
2794 0 0 0
2795 0 0 0
2796 0 0 0
2797 0 0 0
2798 0 0 0
2799 0 0 0
2800 0 0 0
2801 0 0 0
2802 0 0 0
2803 0 0 0
2804 0 0 0
2805 0 0 0
2806 0 0 0
2807 0 0 0
2808 0 0 0
2809 0 0 0
2810 0 0 0
2811 0 0 0
2812 0 0 0
2813 0 0 0
2814 0 0 0
2815 0 0 0
2816 0 0 0
2817 0 0 0
2818 0 0 0
2819 0 0 0
2820 0 0 0
2821 0 0 0
2822 0 0 0
2823 0 0 0
2824 0 0 0
2825 0 0 0
2826 0 0 0
2827 0 0 0
2828 0 0 0
2829 0 0 0
2830 0 0 0
2831 0 0 0
2832 0 0 0
2833 0 0 0
2834 0 0 0
2835 0 0 0
2836 0 0 0
2837 0 0 0
2838 0 0 0
2839 0 0 0
2840 0 0 0
2841 0 0 0
2842 0 0 0
2843 0 0 0
2844 0 0 0
2845 0 0 0
2846 0 0 0
2847 0 0 0
2848 0 0 0
2849 0 0 0
2850 0 0 0
2851 0 0 0
2852 0 0 0
2853 0 0 0
2854 0 0 0
2855 0 0 0
2856 0 0 0
2857 0 0 0
2858 0 0 0
2859 0 0 0
2860 0 0 0
2861 0 0 0
2862 0 0 0
2863 0 0 0
2864 0 0 0
2865 0 0 0
2866 0 0 0
2867 0 0 0
2868 0 0 0
2869 0 0 0
2870 0 0 0
2871 0 0 0
2872 0 0 0
2873 0 0 0
2874 0 0 0
2875 0 0 0
2876 0 0 0
2877 0 0 0
2878 0 0 0
2879 0 0 0
2880 0 0 0
2881 0 0 0
2882 0 0 0
2883 0 0 0
2884 0 0 0
2885 0 0 0
2886 0 0 0
2887 0 0 0
2888 0 0 0
2889 0 0 0
2890 0 0 0
2891 0 0 0
2892 0 0 0
2893 0 0 0
2894 0 0 0
2895 0 0 0
2896 0 0 0
2897 0 0 0
2898 0 0 0
2899 0 0 0
2900 0 0 0
2901 0 0 0
2902 0 0 0
2903 0 0 0
2904 0 0 0
2905 0 0 0
2906 0 0 0
2907 0 0 0
2908 0 0 0
2909 0 0 0
2910 0 0 0
2911 0 0 0
2912 0 0 0
2913 0 0 0
2914 0 0 0
2915 0 0 0
2916 0 0 0
2917 0 0 0
2918 0 0 0
2919 0 0 0
2920 0 0 0
2921 0 0 0
2922 0 0 0
2923 0 0 0
2924 0 0 0
2925 0 0 0
2926 0 0 0
2927 0 0 0
2928 0 0 0
2929 0 0 0
2930 0 0 0
2931 0 0 0
2932 0 0 0
2933 0 0 0
2934 0 0 0
2935 0 0 0
2936 0 0 0
2937 0 0 0
2938 0 0 0
2939 0 0 0
2940 0 0 0
2941 0 0 0
2942 0 0 0
2943 0 0 0
2944 0 0 0
2945 0 0 0
2946 0 0 0
2947 0 0 0
2948 0 0 0
2949 0 0 0
2950 0 0 0
2951 0 0 0
2952 0 0 0
2953 0 0 0
2954 0 0 0
2955 0 0 0
2956 0 0 0
2957 0 0 0
2958 0 0 0
2959 0 0 0
2960 0 0 0
2961 0 0 0
2962 0 0 0
2963 0 0 0
2964 0 0 0
2965 0 0 0
2966 0 0 0
2967 0 0 0
2968 0 0 0
2969 0 0 0
2970 0 0 0
2971 0 0 0
2972 0 0 0
2973 0 0 0
2974 0 0 0
2975 0 0 0
2976 0 0 0
2977 0 0 0
2978 0 0 0
2979 0 0 0
2980 0 0 0
2981 0 0 0
2982 0 0 0
2983 0 0 0
2984 0 0 0
2985 0 0 0
2986 0 0 0
2987 0 0 0
2988 0 0 0
2989 0 0 0
2990 0 0 0
2991 0 0 0
2992 0 0 0
2993 0 0 0
2994 0 0 0
2995 0 0 0
2996 0 0 0
2997 0 0 0
2998 0 0 0
2999 0 0 0
3000 0 0 0
3001 0 0 0
3002 0 0 0
3003 0 0 0
3004 0 0 0
3005 0 0 0
3006 0 0 0
3007 0 0 0
3008 0 0 0
3009 0 0 0
3010 0 0 0
3011 0 0 0
3012 0 0 0
3013 0 0 0
3014 0 0 0
3015 0 0 0
3016 0 0 0
3017 0 0 0
3018 0 0 0
3019 0 0 0
3020 0 0 0
3021 0 0 0
3022 0 0 0
3023 0 0 0
3024 0 0 0
3025 0 0 0
3026 0 0 0
3027 0 0 0
3028 0 0 0
3029 0 0 0
3030 0 0 0
3031 0 0 0
3032 0 0 0
3033 0 0 0
3034 0 0 0
3035 0 0 0
3036 0 0 0
3037 0 0 0
3038 0 0 0
3039 0 0 0
3040 0 0 0
3041 0 0 0
3042 0 0 0
3043 0 0 0
3044 0 0 0
3045 0 0 0
3046 0 0 0
3047 0 0 0
3048 0 0 0
3049 0 0 0
3050 0 0 0
3051 0 0 0
3052 0 0 0
3053 0 0 0
3054 0 0 0
3055 0 0 0
3056 0 0 0
3057 0 0 0
3058 0 0 0
3059 0 0 0
3060 0 0 0
3061 0 0 0
3062 0 0 0
3063 0 0 0
3064 0 0 0
3065 0 0 0
3066 0 0 0
3067 0 0 0
3068 0 0 0
3069 0 0 0
3070 0 0 0
3071 0 0 0
3072 0 0 0
3073 0 0 0
3074 0 0 0
3075 0 0 0
3076 0 0 0
3077 0 0 0
3078 0 0 0
3079 0 0 0
3080 0 0 0
3081 0 0 0
3082 0 0 0
3083 0 0 0
3084 0 0 0
3085 0 0 0
3086 0 0 0
3087 0 0 0
3088 0 0 0
3089 0 0 0
3090 0 0 0
3091 0 0 0
3092 0 0 0
3093 0 0 0
3094 0 0 0
3095 0 0 0
3096 0 0 0
3097 0 0 0
3098 0 0 0
3099 0 0 0
3100 0 0 0
3101 0 0 0
3102 0 0 0
3103 0 0 0
3104 0 0 0
3105 0 0 0
3106 0 0 0
3107 0 0 0
3108 0 0 0
3109 0 0 0
3110 0 0 0
3111 0 0 0
3112 0 0 0
3113 0 0 0
3114 0 0 0
3115 0 0 0
3116 0 0 0
3117 0 0 0
3118 0 0 0
3119 0 0 0
3120 0 0 0
3121 0 0 0
3122 0 0 0
3123 0 0 0
3124 0 0 0
3125 0 0 0
3126 0 0 0
3127 0 0 0
3128 0 0 0
3129 0 0 0
3130 0 0 0
3131 0 0 0
3132 0 0 0
3133 0 0 0
3134 0 0 0
3135 0 0 0
3136 0 0 0
3137 0 0 0
3138 0 0 0
3139 0 0 0
3140 0 0 0
3141 0 0 0
3142 0 0 0
3143 0 0 0
3144 0 0 0
3145 0 0 0
3146 0 0 0
3147 0 0 0
3148 0 0 0
3149 0 0 0
3150 0 0 0
3151 0 0 0
3152 0 0 0
3153 0 0 0
3154 0 0 0
3155 0 0 0
3156 0 0 0
3157 0 0 0
3158 0 0 0
3159 0 0 0
3160 0 0 0
3161 0 0 0
3162 0 0 0
3163 0 0 0
3164 0 0 0
3165 0 0 0
3166 0 0 0
3167 0 0 0
3168 0 0 0
3169 0 0 0
3170 0 0 0
3171 0 0 0
3172 0 0 0
3173 0 0 0
3174 0 0 0
3175 0 0 0
3176 0 0 0
3177 0 0 0
3178 0 0 0
3179 0 0 0
3180 0 0 0
3181 0 0 0
3182 0 0 0
3183 0 0 0
3184 0 0 0
3185 0 0 0
3186 0 0 0
3187 0 0 0
3188 0 0 0
3189 0 0 0
3190 0 0 0
3191 0 0 0
3192 0 0 0
3193 0 0 0
3194 0 0 0
3195 0 0 0
3196 0 0 0
3197 0 0 0
3198 0 0 0
3199 0 0 0
3200 0 0 0
3201 0 0 0
3202 0 0 0
3203 0 0 0
3204 0 0 0
3205 0 0 0
3206 0 0 0
3207 0 0 0
3208 0 0 0
3209 0 0 0
3210 0 0 0
3211 0 0 0
3212 0 0 0
3213 0 0 0
3214 0 0 0
3215 0 0 0
3216 0 0 0
3217 0 0 0
3218 0 0 0
3219 0 0 0
3220 0 0 0
3221 0 0 0
3222 0 0 0
3223 0 0 0
3224 0 0 0
3225 0 0 0
3226 0 0 0
3227 0 0 0
3228 0 0 0
3229 0 0 0
3230 0 0 0
3231 0 0 0
3232 0 0 0
3233 0 0 0
3234 0 0 0
3235 0 0 0
3236 0 0 0
3237 0 0 0
3238 0 0 0
3239 0 0 0
3240 0 0 0
3241 0 0 0
3242 0 0 0
3243 0 0 0
3244 0 0 0
3245 0 0 0
3246 0 0 0
3247 0 0 0
3248 0 0 0
3249 0 0 0
3250 0 0 0
3251 0 0 0
3252 0 0 0
3253 0 0 0
3254 0 0 0
3255 0 0 0
3256 0 0 0
3257 0 0 0
3258 0 0 0
3259 0 0 0
3260 0 0 0
3261 0 0 0
3262 0 0 0
3263 0 0 0
3264 0 0 0
3265 0 0 0
3266 0 0 0
3267 0 0 0
3268 0 0 0
3269 0 0 0
3270 0 0 0
3271 0 0 0
3272 0 0 0
3273 0 0 0
3274 0 0 0
3275 0 0 0
3276 0 0 0
3277 0 0 0
3278 0 0 0
3279 0 0 0
3280 0 0 0
3281 0 0 0
3282 0 0 0
3283 0 0 0
3284 0 0 0
3285 0 0 0
3286 0 0 0
3287 0 0 0
3288 0 0 0
3289 0 0 0
3290 0 0 0
3291 0 0 0
3292 0 0 0
3293 0 0 0
3294 0 0 0
3295 0 0 0
3296 0 0 0
3297 0 0 0
3298 0 0 0
3299 0 0 0
3300 0 0 0
3301 0 0 0
3302 0 0 0
3303 0 0 0
3304 0 0 0
3305 0 0 0
3306 0 0 0
3307 0 0 0
3308 0 0 0
3309 0 0 0
3310 0 0 0
3311 0 0 0
3312 0 0 0
3313 0 0 0
3314 0 0 0
3315 0 0 0
3316 0 0 0
3317 0 0 0
3318 0 0 0
3319 0 0 0
3320 0 0 0
3321 0 0 0
3322 0 0 0
3323 0 0 0
3324 0 0 0
3325 0 0 0
3326 0 0 0
3327 0 0 0
3328 0 0 0
3329 0 0 0
3330 0 0 0
3331 0 0 0
3332 0 0 0
3333 0 0 0
3334 0 0 0
3335 0 0 0
3336 0 0 0
3337 0 0 0
3338 0 0 0
3339 0 0 0
3340 0 0 0
3341 0 0 0
3342 0 0 0
3343 0 0 0
3344 0 0 0
3345 0 0 0
3346 0 0 0
3347 0 0 0
3348 0 0 0
3349 0 0 0
3350 0 0 0
3351 0 0 0
3352 0 0 0
3353 0 0 0
3354 0 0 0
3355 0 0 0
3356 0 0 0
3357 0 0 0
3358 0 0 0
3359 0 0 0
3360 0 0 0
3361 0 0 0
3362 0 0 0
3363 0 0 0
3364 0 0 0
3365 0 0 0
3366 0 0 0
3367 0 0 0
3368 0 0 0
3369 0 0 0
3370 0 0 0
3371 0 0 0
3372 0 0 0
3373 0 0 0
3374 0 0 0
3375 0 0 0
3376 0 0 0
3377 0 0 0
3378 0 0 0
3379 0 0 0
3380 0 0 0
3381 0 0 0
3382 0 0 0
3383 0 0 0
3384 0 0 0
3385 0 0 0
3386 0 0 0
3387 0 0 0
3388 0 0 0
3389 0 0 0
3390 0 0 0
3391 0 0 0
3392 0 0 0
3393 0 0 0
3394 0 0 0
3395 0 0 0
3396 0 0 0
3397 0 0 0
3398 0 0 0
3399 0 0 0
3400 0 0 0
3401 0 0 0
3402 0 0 0
3403 0 0 0
3404 0 0 0
3405 0 0 0
3406 0 0 0
3407 0 0 0
3408 0 0 0
3409 0 0 0
3410 0 0 0
3411 0 0 0
3412 0 0 0
3413 0 0 0
3414 0 0 0
3415 0 0 0
3416 0 0 0
3417 0 0 0
3418 0 0 0
3419 0 0 0
3420 0 0 0
3421 0 0 0
3422 0 0 0
3423 0 0 0
3424 0 0 0
3425 0 0 0
3426 0 0 0
3427 0 0 0
3428 0 0 0
3429 0 0 0
3430 0 0 0
3431 0 0 0
3432 0 0 0
3433 0 0 0
3434 0 0 0
3435 0 0 0
3436 0 0 0
3437 0 0 0
3438 0 0 0
3439 0 0 0
3440 0 0 0
3441 0 0 0
3442 0 0 0
3443 0 0 0
3444 0 0 0
3445 0 0 0
3446 0 0 0
3447 0 0 0
3448 0 0 0
3449 0 0 0
3450 0 0 0
3451 0 0 0
3452 0 0 0
3453 0 0 0
3454 0 0 0
3455 0 0 0
3456 0 0 0
3457 0 0 0
3458 0 0 0
3459 0 0 0
3460 0 0 0
3461 0 0 0
3462 0 0 0
3463 0 0 0
3464 0 0 0
3465 0 0 0
3466 0 0 0
3467 0 0 0
3468 0 0 0
3469 0 0 0
3470 0 0 0
3471 0 0 0
3472 0 0 0
3473 0 0 0
3474 0 0 0
3475 0 0 0
3476 0 0 0
3477 0 0 0
3478 0 0 0
3479 0 0 0
3480 0 0 0
3481 0 0 0
3482 0 0 0
3483 0 0 0
3484 0 0 0
3485 0 0 0
3486 0 0 0
3487 0 0 0
3488 0 0 0
3489 0 0 0
3490 0 0 0
3491 0 0 0
3492 0 0 0
3493 0 0 0
3494 0 0 0
3495 0 0 0
3496 0 0 0
3497 0 0 0
3498 0 0 0
3499 0 0 0
3500 0 0 0
3501 0 0 0
3502 0 0 0
3503 0 0 0
3504 0 0 0
3505 0 0 0
3506 0 0 0
3507 0 0 0
3508 0 0 0
3509 0 0 0
3510 0 0 0
3511 0 0 0
3512 0 0 0
3513 0 0 0
3514 0 0 0
3515 0 0 0
3516 0 0 0
3517 0 0 0
3518 0 0 0
3519 0 0 0
3520 0 0 0
3521 0 0 0
3522 0 0 0
3523 0 0 0
3524 0 0 0
3525 0 0 0
3526 0 0 0
3527 0 0 0
3528 0 0 0
3529 0 0 0
3530 0 0 0
3531 0 0 0
3532 0 0 0
3533 0 0 0
3534 0 0 0
3535 0 0 0
3536 0 0 0
3537 0 0 0
3538 0 0 0
3539 0 0 0
3540 0 0 0
3541 0 0 0
3542 0 0 0
3543 0 0 0
3544 0 0 0
3545 0 0 0
3546 0 0 0
3547 0 0 0
3548 0 0 0
3549 0 0 0
3550 0 0 0
3551 0 0 0
3552 0 0 0
3553 0 0 0
3554 0 0 0
3555 0 0 0
3556 0 0 0
3557 0 0 0
3558 0 0 0
3559 0 0 0
3560 0 0 0
3561 0 0 0
3562 0 0 0
3563 0 0 0
3564 0 0 0
3565 0 0 0
3566 0 0 0
3567 0 0 0
3568 0 0 0
3569 0 0 0
3570 0 0 0
3571 0 0 0
3572 0 0 0
3573 0 0 0
3574 0 0 0
3575 0 0 0
3576 0 0 0
3577 0 0 0
3578 0 0 0
3579 0 0 0
3580 0 0 0
3581 0 0 0
3582 0 0 0
3583 0 0 0
3584 0 0 0
3585 0 0 0
3586 0 0 0
3587 0 0 0
3588 0 0 0
3589 0 0 0
3590 0 0 0
3591 0 0 0
3592 0 0 0
3593 0 0 0
3594 0 0 0
3595 0 0 0
3596 0 0 0
3597 0 0 0
3598 0 0 0
3599 0 0 0
3600 0 0 0
3601 0 0 0
3602 0 0 0
3603 0 0 0
3604 0 0 0
3605 0 0 0
3606 0 0 0
3607 0 0 0
3608 0 0 0
3609 0 0 0
3610 0 0 0
3611 0 0 0
3612 0 0 0
3613 0 0 0
3614 0 0 0
3615 0 0 0
3616 0 0 0
3617 0 0 0
3618 0 0 0
3619 0 0 0
3620 0 0 0
3621 0 0 0
3622 0 0 0
3623 0 0 0
3624 0 0 0
3625 0 0 0
3626 0 0 0
3627 0 0 0
3628 0 0 0
3629 0 0 0
3630 0 0 0
3631 0 0 0
3632 0 0 0
3633 0 0 0
3634 0 0 0
3635 0 0 0
3636 0 0 0
3637 0 0 0
3638 0 0 0
3639 0 0 0
3640 0 0 0
3641 0 0 0
3642 0 0 0
3643 0 0 0
3644 0 0 0
3645 0 0 0
3646 0 0 0
3647 0 0 0
3648 0 0 0
3649 0 0 0
3650 0 0 0
3651 0 0 0
3652 0 0 0
3653 0 0 0
3654 0 0 0
3655 0 0 0
3656 0 0 0
3657 0 0 0
3658 0 0 0
3659 0 0 0
3660 0 0 0
3661 0 0 0
3662 0 0 0
3663 0 0 0
3664 0 0 0
3665 0 0 0
3666 0 0 0
3667 0 0 0
3668 0 0 0
3669 0 0 0
3670 0 0 0
3671 0 0 0
3672 0 0 0
3673 0 0 0
3674 0 0 0
3675 0 0 0
3676 0 0 0
3677 0 0 0
3678 0 0 0
3679 0 0 0
3680 0 0 0
3681 0 0 0
3682 0 0 0
3683 0 0 0
3684 0 0 0
3685 0 0 0
3686 0 0 0
3687 0 0 0
3688 0 0 0
3689 0 0 0
3690 0 0 0
3691 0 0 0
3692 0 0 0
3693 0 0 0
3694 0 0 0
3695 0 0 0
3696 0 0 0
3697 0 0 0
3698 0 0 0
3699 0 0 0
3700 0 0 0
3701 0 0 0
3702 0 0 0
3703 0 0 0
3704 0 0 0
3705 0 0 0
3706 0 0 0
3707 0 0 0
3708 0 0 0
3709 0 0 0
3710 0 0 0
3711 0 0 0
3712 0 0 0
3713 0 0 0
3714 0 0 0
3715 0 0 0
3716 0 0 0
3717 0 0 0
3718 0 0 0
3719 0 0 0
3720 0 0 0
3721 0 0 0
3722 0 0 0
3723 0 0 0
3724 0 0 0
3725 0 0 0
3726 0 0 0
3727 0 0 0
3728 0 0 0
3729 0 0 0
3730 0 0 0
3731 0 0 0
3732 0 0 0
3733 0 0 0
3734 0 0 0
3735 0 0 0
3736 0 0 0
3737 0 0 0
3738 0 0 0
3739 0 0 0
3740 0 0 0
3741 0 0 0
3742 0 0 0
3743 0 0 0
3744 0 0 0
3745 0 0 0
3746 0 0 0
3747 0 0 0
3748 0 0 0
3749 0 0 0
3750 0 0 0
3751 0 0 0
3752 0 0 0
3753 0 0 0
3754 0 0 0
3755 0 0 0
3756 0 0 0
3757 0 0 0
3758 0 0 0
3759 0 0 0
3760 0 0 0
3761 0 0 0
3762 0 0 0
3763 0 0 0
3764 0 0 0
3765 0 0 0
3766 0 0 0
3767 0 0 0
3768 0 0 0
3769 0 0 0
3770 0 0 0
3771 0 0 0
3772 0 0 0
3773 0 0 0
3774 0 0 0
3775 0 0 0
3776 0 0 0
3777 0 0 0
3778 0 0 0
3779 0 0 0
3780 0 0 0
3781 0 0 0
3782 0 0 0
3783 0 0 0
3784 0 0 0
3785 0 0 0
3786 0 0 0
3787 0 0 0
3788 0 0 0
3789 0 0 0
3790 0 0 0
3791 0 0 0
3792 0 0 0
3793 0 0 0
3794 0 0 0
3795 0 0 0
3796 0 0 0
3797 0 0 0
3798 0 0 0
3799 0 0 0
3800 0 0 0
3801 0 0 0
3802 0 0 0
3803 0 0 0
3804 0 0 0
3805 0 0 0
3806 0 0 0
3807 0 0 0
3808 0 0 0
3809 0 0 0
3810 0 0 0
3811 0 0 0
3812 0 0 0
3813 0 0 0
3814 0 0 0
3815 0 0 0
3816 0 0 0
3817 0 0 0
3818 0 0 0
3819 0 0 0
3820 0 0 0
3821 0 0 0
3822 0 0 0
3823 0 0 0
3824 0 0 0
3825 0 0 0
3826 0 0 0
3827 0 0 0
3828 0 0 0
3829 0 0 0
3830 0 0 0
3831 0 0 0
3832 0 0 0
3833 0 0 0
3834 0 0 0
3835 0 0 0
3836 0 0 0
3837 0 0 0
3838 0 0 0
3839 0 0 0
3840 0 0 0
3841 0 0 0
3842 0 0 0
3843 0 0 0
3844 0 0 0
3845 0 0 0
3846 0 0 0
3847 0 0 0
3848 0 0 0
3849 0 0 0
3850 0 0 0
3851 0 0 0
3852 0 0 0
3853 0 0 0
3854 0 0 0
3855 0 0 0
3856 0 0 0
3857 0 0 0
3858 0 0 0
3859 0 0 0
3860 0 0 0
3861 0 0 0
3862 0 0 0
3863 0 0 0
3864 0 0 0
3865 0 0 0
3866 0 0 0
3867 0 0 0
3868 0 0 0
3869 0 0 0
3870 0 0 0
3871 0 0 0
3872 0 0 0
3873 0 0 0
3874 0 0 0
3875 0 0 0
3876 0 0 0
3877 0 0 0
3878 0 0 0
3879 0 0 0
3880 0 0 0
3881 0 0 0
3882 0 0 0
3883 0 0 0
3884 0 0 0
3885 0 0 0
3886 0 0 0
3887 0 0 0
3888 0 0 0
3889 0 0 0
3890 0 0 0
3891 0 0 0
3892 0 0 0
3893 0 0 0
3894 0 0 0
3895 0 0 0
3896 0 0 0
3897 0 0 0
3898 0 0 0
3899 0 0 0
3900 0 0 0
3901 0 0 0
3902 0 0 0
3903 0 0 0
3904 0 0 0
3905 0 0 0
3906 0 0 0
3907 0 0 0
3908 0 0 0
3909 0 0 0
3910 0 0 0
3911 0 0 0
3912 0 0 0
3913 0 0 0
3914 0 0 0
3915 0 0 0
3916 0 0 0
3917 0 0 0
3918 0 0 0
3919 0 0 0
3920 0 0 0
3921 0 0 0
3922 0 0 0
3923 0 0 0
3924 0 0 0
3925 0 0 0
3926 0 0 0
3927 0 0 0
3928 0 0 0
3929 0 0 0
3930 0 0 0
3931 0 0 0
3932 0 0 0
3933 0 0 0
3934 0 0 0
3935 0 0 0
3936 0 0 0
3937 0 0 0
3938 0 0 0
3939 0 0 0
3940 0 0 0
3941 0 0 0
3942 0 0 0
3943 0 0 0
3944 0 0 0
3945 0 0 0
3946 0 0 0
3947 0 0 0
3948 0 0 0
3949 0 0 0
3950 0 0 0
3951 0 0 0
3952 0 0 0
3953 0 0 0
3954 0 0 0
3955 0 0 0
3956 0 0 0
3957 0 0 0
3958 0 0 0
3959 0 0 0
3960 0 0 0
3961 0 0 0
3962 0 0 0
3963 0 0 0
3964 0 0 0
3965 0 0 0
3966 0 0 0
3967 0 0 0
3968 0 0 0
3969 0 0 0
3970 0 0 0
3971 0 0 0
3972 0 0 0
3973 0 0 0
3974 0 0 0
3975 0 0 0
3976 0 0 0
3977 0 0 0
3978 0 0 0
3979 0 0 0
3980 0 0 0
3981 0 0 0
3982 0 0 0
3983 0 0 0
3984 0 0 0
3985 0 0 0
3986 0 0 0
3987 0 0 0
3988 0 0 0
3989 0 0 0
3990 0 0 0
3991 0 0 0
3992 0 0 0
3993 0 0 0
3994 0 0 0
3995 0 0 0
3996 0 0 0
3997 0 0 0
3998 0 0 0
3999 0 0 0
4000 0 0 0
4001 0 0 0
4002 0 0 0
4003 0 0 0
4004 0 0 0
4005 0 0 0
4006 0 0 0
4007 0 0 0
4008 0 0 0
4009 0 0 0
4010 0 0 0
4011 0 0 0
4012 0 0 0
4013 0 0 0
4014 0 0 0
4015 0 0 0
4016 0 0 0
4017 0 0 0
4018 0 0 0
4019 0 0 0
4020 0 0 0
4021 0 0 0
4022 0 0 0
4023 0 0 0
4024 0 0 0
4025 0 0 0
4026 0 0 0
4027 0 0 0
4028 0 0 0
4029 0 0 0
4030 0 0 0
4031 0 0 0
4032 0 0 0
4033 0 0 0
4034 0 0 0
4035 0 0 0
4036 0 0 0
4037 0 0 0
4038 0 0 0
4039 0 0 0
4040 0 0 0
4041 0 0 0
4042 0 0 0
4043 0 0 0
4044 0 0 0
4045 0 0 0
4046 0 0 0
4047 0 0 0
4048 0 0 0
4049 0 0 0
4050 0 0 0
4051 0 0 0
4052 0 0 0
4053 0 0 0
4054 0 0 0
4055 0 0 0
4056 0 0 0
4057 0 0 0
4058 0 0 0
4059 0 0 0
4060 0 0 0
4061 0 0 0
4062 0 0 0
4063 0 0 0
4064 0 0 0
4065 0 0 0
4066 0 0 0
4067 0 0 0
4068 0 0 0
4069 0 0 0
4070 0 0 0
4071 0 0 0
4072 0 0 0
4073 0 0 0
4074 0 0 0
4075 0 0 0
4076 0 0 0
4077 0 0 0
4078 0 0 0
4079 0 0 0
4080 0 0 0
4081 0 0 0
4082 0 0 0
4083 0 0 0
4084 0 0 0
4085 0 0 0
4086 0 0 0
4087 0 0 0
4088 0 0 0
4089 0 0 0
4090 0 0 0
4091 0 0 0
4092 0 0 0
4093 0 0 0
4094 0 0 0
4095 0 0 0
4096 0 0 0
4097 0 0 0
4098 0 0 0
4099 0 0 0
4100 0 0 0
4101 0 0 0
4102 0 0 0
4103 0 0 0
4104 0 0 0
4105 0 0 0
4106 0 0 0
4107 0 0 0
4108 0 0 0
4109 0 0 0
4110 0 0 0
4111 0 0 0
4112 0 0 0
4113 0 0 0
4114 0 0 0
4115 0 0 0
4116 0 0 0
4117 0 0 0
4118 0 0 0
4119 0 0 0
4120 0 0 0
4121 0 0 0
4122 0 0 0
4123 0 0 0
4124 0 0 0
4125 0 0 0
4126 0 0 0
4127 0 0 0
4128 0 0 0
4129 0 0 0
4130 0 0 0
4131 0 0 0
4132 0 0 0
4133 0 0 0
4134 0 0 0
4135 0 0 0
4136 0 0 0
4137 0 0 0
4138 0 0 0
4139 0 0 0
4140 0 0 0
4141 0 0 0
4142 0 0 0
4143 0 0 0
4144 0 0 0
4145 0 0 0
4146 0 0 0
4147 0 0 0
4148 0 0 0
4149 0 0 0
4150 0 0 0
4151 0 0 0
4152 0 0 0
4153 0 0 0
4154 0 0 0
4155 0 0 0
4156 0 0 0
4157 0 0 0
4158 0 0 0
4159 0 0 0
4160 0 0 0
4161 0 0 0
4162 0 0 0
4163 0 0 0
4164 0 0 0
4165 0 0 0
4166 0 0 0
4167 0 0 0
4168 0 0 0
4169 0 0 0
4170 0 0 0
4171 0 0 0
4172 0 0 0
4173 0 0 0
4174 0 0 0
4175 0 0 0
4176 0 0 0
4177 0 0 0
4178 0 0 0
4179 0 0 0
4180 0 0 0
4181 0 0 0
4182 0 0 0
4183 0 0 0
4184 0 0 0
4185 0 0 0
4186 0 0 0
4187 0 0 0
4188 0 0 0
4189 0 0 0
4190 0 0 0
4191 0 0 0
4192 0 0 0
4193 0 0 0
4194 0 0 0
4195 0 0 0
4196 0 0 0
4197 0 0 0
4198 0 0 0
4199 0 0 0
4200 0 0 0
4201 0 0 0
4202 0 0 0
4203 0 0 0
4204 0 0 0
4205 0 0 0
4206 0 0 0
4207 0 0 0
4208 0 0 0
4209 0 0 0
4210 0 0 0
4211 0 0 0
4212 0 0 0
4213 0 0 0
4214 0 0 0
4215 0 0 0
4216 0 0 0
4217 0 0 0
4218 0 0 0
4219 0 0 0
4220 0 0 0
4221 0 0 0
4222 0 0 0
4223 0 0 0
4224 0 0 0
4225 0 0 0
4226 0 0 0
4227 0 0 0
4228 0 0 0
4229 0 0 0
4230 0 0 0
4231 0 0 0
4232 0 0 0
4233 0 0 0
4234 0 0 0
4235 0 0 0
4236 0 0 0
4237 0 0 0
4238 0 0 0
4239 0 0 0
4240 0 0 0
4241 0 0 0
4242 0 0 0
4243 0 0 0
4244 0 0 0
4245 0 0 0
4246 0 0 0
4247 0 0 0
4248 0 0 0
4249 0 0 0
4250 0 0 0
4251 0 0 0
4252 0 0 0
4253 0 0 0
4254 0 0 0
4255 0 0 0
4256 0 0 0
4257 0 0 0
4258 0 0 0
4259 0 0 0
4260 0 0 0
4261 0 0 0
4262 0 0 0
4263 0 0 0
4264 0 0 0
4265 0 0 0
4266 0 0 0
4267 0 0 0
4268 0 0 0
4269 0 0 0
4270 0 0 0
4271 0 0 0
4272 0 0 0
4273 0 0 0
4274 0 0 0
4275 0 0 0
4276 0 0 0
4277 0 0 0
4278 0 0 0
4279 0 0 0
4280 0 0 0
4281 0 0 0
4282 0 0 0
4283 0 0 0
4284 0 0 0
4285 0 0 0
4286 0 0 0
4287 0 0 0
4288 0 0 0
4289 0 0 0
4290 0 0 0
4291 0 0 0
4292 0 0 0
4293 0 0 0
4294 0 0 0
4295 0 0 0
4296 0 0 0
4297 0 0 0
4298 0 0 0
4299 0 0 0
4300 0 0 0
4301 0 0 0
4302 0 0 0
4303 0 0 0
4304 0 0 0
4305 0 0 0
4306 0 0 0
4307 0 0 0
4308 0 0 0
4309 0 0 0
4310 0 0 0
4311 0 0 0
4312 0 0 0
4313 0 0 0
4314 0 0 0
4315 0 0 0
4316 0 0 0
4317 0 0 0
4318 0 0 0
4319 0 0 0
4320 0 0 0
4321 0 0 0
4322 0 0 0
4323 0 0 0
4324 0 0 0
4325 0 0 0
4326 0 0 0
4327 0 0 0
4328 0 0 0
4329 0 0 0
4330 0 0 0
4331 0 0 0
4332 0 0 0
4333 0 0 0
4334 0 0 0
4335 0 0 0
4336 0 0 0
4337 0 0 0
4338 0 0 0
4339 0 0 0
4340 0 0 0
4341 0 0 0
4342 0 0 0
4343 0 0 0
4344 0 0 0
4345 0 0 0
4346 0 0 0
4347 0 0 0
4348 0 0 0
4349 0 0 0
4350 0 0 0
4351 0 0 0
4352 0 0 0
4353 0 0 0
4354 0 0 0
4355 0 0 0
4356 0 0 0
4357 0 0 0
4358 0 0 0
4359 0 0 0
4360 0 0 0
4361 0 0 0
4362 0 0 0
4363 0 0 0
4364 0 0 0
4365 0 0 0
4366 0 0 0
4367 0 0 0
4368 0 0 0
4369 0 0 0
4370 0 0 0
4371 0 0 0
4372 0 0 0
4373 0 0 0
4374 0 0 0
4375 0 0 0
4376 0 0 0
4377 0 0 0
4378 0 0 0
4379 0 0 0
4380 0 0 0
4381 0 0 0
4382 0 0 0
4383 0 0 0
4384 0 0 0
4385 0 0 0
4386 0 0 0
4387 0 0 0
4388 0 0 0
4389 0 0 0
4390 0 0 0
4391 0 0 0
4392 0 0 0
4393 0 0 0
4394 0 0 0
4395 0 0 0
4396 0 0 0
4397 0 0 0
4398 0 0 0
4399 0 0 0
4400 0 0 0
4401 0 0 0
4402 0 0 0
4403 0 0 0
4404 0 0 0
4405 0 0 0
4406 0 0 0
4407 0 0 0
4408 0 0 0
4409 0 0 0
4410 0 0 0
4411 0 0 0
4412 0 0 0
4413 0 0 0
4414 0 0 0
4415 0 0 0
4416 0 0 0
4417 0 0 0
4418 0 0 0
4419 0 0 0
4420 0 0 0
4421 0 0 0
4422 0 0 0
4423 0 0 0
4424 0 0 0
4425 0 0 0
4426 0 0 0
4427 0 0 0
4428 0 0 0
4429 0 0 0
4430 0 0 0
4431 0 0 0
4432 0 0 0
4433 0 0 0
4434 0 0 0
4435 0 0 0
4436 0 0 0
4437 0 0 0
4438 0 0 0
4439 0 0 0
4440 0 0 0
4441 0 0 0
4442 0 0 0
4443 0 0 0
4444 0 0 0
4445 0 0 0
4446 0 0 0
4447 0 0 0
4448 0 0 0
4449 0 0 0
4450 0 0 0
4451 0 0 0
4452 0 0 0
4453 0 0 0
4454 0 0 0
4455 0 0 0
4456 0 0 0
4457 0 0 0
4458 0 0 0
4459 0 0 0
4460 0 0 0
4461 0 0 0
4462 0 0 0
4463 0 0 0
4464 0 0 0
4465 0 0 0
4466 0 0 0
4467 0 0 0
4468 0 0 0
4469 0 0 0
4470 0 0 0
4471 0 0 0
4472 0 0 0
4473 0 0 0
4474 0 0 0
4475 0 0 0
4476 0 0 0
4477 0 0 0
4478 0 0 0
4479 0 0 0
4480 0 0 0
4481 0 0 0
4482 0 0 0
4483 0 0 0
4484 0 0 0
4485 0 0 0
4486 0 0 0
4487 0 0 0
4488 0 0 0
4489 0 0 0
4490 0 0 0
4491 0 0 0
4492 0 0 0
4493 0 0 0
4494 0 0 0
4495 0 0 0
4496 0 0 0
4497 0 0 0
4498 0 0 0
4499 0 0 0
4500 0 0 0
4501 0 0 0
4502 0 0 0
4503 0 0 0
4504 0 0 0
4505 0 0 0
4506 0 0 0
4507 0 0 0
4508 0 0 0
4509 0 0 0
4510 0 0 0
4511 0 0 0
4512 0 0 0
4513 0 0 0
4514 0 0 0
4515 0 0 0
4516 0 0 0
4517 0 0 0
4518 0 0 0
4519 0 0 0
4520 0 0 0
4521 0 0 0
4522 0 0 0
4523 0 0 0
4524 0 0 0
4525 0 0 0
4526 0 0 0
4527 0 0 0
4528 0 0 0
4529 0 0 0
4530 0 0 0
4531 0 0 0
4532 0 0 0
4533 0 0 0
4534 0 0 0
4535 0 0 0
4536 0 0 0
4537 0 0 0
4538 0 0 0
4539 0 0 0
4540 0 0 0
4541 0 0 0
4542 0 0 0
4543 0 0 0
4544 0 0 0
4545 0 0 0
4546 0 0 0
4547 0 0 0
4548 0 0 0
4549 0 0 0
4550 0 0 0
4551 0 0 0
4552 0 0 0
4553 0 0 0
4554 0 0 0
4555 0 0 0
4556 0 0 0
4557 0 0 0
4558 0 0 0
4559 0 0 0
4560 0 0 0
4561 0 0 0
4562 0 0 0
4563 0 0 0
4564 0 0 0
4565 0 0 0
4566 0 0 0
4567 0 0 0
4568 0 0 0
4569 0 0 0
4570 0 0 0
4571 0 0 0
4572 0 0 0
4573 0 0 0
4574 0 0 0
4575 0 0 0
4576 0 0 0
4577 0 0 0
4578 0 0 0
4579 0 0 0
4580 0 0 0
4581 0 0 0
4582 0 0 0
4583 0 0 0
4584 0 0 0
4585 0 0 0
4586 0 0 0
4587 0 0 0
4588 0 0 0
4589 0 0 0
4590 0 0 0
4591 0 0 0
4592 0 0 0
4593 0 0 0
4594 0 0 0
4595 0 0 0
4596 0 0 0
4597 0 0 0
4598 0 0 0
4599 0 0 0
4600 0 0 0
4601 0 0 0
4602 0 0 0
4603 0 0 0
4604 0 0 0
4605 0 0 0
4606 0 0 0
4607 0 0 0
4608 0 0 0
4609 0 0 0
4610 0 0 0
4611 0 0 0
4612 0 0 0
4613 0 0 0
4614 0 0 0
4615 0 0 0
4616 0 0 0
4617 0 0 0
4618 0 0 0
4619 0 0 0
4620 0 0 0
4621 0 0 0
4622 0 0 0
4623 0 0 0
4624 0 0 0
4625 0 0 0
4626 0 0 0
4627 0 0 0
4628 0 0 0
4629 0 0 0
4630 0 0 0
4631 0 0 0
4632 0 0 0
4633 0 0 0
4634 0 0 0
4635 0 0 0
4636 0 0 0
4637 0 0 0
4638 0 0 0
4639 0 0 0
4640 0 0 0
4641 0 0 0
4642 0 0 0
4643 0 0 0
4644 0 0 0
4645 0 0 0
4646 0 0 0
4647 0 0 0
4648 0 0 0
4649 0 0 0
4650 0 0 0
4651 0 0 0
4652 0 0 0
4653 0 0 0
4654 0 0 0
4655 0 0 0
4656 0 0 0
4657 0 0 0
4658 0 0 0
4659 0 0 0
4660 0 0 0
4661 0 0 0
4662 0 0 0
4663 0 0 0
4664 0 0 0
4665 0 0 0
4666 0 0 0
4667 0 0 0
4668 0 0 0
4669 0 0 0
4670 0 0 0
4671 0 0 0
4672 0 0 0
4673 0 0 0
4674 0 0 0
4675 0 0 0
4676 0 0 0
4677 0 0 0
4678 0 0 0
4679 0 0 0
4680 0 0 0
4681 0 0 0
4682 0 0 0
4683 0 0 0
4684 0 0 0
4685 0 0 0
4686 0 0 0
4687 0 0 0
4688 0 0 0
4689 0 0 0
4690 0 0 0
4691 0 0 0
4692 0 0 0
4693 0 0 0
4694 0 0 0
4695 0 0 0
4696 0 0 0
4697 0 0 0
4698 0 0 0
4699 0 0 0
4700 0 0 0
4701 0 0 0
4702 0 0 0
4703 0 0 0
4704 0 0 0
4705 0 0 0
4706 0 0 0
4707 0 0 0
4708 0 0 0
4709 0 0 0
4710 0 0 0
4711 0 0 0
4712 0 0 0
4713 0 0 0
4714 0 0 0
4715 0 0 0
4716 0 0 0
4717 0 0 0
4718 0 0 0
4719 0 0 0
4720 0 0 0
4721 0 0 0
4722 0 0 0
4723 0 0 0
4724 0 0 0
4725 0 0 0
4726 0 0 0
4727 0 0 0
4728 0 0 0
4729 0 0 0
4730 0 0 0
4731 0 0 0
4732 0 0 0
4733 0 0 0
4734 0 0 0
4735 0 0 0
4736 0 0 0
4737 0 0 0
4738 0 0 0
4739 0 0 0
4740 0 0 0
4741 0 0 0
4742 0 0 0
4743 0 0 0
4744 0 0 0
4745 0 0 0
4746 0 0 0
4747 0 0 0
4748 0 0 0
4749 0 0 0
4750 0 0 0
4751 0 0 0
4752 0 0 0
4753 0 0 0
4754 0 0 0
4755 0 0 0
4756 0 0 0
4757 0 0 0
4758 0 0 0
4759 0 0 0
4760 0 0 0
4761 0 0 0
4762 0 0 0
4763 0 0 0
4764 0 0 0
4765 0 0 0
4766 0 0 0
4767 0 0 0
4768 0 0 0
4769 0 0 0
4770 0 0 0
4771 0 0 0
4772 0 0 0
4773 0 0 0
4774 0 0 0
4775 0 0 0
4776 0 0 0
4777 0 0 0
4778 0 0 0
4779 0 0 0
4780 0 0 0
4781 0 0 0
4782 0 0 0
4783 0 0 0
4784 0 0 0
4785 0 0 0
4786 0 0 0
4787 0 0 0
4788 0 0 0
4789 0 0 0
4790 0 0 0
4791 0 0 0
4792 0 0 0
4793 0 0 0
4794 0 0 0
4795 0 0 0
4796 0 0 0
4797 0 0 0
4798 0 0 0
4799 0 0 0
4800 0 0 0
4801 0 0 0
4802 0 0 0
4803 0 0 0
4804 0 0 0
4805 0 0 0
4806 0 0 0
4807 0 0 0
4808 0 0 0
4809 0 0 0
4810 0 0 0
4811 0 0 0
4812 0 0 0
4813 0 0 0
4814 0 0 0
4815 0 0 0
4816 0 0 0
4817 0 0 0
4818 0 0 0
4819 0 0 0
4820 0 0 0
4821 0 0 0
4822 0 0 0
4823 0 0 0
4824 0 0 0
4825 0 0 0
4826 0 0 0
4827 0 0 0
4828 0 0 0
4829 0 0 0
4830 0 0 0
4831 0 0 0
4832 0 0 0
4833 0 0 0
4834 0 0 0
4835 0 0 0
4836 0 0 0
4837 0 0 0
4838 0 0 0
4839 0 0 0
4840 0 0 0
4841 0 0 0
4842 0 0 0
4843 0 0 0
4844 0 0 0
4845 0 0 0
4846 0 0 0
4847 0 0 0
4848 0 0 0
4849 0 0 0
4850 0 0 0
4851 0 0 0
4852 0 0 0
4853 0 0 0
4854 0 0 0
4855 0 0 0
4856 0 0 0
4857 0 0 0
4858 0 0 0
4859 0 0 0
4860 0 0 0
4861 0 0 0
4862 0 0 0
4863 0 0 0
4864 0 0 0
4865 0 0 0
4866 0 0 0
4867 0 0 0
4868 0 0 0
4869 0 0 0
4870 0 0 0
4871 0 0 0
4872 0 0 0
4873 0 0 0
4874 0 0 0
4875 0 0 0
4876 0 0 0
4877 0 0 0
4878 0 0 0
4879 0 0 0
4880 0 0 0
4881 0 0 0
4882 0 0 0
4883 0 0 0
4884 0 0 0
4885 0 0 0
4886 0 0 0
4887 0 0 0
4888 0 0 0
4889 0 0 0
4890 0 0 0
4891 0 0 0
4892 0 0 0
4893 0 0 0
4894 0 0 0
4895 0 0 0
4896 0 0 0
4897 0 0 0
4898 0 0 0
4899 0 0 0
4900 0 0 0
4901 0 0 0
4902 0 0 0
4903 0 0 0
4904 0 0 0
4905 0 0 0
4906 0 0 0
4907 0 0 0
4908 0 0 0
4909 0 0 0
4910 0 0 0
4911 0 0 0
4912 0 0 0
4913 0 0 0
4914 0 0 0
4915 0 0 0
4916 0 0 0
4917 0 0 0
4918 0 0 0
4919 0 0 0
4920 0 0 0
4921 0 0 0
4922 0 0 0
4923 0 0 0
4924 0 0 0
4925 0 0 0
4926 0 0 0
4927 0 0 0
4928 0 0 0
4929 0 0 0
4930 0 0 0
4931 0 0 0
4932 0 0 0
4933 0 0 0
4934 0 0 0
4935 0 0 0
4936 0 0 0
4937 0 0 0
4938 0 0 0
4939 0 0 0
4940 0 0 0
4941 0 0 0
4942 0 0 0
4943 0 0 0
4944 0 0 0
4945 0 0 0
4946 0 0 0
4947 0 0 0
4948 0 0 0
4949 0 0 0
4950 0 0 0
4951 0 0 0
4952 0 0 0
4953 0 0 0
4954 0 0 0
4955 0 0 0
4956 0 0 0
4957 0 0 0
4958 0 0 0
4959 0 0 0
4960 0 0 0
4961 0 0 0
4962 0 0 0
4963 0 0 0
4964 0 0 0
4965 0 0 0
4966 0 0 0
4967 0 0 0
4968 0 0 0
4969 0 0 0
4970 0 0 0
4971 0 0 0
4972 0 0 0
4973 0 0 0
4974 0 0 0
4975 0 0 0
4976 0 0 0
4977 0 0 0
4978 0 0 0
4979 0 0 0
4980 0 0 0
4981 0 0 0
4982 0 0 0
4983 0 0 0
4984 0 0 0
4985 0 0 0
4986 0 0 0
4987 0 0 0
4988 0 0 0
4989 0 0 0
4990 0 0 0
4991 0 0 0
4992 0 0 0
4993 0 0 0
4994 0 0 0
4995 0 0 0
4996 0 0 0
4997 0 0 0
4998 0 0 0
4999 0 0 0
5000 0 0 0
5001 0 0 0
5002 0 0 0
5003 0 0 0
5004 0 0 0
5005 0 0 0
5006 0 0 0
5007 0 0 0
5008 0 0 0
5009 0 0 0
5010 0 0 0
5011 0 0 0
5012 0 0 0
5013 0 0 0
5014 0 0 0
5015 0 0 0
5016 0 0 0
5017 0 0 0
5018 0 0 0
5019 0 0 0
5020 0 0 0
5021 0 0 0
5022 0 0 0
5023 0 0 0
5024 0 0 0
5025 0 0 0
5026 0 0 0
5027 0 0 0
5028 0 0 0
5029 0 0 0
5030 0 0 0
5031 0 0 0
5032 0 0 0
5033 0 0 0
5034 0 0 0
5035 0 0 0
5036 0 0 0
5037 0 0 0
5038 0 0 0
5039 0 0 0
5040 0 0 0
5041 0 0 0
5042 0 0 0
5043 0 0 0
5044 0 0 0
5045 0 0 0
5046 0 0 0
5047 0 0 0
5048 0 0 0
5049 0 0 0
5050 0 0 0
5051 0 0 0
5052 0 0 0
5053 0 0 0
5054 0 0 0
5055 0 0 0
5056 0 0 0
5057 0 0 0
5058 0 0 0
5059 0 0 0
5060 0 0 0
5061 0 0 0
5062 0 0 0
5063 0 0 0
5064 0 0 0
5065 0 0 0
5066 0 0 0
5067 0 0 0
5068 0 0 0
5069 0 0 0
5070 0 0 0
5071 0 0 0
5072 0 0 0
5073 0 0 0
5074 0 0 0
5075 0 0 0
5076 0 0 0
5077 0 0 0
5078 0 0 0
5079 0 0 0
5080 0 0 0
5081 0 0 0
5082 0 0 0
5083 0 0 0
5084 0 0 0
5085 0 0 0
5086 0 0 0
5087 0 0 0
5088 0 0 0
5089 0 0 0
5090 0 0 0
5091 0 0 0
5092 0 0 0
5093 0 0 0
5094 0 0 0
5095 0 0 0
5096 0 0 0
5097 0 0 0
5098 0 0 0
5099 0 0 0
5100 0 0 0
5101 0 0 0
5102 0 0 0
5103 0 0 0
5104 0 0 0
5105 0 0 0
5106 0 0 0
5107 0 0 0
5108 0 0 0
5109 0 0 0
5110 0 0 0
5111 0 0 0
5112 0 0 0
5113 0 0 0
5114 0 0 0
5115 0 0 0
5116 0 0 0
5117 0 0 0
5118 0 0 0
5119 0 0 0
5120 0 0 0
5121 0 0 0
5122 0 0 0
5123 0 0 0
5124 0 0 0
5125 0 0 0
5126 0 0 0
5127 0 0 0
5128 0 0 0
5129 0 0 0
5130 0 0 0
5131 0 0 0
5132 0 0 0
5133 0 0 0
5134 0 0 0
5135 0 0 0
5136 0 0 0
5137 0 0 0
5138 0 0 0
5139 0 0 0
5140 0 0 0
5141 0 0 0
5142 0 0 0
5143 0 0 0
5144 0 0 0
5145 0 0 0
5146 0 0 0
5147 0 0 0
5148 0 0 0
5149 0 0 0
5150 0 0 0
5151 0 0 0
5152 0 0 0
5153 0 0 0
5154 0 0 0
5155 0 0 0
5156 0 0 0
5157 0 0 0
5158 0 0 0
5159 0 0 0
5160 0 0 0
5161 0 0 0
5162 0 0 0
5163 0 0 0
5164 0 0 0
5165 0 0 0
5166 0 0 0
5167 0 0 0
5168 0 0 0
5169 0 0 0
5170 0 0 0
5171 0 0 0
5172 0 0 0
5173 0 0 0
5174 0 0 0
5175 0 0 0
5176 0 0 0
5177 0 0 0
5178 0 0 0
5179 0 0 0
5180 0 0 0
5181 0 0 0
5182 0 0 0
5183 0 0 0
5184 0 0 0
5185 0 0 0
5186 0 0 0
5187 0 0 0
5188 0 0 0
5189 0 0 0
5190 0 0 0
5191 0 0 0
5192 0 0 0
5193 0 0 0
5194 0 0 0
5195 0 0 0
5196 0 0 0
5197 0 0 0
5198 0 0 0
5199 0 0 0
5200 0 0 0
5201 0 0 0
5202 0 0 0
5203 0 0 0
5204 0 0 0
5205 0 0 0
5206 0 0 0
5207 0 0 0
5208 0 0 0
5209 0 0 0
5210 0 0 0
5211 0 0 0
5212 0 0 0
5213 0 0 0
5214 0 0 0
5215 0 0 0
5216 0 0 0
5217 0 0 0
5218 0 0 0
5219 0 0 0
5220 0 0 0
5221 0 0 0
5222 0 0 0
5223 0 0 0
5224 0 0 0
5225 0 0 0
5226 0 0 0
5227 0 0 0
5228 0 0 0
5229 0 0 0
5230 0 0 0
5231 0 0 0
5232 0 0 0
5233 0 0 0
5234 0 0 0
5235 0 0 0
5236 0 0 0
5237 0 0 0
5238 0 0 0
5239 0 0 0
5240 0 0 0
5241 0 0 0
5242 0 0 0
5243 0 0 0
5244 0 0 0
5245 0 0 0
5246 0 0 0
5247 0 0 0
5248 0 0 0
5249 0 0 0
5250 0 0 0
5251 0 0 0
5252 0 0 0
5253 0 0 0
5254 0 0 0
5255 0 0 0
5256 0 0 0
5257 0 0 0
5258 0 0 0
5259 0 0 0
5260 0 0 0
5261 0 0 0
5262 0 0 0
5263 0 0 0
5264 0 0 0
5265 0 0 0
5266 0 0 0
5267 0 0 0
5268 0 0 0
5269 0 0 0
5270 0 0 0
5271 0 0 0
5272 0 0 0
5273 0 0 0
5274 0 0 0
5275 0 0 0
5276 0 0 0
5277 0 0 0
5278 0 0 0
5279 0 0 0
5280 0 0 0
5281 0 0 0
5282 0 0 0
5283 0 0 0
5284 0 0 0
5285 0 0 0
5286 0 0 0
5287 0 0 0
5288 0 0 0
5289 0 0 0
5290 0 0 0
5291 0 0 0
5292 0 0 0
5293 0 0 0
5294 0 0 0
5295 0 0 0
5296 0 0 0
5297 0 0 0
5298 0 0 0
5299 0 0 0
5300 0 0 0
5301 0 0 0
5302 0 0 0
5303 0 0 0
5304 0 0 0
5305 0 0 0
5306 0 0 0
5307 0 0 0
5308 0 0 0
5309 0 0 0
5310 0 0 0
5311 0 0 0
5312 0 0 0
5313 0 0 0
5314 0 0 0
5315 0 0 0
5316 0 0 0
5317 0 0 0
5318 0 0 0
5319 0 0 0
5320 0 0 0
5321 0 0 0
5322 0 0 0
5323 0 0 0
5324 0 0 0
5325 0 0 0
5326 0 0 0
5327 0 0 0
5328 0 0 0
5329 0 0 0
5330 0 0 0
5331 0 0 0
5332 0 0 0
5333 0 0 0
5334 0 0 0
5335 0 0 0
5336 0 0 0
5337 0 0 0
5338 0 0 0
5339 0 0 0
5340 0 0 0
5341 0 0 0
5342 0 0 0
5343 0 0 0
5344 0 0 0
5345 0 0 0
5346 0 0 0
5347 0 0 0
5348 0 0 0
5349 0 0 0
5350 0 0 0
5351 0 0 0
5352 0 0 0
5353 0 0 0
5354 0 0 0
5355 0 0 0
5356 0 0 0
5357 0 0 0
5358 0 0 0
5359 0 0 0
5360 0 0 0
5361 0 0 0
5362 0 0 0
5363 0 0 0
5364 0 0 0
5365 0 0 0
5366 0 0 0
5367 0 0 0
5368 0 0 0
5369 0 0 0
5370 0 0 0
5371 0 0 0
5372 0 0 0
5373 0 0 0
5374 0 0 0
5375 0 0 0
5376 0 0 0
5377 0 0 0
5378 0 0 0
5379 0 0 0
5380 0 0 0
5381 0 0 0
5382 0 0 0
5383 0 0 0
5384 0 0 0
5385 0 0 0
5386 0 0 0
5387 0 0 0
5388 0 0 0
5389 0 0 0
5390 0 0 0
5391 0 0 0
5392 0 0 0
5393 0 0 0
5394 0 0 0
5395 0 0 0
5396 0 0 0
5397 0 0 0
5398 0 0 0
5399 0 0 0
5400 0 0 0
5401 0 0 0
5402 0 0 0
5403 0 0 0
5404 0 0 0
5405 0 0 0
5406 0 0 0
5407 0 0 0
5408 0 0 0
5409 0 0 0
5410 0 0 0
5411 0 0 0
5412 0 0 0
5413 0 0 0
5414 0 0 0
5415 0 0 0
5416 0 0 0
5417 0 0 0
5418 0 0 0
5419 0 0 0
5420 0 0 0
5421 0 0 0
5422 0 0 0
5423 0 0 0
5424 0 0 0
5425 0 0 0
5426 0 0 0
5427 0 0 0
5428 0 0 0
5429 0 0 0
5430 0 0 0
5431 0 0 0
5432 0 0 0
5433 0 0 0
5434 0 0 0
5435 0 0 0
5436 0 0 0
5437 0 0 0
5438 0 0 0
5439 0 0 0
5440 0 0 0
5441 0 0 0
5442 0 0 0
5443 0 0 0
5444 0 0 0
5445 0 0 0
5446 0 0 0
5447 0 0 0
5448 0 0 0
5449 0 0 0
5450 0 0 0
5451 0 0 0
5452 0 0 0
5453 0 0 0
5454 0 0 0
5455 0 0 0
5456 0 0 0
5457 0 0 0
5458 0 0 0
5459 0 0 0
5460 0 0 0
5461 0 0 0
5462 0 0 0
5463 0 0 0
5464 0 0 0
5465 0 0 0
5466 0 0 0
5467 0 0 0
5468 0 0 0
5469 0 0 0
5470 0 0 0
5471 0 0 0
5472 0 0 0
5473 0 0 0
5474 0 0 0
5475 0 0 0
5476 0 0 0
5477 0 0 0
5478 0 0 0
5479 0 0 0
5480 0 0 0
5481 0 0 0
5482 0 0 0
5483 0 0 0
5484 0 0 0
5485 0 0 0
5486 0 0 0
5487 0 0 0
5488 0 0 0
5489 0 0 0
5490 0 0 0
5491 0 0 0
5492 0 0 0
5493 0 0 0
5494 0 0 0
5495 0 0 0
5496 0 0 0
5497 0 0 0
5498 0 0 0
5499 0 0 0
5500 0 0 0
5501 0 0 0
5502 0 0 0
5503 0 0 0
5504 0 0 0
5505 0 0 0
5506 0 0 0
5507 0 0 0
5508 0 0 0
5509 0 0 0
5510 0 0 0
5511 0 0 0
5512 0 0 0
5513 0 0 0
5514 0 0 0
5515 0 0 0
5516 0 0 0
5517 0 0 0
5518 0 0 0
5519 0 0 0
5520 0 0 0
5521 0 0 0
5522 0 0 0
5523 0 0 0
5524 0 0 0
5525 0 0 0
5526 0 0 0
5527 0 0 0
5528 0 0 0
5529 0 0 0
5530 0 0 0
5531 0 0 0
5532 0 0 0
5533 0 0 0
5534 0 0 0
5535 0 0 0
5536 0 0 0
5537 0 0 0
5538 0 0 0
5539 0 0 0
5540 0 0 0
5541 0 0 0
5542 0 0 0
5543 0 0 0
5544 0 0 0
5545 0 0 0
5546 0 0 0
5547 0 0 0
5548 0 0 0
5549 0 0 0
5550 0 0 0
5551 0 0 0
5552 0 0 0
5553 0 0 0
5554 0 0 0
5555 0 0 0
5556 0 0 0
5557 0 0 0
5558 0 0 0
5559 0 0 0
5560 0 0 0
5561 0 0 0
5562 0 0 0
5563 0 0 0
5564 0 0 0
5565 0 0 0
5566 0 0 0
5567 0 0 0
5568 0 0 0
5569 0 0 0
5570 0 0 0
5571 0 0 0
5572 0 0 0
5573 0 0 0
5574 0 0 0
5575 0 0 0
5576 0 0 0
5577 0 0 0
5578 0 0 0
5579 0 0 0
5580 0 0 0
5581 0 0 0
5582 0 0 0
5583 0 0 0
5584 0 0 0
5585 0 0 0
5586 0 0 0
5587 0 0 0
5588 0 0 0
5589 0 0 0
5590 0 0 0
5591 0 0 0
5592 0 0 0
5593 0 0 0
5594 0 0 0
5595 0 0 0
5596 0 0 0
5597 0 0 0
5598 0 0 0
5599 0 0 0
5600 0 0 0
5601 0 0 0
5602 0 0 0
5603 0 0 0
5604 0 0 0
5605 0 0 0
5606 0 0 0
5607 0 0 0
5608 0 0 0
5609 0 0 0
5610 0 0 0
5611 0 0 0
5612 0 0 0
5613 0 0 0
5614 0 0 0
5615 0 0 0
5616 0 0 0
5617 0 0 0
5618 0 0 0
5619 0 0 0
5620 0 0 0
5621 0 0 0
5622 0 0 0
5623 0 0 0
5624 0 0 0
5625 0 0 0
5626 0 0 0
5627 0 0 0
5628 0 0 0
5629 0 0 0
5630 0 0 0
5631 0 0 0
5632 0 0 0
5633 0 0 0
5634 0 0 0
5635 0 0 0
5636 0 0 0
5637 0 0 0
5638 0 0 0
5639 0 0 0
5640 0 0 0
5641 0 0 0
5642 0 0 0
5643 0 0 0
5644 0 0 0
5645 0 0 0
5646 0 0 0
5647 0 0 0
5648 0 0 0
5649 0 0 0
5650 0 0 0
5651 0 0 0
5652 0 0 0
5653 0 0 0
5654 0 0 0
5655 0 0 0
5656 0 0 0
5657 0 0 0
5658 0 0 0
5659 0 0 0
5660 0 0 0
5661 0 0 0
5662 0 0 0
5663 0 0 0
5664 0 0 0
5665 0 0 0
5666 0 0 0
5667 0 0 0
5668 0 0 0
5669 0 0 0
5670 0 0 0
5671 0 0 0
5672 0 0 0
5673 0 0 0
5674 0 0 0
5675 0 0 0
5676 0 0 0
5677 0 0 0
5678 0 0 0
5679 0 0 0
5680 0 0 0
5681 0 0 0
5682 0 0 0
5683 0 0 0
5684 0 0 0
5685 0 0 0
5686 0 0 0
5687 0 0 0
5688 0 0 0
5689 0 0 0
5690 0 0 0
5691 0 0 0
5692 0 0 0
5693 0 0 0
5694 0 0 0
5695 0 0 0
5696 0 0 0
5697 0 0 0
5698 0 0 0
5699 0 0 0
5700 0 0 0
5701 0 0 0
5702 0 0 0
5703 0 0 0
5704 0 0 0
5705 0 0 0
5706 0 0 0
5707 0 0 0
5708 0 0 0
5709 0 0 0
5710 0 0 0
5711 0 0 0
5712 0 0 0
5713 0 0 0
5714 0 0 0
5715 0 0 0
5716 0 0 0
5717 0 0 0
5718 0 0 0
5719 0 0 0
5720 0 0 0
5721 0 0 0
5722 0 0 0
5723 0 0 0
5724 0 0 0
5725 0 0 0
5726 0 0 0
5727 0 0 0
5728 0 0 0
5729 0 0 0
5730 0 0 0
5731 0 0 0
5732 0 0 0
5733 0 0 0
5734 0 0 0
5735 0 0 0
5736 0 0 0
5737 0 0 0
5738 0 0 0
5739 0 0 0
5740 0 0 0
5741 0 0 0
5742 0 0 0
5743 0 0 0
5744 0 0 0
5745 0 0 0
5746 0 0 0
5747 0 0 0
5748 0 0 0
5749 0 0 0
5750 0 0 0
5751 0 0 0
5752 0 0 0
5753 0 0 0
5754 0 0 0
5755 0 0 0
5756 0 0 0
5757 0 0 0
5758 0 0 0
5759 0 0 0
5760 0 0 0
5761 0 0 0
5762 0 0 0
5763 0 0 0
5764 0 0 0
5765 0 0 0
5766 0 0 0
5767 0 0 0
5768 0 0 0
5769 0 0 0
5770 0 0 0
5771 0 0 0
5772 0 0 0
5773 0 0 0
5774 0 0 0
5775 0 0 0
5776 0 0 0
5777 0 0 0
5778 0 0 0
5779 0 0 0
5780 0 0 0
5781 0 0 0
5782 0 0 0
5783 0 0 0
5784 0 0 0
5785 0 0 0
5786 0 0 0
5787 0 0 0
5788 0 0 0
5789 0 0 0
5790 0 0 0
5791 0 0 0
5792 0 0 0
5793 0 0 0
5794 0 0 0
5795 0 0 0
5796 0 0 0
5797 0 0 0
5798 0 0 0
5799 0 0 0
5800 0 0 0
5801 0 0 0
5802 0 0 0
5803 0 0 0
5804 0 0 0
5805 0 0 0
5806 0 0 0
5807 0 0 0
5808 0 0 0
5809 0 0 0
5810 0 0 0
5811 0 0 0
5812 0 0 0
5813 0 0 0
5814 0 0 0
5815 0 0 0
5816 0 0 0
5817 0 0 0
5818 0 0 0
5819 0 0 0
5820 0 0 0
5821 0 0 0
5822 0 0 0
5823 0 0 0
5824 0 0 0
5825 0 0 0
5826 0 0 0
5827 0 0 0
5828 0 0 0
5829 0 0 0
5830 0 0 0
5831 0 0 0
5832 0 0 0
5833 0 0 0
5834 0 0 0
5835 0 0 0
5836 0 0 0
5837 0 0 0
5838 0 0 0
5839 0 0 0
5840 0 0 0
5841 0 0 0
5842 0 0 0
5843 0 0 0
5844 0 0 0
5845 0 0 0
5846 0 0 0
5847 0 0 0
5848 0 0 0
5849 0 0 0
5850 0 0 0
5851 0 0 0
5852 0 0 0
5853 0 0 0
5854 0 0 0
5855 0 0 0
5856 0 0 0
5857 0 0 0
5858 0 0 0
5859 0 0 0
5860 0 0 0
5861 0 0 0
5862 0 0 0
5863 0 0 0
5864 0 0 0
5865 0 0 0
5866 0 0 0
5867 0 0 0
5868 0 0 0
5869 0 0 0
5870 0 0 0
5871 0 0 0
5872 0 0 0
5873 0 0 0
5874 0 0 0
5875 0 0 0
5876 0 0 0
5877 0 0 0
5878 0 0 0
5879 0 0 0
5880 0 0 0
5881 0 0 0
5882 0 0 0
5883 0 0 0
5884 0 0 0
5885 0 0 0
5886 0 0 0
5887 0 0 0
5888 0 0 0
5889 0 0 0
5890 0 0 0
5891 0 0 0
5892 0 0 0
5893 0 0 0
5894 0 0 0
5895 0 0 0
5896 0 0 0
5897 0 0 0
5898 0 0 0
5899 0 0 0
5900 0 0 0
5901 0 0 0
5902 0 0 0
5903 0 0 0
5904 0 0 0
5905 0 0 0
5906 0 0 0
5907 0 0 0
5908 0 0 0
5909 0 0 0
5910 0 0 0
5911 0 0 0
5912 0 0 0
5913 0 0 0
5914 0 0 0
5915 0 0 0
5916 0 0 0
5917 0 0 0
5918 0 0 0
5919 0 0 0
5920 0 0 0
5921 0 0 0
5922 0 0 0
5923 0 0 0
5924 0 0 0
5925 0 0 0
5926 0 0 0
5927 0 0 0
5928 0 0 0
5929 0 0 0
5930 0 0 0
5931 0 0 0
5932 0 0 0
5933 0 0 0
5934 0 0 0
5935 0 0 0
5936 0 0 0
5937 0 0 0
5938 0 0 0
5939 0 0 0
5940 0 0 0
5941 0 0 0
5942 0 0 0
5943 0 0 0
5944 0 0 0
5945 0 0 0
5946 0 0 0
5947 0 0 0
5948 0 0 0
5949 0 0 0
5950 0 0 0
5951 0 0 0
5952 0 0 0
5953 0 0 0
5954 0 0 0
5955 0 0 0
5956 0 0 0
5957 0 0 0
5958 0 0 0
5959 0 0 0
5960 0 0 0
5961 0 0 0
5962 0 0 0
5963 0 0 0
5964 0 0 0
5965 0 0 0
5966 0 0 0
5967 0 0 0
5968 0 0 0
5969 0 0 0
5970 0 0 0
5971 0 0 0
5972 0 0 0
5973 0 0 0
5974 0 0 0
5975 0 0 0
5976 0 0 0
5977 0 0 0
5978 0 0 0
5979 0 0 0
5980 0 0 0
5981 0 0 0
5982 0 0 0
5983 0 0 0
5984 0 0 0
5985 0 0 0
5986 0 0 0
5987 0 0 0
5988 0 0 0
5989 0 0 0
5990 0 0 0
5991 0 0 0
5992 0 0 0
5993 0 0 0
5994 0 0 0
5995 0 0 0
5996 0 0 0
5997 0 0 0
5998 0 0 0
5999 0 0 0
6000 0 0 0
6001 0 0 0
6002 0 0 0
6003 0 0 0
6004 0 0 0
6005 0 0 0
6006 0 0 0
6007 0 0 0
6008 0 0 0
6009 0 0 0
6010 0 0 0
6011 0 0 0
6012 0 0 0
6013 0 0 0
6014 0 0 0
6015 0 0 0
6016 0 0 0
6017 0 0 0
6018 0 0 0
6019 0 0 0
6020 0 0 0
6021 0 0 0
6022 0 0 0
6023 0 0 0
6024 0 0 0
6025 0 0 0
6026 0 0 0
6027 0 0 0
6028 0 0 0
6029 0 0 0
6030 0 0 0
6031 0 0 0
6032 0 0 0
6033 0 0 0
6034 0 0 0
6035 0 0 0
6036 0 0 0
6037 0 0 0
6038 0 0 0
6039 0 0 0
6040 0 0 0
6041 0 0 0
6042 0 0 0
6043 0 0 0
6044 0 0 0
6045 0 0 0
6046 0 0 0
6047 0 0 0
6048 0 0 0
6049 0 0 0
6050 0 0 0
6051 0 0 0
6052 0 0 0
6053 0 0 0
6054 0 0 0
6055 0 0 0
6056 0 0 0
6057 0 0 0
6058 0 0 0
6059 0 0 0
6060 0 0 0
6061 0 0 0
6062 0 0 0
6063 0 0 0
6064 0 0 0
6065 0 0 0
6066 0 0 0
6067 0 0 0
6068 0 0 0
6069 0 0 0
6070 0 0 0
6071 0 0 0
6072 0 0 0
6073 0 0 0
6074 0 0 0
6075 0 0 0
6076 0 0 0
6077 0 0 0
6078 0 0 0
6079 0 0 0
6080 0 0 0
6081 0 0 0
6082 0 0 0
6083 0 0 0
6084 0 0 0
6085 0 0 0
6086 0 0 0
6087 0 0 0
6088 0 0 0
6089 0 0 0
6090 0 0 0
6091 0 0 0
6092 0 0 0
6093 0 0 0
6094 0 0 0
6095 0 0 0
6096 0 0 0
6097 0 0 0
6098 0 0 0
6099 0 0 0
6100 0 0 0
6101 0 0 0
6102 0 0 0
6103 0 0 0
6104 0 0 0
6105 0 0 0
6106 0 0 0
6107 0 0 0
6108 0 0 0
6109 0 0 0
6110 0 0 0
6111 0 0 0
6112 0 0 0
6113 0 0 0
6114 0 0 0
6115 0 0 0
6116 0 0 0
6117 0 0 0
6118 0 0 0
6119 0 0 0
6120 0 0 0
6121 0 0 0
6122 0 0 0
6123 0 0 0
6124 0 0 0
6125 0 0 0
6126 0 0 0
6127 0 0 0
6128 0 0 0
6129 0 0 0
6130 0 0 0
6131 0 0 0
6132 0 0 0
6133 0 0 0
6134 0 0 0
6135 0 0 0
6136 0 0 0
6137 0 0 0
6138 0 0 0
6139 0 0 0
6140 0 0 0
6141 0 0 0
6142 0 0 0
[truncated: 254,983 more chars]
