# Supplementary material for: The exchange dynamics of biomolecular condensates
Source: eLife. 2024 Sep 25;12:RP91680. doi: 10.7554/eLife.91680 (PMC11424094; doi:10.7554/eLife.91680)
Supplement: Source code 1. [file elife-91680-code1.zip › Codes/DensePhase/In/L1_14_N1_1000_A8B6.initial]

LAMMPS chain data file

14000 atoms
13000 bonds
0 angles
0 dihedrals
0 impropers

2 atom types
1 bond types
0 angle types
0 dihedral types
0 improper types

-68.25162 68.25162 xlo xhi
-25.00000 25.00000 ylo yhi
-25.00000 25.00000 zlo zhi

Masses

1 188.49556
2 188.49556

Atoms

1 1 1 -27 -23.913 -23.913
2 1 1 -25 -23.913 -23.913
3 1 1 -23 -23.913 -23.913
4 1 1 -21 -23.913 -23.913
5 1 1 -19 -23.913 -23.913
6 1 1 -17 -23.913 -23.913
7 1 1 -15 -23.913 -23.913
8 1 1 -13 -23.913 -23.913
9 1 2 -11 -23.913 -23.913
10 1 2 -9 -23.913 -23.913
11 1 2 -7 -23.913 -23.913
12 1 2 -5 -23.913 -23.913
13 1 2 -3 -23.913 -23.913
14 1 2 -1 -23.913 -23.913
15 1 1 -27 -21.7391 -23.913
16 1 1 -25 -21.7391 -23.913
17 1 1 -23 -21.7391 -23.913
18 1 1 -21 -21.7391 -23.913
19 1 1 -19 -21.7391 -23.913
20 1 1 -17 -21.7391 -23.913
21 1 1 -15 -21.7391 -23.913
22 1 1 -13 -21.7391 -23.913
23 1 2 -11 -21.7391 -23.913
24 1 2 -9 -21.7391 -23.913
25 1 2 -7 -21.7391 -23.913
26 1 2 -5 -21.7391 -23.913
27 1 2 -3 -21.7391 -23.913
28 1 2 -1 -21.7391 -23.913
29 1 1 -27 -19.5652 -23.913
30 1 1 -25 -19.5652 -23.913
31 1 1 -23 -19.5652 -23.913
32 1 1 -21 -19.5652 -23.913
33 1 1 -19 -19.5652 -23.913
34 1 1 -17 -19.5652 -23.913
35 1 1 -15 -19.5652 -23.913
36 1 1 -13 -19.5652 -23.913
37 1 2 -11 -19.5652 -23.913
38 1 2 -9 -19.5652 -23.913
39 1 2 -7 -19.5652 -23.913
40 1 2 -5 -19.5652 -23.913
41 1 2 -3 -19.5652 -23.913
42 1 2 -1 -19.5652 -23.913
43 1 1 -27 -17.3913 -23.913
44 1 1 -25 -17.3913 -23.913
45 1 1 -23 -17.3913 -23.913
46 1 1 -21 -17.3913 -23.913
47 1 1 -19 -17.3913 -23.913
48 1 1 -17 -17.3913 -23.913
49 1 1 -15 -17.3913 -23.913
50 1 1 -13 -17.3913 -23.913
51 1 2 -11 -17.3913 -23.913
52 1 2 -9 -17.3913 -23.913
53 1 2 -7 -17.3913 -23.913
54 1 2 -5 -17.3913 -23.913
55 1 2 -3 -17.3913 -23.913
56 1 2 -1 -17.3913 -23.913
57 1 1 -27 -15.2174 -23.913
58 1 1 -25 -15.2174 -23.913
59 1 1 -23 -15.2174 -23.913
60 1 1 -21 -15.2174 -23.913
61 1 1 -19 -15.2174 -23.913
62 1 1 -17 -15.2174 -23.913
63 1 1 -15 -15.2174 -23.913
64 1 1 -13 -15.2174 -23.913
65 1 2 -11 -15.2174 -23.913
66 1 2 -9 -15.2174 -23.913
67 1 2 -7 -15.2174 -23.913
68 1 2 -5 -15.2174 -23.913
69 1 2 -3 -15.2174 -23.913
70 1 2 -1 -15.2174 -23.913
71 1 1 -27 -13.0435 -23.913
72 1 1 -25 -13.0435 -23.913
73 1 1 -23 -13.0435 -23.913
74 1 1 -21 -13.0435 -23.913
75 1 1 -19 -13.0435 -23.913
76 1 1 -17 -13.0435 -23.913
77 1 1 -15 -13.0435 -23.913
78 1 1 -13 -13.0435 -23.913
79 1 2 -11 -13.0435 -23.913
80 1 2 -9 -13.0435 -23.913
81 1 2 -7 -13.0435 -23.913
82 1 2 -5 -13.0435 -23.913
83 1 2 -3 -13.0435 -23.913
84 1 2 -1 -13.0435 -23.913
85 1 1 -27 -10.8696 -23.913
86 1 1 -25 -10.8696 -23.913
87 1 1 -23 -10.8696 -23.913
88 1 1 -21 -10.8696 -23.913
89 1 1 -19 -10.8696 -23.913
90 1 1 -17 -10.8696 -23.913
91 1 1 -15 -10.8696 -23.913
92 1 1 -13 -10.8696 -23.913
93 1 2 -11 -10.8696 -23.913
94 1 2 -9 -10.8696 -23.913
95 1 2 -7 -10.8696 -23.913
96 1 2 -5 -10.8696 -23.913
97 1 2 -3 -10.8696 -23.913
98 1 2 -1 -10.8696 -23.913
99 1 1 -27 -8.6957 -23.913
100 1 1 -25 -8.6957 -23.913
101 1 1 -23 -8.6957 -23.913
102 1 1 -21 -8.6957 -23.913
103 1 1 -19 -8.6957 -23.913
104 1 1 -17 -8.6957 -23.913
105 1 1 -15 -8.6957 -23.913
106 1 1 -13 -8.6957 -23.913
107 1 2 -11 -8.6957 -23.913
108 1 2 -9 -8.6957 -23.913
109 1 2 -7 -8.6957 -23.913
110 1 2 -5 -8.6957 -23.913
111 1 2 -3 -8.6957 -23.913
112 1 2 -1 -8.6957 -23.913
113 1 1 -27 -6.5217 -23.913
114 1 1 -25 -6.5217 -23.913
115 1 1 -23 -6.5217 -23.913
116 1 1 -21 -6.5217 -23.913
117 1 1 -19 -6.5217 -23.913
118 1 1 -17 -6.5217 -23.913
119 1 1 -15 -6.5217 -23.913
120 1 1 -13 -6.5217 -23.913
121 1 2 -11 -6.5217 -23.913
122 1 2 -9 -6.5217 -23.913
123 1 2 -7 -6.5217 -23.913
124 1 2 -5 -6.5217 -23.913
125 1 2 -3 -6.5217 -23.913
126 1 2 -1 -6.5217 -23.913
127 1 1 -27 -4.3478 -23.913
128 1 1 -25 -4.3478 -23.913
129 1 1 -23 -4.3478 -23.913
130 1 1 -21 -4.3478 -23.913
131 1 1 -19 -4.3478 -23.913
132 1 1 -17 -4.3478 -23.913
133 1 1 -15 -4.3478 -23.913
134 1 1 -13 -4.3478 -23.913
135 1 2 -11 -4.3478 -23.913
136 1 2 -9 -4.3478 -23.913
137 1 2 -7 -4.3478 -23.913
138 1 2 -5 -4.3478 -23.913
139 1 2 -3 -4.3478 -23.913
140 1 2 -1 -4.3478 -23.913
141 1 1 -27 -2.1739 -23.913
142 1 1 -25 -2.1739 -23.913
143 1 1 -23 -2.1739 -23.913
144 1 1 -21 -2.1739 -23.913
145 1 1 -19 -2.1739 -23.913
146 1 1 -17 -2.1739 -23.913
147 1 1 -15 -2.1739 -23.913
148 1 1 -13 -2.1739 -23.913
149 1 2 -11 -2.1739 -23.913
150 1 2 -9 -2.1739 -23.913
151 1 2 -7 -2.1739 -23.913
152 1 2 -5 -2.1739 -23.913
153 1 2 -3 -2.1739 -23.913
154 1 2 -1 -2.1739 -23.913
155 1 1 -27 0 -23.913
156 1 1 -25 0 -23.913
157 1 1 -23 0 -23.913
158 1 1 -21 0 -23.913
159 1 1 -19 0 -23.913
160 1 1 -17 0 -23.913
161 1 1 -15 0 -23.913
162 1 1 -13 0 -23.913
163 1 2 -11 0 -23.913
164 1 2 -9 0 -23.913
165 1 2 -7 0 -23.913
166 1 2 -5 0 -23.913
167 1 2 -3 0 -23.913
168 1 2 -1 0 -23.913
169 1 1 -27 2.1739 -23.913
170 1 1 -25 2.1739 -23.913
171 1 1 -23 2.1739 -23.913
172 1 1 -21 2.1739 -23.913
173 1 1 -19 2.1739 -23.913
174 1 1 -17 2.1739 -23.913
175 1 1 -15 2.1739 -23.913
176 1 1 -13 2.1739 -23.913
177 1 2 -11 2.1739 -23.913
178 1 2 -9 2.1739 -23.913
179 1 2 -7 2.1739 -23.913
180 1 2 -5 2.1739 -23.913
181 1 2 -3 2.1739 -23.913
182 1 2 -1 2.1739 -23.913
183 1 1 -27 4.3478 -23.913
184 1 1 -25 4.3478 -23.913
185 1 1 -23 4.3478 -23.913
186 1 1 -21 4.3478 -23.913
187 1 1 -19 4.3478 -23.913
188 1 1 -17 4.3478 -23.913
189 1 1 -15 4.3478 -23.913
190 1 1 -13 4.3478 -23.913
191 1 2 -11 4.3478 -23.913
192 1 2 -9 4.3478 -23.913
193 1 2 -7 4.3478 -23.913
194 1 2 -5 4.3478 -23.913
195 1 2 -3 4.3478 -23.913
196 1 2 -1 4.3478 -23.913
197 1 1 -27 6.5217 -23.913
198 1 1 -25 6.5217 -23.913
199 1 1 -23 6.5217 -23.913
200 1 1 -21 6.5217 -23.913
201 1 1 -19 6.5217 -23.913
202 1 1 -17 6.5217 -23.913
203 1 1 -15 6.5217 -23.913
204 1 1 -13 6.5217 -23.913
205 1 2 -11 6.5217 -23.913
206 1 2 -9 6.5217 -23.913
207 1 2 -7 6.5217 -23.913
208 1 2 -5 6.5217 -23.913
209 1 2 -3 6.5217 -23.913
210 1 2 -1 6.5217 -23.913
211 1 1 -27 8.6957 -23.913
212 1 1 -25 8.6957 -23.913
213 1 1 -23 8.6957 -23.913
214 1 1 -21 8.6957 -23.913
215 1 1 -19 8.6957 -23.913
216 1 1 -17 8.6957 -23.913
217 1 1 -15 8.6957 -23.913
218 1 1 -13 8.6957 -23.913
219 1 2 -11 8.6957 -23.913
220 1 2 -9 8.6957 -23.913
221 1 2 -7 8.6957 -23.913
222 1 2 -5 8.6957 -23.913
223 1 2 -3 8.6957 -23.913
224 1 2 -1 8.6957 -23.913
225 1 1 -27 10.8696 -23.913
226 1 1 -25 10.8696 -23.913
227 1 1 -23 10.8696 -23.913
228 1 1 -21 10.8696 -23.913
229 1 1 -19 10.8696 -23.913
230 1 1 -17 10.8696 -23.913
231 1 1 -15 10.8696 -23.913
232 1 1 -13 10.8696 -23.913
233 1 2 -11 10.8696 -23.913
234 1 2 -9 10.8696 -23.913
235 1 2 -7 10.8696 -23.913
236 1 2 -5 10.8696 -23.913
237 1 2 -3 10.8696 -23.913
238 1 2 -1 10.8696 -23.913
239 1 1 -27 13.0435 -23.913
240 1 1 -25 13.0435 -23.913
241 1 1 -23 13.0435 -23.913
242 1 1 -21 13.0435 -23.913
243 1 1 -19 13.0435 -23.913
244 1 1 -17 13.0435 -23.913
245 1 1 -15 13.0435 -23.913
246 1 1 -13 13.0435 -23.913
247 1 2 -11 13.0435 -23.913
248 1 2 -9 13.0435 -23.913
249 1 2 -7 13.0435 -23.913
250 1 2 -5 13.0435 -23.913
251 1 2 -3 13.0435 -23.913
252 1 2 -1 13.0435 -23.913
253 1 1 -27 15.2174 -23.913
254 1 1 -25 15.2174 -23.913
255 1 1 -23 15.2174 -23.913
256 1 1 -21 15.2174 -23.913
257 1 1 -19 15.2174 -23.913
258 1 1 -17 15.2174 -23.913
259 1 1 -15 15.2174 -23.913
260 1 1 -13 15.2174 -23.913
261 1 2 -11 15.2174 -23.913
262 1 2 -9 15.2174 -23.913
263 1 2 -7 15.2174 -23.913
264 1 2 -5 15.2174 -23.913
265 1 2 -3 15.2174 -23.913
266 1 2 -1 15.2174 -23.913
267 1 1 -27 17.3913 -23.913
268 1 1 -25 17.3913 -23.913
269 1 1 -23 17.3913 -23.913
270 1 1 -21 17.3913 -23.913
271 1 1 -19 17.3913 -23.913
272 1 1 -17 17.3913 -23.913
273 1 1 -15 17.3913 -23.913
274 1 1 -13 17.3913 -23.913
275 1 2 -11 17.3913 -23.913
276 1 2 -9 17.3913 -23.913
277 1 2 -7 17.3913 -23.913
278 1 2 -5 17.3913 -23.913
279 1 2 -3 17.3913 -23.913
280 1 2 -1 17.3913 -23.913
281 1 1 -27 19.5652 -23.913
282 1 1 -25 19.5652 -23.913
283 1 1 -23 19.5652 -23.913
284 1 1 -21 19.5652 -23.913
285 1 1 -19 19.5652 -23.913
286 1 1 -17 19.5652 -23.913
287 1 1 -15 19.5652 -23.913
288 1 1 -13 19.5652 -23.913
289 1 2 -11 19.5652 -23.913
290 1 2 -9 19.5652 -23.913
291 1 2 -7 19.5652 -23.913
292 1 2 -5 19.5652 -23.913
293 1 2 -3 19.5652 -23.913
294 1 2 -1 19.5652 -23.913
295 1 1 -27 21.7391 -23.913
296 1 1 -25 21.7391 -23.913
297 1 1 -23 21.7391 -23.913
298 1 1 -21 21.7391 -23.913
299 1 1 -19 21.7391 -23.913
300 1 1 -17 21.7391 -23.913
301 1 1 -15 21.7391 -23.913
302 1 1 -13 21.7391 -23.913
303 1 2 -11 21.7391 -23.913
304 1 2 -9 21.7391 -23.913
305 1 2 -7 21.7391 -23.913
306 1 2 -5 21.7391 -23.913
307 1 2 -3 21.7391 -23.913
308 1 2 -1 21.7391 -23.913
309 1 1 -27 23.913 -23.913
310 1 1 -25 23.913 -23.913
311 1 1 -23 23.913 -23.913
312 1 1 -21 23.913 -23.913
313 1 1 -19 23.913 -23.913
314 1 1 -17 23.913 -23.913
315 1 1 -15 23.913 -23.913
316 1 1 -13 23.913 -23.913
317 1 2 -11 23.913 -23.913
318 1 2 -9 23.913 -23.913
319 1 2 -7 23.913 -23.913
320 1 2 -5 23.913 -23.913
321 1 2 -3 23.913 -23.913
322 1 2 -1 23.913 -23.913
323 1 1 1 -23.913 -23.913
324 1 1 3 -23.913 -23.913
325 1 1 5 -23.913 -23.913
326 1 1 7 -23.913 -23.913
327 1 1 9 -23.913 -23.913
328 1 1 11 -23.913 -23.913
329 1 1 13 -23.913 -23.913
330 1 1 15 -23.913 -23.913
331 1 2 17 -23.913 -23.913
332 1 2 19 -23.913 -23.913
333 1 2 21 -23.913 -23.913
334 1 2 23 -23.913 -23.913
335 1 2 25 -23.913 -23.913
336 1 2 27 -23.913 -23.913
337 1 1 1 -21.7391 -23.913
338 1 1 3 -21.7391 -23.913
339 1 1 5 -21.7391 -23.913
340 1 1 7 -21.7391 -23.913
341 1 1 9 -21.7391 -23.913
342 1 1 11 -21.7391 -23.913
343 1 1 13 -21.7391 -23.913
344 1 1 15 -21.7391 -23.913
345 1 2 17 -21.7391 -23.913
346 1 2 19 -21.7391 -23.913
347 1 2 21 -21.7391 -23.913
348 1 2 23 -21.7391 -23.913
349 1 2 25 -21.7391 -23.913
350 1 2 27 -21.7391 -23.913
351 1 1 1 -19.5652 -23.913
352 1 1 3 -19.5652 -23.913
353 1 1 5 -19.5652 -23.913
354 1 1 7 -19.5652 -23.913
355 1 1 9 -19.5652 -23.913
356 1 1 11 -19.5652 -23.913
357 1 1 13 -19.5652 -23.913
358 1 1 15 -19.5652 -23.913
359 1 2 17 -19.5652 -23.913
360 1 2 19 -19.5652 -23.913
361 1 2 21 -19.5652 -23.913
362 1 2 23 -19.5652 -23.913
363 1 2 25 -19.5652 -23.913
364 1 2 27 -19.5652 -23.913
365 1 1 1 -17.3913 -23.913
366 1 1 3 -17.3913 -23.913
367 1 1 5 -17.3913 -23.913
368 1 1 7 -17.3913 -23.913
369 1 1 9 -17.3913 -23.913
370 1 1 11 -17.3913 -23.913
371 1 1 13 -17.3913 -23.913
372 1 1 15 -17.3913 -23.913
373 1 2 17 -17.3913 -23.913
374 1 2 19 -17.3913 -23.913
375 1 2 21 -17.3913 -23.913
376 1 2 23 -17.3913 -23.913
377 1 2 25 -17.3913 -23.913
378 1 2 27 -17.3913 -23.913
379 1 1 1 -15.2174 -23.913
380 1 1 3 -15.2174 -23.913
381 1 1 5 -15.2174 -23.913
382 1 1 7 -15.2174 -23.913
383 1 1 9 -15.2174 -23.913
384 1 1 11 -15.2174 -23.913
385 1 1 13 -15.2174 -23.913
386 1 1 15 -15.2174 -23.913
387 1 2 17 -15.2174 -23.913
388 1 2 19 -15.2174 -23.913
389 1 2 21 -15.2174 -23.913
390 1 2 23 -15.2174 -23.913
391 1 2 25 -15.2174 -23.913
392 1 2 27 -15.2174 -23.913
393 1 1 1 -13.0435 -23.913
394 1 1 3 -13.0435 -23.913
395 1 1 5 -13.0435 -23.913
396 1 1 7 -13.0435 -23.913
397 1 1 9 -13.0435 -23.913
398 1 1 11 -13.0435 -23.913
399 1 1 13 -13.0435 -23.913
400 1 1 15 -13.0435 -23.913
401 1 2 17 -13.0435 -23.913
402 1 2 19 -13.0435 -23.913
403 1 2 21 -13.0435 -23.913
404 1 2 23 -13.0435 -23.913
405 1 2 25 -13.0435 -23.913
406 1 2 27 -13.0435 -23.913
407 1 1 1 -10.8696 -23.913
408 1 1 3 -10.8696 -23.913
409 1 1 5 -10.8696 -23.913
410 1 1 7 -10.8696 -23.913
411 1 1 9 -10.8696 -23.913
412 1 1 11 -10.8696 -23.913
413 1 1 13 -10.8696 -23.913
414 1 1 15 -10.8696 -23.913
415 1 2 17 -10.8696 -23.913
416 1 2 19 -10.8696 -23.913
417 1 2 21 -10.8696 -23.913
418 1 2 23 -10.8696 -23.913
419 1 2 25 -10.8696 -23.913
420 1 2 27 -10.8696 -23.913
421 1 1 1 -8.6957 -23.913
422 1 1 3 -8.6957 -23.913
423 1 1 5 -8.6957 -23.913
424 1 1 7 -8.6957 -23.913
425 1 1 9 -8.6957 -23.913
426 1 1 11 -8.6957 -23.913
427 1 1 13 -8.6957 -23.913
428 1 1 15 -8.6957 -23.913
429 1 2 17 -8.6957 -23.913
430 1 2 19 -8.6957 -23.913
431 1 2 21 -8.6957 -23.913
432 1 2 23 -8.6957 -23.913
433 1 2 25 -8.6957 -23.913
434 1 2 27 -8.6957 -23.913
435 1 1 1 -6.5217 -23.913
436 1 1 3 -6.5217 -23.913
437 1 1 5 -6.5217 -23.913
438 1 1 7 -6.5217 -23.913
439 1 1 9 -6.5217 -23.913
440 1 1 11 -6.5217 -23.913
441 1 1 13 -6.5217 -23.913
442 1 1 15 -6.5217 -23.913
443 1 2 17 -6.5217 -23.913
444 1 2 19 -6.5217 -23.913
445 1 2 21 -6.5217 -23.913
446 1 2 23 -6.5217 -23.913
447 1 2 25 -6.5217 -23.913
448 1 2 27 -6.5217 -23.913
449 1 1 1 -4.3478 -23.913
450 1 1 3 -4.3478 -23.913
451 1 1 5 -4.3478 -23.913
452 1 1 7 -4.3478 -23.913
453 1 1 9 -4.3478 -23.913
454 1 1 11 -4.3478 -23.913
455 1 1 13 -4.3478 -23.913
456 1 1 15 -4.3478 -23.913
457 1 2 17 -4.3478 -23.913
458 1 2 19 -4.3478 -23.913
459 1 2 21 -4.3478 -23.913
460 1 2 23 -4.3478 -23.913
461 1 2 25 -4.3478 -23.913
462 1 2 27 -4.3478 -23.913
463 1 1 1 -2.1739 -23.913
464 1 1 3 -2.1739 -23.913
465 1 1 5 -2.1739 -23.913
466 1 1 7 -2.1739 -23.913
467 1 1 9 -2.1739 -23.913
468 1 1 11 -2.1739 -23.913
469 1 1 13 -2.1739 -23.913
470 1 1 15 -2.1739 -23.913
471 1 2 17 -2.1739 -23.913
472 1 2 19 -2.1739 -23.913
473 1 2 21 -2.1739 -23.913
474 1 2 23 -2.1739 -23.913
475 1 2 25 -2.1739 -23.913
476 1 2 27 -2.1739 -23.913
477 1 1 1 0 -23.913
478 1 1 3 0 -23.913
479 1 1 5 0 -23.913
480 1 1 7 0 -23.913
481 1 1 9 0 -23.913
482 1 1 11 0 -23.913
483 1 1 13 0 -23.913
484 1 1 15 0 -23.913
485 1 2 17 0 -23.913
486 1 2 19 0 -23.913
487 1 2 21 0 -23.913
488 1 2 23 0 -23.913
489 1 2 25 0 -23.913
490 1 2 27 0 -23.913
491 1 1 1 2.1739 -23.913
492 1 1 3 2.1739 -23.913
493 1 1 5 2.1739 -23.913
494 1 1 7 2.1739 -23.913
495 1 1 9 2.1739 -23.913
496 1 1 11 2.1739 -23.913
497 1 1 13 2.1739 -23.913
498 1 1 15 2.1739 -23.913
499 1 2 17 2.1739 -23.913
500 1 2 19 2.1739 -23.913
501 1 2 21 2.1739 -23.913
502 1 2 23 2.1739 -23.913
503 1 2 25 2.1739 -23.913
504 1 2 27 2.1739 -23.913
505 1 1 1 4.3478 -23.913
506 1 1 3 4.3478 -23.913
507 1 1 5 4.3478 -23.913
508 1 1 7 4.3478 -23.913
509 1 1 9 4.3478 -23.913
510 1 1 11 4.3478 -23.913
511 1 1 13 4.3478 -23.913
512 1 1 15 4.3478 -23.913
513 1 2 17 4.3478 -23.913
514 1 2 19 4.3478 -23.913
515 1 2 21 4.3478 -23.913
516 1 2 23 4.3478 -23.913
517 1 2 25 4.3478 -23.913
518 1 2 27 4.3478 -23.913
519 1 1 1 6.5217 -23.913
520 1 1 3 6.5217 -23.913
521 1 1 5 6.5217 -23.913
522 1 1 7 6.5217 -23.913
523 1 1 9 6.5217 -23.913
524 1 1 11 6.5217 -23.913
525 1 1 13 6.5217 -23.913
526 1 1 15 6.5217 -23.913
527 1 2 17 6.5217 -23.913
528 1 2 19 6.5217 -23.913
529 1 2 21 6.5217 -23.913
530 1 2 23 6.5217 -23.913
531 1 2 25 6.5217 -23.913
532 1 2 27 6.5217 -23.913
533 1 1 1 8.6957 -23.913
534 1 1 3 8.6957 -23.913
535 1 1 5 8.6957 -23.913
536 1 1 7 8.6957 -23.913
537 1 1 9 8.6957 -23.913
538 1 1 11 8.6957 -23.913
539 1 1 13 8.6957 -23.913
540 1 1 15 8.6957 -23.913
541 1 2 17 8.6957 -23.913
542 1 2 19 8.6957 -23.913
543 1 2 21 8.6957 -23.913
544 1 2 23 8.6957 -23.913
545 1 2 25 8.6957 -23.913
546 1 2 27 8.6957 -23.913
547 1 1 1 10.8696 -23.913
548 1 1 3 10.8696 -23.913
549 1 1 5 10.8696 -23.913
550 1 1 7 10.8696 -23.913
551 1 1 9 10.8696 -23.913
552 1 1 11 10.8696 -23.913
553 1 1 13 10.8696 -23.913
554 1 1 15 10.8696 -23.913
555 1 2 17 10.8696 -23.913
556 1 2 19 10.8696 -23.913
557 1 2 21 10.8696 -23.913
558 1 2 23 10.8696 -23.913
559 1 2 25 10.8696 -23.913
560 1 2 27 10.8696 -23.913
561 1 1 1 13.0435 -23.913
562 1 1 3 13.0435 -23.913
563 1 1 5 13.0435 -23.913
564 1 1 7 13.0435 -23.913
565 1 1 9 13.0435 -23.913
566 1 1 11 13.0435 -23.913
567 1 1 13 13.0435 -23.913
568 1 1 15 13.0435 -23.913
569 1 2 17 13.0435 -23.913
570 1 2 19 13.0435 -23.913
571 1 2 21 13.0435 -23.913
572 1 2 23 13.0435 -23.913
573 1 2 25 13.0435 -23.913
574 1 2 27 13.0435 -23.913
575 1 1 1 15.2174 -23.913
576 1 1 3 15.2174 -23.913
577 1 1 5 15.2174 -23.913
578 1 1 7 15.2174 -23.913
579 1 1 9 15.2174 -23.913
580 1 1 11 15.2174 -23.913
581 1 1 13 15.2174 -23.913
582 1 1 15 15.2174 -23.913
583 1 2 17 15.2174 -23.913
584 1 2 19 15.2174 -23.913
585 1 2 21 15.2174 -23.913
586 1 2 23 15.2174 -23.913
587 1 2 25 15.2174 -23.913
588 1 2 27 15.2174 -23.913
589 1 1 1 17.3913 -23.913
590 1 1 3 17.3913 -23.913
591 1 1 5 17.3913 -23.913
592 1 1 7 17.3913 -23.913
593 1 1 9 17.3913 -23.913
594 1 1 11 17.3913 -23.913
595 1 1 13 17.3913 -23.913
596 1 1 15 17.3913 -23.913
597 1 2 17 17.3913 -23.913
598 1 2 19 17.3913 -23.913
599 1 2 21 17.3913 -23.913
600 1 2 23 17.3913 -23.913
601 1 2 25 17.3913 -23.913
602 1 2 27 17.3913 -23.913
603 1 1 1 19.5652 -23.913
604 1 1 3 19.5652 -23.913
605 1 1 5 19.5652 -23.913
606 1 1 7 19.5652 -23.913
607 1 1 9 19.5652 -23.913
608 1 1 11 19.5652 -23.913
609 1 1 13 19.5652 -23.913
610 1 1 15 19.5652 -23.913
611 1 2 17 19.5652 -23.913
612 1 2 19 19.5652 -23.913
613 1 2 21 19.5652 -23.913
614 1 2 23 19.5652 -23.913
615 1 2 25 19.5652 -23.913
616 1 2 27 19.5652 -23.913
617 1 1 1 21.7391 -23.913
618 1 1 3 21.7391 -23.913
619 1 1 5 21.7391 -23.913
620 1 1 7 21.7391 -23.913
621 1 1 9 21.7391 -23.913
622 1 1 11 21.7391 -23.913
623 1 1 13 21.7391 -23.913
624 1 1 15 21.7391 -23.913
625 1 2 17 21.7391 -23.913
626 1 2 19 21.7391 -23.913
627 1 2 21 21.7391 -23.913
628 1 2 23 21.7391 -23.913
629 1 2 25 21.7391 -23.913
630 1 2 27 21.7391 -23.913
631 1 1 1 23.913 -23.913
632 1 1 3 23.913 -23.913
633 1 1 5 23.913 -23.913
634 1 1 7 23.913 -23.913
635 1 1 9 23.913 -23.913
636 1 1 11 23.913 -23.913
637 1 1 13 23.913 -23.913
638 1 1 15 23.913 -23.913
639 1 2 17 23.913 -23.913
640 1 2 19 23.913 -23.913
641 1 2 21 23.913 -23.913
642 1 2 23 23.913 -23.913
643 1 2 25 23.913 -23.913
644 1 2 27 23.913 -23.913
645 1 1 -27 -23.913 -21.7391
646 1 1 -25 -23.913 -21.7391
647 1 1 -23 -23.913 -21.7391
648 1 1 -21 -23.913 -21.7391
649 1 1 -19 -23.913 -21.7391
650 1 1 -17 -23.913 -21.7391
651 1 1 -15 -23.913 -21.7391
652 1 1 -13 -23.913 -21.7391
653 1 2 -11 -23.913 -21.7391
654 1 2 -9 -23.913 -21.7391
655 1 2 -7 -23.913 -21.7391
656 1 2 -5 -23.913 -21.7391
657 1 2 -3 -23.913 -21.7391
658 1 2 -1 -23.913 -21.7391
659 1 1 -27 -21.7391 -21.7391
660 1 1 -25 -21.7391 -21.7391
661 1 1 -23 -21.7391 -21.7391
662 1 1 -21 -21.7391 -21.7391
663 1 1 -19 -21.7391 -21.7391
664 1 1 -17 -21.7391 -21.7391
665 1 1 -15 -21.7391 -21.7391
666 1 1 -13 -21.7391 -21.7391
667 1 2 -11 -21.7391 -21.7391
668 1 2 -9 -21.7391 -21.7391
669 1 2 -7 -21.7391 -21.7391
670 1 2 -5 -21.7391 -21.7391
671 1 2 -3 -21.7391 -21.7391
672 1 2 -1 -21.7391 -21.7391
673 1 1 -27 -19.5652 -21.7391
674 1 1 -25 -19.5652 -21.7391
675 1 1 -23 -19.5652 -21.7391
676 1 1 -21 -19.5652 -21.7391
677 1 1 -19 -19.5652 -21.7391
678 1 1 -17 -19.5652 -21.7391
679 1 1 -15 -19.5652 -21.7391
680 1 1 -13 -19.5652 -21.7391
681 1 2 -11 -19.5652 -21.7391
682 1 2 -9 -19.5652 -21.7391
683 1 2 -7 -19.5652 -21.7391
684 1 2 -5 -19.5652 -21.7391
685 1 2 -3 -19.5652 -21.7391
686 1 2 -1 -19.5652 -21.7391
687 1 1 -27 -17.3913 -21.7391
688 1 1 -25 -17.3913 -21.7391
689 1 1 -23 -17.3913 -21.7391
690 1 1 -21 -17.3913 -21.7391
691 1 1 -19 -17.3913 -21.7391
692 1 1 -17 -17.3913 -21.7391
693 1 1 -15 -17.3913 -21.7391
694 1 1 -13 -17.3913 -21.7391
695 1 2 -11 -17.3913 -21.7391
696 1 2 -9 -17.3913 -21.7391
697 1 2 -7 -17.3913 -21.7391
698 1 2 -5 -17.3913 -21.7391
699 1 2 -3 -17.3913 -21.7391
700 1 2 -1 -17.3913 -21.7391
701 1 1 -27 -15.2174 -21.7391
702 1 1 -25 -15.2174 -21.7391
703 1 1 -23 -15.2174 -21.7391
704 1 1 -21 -15.2174 -21.7391
705 1 1 -19 -15.2174 -21.7391
706 1 1 -17 -15.2174 -21.7391
707 1 1 -15 -15.2174 -21.7391
708 1 1 -13 -15.2174 -21.7391
709 1 2 -11 -15.2174 -21.7391
710 1 2 -9 -15.2174 -21.7391
711 1 2 -7 -15.2174 -21.7391
712 1 2 -5 -15.2174 -21.7391
713 1 2 -3 -15.2174 -21.7391
714 1 2 -1 -15.2174 -21.7391
715 1 1 -27 -13.0435 -21.7391
716 1 1 -25 -13.0435 -21.7391
717 1 1 -23 -13.0435 -21.7391
718 1 1 -21 -13.0435 -21.7391
719 1 1 -19 -13.0435 -21.7391
720 1 1 -17 -13.0435 -21.7391
721 1 1 -15 -13.0435 -21.7391
722 1 1 -13 -13.0435 -21.7391
723 1 2 -11 -13.0435 -21.7391
724 1 2 -9 -13.0435 -21.7391
725 1 2 -7 -13.0435 -21.7391
726 1 2 -5 -13.0435 -21.7391
727 1 2 -3 -13.0435 -21.7391
728 1 2 -1 -13.0435 -21.7391
729 1 1 -27 -10.8696 -21.7391
730 1 1 -25 -10.8696 -21.7391
731 1 1 -23 -10.8696 -21.7391
732 1 1 -21 -10.8696 -21.7391
733 1 1 -19 -10.8696 -21.7391
734 1 1 -17 -10.8696 -21.7391
735 1 1 -15 -10.8696 -21.7391
736 1 1 -13 -10.8696 -21.7391
737 1 2 -11 -10.8696 -21.7391
738 1 2 -9 -10.8696 -21.7391
739 1 2 -7 -10.8696 -21.7391
740 1 2 -5 -10.8696 -21.7391
741 1 2 -3 -10.8696 -21.7391
742 1 2 -1 -10.8696 -21.7391
743 1 1 -27 -8.6957 -21.7391
744 1 1 -25 -8.6957 -21.7391
745 1 1 -23 -8.6957 -21.7391
746 1 1 -21 -8.6957 -21.7391
747 1 1 -19 -8.6957 -21.7391
748 1 1 -17 -8.6957 -21.7391
749 1 1 -15 -8.6957 -21.7391
750 1 1 -13 -8.6957 -21.7391
751 1 2 -11 -8.6957 -21.7391
752 1 2 -9 -8.6957 -21.7391
753 1 2 -7 -8.6957 -21.7391
754 1 2 -5 -8.6957 -21.7391
755 1 2 -3 -8.6957 -21.7391
756 1 2 -1 -8.6957 -21.7391
757 1 1 -27 -6.5217 -21.7391
758 1 1 -25 -6.5217 -21.7391
759 1 1 -23 -6.5217 -21.7391
760 1 1 -21 -6.5217 -21.7391
761 1 1 -19 -6.5217 -21.7391
762 1 1 -17 -6.5217 -21.7391
763 1 1 -15 -6.5217 -21.7391
764 1 1 -13 -6.5217 -21.7391
765 1 2 -11 -6.5217 -21.7391
766 1 2 -9 -6.5217 -21.7391
767 1 2 -7 -6.5217 -21.7391
768 1 2 -5 -6.5217 -21.7391
769 1 2 -3 -6.5217 -21.7391
770 1 2 -1 -6.5217 -21.7391
771 1 1 -27 -4.3478 -21.7391
772 1 1 -25 -4.3478 -21.7391
773 1 1 -23 -4.3478 -21.7391
774 1 1 -21 -4.3478 -21.7391
775 1 1 -19 -4.3478 -21.7391
776 1 1 -17 -4.3478 -21.7391
777 1 1 -15 -4.3478 -21.7391
778 1 1 -13 -4.3478 -21.7391
779 1 2 -11 -4.3478 -21.7391
780 1 2 -9 -4.3478 -21.7391
781 1 2 -7 -4.3478 -21.7391
782 1 2 -5 -4.3478 -21.7391
783 1 2 -3 -4.3478 -21.7391
784 1 2 -1 -4.3478 -21.7391
785 1 1 -27 -2.1739 -21.7391
786 1 1 -25 -2.1739 -21.7391
787 1 1 -23 -2.1739 -21.7391
788 1 1 -21 -2.1739 -21.7391
789 1 1 -19 -2.1739 -21.7391
790 1 1 -17 -2.1739 -21.7391
791 1 1 -15 -2.1739 -21.7391
792 1 1 -13 -2.1739 -21.7391
793 1 2 -11 -2.1739 -21.7391
794 1 2 -9 -2.1739 -21.7391
795 1 2 -7 -2.1739 -21.7391
796 1 2 -5 -2.1739 -21.7391
797 1 2 -3 -2.1739 -21.7391
798 1 2 -1 -2.1739 -21.7391
799 1 1 -27 0 -21.7391
800 1 1 -25 0 -21.7391
801 1 1 -23 0 -21.7391
802 1 1 -21 0 -21.7391
803 1 1 -19 0 -21.7391
804 1 1 -17 0 -21.7391
805 1 1 -15 0 -21.7391
806 1 1 -13 0 -21.7391
807 1 2 -11 0 -21.7391
808 1 2 -9 0 -21.7391
809 1 2 -7 0 -21.7391
810 1 2 -5 0 -21.7391
811 1 2 -3 0 -21.7391
812 1 2 -1 0 -21.7391
813 1 1 -27 2.1739 -21.7391
814 1 1 -25 2.1739 -21.7391
815 1 1 -23 2.1739 -21.7391
816 1 1 -21 2.1739 -21.7391
817 1 1 -19 2.1739 -21.7391
818 1 1 -17 2.1739 -21.7391
819 1 1 -15 2.1739 -21.7391
820 1 1 -13 2.1739 -21.7391
821 1 2 -11 2.1739 -21.7391
822 1 2 -9 2.1739 -21.7391
823 1 2 -7 2.1739 -21.7391
824 1 2 -5 2.1739 -21.7391
825 1 2 -3 2.1739 -21.7391
826 1 2 -1 2.1739 -21.7391
827 1 1 -27 4.3478 -21.7391
828 1 1 -25 4.3478 -21.7391
829 1 1 -23 4.3478 -21.7391
830 1 1 -21 4.3478 -21.7391
831 1 1 -19 4.3478 -21.7391
832 1 1 -17 4.3478 -21.7391
833 1 1 -15 4.3478 -21.7391
834 1 1 -13 4.3478 -21.7391
835 1 2 -11 4.3478 -21.7391
836 1 2 -9 4.3478 -21.7391
837 1 2 -7 4.3478 -21.7391
838 1 2 -5 4.3478 -21.7391
839 1 2 -3 4.3478 -21.7391
840 1 2 -1 4.3478 -21.7391
841 1 1 -27 6.5217 -21.7391
842 1 1 -25 6.5217 -21.7391
843 1 1 -23 6.5217 -21.7391
844 1 1 -21 6.5217 -21.7391
845 1 1 -19 6.5217 -21.7391
846 1 1 -17 6.5217 -21.7391
847 1 1 -15 6.5217 -21.7391
848 1 1 -13 6.5217 -21.7391
849 1 2 -11 6.5217 -21.7391
850 1 2 -9 6.5217 -21.7391
851 1 2 -7 6.5217 -21.7391
852 1 2 -5 6.5217 -21.7391
853 1 2 -3 6.5217 -21.7391
854 1 2 -1 6.5217 -21.7391
855 1 1 -27 8.6957 -21.7391
856 1 1 -25 8.6957 -21.7391
857 1 1 -23 8.6957 -21.7391
858 1 1 -21 8.6957 -21.7391
859 1 1 -19 8.6957 -21.7391
860 1 1 -17 8.6957 -21.7391
861 1 1 -15 8.6957 -21.7391
862 1 1 -13 8.6957 -21.7391
863 1 2 -11 8.6957 -21.7391
864 1 2 -9 8.6957 -21.7391
865 1 2 -7 8.6957 -21.7391
866 1 2 -5 8.6957 -21.7391
867 1 2 -3 8.6957 -21.7391
868 1 2 -1 8.6957 -21.7391
869 1 1 -27 10.8696 -21.7391
870 1 1 -25 10.8696 -21.7391
871 1 1 -23 10.8696 -21.7391
872 1 1 -21 10.8696 -21.7391
873 1 1 -19 10.8696 -21.7391
874 1 1 -17 10.8696 -21.7391
875 1 1 -15 10.8696 -21.7391
876 1 1 -13 10.8696 -21.7391
877 1 2 -11 10.8696 -21.7391
878 1 2 -9 10.8696 -21.7391
879 1 2 -7 10.8696 -21.7391
880 1 2 -5 10.8696 -21.7391
881 1 2 -3 10.8696 -21.7391
882 1 2 -1 10.8696 -21.7391
883 1 1 -27 13.0435 -21.7391
884 1 1 -25 13.0435 -21.7391
885 1 1 -23 13.0435 -21.7391
886 1 1 -21 13.0435 -21.7391
887 1 1 -19 13.0435 -21.7391
888 1 1 -17 13.0435 -21.7391
889 1 1 -15 13.0435 -21.7391
890 1 1 -13 13.0435 -21.7391
891 1 2 -11 13.0435 -21.7391
892 1 2 -9 13.0435 -21.7391
893 1 2 -7 13.0435 -21.7391
894 1 2 -5 13.0435 -21.7391
895 1 2 -3 13.0435 -21.7391
896 1 2 -1 13.0435 -21.7391
897 1 1 -27 15.2174 -21.7391
898 1 1 -25 15.2174 -21.7391
899 1 1 -23 15.2174 -21.7391
900 1 1 -21 15.2174 -21.7391
901 1 1 -19 15.2174 -21.7391
902 1 1 -17 15.2174 -21.7391
903 1 1 -15 15.2174 -21.7391
904 1 1 -13 15.2174 -21.7391
905 1 2 -11 15.2174 -21.7391
906 1 2 -9 15.2174 -21.7391
907 1 2 -7 15.2174 -21.7391
908 1 2 -5 15.2174 -21.7391
909 1 2 -3 15.2174 -21.7391
910 1 2 -1 15.2174 -21.7391
911 1 1 -27 17.3913 -21.7391
912 1 1 -25 17.3913 -21.7391
913 1 1 -23 17.3913 -21.7391
914 1 1 -21 17.3913 -21.7391
915 1 1 -19 17.3913 -21.7391
916 1 1 -17 17.3913 -21.7391
917 1 1 -15 17.3913 -21.7391
918 1 1 -13 17.3913 -21.7391
919 1 2 -11 17.3913 -21.7391
920 1 2 -9 17.3913 -21.7391
921 1 2 -7 17.3913 -21.7391
922 1 2 -5 17.3913 -21.7391
923 1 2 -3 17.3913 -21.7391
924 1 2 -1 17.3913 -21.7391
925 1 1 -27 19.5652 -21.7391
926 1 1 -25 19.5652 -21.7391
927 1 1 -23 19.5652 -21.7391
928 1 1 -21 19.5652 -21.7391
929 1 1 -19 19.5652 -21.7391
930 1 1 -17 19.5652 -21.7391
931 1 1 -15 19.5652 -21.7391
932 1 1 -13 19.5652 -21.7391
933 1 2 -11 19.5652 -21.7391
934 1 2 -9 19.5652 -21.7391
935 1 2 -7 19.5652 -21.7391
936 1 2 -5 19.5652 -21.7391
937 1 2 -3 19.5652 -21.7391
938 1 2 -1 19.5652 -21.7391
939 1 1 -27 21.7391 -21.7391
940 1 1 -25 21.7391 -21.7391
941 1 1 -23 21.7391 -21.7391
942 1 1 -21 21.7391 -21.7391
943 1 1 -19 21.7391 -21.7391
944 1 1 -17 21.7391 -21.7391
945 1 1 -15 21.7391 -21.7391
946 1 1 -13 21.7391 -21.7391
947 1 2 -11 21.7391 -21.7391
948 1 2 -9 21.7391 -21.7391
949 1 2 -7 21.7391 -21.7391
950 1 2 -5 21.7391 -21.7391
951 1 2 -3 21.7391 -21.7391
952 1 2 -1 21.7391 -21.7391
953 1 1 -27 23.913 -21.7391
954 1 1 -25 23.913 -21.7391
955 1 1 -23 23.913 -21.7391
956 1 1 -21 23.913 -21.7391
957 1 1 -19 23.913 -21.7391
958 1 1 -17 23.913 -21.7391
959 1 1 -15 23.913 -21.7391
960 1 1 -13 23.913 -21.7391
961 1 2 -11 23.913 -21.7391
962 1 2 -9 23.913 -21.7391
963 1 2 -7 23.913 -21.7391
964 1 2 -5 23.913 -21.7391
965 1 2 -3 23.913 -21.7391
966 1 2 -1 23.913 -21.7391
967 1 1 1 -23.913 -21.7391
968 1 1 3 -23.913 -21.7391
969 1 1 5 -23.913 -21.7391
970 1 1 7 -23.913 -21.7391
971 1 1 9 -23.913 -21.7391
972 1 1 11 -23.913 -21.7391
973 1 1 13 -23.913 -21.7391
974 1 1 15 -23.913 -21.7391
975 1 2 17 -23.913 -21.7391
976 1 2 19 -23.913 -21.7391
977 1 2 21 -23.913 -21.7391
978 1 2 23 -23.913 -21.7391
979 1 2 25 -23.913 -21.7391
980 1 2 27 -23.913 -21.7391
981 1 1 1 -21.7391 -21.7391
982 1 1 3 -21.7391 -21.7391
983 1 1 5 -21.7391 -21.7391
984 1 1 7 -21.7391 -21.7391
985 1 1 9 -21.7391 -21.7391
986 1 1 11 -21.7391 -21.7391
987 1 1 13 -21.7391 -21.7391
988 1 1 15 -21.7391 -21.7391
989 1 2 17 -21.7391 -21.7391
990 1 2 19 -21.7391 -21.7391
991 1 2 21 -21.7391 -21.7391
992 1 2 23 -21.7391 -21.7391
993 1 2 25 -21.7391 -21.7391
994 1 2 27 -21.7391 -21.7391
995 1 1 1 -19.5652 -21.7391
996 1 1 3 -19.5652 -21.7391
997 1 1 5 -19.5652 -21.7391
998 1 1 7 -19.5652 -21.7391
999 1 1 9 -19.5652 -21.7391
1000 1 1 11 -19.5652 -21.7391
1001 1 1 13 -19.5652 -21.7391
1002 1 1 15 -19.5652 -21.7391
1003 1 2 17 -19.5652 -21.7391
1004 1 2 19 -19.5652 -21.7391
1005 1 2 21 -19.5652 -21.7391
1006 1 2 23 -19.5652 -21.7391
1007 1 2 25 -19.5652 -21.7391
1008 1 2 27 -19.5652 -21.7391
1009 1 1 1 -17.3913 -21.7391
1010 1 1 3 -17.3913 -21.7391
1011 1 1 5 -17.3913 -21.7391
1012 1 1 7 -17.3913 -21.7391
1013 1 1 9 -17.3913 -21.7391
1014 1 1 11 -17.3913 -21.7391
1015 1 1 13 -17.3913 -21.7391
1016 1 1 15 -17.3913 -21.7391
1017 1 2 17 -17.3913 -21.7391
1018 1 2 19 -17.3913 -21.7391
1019 1 2 21 -17.3913 -21.7391
1020 1 2 23 -17.3913 -21.7391
1021 1 2 25 -17.3913 -21.7391
1022 1 2 27 -17.3913 -21.7391
1023 1 1 1 -15.2174 -21.7391
1024 1 1 3 -15.2174 -21.7391
1025 1 1 5 -15.2174 -21.7391
1026 1 1 7 -15.2174 -21.7391
1027 1 1 9 -15.2174 -21.7391
1028 1 1 11 -15.2174 -21.7391
1029 1 1 13 -15.2174 -21.7391
1030 1 1 15 -15.2174 -21.7391
1031 1 2 17 -15.2174 -21.7391
1032 1 2 19 -15.2174 -21.7391
1033 1 2 21 -15.2174 -21.7391
1034 1 2 23 -15.2174 -21.7391
1035 1 2 25 -15.2174 -21.7391
1036 1 2 27 -15.2174 -21.7391
1037 1 1 1 -13.0435 -21.7391
1038 1 1 3 -13.0435 -21.7391
1039 1 1 5 -13.0435 -21.7391
1040 1 1 7 -13.0435 -21.7391
1041 1 1 9 -13.0435 -21.7391
1042 1 1 11 -13.0435 -21.7391
1043 1 1 13 -13.0435 -21.7391
1044 1 1 15 -13.0435 -21.7391
1045 1 2 17 -13.0435 -21.7391
1046 1 2 19 -13.0435 -21.7391
1047 1 2 21 -13.0435 -21.7391
1048 1 2 23 -13.0435 -21.7391
1049 1 2 25 -13.0435 -21.7391
1050 1 2 27 -13.0435 -21.7391
1051 1 1 1 -10.8696 -21.7391
1052 1 1 3 -10.8696 -21.7391
1053 1 1 5 -10.8696 -21.7391
1054 1 1 7 -10.8696 -21.7391
1055 1 1 9 -10.8696 -21.7391
1056 1 1 11 -10.8696 -21.7391
1057 1 1 13 -10.8696 -21.7391
1058 1 1 15 -10.8696 -21.7391
1059 1 2 17 -10.8696 -21.7391
1060 1 2 19 -10.8696 -21.7391
1061 1 2 21 -10.8696 -21.7391
1062 1 2 23 -10.8696 -21.7391
1063 1 2 25 -10.8696 -21.7391
1064 1 2 27 -10.8696 -21.7391
1065 1 1 1 -8.6957 -21.7391
1066 1 1 3 -8.6957 -21.7391
1067 1 1 5 -8.6957 -21.7391
1068 1 1 7 -8.6957 -21.7391
1069 1 1 9 -8.6957 -21.7391
1070 1 1 11 -8.6957 -21.7391
1071 1 1 13 -8.6957 -21.7391
1072 1 1 15 -8.6957 -21.7391
1073 1 2 17 -8.6957 -21.7391
1074 1 2 19 -8.6957 -21.7391
1075 1 2 21 -8.6957 -21.7391
1076 1 2 23 -8.6957 -21.7391
1077 1 2 25 -8.6957 -21.7391
1078 1 2 27 -8.6957 -21.7391
1079 1 1 1 -6.5217 -21.7391
1080 1 1 3 -6.5217 -21.7391
1081 1 1 5 -6.5217 -21.7391
1082 1 1 7 -6.5217 -21.7391
1083 1 1 9 -6.5217 -21.7391
1084 1 1 11 -6.5217 -21.7391
1085 1 1 13 -6.5217 -21.7391
1086 1 1 15 -6.5217 -21.7391
1087 1 2 17 -6.5217 -21.7391
1088 1 2 19 -6.5217 -21.7391
1089 1 2 21 -6.5217 -21.7391
1090 1 2 23 -6.5217 -21.7391
1091 1 2 25 -6.5217 -21.7391
1092 1 2 27 -6.5217 -21.7391
1093 1 1 1 -4.3478 -21.7391
1094 1 1 3 -4.3478 -21.7391
1095 1 1 5 -4.3478 -21.7391
1096 1 1 7 -4.3478 -21.7391
1097 1 1 9 -4.3478 -21.7391
1098 1 1 11 -4.3478 -21.7391
1099 1 1 13 -4.3478 -21.7391
1100 1 1 15 -4.3478 -21.7391
1101 1 2 17 -4.3478 -21.7391
1102 1 2 19 -4.3478 -21.7391
1103 1 2 21 -4.3478 -21.7391
1104 1 2 23 -4.3478 -21.7391
1105 1 2 25 -4.3478 -21.7391
1106 1 2 27 -4.3478 -21.7391
1107 1 1 1 -2.1739 -21.7391
1108 1 1 3 -2.1739 -21.7391
1109 1 1 5 -2.1739 -21.7391
1110 1 1 7 -2.1739 -21.7391
1111 1 1 9 -2.1739 -21.7391
1112 1 1 11 -2.1739 -21.7391
1113 1 1 13 -2.1739 -21.7391
1114 1 1 15 -2.1739 -21.7391
1115 1 2 17 -2.1739 -21.7391
1116 1 2 19 -2.1739 -21.7391
1117 1 2 21 -2.1739 -21.7391
1118 1 2 23 -2.1739 -21.7391
1119 1 2 25 -2.1739 -21.7391
1120 1 2 27 -2.1739 -21.7391
1121 1 1 1 0 -21.7391
1122 1 1 3 0 -21.7391
1123 1 1 5 0 -21.7391
1124 1 1 7 0 -21.7391
1125 1 1 9 0 -21.7391
1126 1 1 11 0 -21.7391
1127 1 1 13 0 -21.7391
1128 1 1 15 0 -21.7391
1129 1 2 17 0 -21.7391
1130 1 2 19 0 -21.7391
1131 1 2 21 0 -21.7391
1132 1 2 23 0 -21.7391
1133 1 2 25 0 -21.7391
1134 1 2 27 0 -21.7391
1135 1 1 1 2.1739 -21.7391
1136 1 1 3 2.1739 -21.7391
1137 1 1 5 2.1739 -21.7391
1138 1 1 7 2.1739 -21.7391
1139 1 1 9 2.1739 -21.7391
1140 1 1 11 2.1739 -21.7391
1141 1 1 13 2.1739 -21.7391
1142 1 1 15 2.1739 -21.7391
1143 1 2 17 2.1739 -21.7391
1144 1 2 19 2.1739 -21.7391
1145 1 2 21 2.1739 -21.7391
1146 1 2 23 2.1739 -21.7391
1147 1 2 25 2.1739 -21.7391
1148 1 2 27 2.1739 -21.7391
1149 1 1 1 4.3478 -21.7391
1150 1 1 3 4.3478 -21.7391
1151 1 1 5 4.3478 -21.7391
1152 1 1 7 4.3478 -21.7391
1153 1 1 9 4.3478 -21.7391
1154 1 1 11 4.3478 -21.7391
1155 1 1 13 4.3478 -21.7391
1156 1 1 15 4.3478 -21.7391
1157 1 2 17 4.3478 -21.7391
1158 1 2 19 4.3478 -21.7391
1159 1 2 21 4.3478 -21.7391
1160 1 2 23 4.3478 -21.7391
1161 1 2 25 4.3478 -21.7391
1162 1 2 27 4.3478 -21.7391
1163 1 1 1 6.5217 -21.7391
1164 1 1 3 6.5217 -21.7391
1165 1 1 5 6.5217 -21.7391
1166 1 1 7 6.5217 -21.7391
1167 1 1 9 6.5217 -21.7391
1168 1 1 11 6.5217 -21.7391
1169 1 1 13 6.5217 -21.7391
1170 1 1 15 6.5217 -21.7391
1171 1 2 17 6.5217 -21.7391
1172 1 2 19 6.5217 -21.7391
1173 1 2 21 6.5217 -21.7391
1174 1 2 23 6.5217 -21.7391
1175 1 2 25 6.5217 -21.7391
1176 1 2 27 6.5217 -21.7391
1177 1 1 1 8.6957 -21.7391
1178 1 1 3 8.6957 -21.7391
1179 1 1 5 8.6957 -21.7391
1180 1 1 7 8.6957 -21.7391
1181 1 1 9 8.6957 -21.7391
1182 1 1 11 8.6957 -21.7391
1183 1 1 13 8.6957 -21.7391
1184 1 1 15 8.6957 -21.7391
1185 1 2 17 8.6957 -21.7391
1186 1 2 19 8.6957 -21.7391
1187 1 2 21 8.6957 -21.7391
1188 1 2 23 8.6957 -21.7391
1189 1 2 25 8.6957 -21.7391
1190 1 2 27 8.6957 -21.7391
1191 1 1 1 10.8696 -21.7391
1192 1 1 3 10.8696 -21.7391
1193 1 1 5 10.8696 -21.7391
1194 1 1 7 10.8696 -21.7391
1195 1 1 9 10.8696 -21.7391
1196 1 1 11 10.8696 -21.7391
1197 1 1 13 10.8696 -21.7391
1198 1 1 15 10.8696 -21.7391
1199 1 2 17 10.8696 -21.7391
1200 1 2 19 10.8696 -21.7391
1201 1 2 21 10.8696 -21.7391
1202 1 2 23 10.8696 -21.7391
1203 1 2 25 10.8696 -21.7391
1204 1 2 27 10.8696 -21.7391
1205 1 1 1 13.0435 -21.7391
1206 1 1 3 13.0435 -21.7391
1207 1 1 5 13.0435 -21.7391
1208 1 1 7 13.0435 -21.7391
1209 1 1 9 13.0435 -21.7391
1210 1 1 11 13.0435 -21.7391
1211 1 1 13 13.0435 -21.7391
1212 1 1 15 13.0435 -21.7391
1213 1 2 17 13.0435 -21.7391
1214 1 2 19 13.0435 -21.7391
1215 1 2 21 13.0435 -21.7391
1216 1 2 23 13.0435 -21.7391
1217 1 2 25 13.0435 -21.7391
1218 1 2 27 13.0435 -21.7391
1219 1 1 1 15.2174 -21.7391
1220 1 1 3 15.2174 -21.7391
1221 1 1 5 15.2174 -21.7391
1222 1 1 7 15.2174 -21.7391
1223 1 1 9 15.2174 -21.7391
1224 1 1 11 15.2174 -21.7391
1225 1 1 13 15.2174 -21.7391
1226 1 1 15 15.2174 -21.7391
1227 1 2 17 15.2174 -21.7391
1228 1 2 19 15.2174 -21.7391
1229 1 2 21 15.2174 -21.7391
1230 1 2 23 15.2174 -21.7391
1231 1 2 25 15.2174 -21.7391
1232 1 2 27 15.2174 -21.7391
1233 1 1 1 17.3913 -21.7391
1234 1 1 3 17.3913 -21.7391
1235 1 1 5 17.3913 -21.7391
1236 1 1 7 17.3913 -21.7391
1237 1 1 9 17.3913 -21.7391
1238 1 1 11 17.3913 -21.7391
1239 1 1 13 17.3913 -21.7391
1240 1 1 15 17.3913 -21.7391
1241 1 2 17 17.3913 -21.7391
1242 1 2 19 17.3913 -21.7391
1243 1 2 21 17.3913 -21.7391
1244 1 2 23 17.3913 -21.7391
1245 1 2 25 17.3913 -21.7391
1246 1 2 27 17.3913 -21.7391
1247 1 1 1 19.5652 -21.7391
1248 1 1 3 19.5652 -21.7391
1249 1 1 5 19.5652 -21.7391
1250 1 1 7 19.5652 -21.7391
1251 1 1 9 19.5652 -21.7391
1252 1 1 11 19.5652 -21.7391
1253 1 1 13 19.5652 -21.7391
1254 1 1 15 19.5652 -21.7391
1255 1 2 17 19.5652 -21.7391
1256 1 2 19 19.5652 -21.7391
1257 1 2 21 19.5652 -21.7391
1258 1 2 23 19.5652 -21.7391
1259 1 2 25 19.5652 -21.7391
1260 1 2 27 19.5652 -21.7391
1261 1 1 1 21.7391 -21.7391
1262 1 1 3 21.7391 -21.7391
1263 1 1 5 21.7391 -21.7391
1264 1 1 7 21.7391 -21.7391
1265 1 1 9 21.7391 -21.7391
1266 1 1 11 21.7391 -21.7391
1267 1 1 13 21.7391 -21.7391
1268 1 1 15 21.7391 -21.7391
1269 1 2 17 21.7391 -21.7391
1270 1 2 19 21.7391 -21.7391
1271 1 2 21 21.7391 -21.7391
1272 1 2 23 21.7391 -21.7391
1273 1 2 25 21.7391 -21.7391
1274 1 2 27 21.7391 -21.7391
1275 1 1 1 23.913 -21.7391
1276 1 1 3 23.913 -21.7391
1277 1 1 5 23.913 -21.7391
1278 1 1 7 23.913 -21.7391
1279 1 1 9 23.913 -21.7391
1280 1 1 11 23.913 -21.7391
1281 1 1 13 23.913 -21.7391
1282 1 1 15 23.913 -21.7391
1283 1 2 17 23.913 -21.7391
1284 1 2 19 23.913 -21.7391
1285 1 2 21 23.913 -21.7391
1286 1 2 23 23.913 -21.7391
1287 1 2 25 23.913 -21.7391
1288 1 2 27 23.913 -21.7391
1289 1 1 -27 -23.913 -19.5652
1290 1 1 -25 -23.913 -19.5652
1291 1 1 -23 -23.913 -19.5652
1292 1 1 -21 -23.913 -19.5652
1293 1 1 -19 -23.913 -19.5652
1294 1 1 -17 -23.913 -19.5652
1295 1 1 -15 -23.913 -19.5652
1296 1 1 -13 -23.913 -19.5652
1297 1 2 -11 -23.913 -19.5652
1298 1 2 -9 -23.913 -19.5652
1299 1 2 -7 -23.913 -19.5652
1300 1 2 -5 -23.913 -19.5652
1301 1 2 -3 -23.913 -19.5652
1302 1 2 -1 -23.913 -19.5652
1303 1 1 -27 -21.7391 -19.5652
1304 1 1 -25 -21.7391 -19.5652
1305 1 1 -23 -21.7391 -19.5652
1306 1 1 -21 -21.7391 -19.5652
1307 1 1 -19 -21.7391 -19.5652
1308 1 1 -17 -21.7391 -19.5652
1309 1 1 -15 -21.7391 -19.5652
1310 1 1 -13 -21.7391 -19.5652
1311 1 2 -11 -21.7391 -19.5652
1312 1 2 -9 -21.7391 -19.5652
1313 1 2 -7 -21.7391 -19.5652
1314 1 2 -5 -21.7391 -19.5652
1315 1 2 -3 -21.7391 -19.5652
1316 1 2 -1 -21.7391 -19.5652
1317 1 1 -27 -19.5652 -19.5652
1318 1 1 -25 -19.5652 -19.5652
1319 1 1 -23 -19.5652 -19.5652
1320 1 1 -21 -19.5652 -19.5652
1321 1 1 -19 -19.5652 -19.5652
1322 1 1 -17 -19.5652 -19.5652
1323 1 1 -15 -19.5652 -19.5652
1324 1 1 -13 -19.5652 -19.5652
1325 1 2 -11 -19.5652 -19.5652
1326 1 2 -9 -19.5652 -19.5652
1327 1 2 -7 -19.5652 -19.5652
1328 1 2 -5 -19.5652 -19.5652
1329 1 2 -3 -19.5652 -19.5652
1330 1 2 -1 -19.5652 -19.5652
1331 1 1 -27 -17.3913 -19.5652
1332 1 1 -25 -17.3913 -19.5652
1333 1 1 -23 -17.3913 -19.5652
1334 1 1 -21 -17.3913 -19.5652
1335 1 1 -19 -17.3913 -19.5652
1336 1 1 -17 -17.3913 -19.5652
1337 1 1 -15 -17.3913 -19.5652
1338 1 1 -13 -17.3913 -19.5652
1339 1 2 -11 -17.3913 -19.5652
1340 1 2 -9 -17.3913 -19.5652
1341 1 2 -7 -17.3913 -19.5652
1342 1 2 -5 -17.3913 -19.5652
1343 1 2 -3 -17.3913 -19.5652
1344 1 2 -1 -17.3913 -19.5652
1345 1 1 -27 -15.2174 -19.5652
1346 1 1 -25 -15.2174 -19.5652
1347 1 1 -23 -15.2174 -19.5652
1348 1 1 -21 -15.2174 -19.5652
1349 1 1 -19 -15.2174 -19.5652
1350 1 1 -17 -15.2174 -19.5652
1351 1 1 -15 -15.2174 -19.5652
1352 1 1 -13 -15.2174 -19.5652
1353 1 2 -11 -15.2174 -19.5652
1354 1 2 -9 -15.2174 -19.5652
1355 1 2 -7 -15.2174 -19.5652
1356 1 2 -5 -15.2174 -19.5652
1357 1 2 -3 -15.2174 -19.5652
1358 1 2 -1 -15.2174 -19.5652
1359 1 1 -27 -13.0435 -19.5652
1360 1 1 -25 -13.0435 -19.5652
1361 1 1 -23 -13.0435 -19.5652
1362 1 1 -21 -13.0435 -19.5652
1363 1 1 -19 -13.0435 -19.5652
1364 1 1 -17 -13.0435 -19.5652
1365 1 1 -15 -13.0435 -19.5652
1366 1 1 -13 -13.0435 -19.5652
1367 1 2 -11 -13.0435 -19.5652
1368 1 2 -9 -13.0435 -19.5652
1369 1 2 -7 -13.0435 -19.5652
1370 1 2 -5 -13.0435 -19.5652
1371 1 2 -3 -13.0435 -19.5652
1372 1 2 -1 -13.0435 -19.5652
1373 1 1 -27 -10.8696 -19.5652
1374 1 1 -25 -10.8696 -19.5652
1375 1 1 -23 -10.8696 -19.5652
1376 1 1 -21 -10.8696 -19.5652
1377 1 1 -19 -10.8696 -19.5652
1378 1 1 -17 -10.8696 -19.5652
1379 1 1 -15 -10.8696 -19.5652
1380 1 1 -13 -10.8696 -19.5652
1381 1 2 -11 -10.8696 -19.5652
1382 1 2 -9 -10.8696 -19.5652
1383 1 2 -7 -10.8696 -19.5652
1384 1 2 -5 -10.8696 -19.5652
1385 1 2 -3 -10.8696 -19.5652
1386 1 2 -1 -10.8696 -19.5652
1387 1 1 -27 -8.6957 -19.5652
1388 1 1 -25 -8.6957 -19.5652
1389 1 1 -23 -8.6957 -19.5652
1390 1 1 -21 -8.6957 -19.5652
1391 1 1 -19 -8.6957 -19.5652
1392 1 1 -17 -8.6957 -19.5652
1393 1 1 -15 -8.6957 -19.5652
1394 1 1 -13 -8.6957 -19.5652
1395 1 2 -11 -8.6957 -19.5652
1396 1 2 -9 -8.6957 -19.5652
1397 1 2 -7 -8.6957 -19.5652
1398 1 2 -5 -8.6957 -19.5652
1399 1 2 -3 -8.6957 -19.5652
1400 1 2 -1 -8.6957 -19.5652
1401 1 1 -27 -6.5217 -19.5652
1402 1 1 -25 -6.5217 -19.5652
1403 1 1 -23 -6.5217 -19.5652
1404 1 1 -21 -6.5217 -19.5652
1405 1 1 -19 -6.5217 -19.5652
1406 1 1 -17 -6.5217 -19.5652
1407 1 1 -15 -6.5217 -19.5652
1408 1 1 -13 -6.5217 -19.5652
1409 1 2 -11 -6.5217 -19.5652
1410 1 2 -9 -6.5217 -19.5652
1411 1 2 -7 -6.5217 -19.5652
1412 1 2 -5 -6.5217 -19.5652
1413 1 2 -3 -6.5217 -19.5652
1414 1 2 -1 -6.5217 -19.5652
1415 1 1 -27 -4.3478 -19.5652
1416 1 1 -25 -4.3478 -19.5652
1417 1 1 -23 -4.3478 -19.5652
1418 1 1 -21 -4.3478 -19.5652
1419 1 1 -19 -4.3478 -19.5652
1420 1 1 -17 -4.3478 -19.5652
1421 1 1 -15 -4.3478 -19.5652
1422 1 1 -13 -4.3478 -19.5652
1423 1 2 -11 -4.3478 -19.5652
1424 1 2 -9 -4.3478 -19.5652
1425 1 2 -7 -4.3478 -19.5652
1426 1 2 -5 -4.3478 -19.5652
1427 1 2 -3 -4.3478 -19.5652
1428 1 2 -1 -4.3478 -19.5652
1429 1 1 -27 -2.1739 -19.5652
1430 1 1 -25 -2.1739 -19.5652
1431 1 1 -23 -2.1739 -19.5652
1432 1 1 -21 -2.1739 -19.5652
1433 1 1 -19 -2.1739 -19.5652
1434 1 1 -17 -2.1739 -19.5652
1435 1 1 -15 -2.1739 -19.5652
1436 1 1 -13 -2.1739 -19.5652
1437 1 2 -11 -2.1739 -19.5652
1438 1 2 -9 -2.1739 -19.5652
1439 1 2 -7 -2.1739 -19.5652
1440 1 2 -5 -2.1739 -19.5652
1441 1 2 -3 -2.1739 -19.5652
1442 1 2 -1 -2.1739 -19.5652
1443 1 1 -27 0 -19.5652
1444 1 1 -25 0 -19.5652
1445 1 1 -23 0 -19.5652
1446 1 1 -21 0 -19.5652
1447 1 1 -19 0 -19.5652
1448 1 1 -17 0 -19.5652
1449 1 1 -15 0 -19.5652
1450 1 1 -13 0 -19.5652
1451 1 2 -11 0 -19.5652
1452 1 2 -9 0 -19.5652
1453 1 2 -7 0 -19.5652
1454 1 2 -5 0 -19.5652
1455 1 2 -3 0 -19.5652
1456 1 2 -1 0 -19.5652
1457 1 1 -27 2.1739 -19.5652
1458 1 1 -25 2.1739 -19.5652
1459 1 1 -23 2.1739 -19.5652
1460 1 1 -21 2.1739 -19.5652
1461 1 1 -19 2.1739 -19.5652
1462 1 1 -17 2.1739 -19.5652
1463 1 1 -15 2.1739 -19.5652
1464 1 1 -13 2.1739 -19.5652
1465 1 2 -11 2.1739 -19.5652
1466 1 2 -9 2.1739 -19.5652
1467 1 2 -7 2.1739 -19.5652
1468 1 2 -5 2.1739 -19.5652
1469 1 2 -3 2.1739 -19.5652
1470 1 2 -1 2.1739 -19.5652
1471 1 1 -27 4.3478 -19.5652
1472 1 1 -25 4.3478 -19.5652
1473 1 1 -23 4.3478 -19.5652
1474 1 1 -21 4.3478 -19.5652
1475 1 1 -19 4.3478 -19.5652
1476 1 1 -17 4.3478 -19.5652
1477 1 1 -15 4.3478 -19.5652
1478 1 1 -13 4.3478 -19.5652
1479 1 2 -11 4.3478 -19.5652
1480 1 2 -9 4.3478 -19.5652
1481 1 2 -7 4.3478 -19.5652
1482 1 2 -5 4.3478 -19.5652
1483 1 2 -3 4.3478 -19.5652
1484 1 2 -1 4.3478 -19.5652
1485 1 1 -27 6.5217 -19.5652
1486 1 1 -25 6.5217 -19.5652
1487 1 1 -23 6.5217 -19.5652
1488 1 1 -21 6.5217 -19.5652
1489 1 1 -19 6.5217 -19.5652
1490 1 1 -17 6.5217 -19.5652
1491 1 1 -15 6.5217 -19.5652
1492 1 1 -13 6.5217 -19.5652
1493 1 2 -11 6.5217 -19.5652
1494 1 2 -9 6.5217 -19.5652
1495 1 2 -7 6.5217 -19.5652
1496 1 2 -5 6.5217 -19.5652
1497 1 2 -3 6.5217 -19.5652
1498 1 2 -1 6.5217 -19.5652
1499 1 1 -27 8.6957 -19.5652
1500 1 1 -25 8.6957 -19.5652
1501 1 1 -23 8.6957 -19.5652
1502 1 1 -21 8.6957 -19.5652
1503 1 1 -19 8.6957 -19.5652
1504 1 1 -17 8.6957 -19.5652
1505 1 1 -15 8.6957 -19.5652
1506 1 1 -13 8.6957 -19.5652
1507 1 2 -11 8.6957 -19.5652
1508 1 2 -9 8.6957 -19.5652
1509 1 2 -7 8.6957 -19.5652
1510 1 2 -5 8.6957 -19.5652
1511 1 2 -3 8.6957 -19.5652
1512 1 2 -1 8.6957 -19.5652
1513 1 1 -27 10.8696 -19.5652
1514 1 1 -25 10.8696 -19.5652
1515 1 1 -23 10.8696 -19.5652
1516 1 1 -21 10.8696 -19.5652
1517 1 1 -19 10.8696 -19.5652
1518 1 1 -17 10.8696 -19.5652
1519 1 1 -15 10.8696 -19.5652
1520 1 1 -13 10.8696 -19.5652
1521 1 2 -11 10.8696 -19.5652
1522 1 2 -9 10.8696 -19.5652
1523 1 2 -7 10.8696 -19.5652
1524 1 2 -5 10.8696 -19.5652
1525 1 2 -3 10.8696 -19.5652
1526 1 2 -1 10.8696 -19.5652
1527 1 1 -27 13.0435 -19.5652
1528 1 1 -25 13.0435 -19.5652
1529 1 1 -23 13.0435 -19.5652
1530 1 1 -21 13.0435 -19.5652
1531 1 1 -19 13.0435 -19.5652
1532 1 1 -17 13.0435 -19.5652
1533 1 1 -15 13.0435 -19.5652
1534 1 1 -13 13.0435 -19.5652
1535 1 2 -11 13.0435 -19.5652
1536 1 2 -9 13.0435 -19.5652
1537 1 2 -7 13.0435 -19.5652
1538 1 2 -5 13.0435 -19.5652
1539 1 2 -3 13.0435 -19.5652
1540 1 2 -1 13.0435 -19.5652
1541 1 1 -27 15.2174 -19.5652
1542 1 1 -25 15.2174 -19.5652
1543 1 1 -23 15.2174 -19.5652
1544 1 1 -21 15.2174 -19.5652
1545 1 1 -19 15.2174 -19.5652
1546 1 1 -17 15.2174 -19.5652
1547 1 1 -15 15.2174 -19.5652
1548 1 1 -13 15.2174 -19.5652
1549 1 2 -11 15.2174 -19.5652
1550 1 2 -9 15.2174 -19.5652
1551 1 2 -7 15.2174 -19.5652
1552 1 2 -5 15.2174 -19.5652
1553 1 2 -3 15.2174 -19.5652
1554 1 2 -1 15.2174 -19.5652
1555 1 1 -27 17.3913 -19.5652
1556 1 1 -25 17.3913 -19.5652
1557 1 1 -23 17.3913 -19.5652
1558 1 1 -21 17.3913 -19.5652
1559 1 1 -19 17.3913 -19.5652
1560 1 1 -17 17.3913 -19.5652
1561 1 1 -15 17.3913 -19.5652
1562 1 1 -13 17.3913 -19.5652
1563 1 2 -11 17.3913 -19.5652
1564 1 2 -9 17.3913 -19.5652
1565 1 2 -7 17.3913 -19.5652
1566 1 2 -5 17.3913 -19.5652
1567 1 2 -3 17.3913 -19.5652
1568 1 2 -1 17.3913 -19.5652
1569 1 1 -27 19.5652 -19.5652
1570 1 1 -25 19.5652 -19.5652
1571 1 1 -23 19.5652 -19.5652
1572 1 1 -21 19.5652 -19.5652
1573 1 1 -19 19.5652 -19.5652
1574 1 1 -17 19.5652 -19.5652
1575 1 1 -15 19.5652 -19.5652
1576 1 1 -13 19.5652 -19.5652
1577 1 2 -11 19.5652 -19.5652
1578 1 2 -9 19.5652 -19.5652
1579 1 2 -7 19.5652 -19.5652
1580 1 2 -5 19.5652 -19.5652
1581 1 2 -3 19.5652 -19.5652
1582 1 2 -1 19.5652 -19.5652
1583 1 1 -27 21.7391 -19.5652
1584 1 1 -25 21.7391 -19.5652
1585 1 1 -23 21.7391 -19.5652
1586 1 1 -21 21.7391 -19.5652
1587 1 1 -19 21.7391 -19.5652
1588 1 1 -17 21.7391 -19.5652
1589 1 1 -15 21.7391 -19.5652
1590 1 1 -13 21.7391 -19.5652
1591 1 2 -11 21.7391 -19.5652
1592 1 2 -9 21.7391 -19.5652
1593 1 2 -7 21.7391 -19.5652
1594 1 2 -5 21.7391 -19.5652
1595 1 2 -3 21.7391 -19.5652
1596 1 2 -1 21.7391 -19.5652
1597 1 1 -27 23.913 -19.5652
1598 1 1 -25 23.913 -19.5652
1599 1 1 -23 23.913 -19.5652
1600 1 1 -21 23.913 -19.5652
1601 1 1 -19 23.913 -19.5652
1602 1 1 -17 23.913 -19.5652
1603 1 1 -15 23.913 -19.5652
1604 1 1 -13 23.913 -19.5652
1605 1 2 -11 23.913 -19.5652
1606 1 2 -9 23.913 -19.5652
1607 1 2 -7 23.913 -19.5652
1608 1 2 -5 23.913 -19.5652
1609 1 2 -3 23.913 -19.5652
1610 1 2 -1 23.913 -19.5652
1611 1 1 1 -23.913 -19.5652
1612 1 1 3 -23.913 -19.5652
1613 1 1 5 -23.913 -19.5652
1614 1 1 7 -23.913 -19.5652
1615 1 1 9 -23.913 -19.5652
1616 1 1 11 -23.913 -19.5652
1617 1 1 13 -23.913 -19.5652
1618 1 1 15 -23.913 -19.5652
1619 1 2 17 -23.913 -19.5652
1620 1 2 19 -23.913 -19.5652
1621 1 2 21 -23.913 -19.5652
1622 1 2 23 -23.913 -19.5652
1623 1 2 25 -23.913 -19.5652
1624 1 2 27 -23.913 -19.5652
1625 1 1 1 -21.7391 -19.5652
1626 1 1 3 -21.7391 -19.5652
1627 1 1 5 -21.7391 -19.5652
1628 1 1 7 -21.7391 -19.5652
1629 1 1 9 -21.7391 -19.5652
1630 1 1 11 -21.7391 -19.5652
1631 1 1 13 -21.7391 -19.5652
1632 1 1 15 -21.7391 -19.5652
1633 1 2 17 -21.7391 -19.5652
1634 1 2 19 -21.7391 -19.5652
1635 1 2 21 -21.7391 -19.5652
1636 1 2 23 -21.7391 -19.5652
1637 1 2 25 -21.7391 -19.5652
1638 1 2 27 -21.7391 -19.5652
1639 1 1 1 -19.5652 -19.5652
1640 1 1 3 -19.5652 -19.5652
1641 1 1 5 -19.5652 -19.5652
1642 1 1 7 -19.5652 -19.5652
1643 1 1 9 -19.5652 -19.5652
1644 1 1 11 -19.5652 -19.5652
1645 1 1 13 -19.5652 -19.5652
1646 1 1 15 -19.5652 -19.5652
1647 1 2 17 -19.5652 -19.5652
1648 1 2 19 -19.5652 -19.5652
1649 1 2 21 -19.5652 -19.5652
1650 1 2 23 -19.5652 -19.5652
1651 1 2 25 -19.5652 -19.5652
1652 1 2 27 -19.5652 -19.5652
1653 1 1 1 -17.3913 -19.5652
1654 1 1 3 -17.3913 -19.5652
1655 1 1 5 -17.3913 -19.5652
1656 1 1 7 -17.3913 -19.5652
1657 1 1 9 -17.3913 -19.5652
1658 1 1 11 -17.3913 -19.5652
1659 1 1 13 -17.3913 -19.5652
1660 1 1 15 -17.3913 -19.5652
1661 1 2 17 -17.3913 -19.5652
1662 1 2 19 -17.3913 -19.5652
1663 1 2 21 -17.3913 -19.5652
1664 1 2 23 -17.3913 -19.5652
1665 1 2 25 -17.3913 -19.5652
1666 1 2 27 -17.3913 -19.5652
1667 1 1 1 -15.2174 -19.5652
1668 1 1 3 -15.2174 -19.5652
1669 1 1 5 -15.2174 -19.5652
1670 1 1 7 -15.2174 -19.5652
1671 1 1 9 -15.2174 -19.5652
1672 1 1 11 -15.2174 -19.5652
1673 1 1 13 -15.2174 -19.5652
1674 1 1 15 -15.2174 -19.5652
1675 1 2 17 -15.2174 -19.5652
1676 1 2 19 -15.2174 -19.5652
1677 1 2 21 -15.2174 -19.5652
1678 1 2 23 -15.2174 -19.5652
1679 1 2 25 -15.2174 -19.5652
1680 1 2 27 -15.2174 -19.5652
1681 1 1 1 -13.0435 -19.5652
1682 1 1 3 -13.0435 -19.5652
1683 1 1 5 -13.0435 -19.5652
1684 1 1 7 -13.0435 -19.5652
1685 1 1 9 -13.0435 -19.5652
1686 1 1 11 -13.0435 -19.5652
1687 1 1 13 -13.0435 -19.5652
1688 1 1 15 -13.0435 -19.5652
1689 1 2 17 -13.0435 -19.5652
1690 1 2 19 -13.0435 -19.5652
1691 1 2 21 -13.0435 -19.5652
1692 1 2 23 -13.0435 -19.5652
1693 1 2 25 -13.0435 -19.5652
1694 1 2 27 -13.0435 -19.5652
1695 1 1 1 -10.8696 -19.5652
1696 1 1 3 -10.8696 -19.5652
1697 1 1 5 -10.8696 -19.5652
1698 1 1 7 -10.8696 -19.5652
1699 1 1 9 -10.8696 -19.5652
1700 1 1 11 -10.8696 -19.5652
1701 1 1 13 -10.8696 -19.5652
1702 1 1 15 -10.8696 -19.5652
1703 1 2 17 -10.8696 -19.5652
1704 1 2 19 -10.8696 -19.5652
1705 1 2 21 -10.8696 -19.5652
1706 1 2 23 -10.8696 -19.5652
1707 1 2 25 -10.8696 -19.5652
1708 1 2 27 -10.8696 -19.5652
1709 1 1 1 -8.6957 -19.5652
1710 1 1 3 -8.6957 -19.5652
1711 1 1 5 -8.6957 -19.5652
1712 1 1 7 -8.6957 -19.5652
1713 1 1 9 -8.6957 -19.5652
1714 1 1 11 -8.6957 -19.5652
1715 1 1 13 -8.6957 -19.5652
1716 1 1 15 -8.6957 -19.5652
1717 1 2 17 -8.6957 -19.5652
1718 1 2 19 -8.6957 -19.5652
1719 1 2 21 -8.6957 -19.5652
1720 1 2 23 -8.6957 -19.5652
1721 1 2 25 -8.6957 -19.5652
1722 1 2 27 -8.6957 -19.5652
1723 1 1 1 -6.5217 -19.5652
1724 1 1 3 -6.5217 -19.5652
1725 1 1 5 -6.5217 -19.5652
1726 1 1 7 -6.5217 -19.5652
1727 1 1 9 -6.5217 -19.5652
1728 1 1 11 -6.5217 -19.5652
1729 1 1 13 -6.5217 -19.5652
1730 1 1 15 -6.5217 -19.5652
1731 1 2 17 -6.5217 -19.5652
1732 1 2 19 -6.5217 -19.5652
1733 1 2 21 -6.5217 -19.5652
1734 1 2 23 -6.5217 -19.5652
1735 1 2 25 -6.5217 -19.5652
1736 1 2 27 -6.5217 -19.5652
1737 1 1 1 -4.3478 -19.5652
1738 1 1 3 -4.3478 -19.5652
1739 1 1 5 -4.3478 -19.5652
1740 1 1 7 -4.3478 -19.5652
1741 1 1 9 -4.3478 -19.5652
1742 1 1 11 -4.3478 -19.5652
1743 1 1 13 -4.3478 -19.5652
1744 1 1 15 -4.3478 -19.5652
1745 1 2 17 -4.3478 -19.5652
1746 1 2 19 -4.3478 -19.5652
1747 1 2 21 -4.3478 -19.5652
1748 1 2 23 -4.3478 -19.5652
1749 1 2 25 -4.3478 -19.5652
1750 1 2 27 -4.3478 -19.5652
1751 1 1 1 -2.1739 -19.5652
1752 1 1 3 -2.1739 -19.5652
1753 1 1 5 -2.1739 -19.5652
1754 1 1 7 -2.1739 -19.5652
1755 1 1 9 -2.1739 -19.5652
1756 1 1 11 -2.1739 -19.5652
1757 1 1 13 -2.1739 -19.5652
1758 1 1 15 -2.1739 -19.5652
1759 1 2 17 -2.1739 -19.5652
1760 1 2 19 -2.1739 -19.5652
1761 1 2 21 -2.1739 -19.5652
1762 1 2 23 -2.1739 -19.5652
1763 1 2 25 -2.1739 -19.5652
1764 1 2 27 -2.1739 -19.5652
1765 1 1 1 0 -19.5652
1766 1 1 3 0 -19.5652
1767 1 1 5 0 -19.5652
1768 1 1 7 0 -19.5652
1769 1 1 9 0 -19.5652
1770 1 1 11 0 -19.5652
1771 1 1 13 0 -19.5652
1772 1 1 15 0 -19.5652
1773 1 2 17 0 -19.5652
1774 1 2 19 0 -19.5652
1775 1 2 21 0 -19.5652
1776 1 2 23 0 -19.5652
1777 1 2 25 0 -19.5652
1778 1 2 27 0 -19.5652
1779 1 1 1 2.1739 -19.5652
1780 1 1 3 2.1739 -19.5652
1781 1 1 5 2.1739 -19.5652
1782 1 1 7 2.1739 -19.5652
1783 1 1 9 2.1739 -19.5652
1784 1 1 11 2.1739 -19.5652
1785 1 1 13 2.1739 -19.5652
1786 1 1 15 2.1739 -19.5652
1787 1 2 17 2.1739 -19.5652
1788 1 2 19 2.1739 -19.5652
1789 1 2 21 2.1739 -19.5652
1790 1 2 23 2.1739 -19.5652
1791 1 2 25 2.1739 -19.5652
1792 1 2 27 2.1739 -19.5652
1793 1 1 1 4.3478 -19.5652
1794 1 1 3 4.3478 -19.5652
1795 1 1 5 4.3478 -19.5652
1796 1 1 7 4.3478 -19.5652
1797 1 1 9 4.3478 -19.5652
1798 1 1 11 4.3478 -19.5652
1799 1 1 13 4.3478 -19.5652
1800 1 1 15 4.3478 -19.5652
1801 1 2 17 4.3478 -19.5652
1802 1 2 19 4.3478 -19.5652
1803 1 2 21 4.3478 -19.5652
1804 1 2 23 4.3478 -19.5652
1805 1 2 25 4.3478 -19.5652
1806 1 2 27 4.3478 -19.5652
1807 1 1 1 6.5217 -19.5652
1808 1 1 3 6.5217 -19.5652
1809 1 1 5 6.5217 -19.5652
1810 1 1 7 6.5217 -19.5652
1811 1 1 9 6.5217 -19.5652
1812 1 1 11 6.5217 -19.5652
1813 1 1 13 6.5217 -19.5652
1814 1 1 15 6.5217 -19.5652
1815 1 2 17 6.5217 -19.5652
1816 1 2 19 6.5217 -19.5652
1817 1 2 21 6.5217 -19.5652
1818 1 2 23 6.5217 -19.5652
1819 1 2 25 6.5217 -19.5652
1820 1 2 27 6.5217 -19.5652
1821 1 1 1 8.6957 -19.5652
1822 1 1 3 8.6957 -19.5652
1823 1 1 5 8.6957 -19.5652
1824 1 1 7 8.6957 -19.5652
1825 1 1 9 8.6957 -19.5652
1826 1 1 11 8.6957 -19.5652
1827 1 1 13 8.6957 -19.5652
1828 1 1 15 8.6957 -19.5652
1829 1 2 17 8.6957 -19.5652
1830 1 2 19 8.6957 -19.5652
1831 1 2 21 8.6957 -19.5652
1832 1 2 23 8.6957 -19.5652
1833 1 2 25 8.6957 -19.5652
1834 1 2 27 8.6957 -19.5652
1835 1 1 1 10.8696 -19.5652
1836 1 1 3 10.8696 -19.5652
1837 1 1 5 10.8696 -19.5652
1838 1 1 7 10.8696 -19.5652
1839 1 1 9 10.8696 -19.5652
1840 1 1 11 10.8696 -19.5652
1841 1 1 13 10.8696 -19.5652
1842 1 1 15 10.8696 -19.5652
1843 1 2 17 10.8696 -19.5652
1844 1 2 19 10.8696 -19.5652
1845 1 2 21 10.8696 -19.5652
1846 1 2 23 10.8696 -19.5652
1847 1 2 25 10.8696 -19.5652
1848 1 2 27 10.8696 -19.5652
1849 1 1 1 13.0435 -19.5652
1850 1 1 3 13.0435 -19.5652
1851 1 1 5 13.0435 -19.5652
1852 1 1 7 13.0435 -19.5652
1853 1 1 9 13.0435 -19.5652
1854 1 1 11 13.0435 -19.5652
1855 1 1 13 13.0435 -19.5652
1856 1 1 15 13.0435 -19.5652
1857 1 2 17 13.0435 -19.5652
1858 1 2 19 13.0435 -19.5652
1859 1 2 21 13.0435 -19.5652
1860 1 2 23 13.0435 -19.5652
1861 1 2 25 13.0435 -19.5652
1862 1 2 27 13.0435 -19.5652
1863 1 1 1 15.2174 -19.5652
1864 1 1 3 15.2174 -19.5652
1865 1 1 5 15.2174 -19.5652
1866 1 1 7 15.2174 -19.5652
1867 1 1 9 15.2174 -19.5652
1868 1 1 11 15.2174 -19.5652
1869 1 1 13 15.2174 -19.5652
1870 1 1 15 15.2174 -19.5652
1871 1 2 17 15.2174 -19.5652
1872 1 2 19 15.2174 -19.5652
1873 1 2 21 15.2174 -19.5652
1874 1 2 23 15.2174 -19.5652
1875 1 2 25 15.2174 -19.5652
1876 1 2 27 15.2174 -19.5652
1877 1 1 1 17.3913 -19.5652
1878 1 1 3 17.3913 -19.5652
1879 1 1 5 17.3913 -19.5652
1880 1 1 7 17.3913 -19.5652
1881 1 1 9 17.3913 -19.5652
1882 1 1 11 17.3913 -19.5652
1883 1 1 13 17.3913 -19.5652
1884 1 1 15 17.3913 -19.5652
1885 1 2 17 17.3913 -19.5652
1886 1 2 19 17.3913 -19.5652
1887 1 2 21 17.3913 -19.5652
1888 1 2 23 17.3913 -19.5652
1889 1 2 25 17.3913 -19.5652
1890 1 2 27 17.3913 -19.5652
1891 1 1 1 19.5652 -19.5652
1892 1 1 3 19.5652 -19.5652
1893 1 1 5 19.5652 -19.5652
1894 1 1 7 19.5652 -19.5652
1895 1 1 9 19.5652 -19.5652
1896 1 1 11 19.5652 -19.5652
1897 1 1 13 19.5652 -19.5652
1898 1 1 15 19.5652 -19.5652
1899 1 2 17 19.5652 -19.5652
1900 1 2 19 19.5652 -19.5652
1901 1 2 21 19.5652 -19.5652
1902 1 2 23 19.5652 -19.5652
1903 1 2 25 19.5652 -19.5652
1904 1 2 27 19.5652 -19.5652
1905 1 1 1 21.7391 -19.5652
1906 1 1 3 21.7391 -19.5652
1907 1 1 5 21.7391 -19.5652
1908 1 1 7 21.7391 -19.5652
1909 1 1 9 21.7391 -19.5652
1910 1 1 11 21.7391 -19.5652
1911 1 1 13 21.7391 -19.5652
1912 1 1 15 21.7391 -19.5652
1913 1 2 17 21.7391 -19.5652
1914 1 2 19 21.7391 -19.5652
1915 1 2 21 21.7391 -19.5652
1916 1 2 23 21.7391 -19.5652
1917 1 2 25 21.7391 -19.5652
1918 1 2 27 21.7391 -19.5652
1919 1 1 1 23.913 -19.5652
1920 1 1 3 23.913 -19.5652
1921 1 1 5 23.913 -19.5652
1922 1 1 7 23.913 -19.5652
1923 1 1 9 23.913 -19.5652
1924 1 1 11 23.913 -19.5652
1925 1 1 13 23.913 -19.5652
1926 1 1 15 23.913 -19.5652
1927 1 2 17 23.913 -19.5652
1928 1 2 19 23.913 -19.5652
1929 1 2 21 23.913 -19.5652
1930 1 2 23 23.913 -19.5652
1931 1 2 25 23.913 -19.5652
1932 1 2 27 23.913 -19.5652
1933 1 1 -27 -23.913 -17.3913
1934 1 1 -25 -23.913 -17.3913
1935 1 1 -23 -23.913 -17.3913
1936 1 1 -21 -23.913 -17.3913
1937 1 1 -19 -23.913 -17.3913
1938 1 1 -17 -23.913 -17.3913
1939 1 1 -15 -23.913 -17.3913
1940 1 1 -13 -23.913 -17.3913
1941 1 2 -11 -23.913 -17.3913
1942 1 2 -9 -23.913 -17.3913
1943 1 2 -7 -23.913 -17.3913
1944 1 2 -5 -23.913 -17.3913
1945 1 2 -3 -23.913 -17.3913
1946 1 2 -1 -23.913 -17.3913
1947 1 1 -27 -21.7391 -17.3913
1948 1 1 -25 -21.7391 -17.3913
1949 1 1 -23 -21.7391 -17.3913
1950 1 1 -21 -21.7391 -17.3913
1951 1 1 -19 -21.7391 -17.3913
1952 1 1 -17 -21.7391 -17.3913
1953 1 1 -15 -21.7391 -17.3913
1954 1 1 -13 -21.7391 -17.3913
1955 1 2 -11 -21.7391 -17.3913
1956 1 2 -9 -21.7391 -17.3913
1957 1 2 -7 -21.7391 -17.3913
1958 1 2 -5 -21.7391 -17.3913
1959 1 2 -3 -21.7391 -17.3913
1960 1 2 -1 -21.7391 -17.3913
1961 1 1 -27 -19.5652 -17.3913
1962 1 1 -25 -19.5652 -17.3913
1963 1 1 -23 -19.5652 -17.3913
1964 1 1 -21 -19.5652 -17.3913
1965 1 1 -19 -19.5652 -17.3913
1966 1 1 -17 -19.5652 -17.3913
1967 1 1 -15 -19.5652 -17.3913
1968 1 1 -13 -19.5652 -17.3913
1969 1 2 -11 -19.5652 -17.3913
1970 1 2 -9 -19.5652 -17.3913
1971 1 2 -7 -19.5652 -17.3913
1972 1 2 -5 -19.5652 -17.3913
1973 1 2 -3 -19.5652 -17.3913
1974 1 2 -1 -19.5652 -17.3913
1975 1 1 -27 -17.3913 -17.3913
1976 1 1 -25 -17.3913 -17.3913
1977 1 1 -23 -17.3913 -17.3913
1978 1 1 -21 -17.3913 -17.3913
1979 1 1 -19 -17.3913 -17.3913
1980 1 1 -17 -17.3913 -17.3913
1981 1 1 -15 -17.3913 -17.3913
1982 1 1 -13 -17.3913 -17.3913
1983 1 2 -11 -17.3913 -17.3913
1984 1 2 -9 -17.3913 -17.3913
1985 1 2 -7 -17.3913 -17.3913
1986 1 2 -5 -17.3913 -17.3913
1987 1 2 -3 -17.3913 -17.3913
1988 1 2 -1 -17.3913 -17.3913
1989 1 1 -27 -15.2174 -17.3913
1990 1 1 -25 -15.2174 -17.3913
1991 1 1 -23 -15.2174 -17.3913
1992 1 1 -21 -15.2174 -17.3913
1993 1 1 -19 -15.2174 -17.3913
1994 1 1 -17 -15.2174 -17.3913
1995 1 1 -15 -15.2174 -17.3913
1996 1 1 -13 -15.2174 -17.3913
1997 1 2 -11 -15.2174 -17.3913
1998 1 2 -9 -15.2174 -17.3913
1999 1 2 -7 -15.2174 -17.3913
2000 1 2 -5 -15.2174 -17.3913
2001 1 2 -3 -15.2174 -17.3913
2002 1 2 -1 -15.2174 -17.3913
2003 1 1 -27 -13.0435 -17.3913
2004 1 1 -25 -13.0435 -17.3913
2005 1 1 -23 -13.0435 -17.3913
2006 1 1 -21 -13.0435 -17.3913
2007 1 1 -19 -13.0435 -17.3913
2008 1 1 -17 -13.0435 -17.3913
2009 1 1 -15 -13.0435 -17.3913
2010 1 1 -13 -13.0435 -17.3913
2011 1 2 -11 -13.0435 -17.3913
2012 1 2 -9 -13.0435 -17.3913
2013 1 2 -7 -13.0435 -17.3913
2014 1 2 -5 -13.0435 -17.3913
2015 1 2 -3 -13.0435 -17.3913
2016 1 2 -1 -13.0435 -17.3913
2017 1 1 -27 -10.8696 -17.3913
2018 1 1 -25 -10.8696 -17.3913
2019 1 1 -23 -10.8696 -17.3913
2020 1 1 -21 -10.8696 -17.3913
2021 1 1 -19 -10.8696 -17.3913
2022 1 1 -17 -10.8696 -17.3913
2023 1 1 -15 -10.8696 -17.3913
2024 1 1 -13 -10.8696 -17.3913
2025 1 2 -11 -10.8696 -17.3913
2026 1 2 -9 -10.8696 -17.3913
2027 1 2 -7 -10.8696 -17.3913
2028 1 2 -5 -10.8696 -17.3913
2029 1 2 -3 -10.8696 -17.3913
2030 1 2 -1 -10.8696 -17.3913
2031 1 1 -27 -8.6957 -17.3913
2032 1 1 -25 -8.6957 -17.3913
2033 1 1 -23 -8.6957 -17.3913
2034 1 1 -21 -8.6957 -17.3913
2035 1 1 -19 -8.6957 -17.3913
2036 1 1 -17 -8.6957 -17.3913
2037 1 1 -15 -8.6957 -17.3913
2038 1 1 -13 -8.6957 -17.3913
2039 1 2 -11 -8.6957 -17.3913
2040 1 2 -9 -8.6957 -17.3913
2041 1 2 -7 -8.6957 -17.3913
2042 1 2 -5 -8.6957 -17.3913
2043 1 2 -3 -8.6957 -17.3913
2044 1 2 -1 -8.6957 -17.3913
2045 1 1 -27 -6.5217 -17.3913
2046 1 1 -25 -6.5217 -17.3913
2047 1 1 -23 -6.5217 -17.3913
2048 1 1 -21 -6.5217 -17.3913
2049 1 1 -19 -6.5217 -17.3913
2050 1 1 -17 -6.5217 -17.3913
2051 1 1 -15 -6.5217 -17.3913
2052 1 1 -13 -6.5217 -17.3913
2053 1 2 -11 -6.5217 -17.3913
2054 1 2 -9 -6.5217 -17.3913
2055 1 2 -7 -6.5217 -17.3913
2056 1 2 -5 -6.5217 -17.3913
2057 1 2 -3 -6.5217 -17.3913
2058 1 2 -1 -6.5217 -17.3913
2059 1 1 -27 -4.3478 -17.3913
2060 1 1 -25 -4.3478 -17.3913
2061 1 1 -23 -4.3478 -17.3913
2062 1 1 -21 -4.3478 -17.3913
2063 1 1 -19 -4.3478 -17.3913
2064 1 1 -17 -4.3478 -17.3913
2065 1 1 -15 -4.3478 -17.3913
2066 1 1 -13 -4.3478 -17.3913
2067 1 2 -11 -4.3478 -17.3913
2068 1 2 -9 -4.3478 -17.3913
2069 1 2 -7 -4.3478 -17.3913
2070 1 2 -5 -4.3478 -17.3913
2071 1 2 -3 -4.3478 -17.3913
2072 1 2 -1 -4.3478 -17.3913
2073 1 1 -27 -2.1739 -17.3913
2074 1 1 -25 -2.1739 -17.3913
2075 1 1 -23 -2.1739 -17.3913
2076 1 1 -21 -2.1739 -17.3913
2077 1 1 -19 -2.1739 -17.3913
2078 1 1 -17 -2.1739 -17.3913
2079 1 1 -15 -2.1739 -17.3913
2080 1 1 -13 -2.1739 -17.3913
2081 1 2 -11 -2.1739 -17.3913
2082 1 2 -9 -2.1739 -17.3913
2083 1 2 -7 -2.1739 -17.3913
2084 1 2 -5 -2.1739 -17.3913
2085 1 2 -3 -2.1739 -17.3913
2086 1 2 -1 -2.1739 -17.3913
2087 1 1 -27 0 -17.3913
2088 1 1 -25 0 -17.3913
2089 1 1 -23 0 -17.3913
2090 1 1 -21 0 -17.3913
2091 1 1 -19 0 -17.3913
2092 1 1 -17 0 -17.3913
2093 1 1 -15 0 -17.3913
2094 1 1 -13 0 -17.3913
2095 1 2 -11 0 -17.3913
2096 1 2 -9 0 -17.3913
2097 1 2 -7 0 -17.3913
2098 1 2 -5 0 -17.3913
2099 1 2 -3 0 -17.3913
2100 1 2 -1 0 -17.3913
2101 1 1 -27 2.1739 -17.3913
2102 1 1 -25 2.1739 -17.3913
2103 1 1 -23 2.1739 -17.3913
2104 1 1 -21 2.1739 -17.3913
2105 1 1 -19 2.1739 -17.3913
2106 1 1 -17 2.1739 -17.3913
2107 1 1 -15 2.1739 -17.3913
2108 1 1 -13 2.1739 -17.3913
2109 1 2 -11 2.1739 -17.3913
2110 1 2 -9 2.1739 -17.3913
2111 1 2 -7 2.1739 -17.3913
2112 1 2 -5 2.1739 -17.3913
2113 1 2 -3 2.1739 -17.3913
2114 1 2 -1 2.1739 -17.3913
2115 1 1 -27 4.3478 -17.3913
2116 1 1 -25 4.3478 -17.3913
2117 1 1 -23 4.3478 -17.3913
2118 1 1 -21 4.3478 -17.3913
2119 1 1 -19 4.3478 -17.3913
2120 1 1 -17 4.3478 -17.3913
2121 1 1 -15 4.3478 -17.3913
2122 1 1 -13 4.3478 -17.3913
2123 1 2 -11 4.3478 -17.3913
2124 1 2 -9 4.3478 -17.3913
2125 1 2 -7 4.3478 -17.3913
2126 1 2 -5 4.3478 -17.3913
2127 1 2 -3 4.3478 -17.3913
2128 1 2 -1 4.3478 -17.3913
2129 1 1 -27 6.5217 -17.3913
2130 1 1 -25 6.5217 -17.3913
2131 1 1 -23 6.5217 -17.3913
2132 1 1 -21 6.5217 -17.3913
2133 1 1 -19 6.5217 -17.3913
2134 1 1 -17 6.5217 -17.3913
2135 1 1 -15 6.5217 -17.3913
2136 1 1 -13 6.5217 -17.3913
2137 1 2 -11 6.5217 -17.3913
2138 1 2 -9 6.5217 -17.3913
2139 1 2 -7 6.5217 -17.3913
2140 1 2 -5 6.5217 -17.3913
2141 1 2 -3 6.5217 -17.3913
2142 1 2 -1 6.5217 -17.3913
2143 1 1 -27 8.6957 -17.3913
2144 1 1 -25 8.6957 -17.3913
2145 1 1 -23 8.6957 -17.3913
2146 1 1 -21 8.6957 -17.3913
2147 1 1 -19 8.6957 -17.3913
2148 1 1 -17 8.6957 -17.3913
2149 1 1 -15 8.6957 -17.3913
2150 1 1 -13 8.6957 -17.3913
2151 1 2 -11 8.6957 -17.3913
2152 1 2 -9 8.6957 -17.3913
2153 1 2 -7 8.6957 -17.3913
2154 1 2 -5 8.6957 -17.3913
2155 1 2 -3 8.6957 -17.3913
2156 1 2 -1 8.6957 -17.3913
2157 1 1 -27 10.8696 -17.3913
2158 1 1 -25 10.8696 -17.3913
2159 1 1 -23 10.8696 -17.3913
2160 1 1 -21 10.8696 -17.3913
2161 1 1 -19 10.8696 -17.3913
2162 1 1 -17 10.8696 -17.3913
2163 1 1 -15 10.8696 -17.3913
2164 1 1 -13 10.8696 -17.3913
2165 1 2 -11 10.8696 -17.3913
2166 1 2 -9 10.8696 -17.3913
2167 1 2 -7 10.8696 -17.3913
2168 1 2 -5 10.8696 -17.3913
2169 1 2 -3 10.8696 -17.3913
2170 1 2 -1 10.8696 -17.3913
2171 1 1 -27 13.0435 -17.3913
2172 1 1 -25 13.0435 -17.3913
2173 1 1 -23 13.0435 -17.3913
2174 1 1 -21 13.0435 -17.3913
2175 1 1 -19 13.0435 -17.3913
2176 1 1 -17 13.0435 -17.3913
2177 1 1 -15 13.0435 -17.3913
2178 1 1 -13 13.0435 -17.3913
2179 1 2 -11 13.0435 -17.3913
2180 1 2 -9 13.0435 -17.3913
2181 1 2 -7 13.0435 -17.3913
2182 1 2 -5 13.0435 -17.3913
2183 1 2 -3 13.0435 -17.3913
2184 1 2 -1 13.0435 -17.3913
2185 1 1 -27 15.2174 -17.3913
2186 1 1 -25 15.2174 -17.3913
2187 1 1 -23 15.2174 -17.3913
2188 1 1 -21 15.2174 -17.3913
2189 1 1 -19 15.2174 -17.3913
2190 1 1 -17 15.2174 -17.3913
2191 1 1 -15 15.2174 -17.3913
2192 1 1 -13 15.2174 -17.3913
2193 1 2 -11 15.2174 -17.3913
2194 1 2 -9 15.2174 -17.3913
2195 1 2 -7 15.2174 -17.3913
2196 1 2 -5 15.2174 -17.3913
2197 1 2 -3 15.2174 -17.3913
2198 1 2 -1 15.2174 -17.3913
2199 1 1 -27 17.3913 -17.3913
2200 1 1 -25 17.3913 -17.3913
2201 1 1 -23 17.3913 -17.3913
2202 1 1 -21 17.3913 -17.3913
2203 1 1 -19 17.3913 -17.3913
2204 1 1 -17 17.3913 -17.3913
2205 1 1 -15 17.3913 -17.3913
2206 1 1 -13 17.3913 -17.3913
2207 1 2 -11 17.3913 -17.3913
2208 1 2 -9 17.3913 -17.3913
2209 1 2 -7 17.3913 -17.3913
2210 1 2 -5 17.3913 -17.3913
2211 1 2 -3 17.3913 -17.3913
2212 1 2 -1 17.3913 -17.3913
2213 1 1 -27 19.5652 -17.3913
2214 1 1 -25 19.5652 -17.3913
2215 1 1 -23 19.5652 -17.3913
2216 1 1 -21 19.5652 -17.3913
2217 1 1 -19 19.5652 -17.3913
2218 1 1 -17 19.5652 -17.3913
2219 1 1 -15 19.5652 -17.3913
2220 1 1 -13 19.5652 -17.3913
2221 1 2 -11 19.5652 -17.3913
2222 1 2 -9 19.5652 -17.3913
2223 1 2 -7 19.5652 -17.3913
2224 1 2 -5 19.5652 -17.3913
2225 1 2 -3 19.5652 -17.3913
2226 1 2 -1 19.5652 -17.3913
2227 1 1 -27 21.7391 -17.3913
2228 1 1 -25 21.7391 -17.3913
2229 1 1 -23 21.7391 -17.3913
2230 1 1 -21 21.7391 -17.3913
2231 1 1 -19 21.7391 -17.3913
2232 1 1 -17 21.7391 -17.3913
2233 1 1 -15 21.7391 -17.3913
2234 1 1 -13 21.7391 -17.3913
2235 1 2 -11 21.7391 -17.3913
2236 1 2 -9 21.7391 -17.3913
2237 1 2 -7 21.7391 -17.3913
2238 1 2 -5 21.7391 -17.3913
2239 1 2 -3 21.7391 -17.3913
2240 1 2 -1 21.7391 -17.3913
2241 1 1 -27 23.913 -17.3913
2242 1 1 -25 23.913 -17.3913
2243 1 1 -23 23.913 -17.3913
2244 1 1 -21 23.913 -17.3913
2245 1 1 -19 23.913 -17.3913
2246 1 1 -17 23.913 -17.3913
2247 1 1 -15 23.913 -17.3913
2248 1 1 -13 23.913 -17.3913
2249 1 2 -11 23.913 -17.3913
2250 1 2 -9 23.913 -17.3913
2251 1 2 -7 23.913 -17.3913
2252 1 2 -5 23.913 -17.3913
2253 1 2 -3 23.913 -17.3913
2254 1 2 -1 23.913 -17.3913
2255 1 1 1 -23.913 -17.3913
2256 1 1 3 -23.913 -17.3913
2257 1 1 5 -23.913 -17.3913
2258 1 1 7 -23.913 -17.3913
2259 1 1 9 -23.913 -17.3913
2260 1 1 11 -23.913 -17.3913
2261 1 1 13 -23.913 -17.3913
2262 1 1 15 -23.913 -17.3913
2263 1 2 17 -23.913 -17.3913
2264 1 2 19 -23.913 -17.3913
2265 1 2 21 -23.913 -17.3913
2266 1 2 23 -23.913 -17.3913
2267 1 2 25 -23.913 -17.3913
2268 1 2 27 -23.913 -17.3913
2269 1 1 1 -21.7391 -17.3913
2270 1 1 3 -21.7391 -17.3913
2271 1 1 5 -21.7391 -17.3913
2272 1 1 7 -21.7391 -17.3913
2273 1 1 9 -21.7391 -17.3913
2274 1 1 11 -21.7391 -17.3913
2275 1 1 13 -21.7391 -17.3913
2276 1 1 15 -21.7391 -17.3913
2277 1 2 17 -21.7391 -17.3913
2278 1 2 19 -21.7391 -17.3913
2279 1 2 21 -21.7391 -17.3913
2280 1 2 23 -21.7391 -17.3913
2281 1 2 25 -21.7391 -17.3913
2282 1 2 27 -21.7391 -17.3913
2283 1 1 1 -19.5652 -17.3913
2284 1 1 3 -19.5652 -17.3913
2285 1 1 5 -19.5652 -17.3913
2286 1 1 7 -19.5652 -17.3913
2287 1 1 9 -19.5652 -17.3913
2288 1 1 11 -19.5652 -17.3913
2289 1 1 13 -19.5652 -17.3913
2290 1 1 15 -19.5652 -17.3913
2291 1 2 17 -19.5652 -17.3913
2292 1 2 19 -19.5652 -17.3913
2293 1 2 21 -19.5652 -17.3913
2294 1 2 23 -19.5652 -17.3913
2295 1 2 25 -19.5652 -17.3913
2296 1 2 27 -19.5652 -17.3913
2297 1 1 1 -17.3913 -17.3913
2298 1 1 3 -17.3913 -17.3913
2299 1 1 5 -17.3913 -17.3913
2300 1 1 7 -17.3913 -17.3913
2301 1 1 9 -17.3913 -17.3913
2302 1 1 11 -17.3913 -17.3913
2303 1 1 13 -17.3913 -17.3913
2304 1 1 15 -17.3913 -17.3913
2305 1 2 17 -17.3913 -17.3913
2306 1 2 19 -17.3913 -17.3913
2307 1 2 21 -17.3913 -17.3913
2308 1 2 23 -17.3913 -17.3913
2309 1 2 25 -17.3913 -17.3913
2310 1 2 27 -17.3913 -17.3913
2311 1 1 1 -15.2174 -17.3913
2312 1 1 3 -15.2174 -17.3913
2313 1 1 5 -15.2174 -17.3913
2314 1 1 7 -15.2174 -17.3913
2315 1 1 9 -15.2174 -17.3913
2316 1 1 11 -15.2174 -17.3913
2317 1 1 13 -15.2174 -17.3913
2318 1 1 15 -15.2174 -17.3913
2319 1 2 17 -15.2174 -17.3913
2320 1 2 19 -15.2174 -17.3913
2321 1 2 21 -15.2174 -17.3913
2322 1 2 23 -15.2174 -17.3913
2323 1 2 25 -15.2174 -17.3913
2324 1 2 27 -15.2174 -17.3913
2325 1 1 1 -13.0435 -17.3913
2326 1 1 3 -13.0435 -17.3913
2327 1 1 5 -13.0435 -17.3913
2328 1 1 7 -13.0435 -17.3913
2329 1 1 9 -13.0435 -17.3913
2330 1 1 11 -13.0435 -17.3913
2331 1 1 13 -13.0435 -17.3913
2332 1 1 15 -13.0435 -17.3913
2333 1 2 17 -13.0435 -17.3913
2334 1 2 19 -13.0435 -17.3913
2335 1 2 21 -13.0435 -17.3913
2336 1 2 23 -13.0435 -17.3913
2337 1 2 25 -13.0435 -17.3913
2338 1 2 27 -13.0435 -17.3913
2339 1 1 1 -10.8696 -17.3913
2340 1 1 3 -10.8696 -17.3913
2341 1 1 5 -10.8696 -17.3913
2342 1 1 7 -10.8696 -17.3913
2343 1 1 9 -10.8696 -17.3913
2344 1 1 11 -10.8696 -17.3913
2345 1 1 13 -10.8696 -17.3913
2346 1 1 15 -10.8696 -17.3913
2347 1 2 17 -10.8696 -17.3913
2348 1 2 19 -10.8696 -17.3913
2349 1 2 21 -10.8696 -17.3913
2350 1 2 23 -10.8696 -17.3913
2351 1 2 25 -10.8696 -17.3913
2352 1 2 27 -10.8696 -17.3913
2353 1 1 1 -8.6957 -17.3913
2354 1 1 3 -8.6957 -17.3913
2355 1 1 5 -8.6957 -17.3913
2356 1 1 7 -8.6957 -17.3913
2357 1 1 9 -8.6957 -17.3913
2358 1 1 11 -8.6957 -17.3913
2359 1 1 13 -8.6957 -17.3913
2360 1 1 15 -8.6957 -17.3913
2361 1 2 17 -8.6957 -17.3913
2362 1 2 19 -8.6957 -17.3913
2363 1 2 21 -8.6957 -17.3913
2364 1 2 23 -8.6957 -17.3913
2365 1 2 25 -8.6957 -17.3913
2366 1 2 27 -8.6957 -17.3913
2367 1 1 1 -6.5217 -17.3913
2368 1 1 3 -6.5217 -17.3913
2369 1 1 5 -6.5217 -17.3913
2370 1 1 7 -6.5217 -17.3913
2371 1 1 9 -6.5217 -17.3913
2372 1 1 11 -6.5217 -17.3913
2373 1 1 13 -6.5217 -17.3913
2374 1 1 15 -6.5217 -17.3913
2375 1 2 17 -6.5217 -17.3913
2376 1 2 19 -6.5217 -17.3913
2377 1 2 21 -6.5217 -17.3913
2378 1 2 23 -6.5217 -17.3913
2379 1 2 25 -6.5217 -17.3913
2380 1 2 27 -6.5217 -17.3913
2381 1 1 1 -4.3478 -17.3913
2382 1 1 3 -4.3478 -17.3913
2383 1 1 5 -4.3478 -17.3913
2384 1 1 7 -4.3478 -17.3913
2385 1 1 9 -4.3478 -17.3913
2386 1 1 11 -4.3478 -17.3913
2387 1 1 13 -4.3478 -17.3913
2388 1 1 15 -4.3478 -17.3913
2389 1 2 17 -4.3478 -17.3913
2390 1 2 19 -4.3478 -17.3913
2391 1 2 21 -4.3478 -17.3913
2392 1 2 23 -4.3478 -17.3913
2393 1 2 25 -4.3478 -17.3913
2394 1 2 27 -4.3478 -17.3913
2395 1 1 1 -2.1739 -17.3913
2396 1 1 3 -2.1739 -17.3913
2397 1 1 5 -2.1739 -17.3913
2398 1 1 7 -2.1739 -17.3913
2399 1 1 9 -2.1739 -17.3913
2400 1 1 11 -2.1739 -17.3913
2401 1 1 13 -2.1739 -17.3913
2402 1 1 15 -2.1739 -17.3913
2403 1 2 17 -2.1739 -17.3913
2404 1 2 19 -2.1739 -17.3913
2405 1 2 21 -2.1739 -17.3913
2406 1 2 23 -2.1739 -17.3913
2407 1 2 25 -2.1739 -17.3913
2408 1 2 27 -2.1739 -17.3913
2409 1 1 1 0 -17.3913
2410 1 1 3 0 -17.3913
2411 1 1 5 0 -17.3913
2412 1 1 7 0 -17.3913
2413 1 1 9 0 -17.3913
2414 1 1 11 0 -17.3913
2415 1 1 13 0 -17.3913
2416 1 1 15 0 -17.3913
2417 1 2 17 0 -17.3913
2418 1 2 19 0 -17.3913
2419 1 2 21 0 -17.3913
2420 1 2 23 0 -17.3913
2421 1 2 25 0 -17.3913
2422 1 2 27 0 -17.3913
2423 1 1 1 2.1739 -17.3913
2424 1 1 3 2.1739 -17.3913
2425 1 1 5 2.1739 -17.3913
2426 1 1 7 2.1739 -17.3913
2427 1 1 9 2.1739 -17.3913
2428 1 1 11 2.1739 -17.3913
2429 1 1 13 2.1739 -17.3913
2430 1 1 15 2.1739 -17.3913
2431 1 2 17 2.1739 -17.3913
2432 1 2 19 2.1739 -17.3913
2433 1 2 21 2.1739 -17.3913
2434 1 2 23 2.1739 -17.3913
2435 1 2 25 2.1739 -17.3913
2436 1 2 27 2.1739 -17.3913
2437 1 1 1 4.3478 -17.3913
2438 1 1 3 4.3478 -17.3913
2439 1 1 5 4.3478 -17.3913
2440 1 1 7 4.3478 -17.3913
2441 1 1 9 4.3478 -17.3913
2442 1 1 11 4.3478 -17.3913
2443 1 1 13 4.3478 -17.3913
2444 1 1 15 4.3478 -17.3913
2445 1 2 17 4.3478 -17.3913
2446 1 2 19 4.3478 -17.3913
2447 1 2 21 4.3478 -17.3913
2448 1 2 23 4.3478 -17.3913
2449 1 2 25 4.3478 -17.3913
2450 1 2 27 4.3478 -17.3913
2451 1 1 1 6.5217 -17.3913
2452 1 1 3 6.5217 -17.3913
2453 1 1 5 6.5217 -17.3913
2454 1 1 7 6.5217 -17.3913
2455 1 1 9 6.5217 -17.3913
2456 1 1 11 6.5217 -17.3913
2457 1 1 13 6.5217 -17.3913
2458 1 1 15 6.5217 -17.3913
2459 1 2 17 6.5217 -17.3913
2460 1 2 19 6.5217 -17.3913
2461 1 2 21 6.5217 -17.3913
2462 1 2 23 6.5217 -17.3913
2463 1 2 25 6.5217 -17.3913
2464 1 2 27 6.5217 -17.3913
2465 1 1 1 8.6957 -17.3913
2466 1 1 3 8.6957 -17.3913
2467 1 1 5 8.6957 -17.3913
2468 1 1 7 8.6957 -17.3913
2469 1 1 9 8.6957 -17.3913
2470 1 1 11 8.6957 -17.3913
2471 1 1 13 8.6957 -17.3913
2472 1 1 15 8.6957 -17.3913
2473 1 2 17 8.6957 -17.3913
2474 1 2 19 8.6957 -17.3913
2475 1 2 21 8.6957 -17.3913
2476 1 2 23 8.6957 -17.3913
2477 1 2 25 8.6957 -17.3913
2478 1 2 27 8.6957 -17.3913
2479 1 1 1 10.8696 -17.3913
2480 1 1 3 10.8696 -17.3913
2481 1 1 5 10.8696 -17.3913
2482 1 1 7 10.8696 -17.3913
2483 1 1 9 10.8696 -17.3913
2484 1 1 11 10.8696 -17.3913
2485 1 1 13 10.8696 -17.3913
2486 1 1 15 10.8696 -17.3913
2487 1 2 17 10.8696 -17.3913
2488 1 2 19 10.8696 -17.3913
2489 1 2 21 10.8696 -17.3913
2490 1 2 23 10.8696 -17.3913
2491 1 2 25 10.8696 -17.3913
2492 1 2 27 10.8696 -17.3913
2493 1 1 1 13.0435 -17.3913
2494 1 1 3 13.0435 -17.3913
2495 1 1 5 13.0435 -17.3913
2496 1 1 7 13.0435 -17.3913
2497 1 1 9 13.0435 -17.3913
2498 1 1 11 13.0435 -17.3913
2499 1 1 13 13.0435 -17.3913
2500 1 1 15 13.0435 -17.3913
2501 1 2 17 13.0435 -17.3913
2502 1 2 19 13.0435 -17.3913
2503 1 2 21 13.0435 -17.3913
2504 1 2 23 13.0435 -17.3913
2505 1 2 25 13.0435 -17.3913
2506 1 2 27 13.0435 -17.3913
2507 1 1 1 15.2174 -17.3913
2508 1 1 3 15.2174 -17.3913
2509 1 1 5 15.2174 -17.3913
2510 1 1 7 15.2174 -17.3913
2511 1 1 9 15.2174 -17.3913
2512 1 1 11 15.2174 -17.3913
2513 1 1 13 15.2174 -17.3913
2514 1 1 15 15.2174 -17.3913
2515 1 2 17 15.2174 -17.3913
2516 1 2 19 15.2174 -17.3913
2517 1 2 21 15.2174 -17.3913
2518 1 2 23 15.2174 -17.3913
2519 1 2 25 15.2174 -17.3913
2520 1 2 27 15.2174 -17.3913
2521 1 1 1 17.3913 -17.3913
2522 1 1 3 17.3913 -17.3913
2523 1 1 5 17.3913 -17.3913
2524 1 1 7 17.3913 -17.3913
2525 1 1 9 17.3913 -17.3913
2526 1 1 11 17.3913 -17.3913
2527 1 1 13 17.3913 -17.3913
2528 1 1 15 17.3913 -17.3913
2529 1 2 17 17.3913 -17.3913
2530 1 2 19 17.3913 -17.3913
2531 1 2 21 17.3913 -17.3913
2532 1 2 23 17.3913 -17.3913
2533 1 2 25 17.3913 -17.3913
2534 1 2 27 17.3913 -17.3913
2535 1 1 1 19.5652 -17.3913
2536 1 1 3 19.5652 -17.3913
2537 1 1 5 19.5652 -17.3913
2538 1 1 7 19.5652 -17.3913
2539 1 1 9 19.5652 -17.3913
2540 1 1 11 19.5652 -17.3913
2541 1 1 13 19.5652 -17.3913
2542 1 1 15 19.5652 -17.3913
2543 1 2 17 19.5652 -17.3913
2544 1 2 19 19.5652 -17.3913
2545 1 2 21 19.5652 -17.3913
2546 1 2 23 19.5652 -17.3913
2547 1 2 25 19.5652 -17.3913
2548 1 2 27 19.5652 -17.3913
2549 1 1 1 21.7391 -17.3913
2550 1 1 3 21.7391 -17.3913
2551 1 1 5 21.7391 -17.3913
2552 1 1 7 21.7391 -17.3913
2553 1 1 9 21.7391 -17.3913
2554 1 1 11 21.7391 -17.3913
2555 1 1 13 21.7391 -17.3913
2556 1 1 15 21.7391 -17.3913
2557 1 2 17 21.7391 -17.3913
2558 1 2 19 21.7391 -17.3913
2559 1 2 21 21.7391 -17.3913
2560 1 2 23 21.7391 -17.3913
2561 1 2 25 21.7391 -17.3913
2562 1 2 27 21.7391 -17.3913
2563 1 1 1 23.913 -17.3913
2564 1 1 3 23.913 -17.3913
2565 1 1 5 23.913 -17.3913
2566 1 1 7 23.913 -17.3913
2567 1 1 9 23.913 -17.3913
2568 1 1 11 23.913 -17.3913
2569 1 1 13 23.913 -17.3913
2570 1 1 15 23.913 -17.3913
2571 1 2 17 23.913 -17.3913
2572 1 2 19 23.913 -17.3913
2573 1 2 21 23.913 -17.3913
2574 1 2 23 23.913 -17.3913
2575 1 2 25 23.913 -17.3913
2576 1 2 27 23.913 -17.3913
2577 1 1 -27 -23.913 -15.2174
2578 1 1 -25 -23.913 -15.2174
2579 1 1 -23 -23.913 -15.2174
2580 1 1 -21 -23.913 -15.2174
2581 1 1 -19 -23.913 -15.2174
2582 1 1 -17 -23.913 -15.2174
2583 1 1 -15 -23.913 -15.2174
2584 1 1 -13 -23.913 -15.2174
2585 1 2 -11 -23.913 -15.2174
2586 1 2 -9 -23.913 -15.2174
2587 1 2 -7 -23.913 -15.2174
2588 1 2 -5 -23.913 -15.2174
2589 1 2 -3 -23.913 -15.2174
2590 1 2 -1 -23.913 -15.2174
2591 1 1 -27 -21.7391 -15.2174
2592 1 1 -25 -21.7391 -15.2174
2593 1 1 -23 -21.7391 -15.2174
2594 1 1 -21 -21.7391 -15.2174
2595 1 1 -19 -21.7391 -15.2174
2596 1 1 -17 -21.7391 -15.2174
2597 1 1 -15 -21.7391 -15.2174
2598 1 1 -13 -21.7391 -15.2174
2599 1 2 -11 -21.7391 -15.2174
2600 1 2 -9 -21.7391 -15.2174
2601 1 2 -7 -21.7391 -15.2174
2602 1 2 -5 -21.7391 -15.2174
2603 1 2 -3 -21.7391 -15.2174
2604 1 2 -1 -21.7391 -15.2174
2605 1 1 -27 -19.5652 -15.2174
2606 1 1 -25 -19.5652 -15.2174
2607 1 1 -23 -19.5652 -15.2174
2608 1 1 -21 -19.5652 -15.2174
2609 1 1 -19 -19.5652 -15.2174
2610 1 1 -17 -19.5652 -15.2174
2611 1 1 -15 -19.5652 -15.2174
2612 1 1 -13 -19.5652 -15.2174
2613 1 2 -11 -19.5652 -15.2174
2614 1 2 -9 -19.5652 -15.2174
2615 1 2 -7 -19.5652 -15.2174
2616 1 2 -5 -19.5652 -15.2174
2617 1 2 -3 -19.5652 -15.2174
2618 1 2 -1 -19.5652 -15.2174
2619 1 1 -27 -17.3913 -15.2174
2620 1 1 -25 -17.3913 -15.2174
2621 1 1 -23 -17.3913 -15.2174
2622 1 1 -21 -17.3913 -15.2174
2623 1 1 -19 -17.3913 -15.2174
2624 1 1 -17 -17.3913 -15.2174
2625 1 1 -15 -17.3913 -15.2174
2626 1 1 -13 -17.3913 -15.2174
2627 1 2 -11 -17.3913 -15.2174
2628 1 2 -9 -17.3913 -15.2174
2629 1 2 -7 -17.3913 -15.2174
2630 1 2 -5 -17.3913 -15.2174
2631 1 2 -3 -17.3913 -15.2174
2632 1 2 -1 -17.3913 -15.2174
2633 1 1 -27 -15.2174 -15.2174
2634 1 1 -25 -15.2174 -15.2174
2635 1 1 -23 -15.2174 -15.2174
2636 1 1 -21 -15.2174 -15.2174
2637 1 1 -19 -15.2174 -15.2174
2638 1 1 -17 -15.2174 -15.2174
2639 1 1 -15 -15.2174 -15.2174
2640 1 1 -13 -15.2174 -15.2174
2641 1 2 -11 -15.2174 -15.2174
2642 1 2 -9 -15.2174 -15.2174
2643 1 2 -7 -15.2174 -15.2174
2644 1 2 -5 -15.2174 -15.2174
2645 1 2 -3 -15.2174 -15.2174
2646 1 2 -1 -15.2174 -15.2174
2647 1 1 -27 -13.0435 -15.2174
2648 1 1 -25 -13.0435 -15.2174
2649 1 1 -23 -13.0435 -15.2174
2650 1 1 -21 -13.0435 -15.2174
2651 1 1 -19 -13.0435 -15.2174
2652 1 1 -17 -13.0435 -15.2174
2653 1 1 -15 -13.0435 -15.2174
2654 1 1 -13 -13.0435 -15.2174
2655 1 2 -11 -13.0435 -15.2174
2656 1 2 -9 -13.0435 -15.2174
2657 1 2 -7 -13.0435 -15.2174
2658 1 2 -5 -13.0435 -15.2174
2659 1 2 -3 -13.0435 -15.2174
2660 1 2 -1 -13.0435 -15.2174
2661 1 1 -27 -10.8696 -15.2174
2662 1 1 -25 -10.8696 -15.2174
2663 1 1 -23 -10.8696 -15.2174
2664 1 1 -21 -10.8696 -15.2174
2665 1 1 -19 -10.8696 -15.2174
2666 1 1 -17 -10.8696 -15.2174
2667 1 1 -15 -10.8696 -15.2174
2668 1 1 -13 -10.8696 -15.2174
2669 1 2 -11 -10.8696 -15.2174
2670 1 2 -9 -10.8696 -15.2174
2671 1 2 -7 -10.8696 -15.2174
2672 1 2 -5 -10.8696 -15.2174
2673 1 2 -3 -10.8696 -15.2174
2674 1 2 -1 -10.8696 -15.2174
2675 1 1 -27 -8.6957 -15.2174
2676 1 1 -25 -8.6957 -15.2174
2677 1 1 -23 -8.6957 -15.2174
2678 1 1 -21 -8.6957 -15.2174
2679 1 1 -19 -8.6957 -15.2174
2680 1 1 -17 -8.6957 -15.2174
2681 1 1 -15 -8.6957 -15.2174
2682 1 1 -13 -8.6957 -15.2174
2683 1 2 -11 -8.6957 -15.2174
2684 1 2 -9 -8.6957 -15.2174
2685 1 2 -7 -8.6957 -15.2174
2686 1 2 -5 -8.6957 -15.2174
2687 1 2 -3 -8.6957 -15.2174
2688 1 2 -1 -8.6957 -15.2174
2689 1 1 -27 -6.5217 -15.2174
2690 1 1 -25 -6.5217 -15.2174
2691 1 1 -23 -6.5217 -15.2174
2692 1 1 -21 -6.5217 -15.2174
2693 1 1 -19 -6.5217 -15.2174
2694 1 1 -17 -6.5217 -15.2174
2695 1 1 -15 -6.5217 -15.2174
2696 1 1 -13 -6.5217 -15.2174
2697 1 2 -11 -6.5217 -15.2174
2698 1 2 -9 -6.5217 -15.2174
2699 1 2 -7 -6.5217 -15.2174
2700 1 2 -5 -6.5217 -15.2174
2701 1 2 -3 -6.5217 -15.2174
2702 1 2 -1 -6.5217 -15.2174
2703 1 1 -27 -4.3478 -15.2174
2704 1 1 -25 -4.3478 -15.2174
2705 1 1 -23 -4.3478 -15.2174
2706 1 1 -21 -4.3478 -15.2174
2707 1 1 -19 -4.3478 -15.2174
2708 1 1 -17 -4.3478 -15.2174
2709 1 1 -15 -4.3478 -15.2174
2710 1 1 -13 -4.3478 -15.2174
2711 1 2 -11 -4.3478 -15.2174
2712 1 2 -9 -4.3478 -15.2174
2713 1 2 -7 -4.3478 -15.2174
2714 1 2 -5 -4.3478 -15.2174
2715 1 2 -3 -4.3478 -15.2174
2716 1 2 -1 -4.3478 -15.2174
2717 1 1 -27 -2.1739 -15.2174
2718 1 1 -25 -2.1739 -15.2174
2719 1 1 -23 -2.1739 -15.2174
2720 1 1 -21 -2.1739 -15.2174
2721 1 1 -19 -2.1739 -15.2174
2722 1 1 -17 -2.1739 -15.2174
2723 1 1 -15 -2.1739 -15.2174
2724 1 1 -13 -2.1739 -15.2174
2725 1 2 -11 -2.1739 -15.2174
2726 1 2 -9 -2.1739 -15.2174
2727 1 2 -7 -2.1739 -15.2174
2728 1 2 -5 -2.1739 -15.2174
2729 1 2 -3 -2.1739 -15.2174
2730 1 2 -1 -2.1739 -15.2174
2731 1 1 -27 0 -15.2174
2732 1 1 -25 0 -15.2174
2733 1 1 -23 0 -15.2174
2734 1 1 -21 0 -15.2174
2735 1 1 -19 0 -15.2174
2736 1 1 -17 0 -15.2174
2737 1 1 -15 0 -15.2174
2738 1 1 -13 0 -15.2174
2739 1 2 -11 0 -15.2174
2740 1 2 -9 0 -15.2174
2741 1 2 -7 0 -15.2174
2742 1 2 -5 0 -15.2174
2743 1 2 -3 0 -15.2174
2744 1 2 -1 0 -15.2174
2745 1 1 -27 2.1739 -15.2174
2746 1 1 -25 2.1739 -15.2174
2747 1 1 -23 2.1739 -15.2174
2748 1 1 -21 2.1739 -15.2174
2749 1 1 -19 2.1739 -15.2174
2750 1 1 -17 2.1739 -15.2174
2751 1 1 -15 2.1739 -15.2174
2752 1 1 -13 2.1739 -15.2174
2753 1 2 -11 2.1739 -15.2174
2754 1 2 -9 2.1739 -15.2174
2755 1 2 -7 2.1739 -15.2174
2756 1 2 -5 2.1739 -15.2174
2757 1 2 -3 2.1739 -15.2174
2758 1 2 -1 2.1739 -15.2174
2759 1 1 -27 4.3478 -15.2174
2760 1 1 -25 4.3478 -15.2174
2761 1 1 -23 4.3478 -15.2174
2762 1 1 -21 4.3478 -15.2174
2763 1 1 -19 4.3478 -15.2174
2764 1 1 -17 4.3478 -15.2174
2765 1 1 -15 4.3478 -15.2174
2766 1 1 -13 4.3478 -15.2174
2767 1 2 -11 4.3478 -15.2174
2768 1 2 -9 4.3478 -15.2174
2769 1 2 -7 4.3478 -15.2174
2770 1 2 -5 4.3478 -15.2174
2771 1 2 -3 4.3478 -15.2174
2772 1 2 -1 4.3478 -15.2174
2773 1 1 -27 6.5217 -15.2174
2774 1 1 -25 6.5217 -15.2174
2775 1 1 -23 6.5217 -15.2174
2776 1 1 -21 6.5217 -15.2174
2777 1 1 -19 6.5217 -15.2174
2778 1 1 -17 6.5217 -15.2174
2779 1 1 -15 6.5217 -15.2174
2780 1 1 -13 6.5217 -15.2174
2781 1 2 -11 6.5217 -15.2174
2782 1 2 -9 6.5217 -15.2174
2783 1 2 -7 6.5217 -15.2174
2784 1 2 -5 6.5217 -15.2174
2785 1 2 -3 6.5217 -15.2174
2786 1 2 -1 6.5217 -15.2174
2787 1 1 -27 8.6957 -15.2174
2788 1 1 -25 8.6957 -15.2174
2789 1 1 -23 8.6957 -15.2174
2790 1 1 -21 8.6957 -15.2174
2791 1 1 -19 8.6957 -15.2174
2792 1 1 -17 8.6957 -15.2174
2793 1 1 -15 8.6957 -15.2174
2794 1 1 -13 8.6957 -15.2174
2795 1 2 -11 8.6957 -15.2174
2796 1 2 -9 8.6957 -15.2174
2797 1 2 -7 8.6957 -15.2174
2798 1 2 -5 8.6957 -15.2174
2799 1 2 -3 8.6957 -15.2174
2800 1 2 -1 8.6957 -15.2174
2801 1 1 -27 10.8696 -15.2174
2802 1 1 -25 10.8696 -15.2174
2803 1 1 -23 10.8696 -15.2174
2804 1 1 -21 10.8696 -15.2174
2805 1 1 -19 10.8696 -15.2174
2806 1 1 -17 10.8696 -15.2174
2807 1 1 -15 10.8696 -15.2174
2808 1 1 -13 10.8696 -15.2174
2809 1 2 -11 10.8696 -15.2174
2810 1 2 -9 10.8696 -15.2174
2811 1 2 -7 10.8696 -15.2174
2812 1 2 -5 10.8696 -15.2174
2813 1 2 -3 10.8696 -15.2174
2814 1 2 -1 10.8696 -15.2174
2815 1 1 -27 13.0435 -15.2174
2816 1 1 -25 13.0435 -15.2174
2817 1 1 -23 13.0435 -15.2174
2818 1 1 -21 13.0435 -15.2174
2819 1 1 -19 13.0435 -15.2174
2820 1 1 -17 13.0435 -15.2174
2821 1 1 -15 13.0435 -15.2174
2822 1 1 -13 13.0435 -15.2174
2823 1 2 -11 13.0435 -15.2174
2824 1 2 -9 13.0435 -15.2174
2825 1 2 -7 13.0435 -15.2174
2826 1 2 -5 13.0435 -15.2174
2827 1 2 -3 13.0435 -15.2174
2828 1 2 -1 13.0435 -15.2174
2829 1 1 -27 15.2174 -15.2174
2830 1 1 -25 15.2174 -15.2174
2831 1 1 -23 15.2174 -15.2174
2832 1 1 -21 15.2174 -15.2174
2833 1 1 -19 15.2174 -15.2174
2834 1 1 -17 15.2174 -15.2174
2835 1 1 -15 15.2174 -15.2174
2836 1 1 -13 15.2174 -15.2174
2837 1 2 -11 15.2174 -15.2174
2838 1 2 -9 15.2174 -15.2174
2839 1 2 -7 15.2174 -15.2174
2840 1 2 -5 15.2174 -15.2174
2841 1 2 -3 15.2174 -15.2174
2842 1 2 -1 15.2174 -15.2174
2843 1 1 -27 17.3913 -15.2174
2844 1 1 -25 17.3913 -15.2174
2845 1 1 -23 17.3913 -15.2174
2846 1 1 -21 17.3913 -15.2174
2847 1 1 -19 17.3913 -15.2174
2848 1 1 -17 17.3913 -15.2174
2849 1 1 -15 17.3913 -15.2174
2850 1 1 -13 17.3913 -15.2174
2851 1 2 -11 17.3913 -15.2174
2852 1 2 -9 17.3913 -15.2174
2853 1 2 -7 17.3913 -15.2174
2854 1 2 -5 17.3913 -15.2174
2855 1 2 -3 17.3913 -15.2174
2856 1 2 -1 17.3913 -15.2174
2857 1 1 -27 19.5652 -15.2174
2858 1 1 -25 19.5652 -15.2174
2859 1 1 -23 19.5652 -15.2174
2860 1 1 -21 19.5652 -15.2174
2861 1 1 -19 19.5652 -15.2174
2862 1 1 -17 19.5652 -15.2174
2863 1 1 -15 19.5652 -15.2174
2864 1 1 -13 19.5652 -15.2174
2865 1 2 -11 19.5652 -15.2174
2866 1 2 -9 19.5652 -15.2174
2867 1 2 -7 19.5652 -15.2174
2868 1 2 -5 19.5652 -15.2174
2869 1 2 -3 19.5652 -15.2174
2870 1 2 -1 19.5652 -15.2174
2871 1 1 -27 21.7391 -15.2174
2872 1 1 -25 21.7391 -15.2174
2873 1 1 -23 21.7391 -15.2174
2874 1 1 -21 21.7391 -15.2174
2875 1 1 -19 21.7391 -15.2174
2876 1 1 -17 21.7391 -15.2174
2877 1 1 -15 21.7391 -15.2174
2878 1 1 -13 21.7391 -15.2174
2879 1 2 -11 21.7391 -15.2174
2880 1 2 -9 21.7391 -15.2174
2881 1 2 -7 21.7391 -15.2174
2882 1 2 -5 21.7391 -15.2174
2883 1 2 -3 21.7391 -15.2174
2884 1 2 -1 21.7391 -15.2174
2885 1 1 -27 23.913 -15.2174
2886 1 1 -25 23.913 -15.2174
2887 1 1 -23 23.913 -15.2174
2888 1 1 -21 23.913 -15.2174
2889 1 1 -19 23.913 -15.2174
2890 1 1 -17 23.913 -15.2174
2891 1 1 -15 23.913 -15.2174
2892 1 1 -13 23.913 -15.2174
2893 1 2 -11 23.913 -15.2174
2894 1 2 -9 23.913 -15.2174
2895 1 2 -7 23.913 -15.2174
2896 1 2 -5 23.913 -15.2174
2897 1 2 -3 23.913 -15.2174
2898 1 2 -1 23.913 -15.2174
2899 1 1 1 -23.913 -15.2174
2900 1 1 3 -23.913 -15.2174
2901 1 1 5 -23.913 -15.2174
2902 1 1 7 -23.913 -15.2174
2903 1 1 9 -23.913 -15.2174
2904 1 1 11 -23.913 -15.2174
2905 1 1 13 -23.913 -15.2174
2906 1 1 15 -23.913 -15.2174
2907 1 2 17 -23.913 -15.2174
2908 1 2 19 -23.913 -15.2174
2909 1 2 21 -23.913 -15.2174
2910 1 2 23 -23.913 -15.2174
2911 1 2 25 -23.913 -15.2174
2912 1 2 27 -23.913 -15.2174
2913 1 1 1 -21.7391 -15.2174
2914 1 1 3 -21.7391 -15.2174
2915 1 1 5 -21.7391 -15.2174
2916 1 1 7 -21.7391 -15.2174
2917 1 1 9 -21.7391 -15.2174
2918 1 1 11 -21.7391 -15.2174
2919 1 1 13 -21.7391 -15.2174
2920 1 1 15 -21.7391 -15.2174
2921 1 2 17 -21.7391 -15.2174
2922 1 2 19 -21.7391 -15.2174
2923 1 2 21 -21.7391 -15.2174
2924 1 2 23 -21.7391 -15.2174
2925 1 2 25 -21.7391 -15.2174
2926 1 2 27 -21.7391 -15.2174
2927 1 1 1 -19.5652 -15.2174
2928 1 1 3 -19.5652 -15.2174
2929 1 1 5 -19.5652 -15.2174
2930 1 1 7 -19.5652 -15.2174
2931 1 1 9 -19.5652 -15.2174
2932 1 1 11 -19.5652 -15.2174
2933 1 1 13 -19.5652 -15.2174
2934 1 1 15 -19.5652 -15.2174
2935 1 2 17 -19.5652 -15.2174
2936 1 2 19 -19.5652 -15.2174
2937 1 2 21 -19.5652 -15.2174
2938 1 2 23 -19.5652 -15.2174
2939 1 2 25 -19.5652 -15.2174
2940 1 2 27 -19.5652 -15.2174
2941 1 1 1 -17.3913 -15.2174
2942 1 1 3 -17.3913 -15.2174
2943 1 1 5 -17.3913 -15.2174
2944 1 1 7 -17.3913 -15.2174
2945 1 1 9 -17.3913 -15.2174
2946 1 1 11 -17.3913 -15.2174
2947 1 1 13 -17.3913 -15.2174
2948 1 1 15 -17.3913 -15.2174
2949 1 2 17 -17.3913 -15.2174
2950 1 2 19 -17.3913 -15.2174
2951 1 2 21 -17.3913 -15.2174
2952 1 2 23 -17.3913 -15.2174
2953 1 2 25 -17.3913 -15.2174
2954 1 2 27 -17.3913 -15.2174
2955 1 1 1 -15.2174 -15.2174
2956 1 1 3 -15.2174 -15.2174
2957 1 1 5 -15.2174 -15.2174
2958 1 1 7 -15.2174 -15.2174
2959 1 1 9 -15.2174 -15.2174
2960 1 1 11 -15.2174 -15.2174
2961 1 1 13 -15.2174 -15.2174
2962 1 1 15 -15.2174 -15.2174
2963 1 2 17 -15.2174 -15.2174
2964 1 2 19 -15.2174 -15.2174
2965 1 2 21 -15.2174 -15.2174
2966 1 2 23 -15.2174 -15.2174
2967 1 2 25 -15.2174 -15.2174
2968 1 2 27 -15.2174 -15.2174
2969 1 1 1 -13.0435 -15.2174
2970 1 1 3 -13.0435 -15.2174
2971 1 1 5 -13.0435 -15.2174
2972 1 1 7 -13.0435 -15.2174
2973 1 1 9 -13.0435 -15.2174
2974 1 1 11 -13.0435 -15.2174
2975 1 1 13 -13.0435 -15.2174
2976 1 1 15 -13.0435 -15.2174
2977 1 2 17 -13.0435 -15.2174
2978 1 2 19 -13.0435 -15.2174
2979 1 2 21 -13.0435 -15.2174
2980 1 2 23 -13.0435 -15.2174
2981 1 2 25 -13.0435 -15.2174
2982 1 2 27 -13.0435 -15.2174
2983 1 1 1 -10.8696 -15.2174
2984 1 1 3 -10.8696 -15.2174
2985 1 1 5 -10.8696 -15.2174
2986 1 1 7 -10.8696 -15.2174
2987 1 1 9 -10.8696 -15.2174
2988 1 1 11 -10.8696 -15.2174
2989 1 1 13 -10.8696 -15.2174
2990 1 1 15 -10.8696 -15.2174
2991 1 2 17 -10.8696 -15.2174
2992 1 2 19 -10.8696 -15.2174
2993 1 2 21 -10.8696 -15.2174
2994 1 2 23 -10.8696 -15.2174
2995 1 2 25 -10.8696 -15.2174
2996 1 2 27 -10.8696 -15.2174
2997 1 1 1 -8.6957 -15.2174
2998 1 1 3 -8.6957 -15.2174
2999 1 1 5 -8.6957 -15.2174
3000 1 1 7 -8.6957 -15.2174
3001 1 1 9 -8.6957 -15.2174
3002 1 1 11 -8.6957 -15.2174
3003 1 1 13 -8.6957 -15.2174
3004 1 1 15 -8.6957 -15.2174
3005 1 2 17 -8.6957 -15.2174
3006 1 2 19 -8.6957 -15.2174
3007 1 2 21 -8.6957 -15.2174
3008 1 2 23 -8.6957 -15.2174
3009 1 2 25 -8.6957 -15.2174
3010 1 2 27 -8.6957 -15.2174
3011 1 1 1 -6.5217 -15.2174
3012 1 1 3 -6.5217 -15.2174
3013 1 1 5 -6.5217 -15.2174
3014 1 1 7 -6.5217 -15.2174
3015 1 1 9 -6.5217 -15.2174
3016 1 1 11 -6.5217 -15.2174
3017 1 1 13 -6.5217 -15.2174
3018 1 1 15 -6.5217 -15.2174
3019 1 2 17 -6.5217 -15.2174
3020 1 2 19 -6.5217 -15.2174
3021 1 2 21 -6.5217 -15.2174
3022 1 2 23 -6.5217 -15.2174
3023 1 2 25 -6.5217 -15.2174
3024 1 2 27 -6.5217 -15.2174
3025 1 1 1 -4.3478 -15.2174
3026 1 1 3 -4.3478 -15.2174
3027 1 1 5 -4.3478 -15.2174
3028 1 1 7 -4.3478 -15.2174
3029 1 1 9 -4.3478 -15.2174
3030 1 1 11 -4.3478 -15.2174
3031 1 1 13 -4.3478 -15.2174
3032 1 1 15 -4.3478 -15.2174
3033 1 2 17 -4.3478 -15.2174
3034 1 2 19 -4.3478 -15.2174
3035 1 2 21 -4.3478 -15.2174
3036 1 2 23 -4.3478 -15.2174
3037 1 2 25 -4.3478 -15.2174
3038 1 2 27 -4.3478 -15.2174
3039 1 1 1 -2.1739 -15.2174
3040 1 1 3 -2.1739 -15.2174
3041 1 1 5 -2.1739 -15.2174
3042 1 1 7 -2.1739 -15.2174
3043 1 1 9 -2.1739 -15.2174
3044 1 1 11 -2.1739 -15.2174
3045 1 1 13 -2.1739 -15.2174
3046 1 1 15 -2.1739 -15.2174
3047 1 2 17 -2.1739 -15.2174
3048 1 2 19 -2.1739 -15.2174
3049 1 2 21 -2.1739 -15.2174
3050 1 2 23 -2.1739 -15.2174
3051 1 2 25 -2.1739 -15.2174
3052 1 2 27 -2.1739 -15.2174
3053 1 1 1 0 -15.2174
3054 1 1 3 0 -15.2174
3055 1 1 5 0 -15.2174
3056 1 1 7 0 -15.2174
3057 1 1 9 0 -15.2174
3058 1 1 11 0 -15.2174
3059 1 1 13 0 -15.2174
3060 1 1 15 0 -15.2174
3061 1 2 17 0 -15.2174
3062 1 2 19 0 -15.2174
3063 1 2 21 0 -15.2174
3064 1 2 23 0 -15.2174
3065 1 2 25 0 -15.2174
3066 1 2 27 0 -15.2174
3067 1 1 1 2.1739 -15.2174
3068 1 1 3 2.1739 -15.2174
3069 1 1 5 2.1739 -15.2174
3070 1 1 7 2.1739 -15.2174
3071 1 1 9 2.1739 -15.2174
3072 1 1 11 2.1739 -15.2174
3073 1 1 13 2.1739 -15.2174
3074 1 1 15 2.1739 -15.2174
3075 1 2 17 2.1739 -15.2174
3076 1 2 19 2.1739 -15.2174
3077 1 2 21 2.1739 -15.2174
3078 1 2 23 2.1739 -15.2174
3079 1 2 25 2.1739 -15.2174
3080 1 2 27 2.1739 -15.2174
3081 1 1 1 4.3478 -15.2174
3082 1 1 3 4.3478 -15.2174
3083 1 1 5 4.3478 -15.2174
3084 1 1 7 4.3478 -15.2174
3085 1 1 9 4.3478 -15.2174
3086 1 1 11 4.3478 -15.2174
3087 1 1 13 4.3478 -15.2174
3088 1 1 15 4.3478 -15.2174
3089 1 2 17 4.3478 -15.2174
3090 1 2 19 4.3478 -15.2174
3091 1 2 21 4.3478 -15.2174
3092 1 2 23 4.3478 -15.2174
3093 1 2 25 4.3478 -15.2174
3094 1 2 27 4.3478 -15.2174
3095 1 1 1 6.5217 -15.2174
3096 1 1 3 6.5217 -15.2174
3097 1 1 5 6.5217 -15.2174
3098 1 1 7 6.5217 -15.2174
3099 1 1 9 6.5217 -15.2174
3100 1 1 11 6.5217 -15.2174
3101 1 1 13 6.5217 -15.2174
3102 1 1 15 6.5217 -15.2174
3103 1 2 17 6.5217 -15.2174
3104 1 2 19 6.5217 -15.2174
3105 1 2 21 6.5217 -15.2174
3106 1 2 23 6.5217 -15.2174
3107 1 2 25 6.5217 -15.2174
3108 1 2 27 6.5217 -15.2174
3109 1 1 1 8.6957 -15.2174
3110 1 1 3 8.6957 -15.2174
3111 1 1 5 8.6957 -15.2174
3112 1 1 7 8.6957 -15.2174
3113 1 1 9 8.6957 -15.2174
3114 1 1 11 8.6957 -15.2174
3115 1 1 13 8.6957 -15.2174
3116 1 1 15 8.6957 -15.2174
3117 1 2 17 8.6957 -15.2174
3118 1 2 19 8.6957 -15.2174
3119 1 2 21 8.6957 -15.2174
3120 1 2 23 8.6957 -15.2174
3121 1 2 25 8.6957 -15.2174
3122 1 2 27 8.6957 -15.2174
3123 1 1 1 10.8696 -15.2174
3124 1 1 3 10.8696 -15.2174
3125 1 1 5 10.8696 -15.2174
3126 1 1 7 10.8696 -15.2174
3127 1 1 9 10.8696 -15.2174
3128 1 1 11 10.8696 -15.2174
3129 1 1 13 10.8696 -15.2174
3130 1 1 15 10.8696 -15.2174
3131 1 2 17 10.8696 -15.2174
3132 1 2 19 10.8696 -15.2174
3133 1 2 21 10.8696 -15.2174
3134 1 2 23 10.8696 -15.2174
3135 1 2 25 10.8696 -15.2174
3136 1 2 27 10.8696 -15.2174
3137 1 1 1 13.0435 -15.2174
3138 1 1 3 13.0435 -15.2174
3139 1 1 5 13.0435 -15.2174
3140 1 1 7 13.0435 -15.2174
3141 1 1 9 13.0435 -15.2174
3142 1 1 11 13.0435 -15.2174
3143 1 1 13 13.0435 -15.2174
3144 1 1 15 13.0435 -15.2174
3145 1 2 17 13.0435 -15.2174
3146 1 2 19 13.0435 -15.2174
3147 1 2 21 13.0435 -15.2174
3148 1 2 23 13.0435 -15.2174
3149 1 2 25 13.0435 -15.2174
3150 1 2 27 13.0435 -15.2174
3151 1 1 1 15.2174 -15.2174
3152 1 1 3 15.2174 -15.2174
3153 1 1 5 15.2174 -15.2174
3154 1 1 7 15.2174 -15.2174
3155 1 1 9 15.2174 -15.2174
3156 1 1 11 15.2174 -15.2174
3157 1 1 13 15.2174 -15.2174
3158 1 1 15 15.2174 -15.2174
3159 1 2 17 15.2174 -15.2174
3160 1 2 19 15.2174 -15.2174
3161 1 2 21 15.2174 -15.2174
3162 1 2 23 15.2174 -15.2174
3163 1 2 25 15.2174 -15.2174
3164 1 2 27 15.2174 -15.2174
3165 1 1 1 17.3913 -15.2174
3166 1 1 3 17.3913 -15.2174
3167 1 1 5 17.3913 -15.2174
3168 1 1 7 17.3913 -15.2174
3169 1 1 9 17.3913 -15.2174
3170 1 1 11 17.3913 -15.2174
3171 1 1 13 17.3913 -15.2174
3172 1 1 15 17.3913 -15.2174
3173 1 2 17 17.3913 -15.2174
3174 1 2 19 17.3913 -15.2174
3175 1 2 21 17.3913 -15.2174
3176 1 2 23 17.3913 -15.2174
3177 1 2 25 17.3913 -15.2174
3178 1 2 27 17.3913 -15.2174
3179 1 1 1 19.5652 -15.2174
3180 1 1 3 19.5652 -15.2174
3181 1 1 5 19.5652 -15.2174
3182 1 1 7 19.5652 -15.2174
3183 1 1 9 19.5652 -15.2174
3184 1 1 11 19.5652 -15.2174
3185 1 1 13 19.5652 -15.2174
3186 1 1 15 19.5652 -15.2174
3187 1 2 17 19.5652 -15.2174
3188 1 2 19 19.5652 -15.2174
3189 1 2 21 19.5652 -15.2174
3190 1 2 23 19.5652 -15.2174
3191 1 2 25 19.5652 -15.2174
3192 1 2 27 19.5652 -15.2174
3193 1 1 1 21.7391 -15.2174
3194 1 1 3 21.7391 -15.2174
3195 1 1 5 21.7391 -15.2174
3196 1 1 7 21.7391 -15.2174
3197 1 1 9 21.7391 -15.2174
3198 1 1 11 21.7391 -15.2174
3199 1 1 13 21.7391 -15.2174
3200 1 1 15 21.7391 -15.2174
3201 1 2 17 21.7391 -15.2174
3202 1 2 19 21.7391 -15.2174
3203 1 2 21 21.7391 -15.2174
3204 1 2 23 21.7391 -15.2174
3205 1 2 25 21.7391 -15.2174
3206 1 2 27 21.7391 -15.2174
3207 1 1 1 23.913 -15.2174
3208 1 1 3 23.913 -15.2174
3209 1 1 5 23.913 -15.2174
3210 1 1 7 23.913 -15.2174
3211 1 1 9 23.913 -15.2174
3212 1 1 11 23.913 -15.2174
3213 1 1 13 23.913 -15.2174
3214 1 1 15 23.913 -15.2174
3215 1 2 17 23.913 -15.2174
3216 1 2 19 23.913 -15.2174
3217 1 2 21 23.913 -15.2174
3218 1 2 23 23.913 -15.2174
3219 1 2 25 23.913 -15.2174
3220 1 2 27 23.913 -15.2174
3221 1 1 -27 -23.913 -13.0435
3222 1 1 -25 -23.913 -13.0435
3223 1 1 -23 -23.913 -13.0435
3224 1 1 -21 -23.913 -13.0435
3225 1 1 -19 -23.913 -13.0435
3226 1 1 -17 -23.913 -13.0435
3227 1 1 -15 -23.913 -13.0435
3228 1 1 -13 -23.913 -13.0435
3229 1 2 -11 -23.913 -13.0435
3230 1 2 -9 -23.913 -13.0435
3231 1 2 -7 -23.913 -13.0435
3232 1 2 -5 -23.913 -13.0435
3233 1 2 -3 -23.913 -13.0435
3234 1 2 -1 -23.913 -13.0435
3235 1 1 -27 -21.7391 -13.0435
3236 1 1 -25 -21.7391 -13.0435
3237 1 1 -23 -21.7391 -13.0435
3238 1 1 -21 -21.7391 -13.0435
3239 1 1 -19 -21.7391 -13.0435
3240 1 1 -17 -21.7391 -13.0435
3241 1 1 -15 -21.7391 -13.0435
3242 1 1 -13 -21.7391 -13.0435
3243 1 2 -11 -21.7391 -13.0435
3244 1 2 -9 -21.7391 -13.0435
3245 1 2 -7 -21.7391 -13.0435
3246 1 2 -5 -21.7391 -13.0435
3247 1 2 -3 -21.7391 -13.0435
3248 1 2 -1 -21.7391 -13.0435
3249 1 1 -27 -19.5652 -13.0435
3250 1 1 -25 -19.5652 -13.0435
3251 1 1 -23 -19.5652 -13.0435
3252 1 1 -21 -19.5652 -13.0435
3253 1 1 -19 -19.5652 -13.0435
3254 1 1 -17 -19.5652 -13.0435
3255 1 1 -15 -19.5652 -13.0435
3256 1 1 -13 -19.5652 -13.0435
3257 1 2 -11 -19.5652 -13.0435
3258 1 2 -9 -19.5652 -13.0435
3259 1 2 -7 -19.5652 -13.0435
3260 1 2 -5 -19.5652 -13.0435
3261 1 2 -3 -19.5652 -13.0435
3262 1 2 -1 -19.5652 -13.0435
3263 1 1 -27 -17.3913 -13.0435
3264 1 1 -25 -17.3913 -13.0435
3265 1 1 -23 -17.3913 -13.0435
3266 1 1 -21 -17.3913 -13.0435
3267 1 1 -19 -17.3913 -13.0435
3268 1 1 -17 -17.3913 -13.0435
3269 1 1 -15 -17.3913 -13.0435
3270 1 1 -13 -17.3913 -13.0435
3271 1 2 -11 -17.3913 -13.0435
3272 1 2 -9 -17.3913 -13.0435
3273 1 2 -7 -17.3913 -13.0435
3274 1 2 -5 -17.3913 -13.0435
3275 1 2 -3 -17.3913 -13.0435
3276 1 2 -1 -17.3913 -13.0435
3277 1 1 -27 -15.2174 -13.0435
3278 1 1 -25 -15.2174 -13.0435
3279 1 1 -23 -15.2174 -13.0435
3280 1 1 -21 -15.2174 -13.0435
3281 1 1 -19 -15.2174 -13.0435
3282 1 1 -17 -15.2174 -13.0435
3283 1 1 -15 -15.2174 -13.0435
3284 1 1 -13 -15.2174 -13.0435
3285 1 2 -11 -15.2174 -13.0435
3286 1 2 -9 -15.2174 -13.0435
3287 1 2 -7 -15.2174 -13.0435
3288 1 2 -5 -15.2174 -13.0435
3289 1 2 -3 -15.2174 -13.0435
3290 1 2 -1 -15.2174 -13.0435
3291 1 1 -27 -13.0435 -13.0435
3292 1 1 -25 -13.0435 -13.0435
3293 1 1 -23 -13.0435 -13.0435
3294 1 1 -21 -13.0435 -13.0435
3295 1 1 -19 -13.0435 -13.0435
3296 1 1 -17 -13.0435 -13.0435
3297 1 1 -15 -13.0435 -13.0435
3298 1 1 -13 -13.0435 -13.0435
3299 1 2 -11 -13.0435 -13.0435
3300 1 2 -9 -13.0435 -13.0435
3301 1 2 -7 -13.0435 -13.0435
3302 1 2 -5 -13.0435 -13.0435
3303 1 2 -3 -13.0435 -13.0435
3304 1 2 -1 -13.0435 -13.0435
3305 1 1 -27 -10.8696 -13.0435
3306 1 1 -25 -10.8696 -13.0435
3307 1 1 -23 -10.8696 -13.0435
3308 1 1 -21 -10.8696 -13.0435
3309 1 1 -19 -10.8696 -13.0435
3310 1 1 -17 -10.8696 -13.0435
3311 1 1 -15 -10.8696 -13.0435
3312 1 1 -13 -10.8696 -13.0435
3313 1 2 -11 -10.8696 -13.0435
3314 1 2 -9 -10.8696 -13.0435
3315 1 2 -7 -10.8696 -13.0435
3316 1 2 -5 -10.8696 -13.0435
3317 1 2 -3 -10.8696 -13.0435
3318 1 2 -1 -10.8696 -13.0435
3319 1 1 -27 -8.6957 -13.0435
3320 1 1 -25 -8.6957 -13.0435
3321 1 1 -23 -8.6957 -13.0435
3322 1 1 -21 -8.6957 -13.0435
3323 1 1 -19 -8.6957 -13.0435
3324 1 1 -17 -8.6957 -13.0435
3325 1 1 -15 -8.6957 -13.0435
3326 1 1 -13 -8.6957 -13.0435
3327 1 2 -11 -8.6957 -13.0435
3328 1 2 -9 -8.6957 -13.0435
3329 1 2 -7 -8.6957 -13.0435
3330 1 2 -5 -8.6957 -13.0435
3331 1 2 -3 -8.6957 -13.0435
3332 1 2 -1 -8.6957 -13.0435
3333 1 1 -27 -6.5217 -13.0435
3334 1 1 -25 -6.5217 -13.0435
3335 1 1 -23 -6.5217 -13.0435
3336 1 1 -21 -6.5217 -13.0435
3337 1 1 -19 -6.5217 -13.0435
3338 1 1 -17 -6.5217 -13.0435
3339 1 1 -15 -6.5217 -13.0435
3340 1 1 -13 -6.5217 -13.0435
3341 1 2 -11 -6.5217 -13.0435
3342 1 2 -9 -6.5217 -13.0435
3343 1 2 -7 -6.5217 -13.0435
3344 1 2 -5 -6.5217 -13.0435
3345 1 2 -3 -6.5217 -13.0435
3346 1 2 -1 -6.5217 -13.0435
3347 1 1 -27 -4.3478 -13.0435
3348 1 1 -25 -4.3478 -13.0435
3349 1 1 -23 -4.3478 -13.0435
3350 1 1 -21 -4.3478 -13.0435
3351 1 1 -19 -4.3478 -13.0435
3352 1 1 -17 -4.3478 -13.0435
3353 1 1 -15 -4.3478 -13.0435
3354 1 1 -13 -4.3478 -13.0435
3355 1 2 -11 -4.3478 -13.0435
3356 1 2 -9 -4.3478 -13.0435
3357 1 2 -7 -4.3478 -13.0435
3358 1 2 -5 -4.3478 -13.0435
3359 1 2 -3 -4.3478 -13.0435
3360 1 2 -1 -4.3478 -13.0435
3361 1 1 -27 -2.1739 -13.0435
3362 1 1 -25 -2.1739 -13.0435
3363 1 1 -23 -2.1739 -13.0435
3364 1 1 -21 -2.1739 -13.0435
3365 1 1 -19 -2.1739 -13.0435
3366 1 1 -17 -2.1739 -13.0435
3367 1 1 -15 -2.1739 -13.0435
3368 1 1 -13 -2.1739 -13.0435
3369 1 2 -11 -2.1739 -13.0435
3370 1 2 -9 -2.1739 -13.0435
3371 1 2 -7 -2.1739 -13.0435
3372 1 2 -5 -2.1739 -13.0435
3373 1 2 -3 -2.1739 -13.0435
3374 1 2 -1 -2.1739 -13.0435
3375 1 1 -27 0 -13.0435
3376 1 1 -25 0 -13.0435
3377 1 1 -23 0 -13.0435
3378 1 1 -21 0 -13.0435
3379 1 1 -19 0 -13.0435
3380 1 1 -17 0 -13.0435
3381 1 1 -15 0 -13.0435
3382 1 1 -13 0 -13.0435
3383 1 2 -11 0 -13.0435
3384 1 2 -9 0 -13.0435
3385 1 2 -7 0 -13.0435
3386 1 2 -5 0 -13.0435
3387 1 2 -3 0 -13.0435
3388 1 2 -1 0 -13.0435
3389 1 1 -27 2.1739 -13.0435
3390 1 1 -25 2.1739 -13.0435
3391 1 1 -23 2.1739 -13.0435
3392 1 1 -21 2.1739 -13.0435
3393 1 1 -19 2.1739 -13.0435
3394 1 1 -17 2.1739 -13.0435
3395 1 1 -15 2.1739 -13.0435
3396 1 1 -13 2.1739 -13.0435
3397 1 2 -11 2.1739 -13.0435
3398 1 2 -9 2.1739 -13.0435
3399 1 2 -7 2.1739 -13.0435
3400 1 2 -5 2.1739 -13.0435
3401 1 2 -3 2.1739 -13.0435
3402 1 2 -1 2.1739 -13.0435
3403 1 1 -27 4.3478 -13.0435
3404 1 1 -25 4.3478 -13.0435
3405 1 1 -23 4.3478 -13.0435
3406 1 1 -21 4.3478 -13.0435
3407 1 1 -19 4.3478 -13.0435
3408 1 1 -17 4.3478 -13.0435
3409 1 1 -15 4.3478 -13.0435
3410 1 1 -13 4.3478 -13.0435
3411 1 2 -11 4.3478 -13.0435
3412 1 2 -9 4.3478 -13.0435
3413 1 2 -7 4.3478 -13.0435
3414 1 2 -5 4.3478 -13.0435
3415 1 2 -3 4.3478 -13.0435
3416 1 2 -1 4.3478 -13.0435
3417 1 1 -27 6.5217 -13.0435
3418 1 1 -25 6.5217 -13.0435
3419 1 1 -23 6.5217 -13.0435
3420 1 1 -21 6.5217 -13.0435
3421 1 1 -19 6.5217 -13.0435
3422 1 1 -17 6.5217 -13.0435
3423 1 1 -15 6.5217 -13.0435
3424 1 1 -13 6.5217 -13.0435
3425 1 2 -11 6.5217 -13.0435
3426 1 2 -9 6.5217 -13.0435
3427 1 2 -7 6.5217 -13.0435
3428 1 2 -5 6.5217 -13.0435
3429 1 2 -3 6.5217 -13.0435
3430 1 2 -1 6.5217 -13.0435
3431 1 1 -27 8.6957 -13.0435
3432 1 1 -25 8.6957 -13.0435
3433 1 1 -23 8.6957 -13.0435
3434 1 1 -21 8.6957 -13.0435
3435 1 1 -19 8.6957 -13.0435
3436 1 1 -17 8.6957 -13.0435
3437 1 1 -15 8.6957 -13.0435
3438 1 1 -13 8.6957 -13.0435
3439 1 2 -11 8.6957 -13.0435
3440 1 2 -9 8.6957 -13.0435
3441 1 2 -7 8.6957 -13.0435
3442 1 2 -5 8.6957 -13.0435
3443 1 2 -3 8.6957 -13.0435
3444 1 2 -1 8.6957 -13.0435
3445 1 1 -27 10.8696 -13.0435
3446 1 1 -25 10.8696 -13.0435
3447 1 1 -23 10.8696 -13.0435
3448 1 1 -21 10.8696 -13.0435
3449 1 1 -19 10.8696 -13.0435
3450 1 1 -17 10.8696 -13.0435
3451 1 1 -15 10.8696 -13.0435
3452 1 1 -13 10.8696 -13.0435
3453 1 2 -11 10.8696 -13.0435
3454 1 2 -9 10.8696 -13.0435
3455 1 2 -7 10.8696 -13.0435
3456 1 2 -5 10.8696 -13.0435
3457 1 2 -3 10.8696 -13.0435
3458 1 2 -1 10.8696 -13.0435
3459 1 1 -27 13.0435 -13.0435
3460 1 1 -25 13.0435 -13.0435
3461 1 1 -23 13.0435 -13.0435
3462 1 1 -21 13.0435 -13.0435
3463 1 1 -19 13.0435 -13.0435
3464 1 1 -17 13.0435 -13.0435
3465 1 1 -15 13.0435 -13.0435
3466 1 1 -13 13.0435 -13.0435
3467 1 2 -11 13.0435 -13.0435
3468 1 2 -9 13.0435 -13.0435
3469 1 2 -7 13.0435 -13.0435
3470 1 2 -5 13.0435 -13.0435
3471 1 2 -3 13.0435 -13.0435
3472 1 2 -1 13.0435 -13.0435
3473 1 1 -27 15.2174 -13.0435
3474 1 1 -25 15.2174 -13.0435
3475 1 1 -23 15.2174 -13.0435
3476 1 1 -21 15.2174 -13.0435
3477 1 1 -19 15.2174 -13.0435
3478 1 1 -17 15.2174 -13.0435
3479 1 1 -15 15.2174 -13.0435
3480 1 1 -13 15.2174 -13.0435
3481 1 2 -11 15.2174 -13.0435
3482 1 2 -9 15.2174 -13.0435
3483 1 2 -7 15.2174 -13.0435
3484 1 2 -5 15.2174 -13.0435
3485 1 2 -3 15.2174 -13.0435
3486 1 2 -1 15.2174 -13.0435
3487 1 1 -27 17.3913 -13.0435
3488 1 1 -25 17.3913 -13.0435
3489 1 1 -23 17.3913 -13.0435
3490 1 1 -21 17.3913 -13.0435
3491 1 1 -19 17.3913 -13.0435
3492 1 1 -17 17.3913 -13.0435
3493 1 1 -15 17.3913 -13.0435
3494 1 1 -13 17.3913 -13.0435
3495 1 2 -11 17.3913 -13.0435
3496 1 2 -9 17.3913 -13.0435
3497 1 2 -7 17.3913 -13.0435
3498 1 2 -5 17.3913 -13.0435
3499 1 2 -3 17.3913 -13.0435
3500 1 2 -1 17.3913 -13.0435
3501 1 1 -27 19.5652 -13.0435
3502 1 1 -25 19.5652 -13.0435
3503 1 1 -23 19.5652 -13.0435
3504 1 1 -21 19.5652 -13.0435
3505 1 1 -19 19.5652 -13.0435
3506 1 1 -17 19.5652 -13.0435
3507 1 1 -15 19.5652 -13.0435
3508 1 1 -13 19.5652 -13.0435
3509 1 2 -11 19.5652 -13.0435
3510 1 2 -9 19.5652 -13.0435
3511 1 2 -7 19.5652 -13.0435
3512 1 2 -5 19.5652 -13.0435
3513 1 2 -3 19.5652 -13.0435
3514 1 2 -1 19.5652 -13.0435
3515 1 1 -27 21.7391 -13.0435
3516 1 1 -25 21.7391 -13.0435
3517 1 1 -23 21.7391 -13.0435
3518 1 1 -21 21.7391 -13.0435
3519 1 1 -19 21.7391 -13.0435
3520 1 1 -17 21.7391 -13.0435
3521 1 1 -15 21.7391 -13.0435
3522 1 1 -13 21.7391 -13.0435
3523 1 2 -11 21.7391 -13.0435
3524 1 2 -9 21.7391 -13.0435
3525 1 2 -7 21.7391 -13.0435
3526 1 2 -5 21.7391 -13.0435
3527 1 2 -3 21.7391 -13.0435
3528 1 2 -1 21.7391 -13.0435
3529 1 1 -27 23.913 -13.0435
3530 1 1 -25 23.913 -13.0435
3531 1 1 -23 23.913 -13.0435
3532 1 1 -21 23.913 -13.0435
3533 1 1 -19 23.913 -13.0435
3534 1 1 -17 23.913 -13.0435
3535 1 1 -15 23.913 -13.0435
3536 1 1 -13 23.913 -13.0435
3537 1 2 -11 23.913 -13.0435
3538 1 2 -9 23.913 -13.0435
3539 1 2 -7 23.913 -13.0435
3540 1 2 -5 23.913 -13.0435
3541 1 2 -3 23.913 -13.0435
3542 1 2 -1 23.913 -13.0435
3543 1 1 1 -23.913 -13.0435
3544 1 1 3 -23.913 -13.0435
3545 1 1 5 -23.913 -13.0435
3546 1 1 7 -23.913 -13.0435
3547 1 1 9 -23.913 -13.0435
3548 1 1 11 -23.913 -13.0435
3549 1 1 13 -23.913 -13.0435
3550 1 1 15 -23.913 -13.0435
3551 1 2 17 -23.913 -13.0435
3552 1 2 19 -23.913 -13.0435
3553 1 2 21 -23.913 -13.0435
3554 1 2 23 -23.913 -13.0435
3555 1 2 25 -23.913 -13.0435
3556 1 2 27 -23.913 -13.0435
3557 1 1 1 -21.7391 -13.0435
3558 1 1 3 -21.7391 -13.0435
3559 1 1 5 -21.7391 -13.0435
3560 1 1 7 -21.7391 -13.0435
3561 1 1 9 -21.7391 -13.0435
3562 1 1 11 -21.7391 -13.0435
3563 1 1 13 -21.7391 -13.0435
3564 1 1 15 -21.7391 -13.0435
3565 1 2 17 -21.7391 -13.0435
3566 1 2 19 -21.7391 -13.0435
3567 1 2 21 -21.7391 -13.0435
3568 1 2 23 -21.7391 -13.0435
3569 1 2 25 -21.7391 -13.0435
3570 1 2 27 -21.7391 -13.0435
3571 1 1 1 -19.5652 -13.0435
3572 1 1 3 -19.5652 -13.0435
3573 1 1 5 -19.5652 -13.0435
3574 1 1 7 -19.5652 -13.0435
3575 1 1 9 -19.5652 -13.0435
3576 1 1 11 -19.5652 -13.0435
3577 1 1 13 -19.5652 -13.0435
3578 1 1 15 -19.5652 -13.0435
3579 1 2 17 -19.5652 -13.0435
3580 1 2 19 -19.5652 -13.0435
3581 1 2 21 -19.5652 -13.0435
3582 1 2 23 -19.5652 -13.0435
3583 1 2 25 -19.5652 -13.0435
3584 1 2 27 -19.5652 -13.0435
3585 1 1 1 -17.3913 -13.0435
3586 1 1 3 -17.3913 -13.0435
3587 1 1 5 -17.3913 -13.0435
3588 1 1 7 -17.3913 -13.0435
3589 1 1 9 -17.3913 -13.0435
3590 1 1 11 -17.3913 -13.0435
3591 1 1 13 -17.3913 -13.0435
3592 1 1 15 -17.3913 -13.0435
3593 1 2 17 -17.3913 -13.0435
3594 1 2 19 -17.3913 -13.0435
3595 1 2 21 -17.3913 -13.0435
3596 1 2 23 -17.3913 -13.0435
3597 1 2 25 -17.3913 -13.0435
3598 1 2 27 -17.3913 -13.0435
3599 1 1 1 -15.2174 -13.0435
3600 1 1 3 -15.2174 -13.0435
3601 1 1 5 -15.2174 -13.0435
3602 1 1 7 -15.2174 -13.0435
3603 1 1 9 -15.2174 -13.0435
3604 1 1 11 -15.2174 -13.0435
3605 1 1 13 -15.2174 -13.0435
3606 1 1 15 -15.2174 -13.0435
3607 1 2 17 -15.2174 -13.0435
3608 1 2 19 -15.2174 -13.0435
3609 1 2 21 -15.2174 -13.0435
3610 1 2 23 -15.2174 -13.0435
3611 1 2 25 -15.2174 -13.0435
3612 1 2 27 -15.2174 -13.0435
3613 1 1 1 -13.0435 -13.0435
3614 1 1 3 -13.0435 -13.0435
3615 1 1 5 -13.0435 -13.0435
3616 1 1 7 -13.0435 -13.0435
3617 1 1 9 -13.0435 -13.0435
3618 1 1 11 -13.0435 -13.0435
3619 1 1 13 -13.0435 -13.0435
3620 1 1 15 -13.0435 -13.0435
3621 1 2 17 -13.0435 -13.0435
3622 1 2 19 -13.0435 -13.0435
3623 1 2 21 -13.0435 -13.0435
3624 1 2 23 -13.0435 -13.0435
3625 1 2 25 -13.0435 -13.0435
3626 1 2 27 -13.0435 -13.0435
3627 1 1 1 -10.8696 -13.0435
3628 1 1 3 -10.8696 -13.0435
3629 1 1 5 -10.8696 -13.0435
3630 1 1 7 -10.8696 -13.0435
3631 1 1 9 -10.8696 -13.0435
3632 1 1 11 -10.8696 -13.0435
3633 1 1 13 -10.8696 -13.0435
3634 1 1 15 -10.8696 -13.0435
3635 1 2 17 -10.8696 -13.0435
3636 1 2 19 -10.8696 -13.0435
3637 1 2 21 -10.8696 -13.0435
3638 1 2 23 -10.8696 -13.0435
3639 1 2 25 -10.8696 -13.0435
3640 1 2 27 -10.8696 -13.0435
3641 1 1 1 -8.6957 -13.0435
3642 1 1 3 -8.6957 -13.0435
3643 1 1 5 -8.6957 -13.0435
3644 1 1 7 -8.6957 -13.0435
3645 1 1 9 -8.6957 -13.0435
3646 1 1 11 -8.6957 -13.0435
3647 1 1 13 -8.6957 -13.0435
3648 1 1 15 -8.6957 -13.0435
3649 1 2 17 -8.6957 -13.0435
3650 1 2 19 -8.6957 -13.0435
3651 1 2 21 -8.6957 -13.0435
3652 1 2 23 -8.6957 -13.0435
3653 1 2 25 -8.6957 -13.0435
3654 1 2 27 -8.6957 -13.0435
3655 1 1 1 -6.5217 -13.0435
3656 1 1 3 -6.5217 -13.0435
3657 1 1 5 -6.5217 -13.0435
3658 1 1 7 -6.5217 -13.0435
3659 1 1 9 -6.5217 -13.0435
3660 1 1 11 -6.5217 -13.0435
3661 1 1 13 -6.5217 -13.0435
3662 1 1 15 -6.5217 -13.0435
3663 1 2 17 -6.5217 -13.0435
3664 1 2 19 -6.5217 -13.0435
3665 1 2 21 -6.5217 -13.0435
3666 1 2 23 -6.5217 -13.0435
3667 1 2 25 -6.5217 -13.0435
3668 1 2 27 -6.5217 -13.0435
3669 1 1 1 -4.3478 -13.0435
3670 1 1 3 -4.3478 -13.0435
3671 1 1 5 -4.3478 -13.0435
3672 1 1 7 -4.3478 -13.0435
3673 1 1 9 -4.3478 -13.0435
3674 1 1 11 -4.3478 -13.0435
3675 1 1 13 -4.3478 -13.0435
3676 1 1 15 -4.3478 -13.0435
3677 1 2 17 -4.3478 -13.0435
3678 1 2 19 -4.3478 -13.0435
3679 1 2 21 -4.3478 -13.0435
3680 1 2 23 -4.3478 -13.0435
3681 1 2 25 -4.3478 -13.0435
3682 1 2 27 -4.3478 -13.0435
3683 1 1 1 -2.1739 -13.0435
3684 1 1 3 -2.1739 -13.0435
3685 1 1 5 -2.1739 -13.0435
3686 1 1 7 -2.1739 -13.0435
3687 1 1 9 -2.1739 -13.0435
3688 1 1 11 -2.1739 -13.0435
3689 1 1 13 -2.1739 -13.0435
3690 1 1 15 -2.1739 -13.0435
3691 1 2 17 -2.1739 -13.0435
3692 1 2 19 -2.1739 -13.0435
3693 1 2 21 -2.1739 -13.0435
3694 1 2 23 -2.1739 -13.0435
3695 1 2 25 -2.1739 -13.0435
3696 1 2 27 -2.1739 -13.0435
3697 1 1 1 0 -13.0435
3698 1 1 3 0 -13.0435
3699 1 1 5 0 -13.0435
3700 1 1 7 0 -13.0435
3701 1 1 9 0 -13.0435
3702 1 1 11 0 -13.0435
3703 1 1 13 0 -13.0435
3704 1 1 15 0 -13.0435
3705 1 2 17 0 -13.0435
3706 1 2 19 0 -13.0435
3707 1 2 21 0 -13.0435
3708 1 2 23 0 -13.0435
3709 1 2 25 0 -13.0435
3710 1 2 27 0 -13.0435
3711 1 1 1 2.1739 -13.0435
3712 1 1 3 2.1739 -13.0435
3713 1 1 5 2.1739 -13.0435
3714 1 1 7 2.1739 -13.0435
3715 1 1 9 2.1739 -13.0435
3716 1 1 11 2.1739 -13.0435
3717 1 1 13 2.1739 -13.0435
3718 1 1 15 2.1739 -13.0435
3719 1 2 17 2.1739 -13.0435
3720 1 2 19 2.1739 -13.0435
3721 1 2 21 2.1739 -13.0435
3722 1 2 23 2.1739 -13.0435
3723 1 2 25 2.1739 -13.0435
3724 1 2 27 2.1739 -13.0435
3725 1 1 1 4.3478 -13.0435
3726 1 1 3 4.3478 -13.0435
3727 1 1 5 4.3478 -13.0435
3728 1 1 7 4.3478 -13.0435
3729 1 1 9 4.3478 -13.0435
3730 1 1 11 4.3478 -13.0435
3731 1 1 13 4.3478 -13.0435
3732 1 1 15 4.3478 -13.0435
3733 1 2 17 4.3478 -13.0435
3734 1 2 19 4.3478 -13.0435
3735 1 2 21 4.3478 -13.0435
3736 1 2 23 4.3478 -13.0435
3737 1 2 25 4.3478 -13.0435
3738 1 2 27 4.3478 -13.0435
3739 1 1 1 6.5217 -13.0435
3740 1 1 3 6.5217 -13.0435
3741 1 1 5 6.5217 -13.0435
3742 1 1 7 6.5217 -13.0435
3743 1 1 9 6.5217 -13.0435
3744 1 1 11 6.5217 -13.0435
3745 1 1 13 6.5217 -13.0435
3746 1 1 15 6.5217 -13.0435
3747 1 2 17 6.5217 -13.0435
3748 1 2 19 6.5217 -13.0435
3749 1 2 21 6.5217 -13.0435
3750 1 2 23 6.5217 -13.0435
3751 1 2 25 6.5217 -13.0435
3752 1 2 27 6.5217 -13.0435
3753 1 1 1 8.6957 -13.0435
3754 1 1 3 8.6957 -13.0435
3755 1 1 5 8.6957 -13.0435
3756 1 1 7 8.6957 -13.0435
3757 1 1 9 8.6957 -13.0435
3758 1 1 11 8.6957 -13.0435
3759 1 1 13 8.6957 -13.0435
3760 1 1 15 8.6957 -13.0435
3761 1 2 17 8.6957 -13.0435
3762 1 2 19 8.6957 -13.0435
3763 1 2 21 8.6957 -13.0435
3764 1 2 23 8.6957 -13.0435
3765 1 2 25 8.6957 -13.0435
3766 1 2 27 8.6957 -13.0435
3767 1 1 1 10.8696 -13.0435
3768 1 1 3 10.8696 -13.0435
3769 1 1 5 10.8696 -13.0435
3770 1 1 7 10.8696 -13.0435
3771 1 1 9 10.8696 -13.0435
3772 1 1 11 10.8696 -13.0435
3773 1 1 13 10.8696 -13.0435
3774 1 1 15 10.8696 -13.0435
3775 1 2 17 10.8696 -13.0435
3776 1 2 19 10.8696 -13.0435
3777 1 2 21 10.8696 -13.0435
3778 1 2 23 10.8696 -13.0435
3779 1 2 25 10.8696 -13.0435
3780 1 2 27 10.8696 -13.0435
3781 1 1 1 13.0435 -13.0435
3782 1 1 3 13.0435 -13.0435
3783 1 1 5 13.0435 -13.0435
3784 1 1 7 13.0435 -13.0435
3785 1 1 9 13.0435 -13.0435
3786 1 1 11 13.0435 -13.0435
3787 1 1 13 13.0435 -13.0435
3788 1 1 15 13.0435 -13.0435
3789 1 2 17 13.0435 -13.0435
3790 1 2 19 13.0435 -13.0435
3791 1 2 21 13.0435 -13.0435
3792 1 2 23 13.0435 -13.0435
3793 1 2 25 13.0435 -13.0435
3794 1 2 27 13.0435 -13.0435
3795 1 1 1 15.2174 -13.0435
3796 1 1 3 15.2174 -13.0435
3797 1 1 5 15.2174 -13.0435
3798 1 1 7 15.2174 -13.0435
3799 1 1 9 15.2174 -13.0435
3800 1 1 11 15.2174 -13.0435
3801 1 1 13 15.2174 -13.0435
3802 1 1 15 15.2174 -13.0435
3803 1 2 17 15.2174 -13.0435
3804 1 2 19 15.2174 -13.0435
3805 1 2 21 15.2174 -13.0435
3806 1 2 23 15.2174 -13.0435
3807 1 2 25 15.2174 -13.0435
3808 1 2 27 15.2174 -13.0435
3809 1 1 1 17.3913 -13.0435
3810 1 1 3 17.3913 -13.0435
3811 1 1 5 17.3913 -13.0435
3812 1 1 7 17.3913 -13.0435
3813 1 1 9 17.3913 -13.0435
3814 1 1 11 17.3913 -13.0435
3815 1 1 13 17.3913 -13.0435
3816 1 1 15 17.3913 -13.0435
3817 1 2 17 17.3913 -13.0435
3818 1 2 19 17.3913 -13.0435
3819 1 2 21 17.3913 -13.0435
3820 1 2 23 17.3913 -13.0435
3821 1 2 25 17.3913 -13.0435
3822 1 2 27 17.3913 -13.0435
3823 1 1 1 19.5652 -13.0435
3824 1 1 3 19.5652 -13.0435
3825 1 1 5 19.5652 -13.0435
3826 1 1 7 19.5652 -13.0435
3827 1 1 9 19.5652 -13.0435
3828 1 1 11 19.5652 -13.0435
3829 1 1 13 19.5652 -13.0435
3830 1 1 15 19.5652 -13.0435
3831 1 2 17 19.5652 -13.0435
3832 1 2 19 19.5652 -13.0435
3833 1 2 21 19.5652 -13.0435
3834 1 2 23 19.5652 -13.0435
3835 1 2 25 19.5652 -13.0435
3836 1 2 27 19.5652 -13.0435
3837 1 1 1 21.7391 -13.0435
3838 1 1 3 21.7391 -13.0435
3839 1 1 5 21.7391 -13.0435
3840 1 1 7 21.7391 -13.0435
3841 1 1 9 21.7391 -13.0435
3842 1 1 11 21.7391 -13.0435
3843 1 1 13 21.7391 -13.0435
3844 1 1 15 21.7391 -13.0435
3845 1 2 17 21.7391 -13.0435
3846 1 2 19 21.7391 -13.0435
3847 1 2 21 21.7391 -13.0435
3848 1 2 23 21.7391 -13.0435
3849 1 2 25 21.7391 -13.0435
3850 1 2 27 21.7391 -13.0435
3851 1 1 1 23.913 -13.0435
3852 1 1 3 23.913 -13.0435
3853 1 1 5 23.913 -13.0435
3854 1 1 7 23.913 -13.0435
3855 1 1 9 23.913 -13.0435
3856 1 1 11 23.913 -13.0435
3857 1 1 13 23.913 -13.0435
3858 1 1 15 23.913 -13.0435
3859 1 2 17 23.913 -13.0435
3860 1 2 19 23.913 -13.0435
3861 1 2 21 23.913 -13.0435
3862 1 2 23 23.913 -13.0435
3863 1 2 25 23.913 -13.0435
3864 1 2 27 23.913 -13.0435
3865 1 1 -27 -23.913 -10.8696
3866 1 1 -25 -23.913 -10.8696
3867 1 1 -23 -23.913 -10.8696
3868 1 1 -21 -23.913 -10.8696
3869 1 1 -19 -23.913 -10.8696
3870 1 1 -17 -23.913 -10.8696
3871 1 1 -15 -23.913 -10.8696
3872 1 1 -13 -23.913 -10.8696
3873 1 2 -11 -23.913 -10.8696
3874 1 2 -9 -23.913 -10.8696
3875 1 2 -7 -23.913 -10.8696
3876 1 2 -5 -23.913 -10.8696
3877 1 2 -3 -23.913 -10.8696
3878 1 2 -1 -23.913 -10.8696
3879 1 1 -27 -21.7391 -10.8696
3880 1 1 -25 -21.7391 -10.8696
3881 1 1 -23 -21.7391 -10.8696
3882 1 1 -21 -21.7391 -10.8696
3883 1 1 -19 -21.7391 -10.8696
3884 1 1 -17 -21.7391 -10.8696
3885 1 1 -15 -21.7391 -10.8696
3886 1 1 -13 -21.7391 -10.8696
3887 1 2 -11 -21.7391 -10.8696
3888 1 2 -9 -21.7391 -10.8696
3889 1 2 -7 -21.7391 -10.8696
3890 1 2 -5 -21.7391 -10.8696
3891 1 2 -3 -21.7391 -10.8696
3892 1 2 -1 -21.7391 -10.8696
3893 1 1 -27 -19.5652 -10.8696
3894 1 1 -25 -19.5652 -10.8696
3895 1 1 -23 -19.5652 -10.8696
3896 1 1 -21 -19.5652 -10.8696
3897 1 1 -19 -19.5652 -10.8696
3898 1 1 -17 -19.5652 -10.8696
3899 1 1 -15 -19.5652 -10.8696
3900 1 1 -13 -19.5652 -10.8696
3901 1 2 -11 -19.5652 -10.8696
3902 1 2 -9 -19.5652 -10.8696
3903 1 2 -7 -19.5652 -10.8696
3904 1 2 -5 -19.5652 -10.8696
3905 1 2 -3 -19.5652 -10.8696
3906 1 2 -1 -19.5652 -10.8696
3907 1 1 -27 -17.3913 -10.8696
3908 1 1 -25 -17.3913 -10.8696
3909 1 1 -23 -17.3913 -10.8696
3910 1 1 -21 -17.3913 -10.8696
3911 1 1 -19 -17.3913 -10.8696
3912 1 1 -17 -17.3913 -10.8696
3913 1 1 -15 -17.3913 -10.8696
3914 1 1 -13 -17.3913 -10.8696
3915 1 2 -11 -17.3913 -10.8696
3916 1 2 -9 -17.3913 -10.8696
3917 1 2 -7 -17.3913 -10.8696
3918 1 2 -5 -17.3913 -10.8696
3919 1 2 -3 -17.3913 -10.8696
3920 1 2 -1 -17.3913 -10.8696
3921 1 1 -27 -15.2174 -10.8696
3922 1 1 -25 -15.2174 -10.8696
3923 1 1 -23 -15.2174 -10.8696
3924 1 1 -21 -15.2174 -10.8696
3925 1 1 -19 -15.2174 -10.8696
3926 1 1 -17 -15.2174 -10.8696
3927 1 1 -15 -15.2174 -10.8696
3928 1 1 -13 -15.2174 -10.8696
3929 1 2 -11 -15.2174 -10.8696
3930 1 2 -9 -15.2174 -10.8696
3931 1 2 -7 -15.2174 -10.8696
3932 1 2 -5 -15.2174 -10.8696
3933 1 2 -3 -15.2174 -10.8696
3934 1 2 -1 -15.2174 -10.8696
3935 1 1 -27 -13.0435 -10.8696
3936 1 1 -25 -13.0435 -10.8696
3937 1 1 -23 -13.0435 -10.8696
3938 1 1 -21 -13.0435 -10.8696
3939 1 1 -19 -13.0435 -10.8696
3940 1 1 -17 -13.0435 -10.8696
3941 1 1 -15 -13.0435 -10.8696
3942 1 1 -13 -13.0435 -10.8696
3943 1 2 -11 -13.0435 -10.8696
3944 1 2 -9 -13.0435 -10.8696
3945 1 2 -7 -13.0435 -10.8696
3946 1 2 -5 -13.0435 -10.8696
3947 1 2 -3 -13.0435 -10.8696
3948 1 2 -1 -13.0435 -10.8696
3949 1 1 -27 -10.8696 -10.8696
3950 1 1 -25 -10.8696 -10.8696
3951 1 1 -23 -10.8696 -10.8696
3952 1 1 -21 -10.8696 -10.8696
3953 1 1 -19 -10.8696 -10.8696
3954 1 1 -17 -10.8696 -10.8696
3955 1 1 -15 -10.8696 -10.8696
3956 1 1 -13 -10.8696 -10.8696
3957 1 2 -11 -10.8696 -10.8696
3958 1 2 -9 -10.8696 -10.8696
3959 1 2 -7 -10.8696 -10.8696
3960 1 2 -5 -10.8696 -10.8696
3961 1 2 -3 -10.8696 -10.8696
3962 1 2 -1 -10.8696 -10.8696
3963 1 1 -27 -8.6957 -10.8696
3964 1 1 -25 -8.6957 -10.8696
3965 1 1 -23 -8.6957 -10.8696
3966 1 1 -21 -8.6957 -10.8696
3967 1 1 -19 -8.6957 -10.8696
3968 1 1 -17 -8.6957 -10.8696
3969 1 1 -15 -8.6957 -10.8696
3970 1 1 -13 -8.6957 -10.8696
3971 1 2 -11 -8.6957 -10.8696
3972 1 2 -9 -8.6957 -10.8696
3973 1 2 -7 -8.6957 -10.8696
3974 1 2 -5 -8.6957 -10.8696
3975 1 2 -3 -8.6957 -10.8696
3976 1 2 -1 -8.6957 -10.8696
3977 1 1 -27 -6.5217 -10.8696
3978 1 1 -25 -6.5217 -10.8696
3979 1 1 -23 -6.5217 -10.8696
3980 1 1 -21 -6.5217 -10.8696
3981 1 1 -19 -6.5217 -10.8696
3982 1 1 -17 -6.5217 -10.8696
3983 1 1 -15 -6.5217 -10.8696
3984 1 1 -13 -6.5217 -10.8696
3985 1 2 -11 -6.5217 -10.8696
3986 1 2 -9 -6.5217 -10.8696
3987 1 2 -7 -6.5217 -10.8696
3988 1 2 -5 -6.5217 -10.8696
3989 1 2 -3 -6.5217 -10.8696
3990 1 2 -1 -6.5217 -10.8696
3991 1 1 -27 -4.3478 -10.8696
3992 1 1 -25 -4.3478 -10.8696
3993 1 1 -23 -4.3478 -10.8696
3994 1 1 -21 -4.3478 -10.8696
3995 1 1 -19 -4.3478 -10.8696
3996 1 1 -17 -4.3478 -10.8696
3997 1 1 -15 -4.3478 -10.8696
3998 1 1 -13 -4.3478 -10.8696
3999 1 2 -11 -4.3478 -10.8696
4000 1 2 -9 -4.3478 -10.8696
4001 1 2 -7 -4.3478 -10.8696
4002 1 2 -5 -4.3478 -10.8696
4003 1 2 -3 -4.3478 -10.8696
4004 1 2 -1 -4.3478 -10.8696
4005 1 1 -27 -2.1739 -10.8696
4006 1 1 -25 -2.1739 -10.8696
4007 1 1 -23 -2.1739 -10.8696
4008 1 1 -21 -2.1739 -10.8696
4009 1 1 -19 -2.1739 -10.8696
4010 1 1 -17 -2.1739 -10.8696
4011 1 1 -15 -2.1739 -10.8696
4012 1 1 -13 -2.1739 -10.8696
4013 1 2 -11 -2.1739 -10.8696
4014 1 2 -9 -2.1739 -10.8696
4015 1 2 -7 -2.1739 -10.8696
4016 1 2 -5 -2.1739 -10.8696
4017 1 2 -3 -2.1739 -10.8696
4018 1 2 -1 -2.1739 -10.8696
4019 1 1 -27 0 -10.8696
4020 1 1 -25 0 -10.8696
4021 1 1 -23 0 -10.8696
4022 1 1 -21 0 -10.8696
4023 1 1 -19 0 -10.8696
4024 1 1 -17 0 -10.8696
4025 1 1 -15 0 -10.8696
4026 1 1 -13 0 -10.8696
4027 1 2 -11 0 -10.8696
4028 1 2 -9 0 -10.8696
4029 1 2 -7 0 -10.8696
4030 1 2 -5 0 -10.8696
4031 1 2 -3 0 -10.8696
4032 1 2 -1 0 -10.8696
4033 1 1 -27 2.1739 -10.8696
4034 1 1 -25 2.1739 -10.8696
4035 1 1 -23 2.1739 -10.8696
4036 1 1 -21 2.1739 -10.8696
4037 1 1 -19 2.1739 -10.8696
4038 1 1 -17 2.1739 -10.8696
4039 1 1 -15 2.1739 -10.8696
4040 1 1 -13 2.1739 -10.8696
4041 1 2 -11 2.1739 -10.8696
4042 1 2 -9 2.1739 -10.8696
4043 1 2 -7 2.1739 -10.8696
4044 1 2 -5 2.1739 -10.8696
4045 1 2 -3 2.1739 -10.8696
4046 1 2 -1 2.1739 -10.8696
4047 1 1 -27 4.3478 -10.8696
4048 1 1 -25 4.3478 -10.8696
4049 1 1 -23 4.3478 -10.8696
4050 1 1 -21 4.3478 -10.8696
4051 1 1 -19 4.3478 -10.8696
4052 1 1 -17 4.3478 -10.8696
4053 1 1 -15 4.3478 -10.8696
4054 1 1 -13 4.3478 -10.8696
4055 1 2 -11 4.3478 -10.8696
4056 1 2 -9 4.3478 -10.8696
4057 1 2 -7 4.3478 -10.8696
4058 1 2 -5 4.3478 -10.8696
4059 1 2 -3 4.3478 -10.8696
4060 1 2 -1 4.3478 -10.8696
4061 1 1 -27 6.5217 -10.8696
4062 1 1 -25 6.5217 -10.8696
4063 1 1 -23 6.5217 -10.8696
4064 1 1 -21 6.5217 -10.8696
4065 1 1 -19 6.5217 -10.8696
4066 1 1 -17 6.5217 -10.8696
4067 1 1 -15 6.5217 -10.8696
4068 1 1 -13 6.5217 -10.8696
4069 1 2 -11 6.5217 -10.8696
4070 1 2 -9 6.5217 -10.8696
4071 1 2 -7 6.5217 -10.8696
4072 1 2 -5 6.5217 -10.8696
4073 1 2 -3 6.5217 -10.8696
4074 1 2 -1 6.5217 -10.8696
4075 1 1 -27 8.6957 -10.8696
4076 1 1 -25 8.6957 -10.8696
4077 1 1 -23 8.6957 -10.8696
4078 1 1 -21 8.6957 -10.8696
4079 1 1 -19 8.6957 -10.8696
4080 1 1 -17 8.6957 -10.8696
4081 1 1 -15 8.6957 -10.8696
4082 1 1 -13 8.6957 -10.8696
4083 1 2 -11 8.6957 -10.8696
4084 1 2 -9 8.6957 -10.8696
4085 1 2 -7 8.6957 -10.8696
4086 1 2 -5 8.6957 -10.8696
4087 1 2 -3 8.6957 -10.8696
4088 1 2 -1 8.6957 -10.8696
4089 1 1 -27 10.8696 -10.8696
4090 1 1 -25 10.8696 -10.8696
4091 1 1 -23 10.8696 -10.8696
4092 1 1 -21 10.8696 -10.8696
4093 1 1 -19 10.8696 -10.8696
4094 1 1 -17 10.8696 -10.8696
4095 1 1 -15 10.8696 -10.8696
4096 1 1 -13 10.8696 -10.8696
4097 1 2 -11 10.8696 -10.8696
4098 1 2 -9 10.8696 -10.8696
4099 1 2 -7 10.8696 -10.8696
4100 1 2 -5 10.8696 -10.8696
4101 1 2 -3 10.8696 -10.8696
4102 1 2 -1 10.8696 -10.8696
4103 1 1 -27 13.0435 -10.8696
4104 1 1 -25 13.0435 -10.8696
4105 1 1 -23 13.0435 -10.8696
4106 1 1 -21 13.0435 -10.8696
4107 1 1 -19 13.0435 -10.8696
4108 1 1 -17 13.0435 -10.8696
4109 1 1 -15 13.0435 -10.8696
4110 1 1 -13 13.0435 -10.8696
4111 1 2 -11 13.0435 -10.8696
4112 1 2 -9 13.0435 -10.8696
4113 1 2 -7 13.0435 -10.8696
4114 1 2 -5 13.0435 -10.8696
4115 1 2 -3 13.0435 -10.8696
4116 1 2 -1 13.0435 -10.8696
4117 1 1 -27 15.2174 -10.8696
4118 1 1 -25 15.2174 -10.8696
4119 1 1 -23 15.2174 -10.8696
4120 1 1 -21 15.2174 -10.8696
4121 1 1 -19 15.2174 -10.8696
4122 1 1 -17 15.2174 -10.8696
4123 1 1 -15 15.2174 -10.8696
4124 1 1 -13 15.2174 -10.8696
4125 1 2 -11 15.2174 -10.8696
4126 1 2 -9 15.2174 -10.8696
4127 1 2 -7 15.2174 -10.8696
4128 1 2 -5 15.2174 -10.8696
4129 1 2 -3 15.2174 -10.8696
4130 1 2 -1 15.2174 -10.8696
4131 1 1 -27 17.3913 -10.8696
4132 1 1 -25 17.3913 -10.8696
4133 1 1 -23 17.3913 -10.8696
4134 1 1 -21 17.3913 -10.8696
4135 1 1 -19 17.3913 -10.8696
4136 1 1 -17 17.3913 -10.8696
4137 1 1 -15 17.3913 -10.8696
4138 1 1 -13 17.3913 -10.8696
4139 1 2 -11 17.3913 -10.8696
4140 1 2 -9 17.3913 -10.8696
4141 1 2 -7 17.3913 -10.8696
4142 1 2 -5 17.3913 -10.8696
4143 1 2 -3 17.3913 -10.8696
4144 1 2 -1 17.3913 -10.8696
4145 1 1 -27 19.5652 -10.8696
4146 1 1 -25 19.5652 -10.8696
4147 1 1 -23 19.5652 -10.8696
4148 1 1 -21 19.5652 -10.8696
4149 1 1 -19 19.5652 -10.8696
4150 1 1 -17 19.5652 -10.8696
4151 1 1 -15 19.5652 -10.8696
4152 1 1 -13 19.5652 -10.8696
4153 1 2 -11 19.5652 -10.8696
4154 1 2 -9 19.5652 -10.8696
4155 1 2 -7 19.5652 -10.8696
4156 1 2 -5 19.5652 -10.8696
4157 1 2 -3 19.5652 -10.8696
4158 1 2 -1 19.5652 -10.8696
4159 1 1 -27 21.7391 -10.8696
4160 1 1 -25 21.7391 -10.8696
4161 1 1 -23 21.7391 -10.8696
4162 1 1 -21 21.7391 -10.8696
4163 1 1 -19 21.7391 -10.8696
4164 1 1 -17 21.7391 -10.8696
4165 1 1 -15 21.7391 -10.8696
4166 1 1 -13 21.7391 -10.8696
4167 1 2 -11 21.7391 -10.8696
4168 1 2 -9 21.7391 -10.8696
4169 1 2 -7 21.7391 -10.8696
4170 1 2 -5 21.7391 -10.8696
4171 1 2 -3 21.7391 -10.8696
4172 1 2 -1 21.7391 -10.8696
4173 1 1 -27 23.913 -10.8696
4174 1 1 -25 23.913 -10.8696
4175 1 1 -23 23.913 -10.8696
4176 1 1 -21 23.913 -10.8696
4177 1 1 -19 23.913 -10.8696
4178 1 1 -17 23.913 -10.8696
4179 1 1 -15 23.913 -10.8696
4180 1 1 -13 23.913 -10.8696
4181 1 2 -11 23.913 -10.8696
4182 1 2 -9 23.913 -10.8696
4183 1 2 -7 23.913 -10.8696
4184 1 2 -5 23.913 -10.8696
4185 1 2 -3 23.913 -10.8696
4186 1 2 -1 23.913 -10.8696
4187 1 1 1 -23.913 -10.8696
4188 1 1 3 -23.913 -10.8696
4189 1 1 5 -23.913 -10.8696
4190 1 1 7 -23.913 -10.8696
4191 1 1 9 -23.913 -10.8696
4192 1 1 11 -23.913 -10.8696
4193 1 1 13 -23.913 -10.8696
4194 1 1 15 -23.913 -10.8696
4195 1 2 17 -23.913 -10.8696
4196 1 2 19 -23.913 -10.8696
4197 1 2 21 -23.913 -10.8696
4198 1 2 23 -23.913 -10.8696
4199 1 2 25 -23.913 -10.8696
4200 1 2 27 -23.913 -10.8696
4201 1 1 1 -21.7391 -10.8696
4202 1 1 3 -21.7391 -10.8696
4203 1 1 5 -21.7391 -10.8696
4204 1 1 7 -21.7391 -10.8696
4205 1 1 9 -21.7391 -10.8696
4206 1 1 11 -21.7391 -10.8696
4207 1 1 13 -21.7391 -10.8696
4208 1 1 15 -21.7391 -10.8696
4209 1 2 17 -21.7391 -10.8696
4210 1 2 19 -21.7391 -10.8696
4211 1 2 21 -21.7391 -10.8696
4212 1 2 23 -21.7391 -10.8696
4213 1 2 25 -21.7391 -10.8696
4214 1 2 27 -21.7391 -10.8696
4215 1 1 1 -19.5652 -10.8696
4216 1 1 3 -19.5652 -10.8696
4217 1 1 5 -19.5652 -10.8696
4218 1 1 7 -19.5652 -10.8696
4219 1 1 9 -19.5652 -10.8696
4220 1 1 11 -19.5652 -10.8696
4221 1 1 13 -19.5652 -10.8696
4222 1 1 15 -19.5652 -10.8696
4223 1 2 17 -19.5652 -10.8696
4224 1 2 19 -19.5652 -10.8696
4225 1 2 21 -19.5652 -10.8696
4226 1 2 23 -19.5652 -10.8696
4227 1 2 25 -19.5652 -10.8696
4228 1 2 27 -19.5652 -10.8696
4229 1 1 1 -17.3913 -10.8696
4230 1 1 3 -17.3913 -10.8696
4231 1 1 5 -17.3913 -10.8696
4232 1 1 7 -17.3913 -10.8696
4233 1 1 9 -17.3913 -10.8696
4234 1 1 11 -17.3913 -10.8696
4235 1 1 13 -17.3913 -10.8696
4236 1 1 15 -17.3913 -10.8696
4237 1 2 17 -17.3913 -10.8696
4238 1 2 19 -17.3913 -10.8696
4239 1 2 21 -17.3913 -10.8696
4240 1 2 23 -17.3913 -10.8696
4241 1 2 25 -17.3913 -10.8696
4242 1 2 27 -17.3913 -10.8696
4243 1 1 1 -15.2174 -10.8696
4244 1 1 3 -15.2174 -10.8696
4245 1 1 5 -15.2174 -10.8696
4246 1 1 7 -15.2174 -10.8696
4247 1 1 9 -15.2174 -10.8696
4248 1 1 11 -15.2174 -10.8696
4249 1 1 13 -15.2174 -10.8696
4250 1 1 15 -15.2174 -10.8696
4251 1 2 17 -15.2174 -10.8696
4252 1 2 19 -15.2174 -10.8696
4253 1 2 21 -15.2174 -10.8696
4254 1 2 23 -15.2174 -10.8696
4255 1 2 25 -15.2174 -10.8696
4256 1 2 27 -15.2174 -10.8696
4257 1 1 1 -13.0435 -10.8696
4258 1 1 3 -13.0435 -10.8696
4259 1 1 5 -13.0435 -10.8696
4260 1 1 7 -13.0435 -10.8696
4261 1 1 9 -13.0435 -10.8696
4262 1 1 11 -13.0435 -10.8696
4263 1 1 13 -13.0435 -10.8696
4264 1 1 15 -13.0435 -10.8696
4265 1 2 17 -13.0435 -10.8696
4266 1 2 19 -13.0435 -10.8696
4267 1 2 21 -13.0435 -10.8696
4268 1 2 23 -13.0435 -10.8696
4269 1 2 25 -13.0435 -10.8696
4270 1 2 27 -13.0435 -10.8696
4271 1 1 1 -10.8696 -10.8696
4272 1 1 3 -10.8696 -10.8696
4273 1 1 5 -10.8696 -10.8696
4274 1 1 7 -10.8696 -10.8696
4275 1 1 9 -10.8696 -10.8696
4276 1 1 11 -10.8696 -10.8696
4277 1 1 13 -10.8696 -10.8696
4278 1 1 15 -10.8696 -10.8696
4279 1 2 17 -10.8696 -10.8696
4280 1 2 19 -10.8696 -10.8696
4281 1 2 21 -10.8696 -10.8696
4282 1 2 23 -10.8696 -10.8696
4283 1 2 25 -10.8696 -10.8696
4284 1 2 27 -10.8696 -10.8696
4285 1 1 1 -8.6957 -10.8696
4286 1 1 3 -8.6957 -10.8696
4287 1 1 5 -8.6957 -10.8696
4288 1 1 7 -8.6957 -10.8696
4289 1 1 9 -8.6957 -10.8696
4290 1 1 11 -8.6957 -10.8696
4291 1 1 13 -8.6957 -10.8696
4292 1 1 15 -8.6957 -10.8696
4293 1 2 17 -8.6957 -10.8696
4294 1 2 19 -8.6957 -10.8696
4295 1 2 21 -8.6957 -10.8696
4296 1 2 23 -8.6957 -10.8696
4297 1 2 25 -8.6957 -10.8696
4298 1 2 27 -8.6957 -10.8696
4299 1 1 1 -6.5217 -10.8696
4300 1 1 3 -6.5217 -10.8696
4301 1 1 5 -6.5217 -10.8696
4302 1 1 7 -6.5217 -10.8696
4303 1 1 9 -6.5217 -10.8696
4304 1 1 11 -6.5217 -10.8696
4305 1 1 13 -6.5217 -10.8696
4306 1 1 15 -6.5217 -10.8696
4307 1 2 17 -6.5217 -10.8696
4308 1 2 19 -6.5217 -10.8696
4309 1 2 21 -6.5217 -10.8696
4310 1 2 23 -6.5217 -10.8696
4311 1 2 25 -6.5217 -10.8696
4312 1 2 27 -6.5217 -10.8696
4313 1 1 1 -4.3478 -10.8696
4314 1 1 3 -4.3478 -10.8696
4315 1 1 5 -4.3478 -10.8696
4316 1 1 7 -4.3478 -10.8696
4317 1 1 9 -4.3478 -10.8696
4318 1 1 11 -4.3478 -10.8696
4319 1 1 13 -4.3478 -10.8696
4320 1 1 15 -4.3478 -10.8696
4321 1 2 17 -4.3478 -10.8696
4322 1 2 19 -4.3478 -10.8696
4323 1 2 21 -4.3478 -10.8696
4324 1 2 23 -4.3478 -10.8696
4325 1 2 25 -4.3478 -10.8696
4326 1 2 27 -4.3478 -10.8696
4327 1 1 1 -2.1739 -10.8696
4328 1 1 3 -2.1739 -10.8696
4329 1 1 5 -2.1739 -10.8696
4330 1 1 7 -2.1739 -10.8696
4331 1 1 9 -2.1739 -10.8696
4332 1 1 11 -2.1739 -10.8696
4333 1 1 13 -2.1739 -10.8696
4334 1 1 15 -2.1739 -10.8696
4335 1 2 17 -2.1739 -10.8696
4336 1 2 19 -2.1739 -10.8696
4337 1 2 21 -2.1739 -10.8696
4338 1 2 23 -2.1739 -10.8696
4339 1 2 25 -2.1739 -10.8696
4340 1 2 27 -2.1739 -10.8696
4341 1 1 1 0 -10.8696
4342 1 1 3 0 -10.8696
4343 1 1 5 0 -10.8696
4344 1 1 7 0 -10.8696
4345 1 1 9 0 -10.8696
4346 1 1 11 0 -10.8696
4347 1 1 13 0 -10.8696
4348 1 1 15 0 -10.8696
4349 1 2 17 0 -10.8696
4350 1 2 19 0 -10.8696
4351 1 2 21 0 -10.8696
4352 1 2 23 0 -10.8696
4353 1 2 25 0 -10.8696
4354 1 2 27 0 -10.8696
4355 1 1 1 2.1739 -10.8696
4356 1 1 3 2.1739 -10.8696
4357 1 1 5 2.1739 -10.8696
4358 1 1 7 2.1739 -10.8696
4359 1 1 9 2.1739 -10.8696
4360 1 1 11 2.1739 -10.8696
4361 1 1 13 2.1739 -10.8696
4362 1 1 15 2.1739 -10.8696
4363 1 2 17 2.1739 -10.8696
4364 1 2 19 2.1739 -10.8696
4365 1 2 21 2.1739 -10.8696
4366 1 2 23 2.1739 -10.8696
4367 1 2 25 2.1739 -10.8696
4368 1 2 27 2.1739 -10.8696
4369 1 1 1 4.3478 -10.8696
4370 1 1 3 4.3478 -10.8696
4371 1 1 5 4.3478 -10.8696
4372 1 1 7 4.3478 -10.8696
4373 1 1 9 4.3478 -10.8696
4374 1 1 11 4.3478 -10.8696
4375 1 1 13 4.3478 -10.8696
4376 1 1 15 4.3478 -10.8696
4377 1 2 17 4.3478 -10.8696
4378 1 2 19 4.3478 -10.8696
4379 1 2 21 4.3478 -10.8696
4380 1 2 23 4.3478 -10.8696
4381 1 2 25 4.3478 -10.8696
4382 1 2 27 4.3478 -10.8696
4383 1 1 1 6.5217 -10.8696
4384 1 1 3 6.5217 -10.8696
4385 1 1 5 6.5217 -10.8696
4386 1 1 7 6.5217 -10.8696
4387 1 1 9 6.5217 -10.8696
4388 1 1 11 6.5217 -10.8696
4389 1 1 13 6.5217 -10.8696
4390 1 1 15 6.5217 -10.8696
4391 1 2 17 6.5217 -10.8696
4392 1 2 19 6.5217 -10.8696
4393 1 2 21 6.5217 -10.8696
4394 1 2 23 6.5217 -10.8696
4395 1 2 25 6.5217 -10.8696
4396 1 2 27 6.5217 -10.8696
4397 1 1 1 8.6957 -10.8696
4398 1 1 3 8.6957 -10.8696
4399 1 1 5 8.6957 -10.8696
4400 1 1 7 8.6957 -10.8696
4401 1 1 9 8.6957 -10.8696
4402 1 1 11 8.6957 -10.8696
4403 1 1 13 8.6957 -10.8696
4404 1 1 15 8.6957 -10.8696
4405 1 2 17 8.6957 -10.8696
4406 1 2 19 8.6957 -10.8696
4407 1 2 21 8.6957 -10.8696
4408 1 2 23 8.6957 -10.8696
4409 1 2 25 8.6957 -10.8696
4410 1 2 27 8.6957 -10.8696
4411 1 1 1 10.8696 -10.8696
4412 1 1 3 10.8696 -10.8696
4413 1 1 5 10.8696 -10.8696
4414 1 1 7 10.8696 -10.8696
4415 1 1 9 10.8696 -10.8696
4416 1 1 11 10.8696 -10.8696
4417 1 1 13 10.8696 -10.8696
4418 1 1 15 10.8696 -10.8696
4419 1 2 17 10.8696 -10.8696
4420 1 2 19 10.8696 -10.8696
4421 1 2 21 10.8696 -10.8696
4422 1 2 23 10.8696 -10.8696
4423 1 2 25 10.8696 -10.8696
4424 1 2 27 10.8696 -10.8696
4425 1 1 1 13.0435 -10.8696
4426 1 1 3 13.0435 -10.8696
4427 1 1 5 13.0435 -10.8696
4428 1 1 7 13.0435 -10.8696
4429 1 1 9 13.0435 -10.8696
4430 1 1 11 13.0435 -10.8696
4431 1 1 13 13.0435 -10.8696
4432 1 1 15 13.0435 -10.8696
4433 1 2 17 13.0435 -10.8696
4434 1 2 19 13.0435 -10.8696
4435 1 2 21 13.0435 -10.8696
4436 1 2 23 13.0435 -10.8696
4437 1 2 25 13.0435 -10.8696
4438 1 2 27 13.0435 -10.8696
4439 1 1 1 15.2174 -10.8696
4440 1 1 3 15.2174 -10.8696
4441 1 1 5 15.2174 -10.8696
4442 1 1 7 15.2174 -10.8696
4443 1 1 9 15.2174 -10.8696
4444 1 1 11 15.2174 -10.8696
4445 1 1 13 15.2174 -10.8696
4446 1 1 15 15.2174 -10.8696
4447 1 2 17 15.2174 -10.8696
4448 1 2 19 15.2174 -10.8696
4449 1 2 21 15.2174 -10.8696
4450 1 2 23 15.2174 -10.8696
4451 1 2 25 15.2174 -10.8696
4452 1 2 27 15.2174 -10.8696
4453 1 1 1 17.3913 -10.8696
4454 1 1 3 17.3913 -10.8696
4455 1 1 5 17.3913 -10.8696
4456 1 1 7 17.3913 -10.8696
4457 1 1 9 17.3913 -10.8696
4458 1 1 11 17.3913 -10.8696
4459 1 1 13 17.3913 -10.8696
4460 1 1 15 17.3913 -10.8696
4461 1 2 17 17.3913 -10.8696
4462 1 2 19 17.3913 -10.8696
4463 1 2 21 17.3913 -10.8696
4464 1 2 23 17.3913 -10.8696
4465 1 2 25 17.3913 -10.8696
4466 1 2 27 17.3913 -10.8696
4467 1 1 1 19.5652 -10.8696
4468 1 1 3 19.5652 -10.8696
4469 1 1 5 19.5652 -10.8696
4470 1 1 7 19.5652 -10.8696
4471 1 1 9 19.5652 -10.8696
4472 1 1 11 19.5652 -10.8696
4473 1 1 13 19.5652 -10.8696
4474 1 1 15 19.5652 -10.8696
4475 1 2 17 19.5652 -10.8696
4476 1 2 19 19.5652 -10.8696
4477 1 2 21 19.5652 -10.8696
4478 1 2 23 19.5652 -10.8696
4479 1 2 25 19.5652 -10.8696
4480 1 2 27 19.5652 -10.8696
4481 1 1 1 21.7391 -10.8696
4482 1 1 3 21.7391 -10.8696
4483 1 1 5 21.7391 -10.8696
4484 1 1 7 21.7391 -10.8696
4485 1 1 9 21.7391 -10.8696
4486 1 1 11 21.7391 -10.8696
4487 1 1 13 21.7391 -10.8696
4488 1 1 15 21.7391 -10.8696
4489 1 2 17 21.7391 -10.8696
4490 1 2 19 21.7391 -10.8696
4491 1 2 21 21.7391 -10.8696
4492 1 2 23 21.7391 -10.8696
4493 1 2 25 21.7391 -10.8696
4494 1 2 27 21.7391 -10.8696
4495 1 1 1 23.913 -10.8696
4496 1 1 3 23.913 -10.8696
4497 1 1 5 23.913 -10.8696
4498 1 1 7 23.913 -10.8696
4499 1 1 9 23.913 -10.8696
4500 1 1 11 23.913 -10.8696
4501 1 1 13 23.913 -10.8696
4502 1 1 15 23.913 -10.8696
4503 1 2 17 23.913 -10.8696
4504 1 2 19 23.913 -10.8696
4505 1 2 21 23.913 -10.8696
4506 1 2 23 23.913 -10.8696
4507 1 2 25 23.913 -10.8696
4508 1 2 27 23.913 -10.8696
4509 1 1 -27 -23.913 -8.6957
4510 1 1 -25 -23.913 -8.6957
4511 1 1 -23 -23.913 -8.6957
4512 1 1 -21 -23.913 -8.6957
4513 1 1 -19 -23.913 -8.6957
4514 1 1 -17 -23.913 -8.6957
4515 1 1 -15 -23.913 -8.6957
4516 1 1 -13 -23.913 -8.6957
4517 1 2 -11 -23.913 -8.6957
4518 1 2 -9 -23.913 -8.6957
4519 1 2 -7 -23.913 -8.6957
4520 1 2 -5 -23.913 -8.6957
4521 1 2 -3 -23.913 -8.6957
4522 1 2 -1 -23.913 -8.6957
4523 1 1 -27 -21.7391 -8.6957
4524 1 1 -25 -21.7391 -8.6957
4525 1 1 -23 -21.7391 -8.6957
4526 1 1 -21 -21.7391 -8.6957
4527 1 1 -19 -21.7391 -8.6957
4528 1 1 -17 -21.7391 -8.6957
4529 1 1 -15 -21.7391 -8.6957
4530 1 1 -13 -21.7391 -8.6957
4531 1 2 -11 -21.7391 -8.6957
4532 1 2 -9 -21.7391 -8.6957
4533 1 2 -7 -21.7391 -8.6957
4534 1 2 -5 -21.7391 -8.6957
4535 1 2 -3 -21.7391 -8.6957
4536 1 2 -1 -21.7391 -8.6957
4537 1 1 -27 -19.5652 -8.6957
4538 1 1 -25 -19.5652 -8.6957
4539 1 1 -23 -19.5652 -8.6957
4540 1 1 -21 -19.5652 -8.6957
4541 1 1 -19 -19.5652 -8.6957
4542 1 1 -17 -19.5652 -8.6957
4543 1 1 -15 -19.5652 -8.6957
4544 1 1 -13 -19.5652 -8.6957
4545 1 2 -11 -19.5652 -8.6957
4546 1 2 -9 -19.5652 -8.6957
4547 1 2 -7 -19.5652 -8.6957
4548 1 2 -5 -19.5652 -8.6957
4549 1 2 -3 -19.5652 -8.6957
4550 1 2 -1 -19.5652 -8.6957
4551 1 1 -27 -17.3913 -8.6957
4552 1 1 -25 -17.3913 -8.6957
4553 1 1 -23 -17.3913 -8.6957
4554 1 1 -21 -17.3913 -8.6957
4555 1 1 -19 -17.3913 -8.6957
4556 1 1 -17 -17.3913 -8.6957
4557 1 1 -15 -17.3913 -8.6957
4558 1 1 -13 -17.3913 -8.6957
4559 1 2 -11 -17.3913 -8.6957
4560 1 2 -9 -17.3913 -8.6957
4561 1 2 -7 -17.3913 -8.6957
4562 1 2 -5 -17.3913 -8.6957
4563 1 2 -3 -17.3913 -8.6957
4564 1 2 -1 -17.3913 -8.6957
4565 1 1 -27 -15.2174 -8.6957
4566 1 1 -25 -15.2174 -8.6957
4567 1 1 -23 -15.2174 -8.6957
4568 1 1 -21 -15.2174 -8.6957
4569 1 1 -19 -15.2174 -8.6957
4570 1 1 -17 -15.2174 -8.6957
4571 1 1 -15 -15.2174 -8.6957
4572 1 1 -13 -15.2174 -8.6957
4573 1 2 -11 -15.2174 -8.6957
4574 1 2 -9 -15.2174 -8.6957
4575 1 2 -7 -15.2174 -8.6957
4576 1 2 -5 -15.2174 -8.6957
4577 1 2 -3 -15.2174 -8.6957
4578 1 2 -1 -15.2174 -8.6957
4579 1 1 -27 -13.0435 -8.6957
4580 1 1 -25 -13.0435 -8.6957
4581 1 1 -23 -13.0435 -8.6957
4582 1 1 -21 -13.0435 -8.6957
4583 1 1 -19 -13.0435 -8.6957
4584 1 1 -17 -13.0435 -8.6957
4585 1 1 -15 -13.0435 -8.6957
4586 1 1 -13 -13.0435 -8.6957
4587 1 2 -11 -13.0435 -8.6957
4588 1 2 -9 -13.0435 -8.6957
4589 1 2 -7 -13.0435 -8.6957
4590 1 2 -5 -13.0435 -8.6957
4591 1 2 -3 -13.0435 -8.6957
4592 1 2 -1 -13.0435 -8.6957
4593 1 1 -27 -10.8696 -8.6957
4594 1 1 -25 -10.8696 -8.6957
4595 1 1 -23 -10.8696 -8.6957
4596 1 1 -21 -10.8696 -8.6957
4597 1 1 -19 -10.8696 -8.6957
4598 1 1 -17 -10.8696 -8.6957
4599 1 1 -15 -10.8696 -8.6957
4600 1 1 -13 -10.8696 -8.6957
4601 1 2 -11 -10.8696 -8.6957
4602 1 2 -9 -10.8696 -8.6957
4603 1 2 -7 -10.8696 -8.6957
4604 1 2 -5 -10.8696 -8.6957
4605 1 2 -3 -10.8696 -8.6957
4606 1 2 -1 -10.8696 -8.6957
4607 1 1 -27 -8.6957 -8.6957
4608 1 1 -25 -8.6957 -8.6957
4609 1 1 -23 -8.6957 -8.6957
4610 1 1 -21 -8.6957 -8.6957
4611 1 1 -19 -8.6957 -8.6957
4612 1 1 -17 -8.6957 -8.6957
4613 1 1 -15 -8.6957 -8.6957
4614 1 1 -13 -8.6957 -8.6957
4615 1 2 -11 -8.6957 -8.6957
4616 1 2 -9 -8.6957 -8.6957
4617 1 2 -7 -8.6957 -8.6957
4618 1 2 -5 -8.6957 -8.6957
4619 1 2 -3 -8.6957 -8.6957
4620 1 2 -1 -8.6957 -8.6957
4621 1 1 -27 -6.5217 -8.6957
4622 1 1 -25 -6.5217 -8.6957
4623 1 1 -23 -6.5217 -8.6957
4624 1 1 -21 -6.5217 -8.6957
4625 1 1 -19 -6.5217 -8.6957
4626 1 1 -17 -6.5217 -8.6957
4627 1 1 -15 -6.5217 -8.6957
4628 1 1 -13 -6.5217 -8.6957
4629 1 2 -11 -6.5217 -8.6957
4630 1 2 -9 -6.5217 -8.6957
4631 1 2 -7 -6.5217 -8.6957
4632 1 2 -5 -6.5217 -8.6957
4633 1 2 -3 -6.5217 -8.6957
4634 1 2 -1 -6.5217 -8.6957
4635 1 1 -27 -4.3478 -8.6957
4636 1 1 -25 -4.3478 -8.6957
4637 1 1 -23 -4.3478 -8.6957
4638 1 1 -21 -4.3478 -8.6957
4639 1 1 -19 -4.3478 -8.6957
4640 1 1 -17 -4.3478 -8.6957
4641 1 1 -15 -4.3478 -8.6957
4642 1 1 -13 -4.3478 -8.6957
4643 1 2 -11 -4.3478 -8.6957
4644 1 2 -9 -4.3478 -8.6957
4645 1 2 -7 -4.3478 -8.6957
4646 1 2 -5 -4.3478 -8.6957
4647 1 2 -3 -4.3478 -8.6957
4648 1 2 -1 -4.3478 -8.6957
4649 1 1 -27 -2.1739 -8.6957
4650 1 1 -25 -2.1739 -8.6957
4651 1 1 -23 -2.1739 -8.6957
4652 1 1 -21 -2.1739 -8.6957
4653 1 1 -19 -2.1739 -8.6957
4654 1 1 -17 -2.1739 -8.6957
4655 1 1 -15 -2.1739 -8.6957
4656 1 1 -13 -2.1739 -8.6957
4657 1 2 -11 -2.1739 -8.6957
4658 1 2 -9 -2.1739 -8.6957
4659 1 2 -7 -2.1739 -8.6957
4660 1 2 -5 -2.1739 -8.6957
4661 1 2 -3 -2.1739 -8.6957
4662 1 2 -1 -2.1739 -8.6957
4663 1 1 -27 0 -8.6957
4664 1 1 -25 0 -8.6957
4665 1 1 -23 0 -8.6957
4666 1 1 -21 0 -8.6957
4667 1 1 -19 0 -8.6957
4668 1 1 -17 0 -8.6957
4669 1 1 -15 0 -8.6957
4670 1 1 -13 0 -8.6957
4671 1 2 -11 0 -8.6957
4672 1 2 -9 0 -8.6957
4673 1 2 -7 0 -8.6957
4674 1 2 -5 0 -8.6957
4675 1 2 -3 0 -8.6957
4676 1 2 -1 0 -8.6957
4677 1 1 -27 2.1739 -8.6957
4678 1 1 -25 2.1739 -8.6957
4679 1 1 -23 2.1739 -8.6957
4680 1 1 -21 2.1739 -8.6957
4681 1 1 -19 2.1739 -8.6957
4682 1 1 -17 2.1739 -8.6957
4683 1 1 -15 2.1739 -8.6957
4684 1 1 -13 2.1739 -8.6957
4685 1 2 -11 2.1739 -8.6957
4686 1 2 -9 2.1739 -8.6957
4687 1 2 -7 2.1739 -8.6957
4688 1 2 -5 2.1739 -8.6957
4689 1 2 -3 2.1739 -8.6957
4690 1 2 -1 2.1739 -8.6957
4691 1 1 -27 4.3478 -8.6957
4692 1 1 -25 4.3478 -8.6957
4693 1 1 -23 4.3478 -8.6957
4694 1 1 -21 4.3478 -8.6957
4695 1 1 -19 4.3478 -8.6957
4696 1 1 -17 4.3478 -8.6957
4697 1 1 -15 4.3478 -8.6957
4698 1 1 -13 4.3478 -8.6957
4699 1 2 -11 4.3478 -8.6957
4700 1 2 -9 4.3478 -8.6957
4701 1 2 -7 4.3478 -8.6957
4702 1 2 -5 4.3478 -8.6957
4703 1 2 -3 4.3478 -8.6957
4704 1 2 -1 4.3478 -8.6957
4705 1 1 -27 6.5217 -8.6957
4706 1 1 -25 6.5217 -8.6957
4707 1 1 -23 6.5217 -8.6957
4708 1 1 -21 6.5217 -8.6957
4709 1 1 -19 6.5217 -8.6957
4710 1 1 -17 6.5217 -8.6957
4711 1 1 -15 6.5217 -8.6957
4712 1 1 -13 6.5217 -8.6957
4713 1 2 -11 6.5217 -8.6957
4714 1 2 -9 6.5217 -8.6957
4715 1 2 -7 6.5217 -8.6957
4716 1 2 -5 6.5217 -8.6957
4717 1 2 -3 6.5217 -8.6957
4718 1 2 -1 6.5217 -8.6957
4719 1 1 -27 8.6957 -8.6957
4720 1 1 -25 8.6957 -8.6957
4721 1 1 -23 8.6957 -8.6957
4722 1 1 -21 8.6957 -8.6957
4723 1 1 -19 8.6957 -8.6957
4724 1 1 -17 8.6957 -8.6957
4725 1 1 -15 8.6957 -8.6957
4726 1 1 -13 8.6957 -8.6957
4727 1 2 -11 8.6957 -8.6957
4728 1 2 -9 8.6957 -8.6957
4729 1 2 -7 8.6957 -8.6957
4730 1 2 -5 8.6957 -8.6957
4731 1 2 -3 8.6957 -8.6957
4732 1 2 -1 8.6957 -8.6957
4733 1 1 -27 10.8696 -8.6957
4734 1 1 -25 10.8696 -8.6957
4735 1 1 -23 10.8696 -8.6957
4736 1 1 -21 10.8696 -8.6957
4737 1 1 -19 10.8696 -8.6957
4738 1 1 -17 10.8696 -8.6957
4739 1 1 -15 10.8696 -8.6957
4740 1 1 -13 10.8696 -8.6957
4741 1 2 -11 10.8696 -8.6957
4742 1 2 -9 10.8696 -8.6957
4743 1 2 -7 10.8696 -8.6957
4744 1 2 -5 10.8696 -8.6957
4745 1 2 -3 10.8696 -8.6957
4746 1 2 -1 10.8696 -8.6957
4747 1 1 -27 13.0435 -8.6957
4748 1 1 -25 13.0435 -8.6957
4749 1 1 -23 13.0435 -8.6957
4750 1 1 -21 13.0435 -8.6957
4751 1 1 -19 13.0435 -8.6957
4752 1 1 -17 13.0435 -8.6957
4753 1 1 -15 13.0435 -8.6957
4754 1 1 -13 13.0435 -8.6957
4755 1 2 -11 13.0435 -8.6957
4756 1 2 -9 13.0435 -8.6957
4757 1 2 -7 13.0435 -8.6957
4758 1 2 -5 13.0435 -8.6957
4759 1 2 -3 13.0435 -8.6957
4760 1 2 -1 13.0435 -8.6957
4761 1 1 -27 15.2174 -8.6957
4762 1 1 -25 15.2174 -8.6957
4763 1 1 -23 15.2174 -8.6957
4764 1 1 -21 15.2174 -8.6957
4765 1 1 -19 15.2174 -8.6957
4766 1 1 -17 15.2174 -8.6957
4767 1 1 -15 15.2174 -8.6957
4768 1 1 -13 15.2174 -8.6957
4769 1 2 -11 15.2174 -8.6957
4770 1 2 -9 15.2174 -8.6957
4771 1 2 -7 15.2174 -8.6957
4772 1 2 -5 15.2174 -8.6957
4773 1 2 -3 15.2174 -8.6957
4774 1 2 -1 15.2174 -8.6957
4775 1 1 -27 17.3913 -8.6957
4776 1 1 -25 17.3913 -8.6957
4777 1 1 -23 17.3913 -8.6957
4778 1 1 -21 17.3913 -8.6957
4779 1 1 -19 17.3913 -8.6957
4780 1 1 -17 17.3913 -8.6957
4781 1 1 -15 17.3913 -8.6957
4782 1 1 -13 17.3913 -8.6957
4783 1 2 -11 17.3913 -8.6957
4784 1 2 -9 17.3913 -8.6957
4785 1 2 -7 17.3913 -8.6957
4786 1 2 -5 17.3913 -8.6957
4787 1 2 -3 17.3913 -8.6957
4788 1 2 -1 17.3913 -8.6957
4789 1 1 -27 19.5652 -8.6957
4790 1 1 -25 19.5652 -8.6957
4791 1 1 -23 19.5652 -8.6957
4792 1 1 -21 19.5652 -8.6957
4793 1 1 -19 19.5652 -8.6957
4794 1 1 -17 19.5652 -8.6957
4795 1 1 -15 19.5652 -8.6957
4796 1 1 -13 19.5652 -8.6957
4797 1 2 -11 19.5652 -8.6957
4798 1 2 -9 19.5652 -8.6957
4799 1 2 -7 19.5652 -8.6957
4800 1 2 -5 19.5652 -8.6957
4801 1 2 -3 19.5652 -8.6957
4802 1 2 -1 19.5652 -8.6957
4803 1 1 -27 21.7391 -8.6957
4804 1 1 -25 21.7391 -8.6957
4805 1 1 -23 21.7391 -8.6957
4806 1 1 -21 21.7391 -8.6957
4807 1 1 -19 21.7391 -8.6957
4808 1 1 -17 21.7391 -8.6957
4809 1 1 -15 21.7391 -8.6957
4810 1 1 -13 21.7391 -8.6957
4811 1 2 -11 21.7391 -8.6957
4812 1 2 -9 21.7391 -8.6957
4813 1 2 -7 21.7391 -8.6957
4814 1 2 -5 21.7391 -8.6957
4815 1 2 -3 21.7391 -8.6957
4816 1 2 -1 21.7391 -8.6957
4817 1 1 -27 23.913 -8.6957
4818 1 1 -25 23.913 -8.6957
4819 1 1 -23 23.913 -8.6957
4820 1 1 -21 23.913 -8.6957
4821 1 1 -19 23.913 -8.6957
4822 1 1 -17 23.913 -8.6957
4823 1 1 -15 23.913 -8.6957
4824 1 1 -13 23.913 -8.6957
4825 1 2 -11 23.913 -8.6957
4826 1 2 -9 23.913 -8.6957
4827 1 2 -7 23.913 -8.6957
4828 1 2 -5 23.913 -8.6957
4829 1 2 -3 23.913 -8.6957
4830 1 2 -1 23.913 -8.6957
4831 1 1 1 -23.913 -8.6957
4832 1 1 3 -23.913 -8.6957
4833 1 1 5 -23.913 -8.6957
4834 1 1 7 -23.913 -8.6957
4835 1 1 9 -23.913 -8.6957
4836 1 1 11 -23.913 -8.6957
4837 1 1 13 -23.913 -8.6957
4838 1 1 15 -23.913 -8.6957
4839 1 2 17 -23.913 -8.6957
4840 1 2 19 -23.913 -8.6957
4841 1 2 21 -23.913 -8.6957
4842 1 2 23 -23.913 -8.6957
4843 1 2 25 -23.913 -8.6957
4844 1 2 27 -23.913 -8.6957
4845 1 1 1 -21.7391 -8.6957
4846 1 1 3 -21.7391 -8.6957
4847 1 1 5 -21.7391 -8.6957
4848 1 1 7 -21.7391 -8.6957
4849 1 1 9 -21.7391 -8.6957
4850 1 1 11 -21.7391 -8.6957
4851 1 1 13 -21.7391 -8.6957
4852 1 1 15 -21.7391 -8.6957
4853 1 2 17 -21.7391 -8.6957
4854 1 2 19 -21.7391 -8.6957
4855 1 2 21 -21.7391 -8.6957
4856 1 2 23 -21.7391 -8.6957
4857 1 2 25 -21.7391 -8.6957
4858 1 2 27 -21.7391 -8.6957
4859 1 1 1 -19.5652 -8.6957
4860 1 1 3 -19.5652 -8.6957
4861 1 1 5 -19.5652 -8.6957
4862 1 1 7 -19.5652 -8.6957
4863 1 1 9 -19.5652 -8.6957
4864 1 1 11 -19.5652 -8.6957
4865 1 1 13 -19.5652 -8.6957
4866 1 1 15 -19.5652 -8.6957
4867 1 2 17 -19.5652 -8.6957
4868 1 2 19 -19.5652 -8.6957
4869 1 2 21 -19.5652 -8.6957
4870 1 2 23 -19.5652 -8.6957
4871 1 2 25 -19.5652 -8.6957
4872 1 2 27 -19.5652 -8.6957
4873 1 1 1 -17.3913 -8.6957
4874 1 1 3 -17.3913 -8.6957
4875 1 1 5 -17.3913 -8.6957
4876 1 1 7 -17.3913 -8.6957
4877 1 1 9 -17.3913 -8.6957
4878 1 1 11 -17.3913 -8.6957
4879 1 1 13 -17.3913 -8.6957
4880 1 1 15 -17.3913 -8.6957
4881 1 2 17 -17.3913 -8.6957
4882 1 2 19 -17.3913 -8.6957
4883 1 2 21 -17.3913 -8.6957
4884 1 2 23 -17.3913 -8.6957
4885 1 2 25 -17.3913 -8.6957
4886 1 2 27 -17.3913 -8.6957
4887 1 1 1 -15.2174 -8.6957
4888 1 1 3 -15.2174 -8.6957
4889 1 1 5 -15.2174 -8.6957
4890 1 1 7 -15.2174 -8.6957
4891 1 1 9 -15.2174 -8.6957
4892 1 1 11 -15.2174 -8.6957
4893 1 1 13 -15.2174 -8.6957
4894 1 1 15 -15.2174 -8.6957
4895 1 2 17 -15.2174 -8.6957
4896 1 2 19 -15.2174 -8.6957
4897 1 2 21 -15.2174 -8.6957
4898 1 2 23 -15.2174 -8.6957
4899 1 2 25 -15.2174 -8.6957
4900 1 2 27 -15.2174 -8.6957
4901 1 1 1 -13.0435 -8.6957
4902 1 1 3 -13.0435 -8.6957
4903 1 1 5 -13.0435 -8.6957
4904 1 1 7 -13.0435 -8.6957
4905 1 1 9 -13.0435 -8.6957
4906 1 1 11 -13.0435 -8.6957
4907 1 1 13 -13.0435 -8.6957
4908 1 1 15 -13.0435 -8.6957
4909 1 2 17 -13.0435 -8.6957
4910 1 2 19 -13.0435 -8.6957
4911 1 2 21 -13.0435 -8.6957
4912 1 2 23 -13.0435 -8.6957
4913 1 2 25 -13.0435 -8.6957
4914 1 2 27 -13.0435 -8.6957
4915 1 1 1 -10.8696 -8.6957
4916 1 1 3 -10.8696 -8.6957
4917 1 1 5 -10.8696 -8.6957
4918 1 1 7 -10.8696 -8.6957
4919 1 1 9 -10.8696 -8.6957
4920 1 1 11 -10.8696 -8.6957
4921 1 1 13 -10.8696 -8.6957
4922 1 1 15 -10.8696 -8.6957
4923 1 2 17 -10.8696 -8.6957
4924 1 2 19 -10.8696 -8.6957
4925 1 2 21 -10.8696 -8.6957
4926 1 2 23 -10.8696 -8.6957
4927 1 2 25 -10.8696 -8.6957
4928 1 2 27 -10.8696 -8.6957
4929 1 1 1 -8.6957 -8.6957
4930 1 1 3 -8.6957 -8.6957
4931 1 1 5 -8.6957 -8.6957
4932 1 1 7 -8.6957 -8.6957
4933 1 1 9 -8.6957 -8.6957
4934 1 1 11 -8.6957 -8.6957
4935 1 1 13 -8.6957 -8.6957
4936 1 1 15 -8.6957 -8.6957
4937 1 2 17 -8.6957 -8.6957
4938 1 2 19 -8.6957 -8.6957
4939 1 2 21 -8.6957 -8.6957
4940 1 2 23 -8.6957 -8.6957
4941 1 2 25 -8.6957 -8.6957
4942 1 2 27 -8.6957 -8.6957
4943 1 1 1 -6.5217 -8.6957
4944 1 1 3 -6.5217 -8.6957
4945 1 1 5 -6.5217 -8.6957
4946 1 1 7 -6.5217 -8.6957
4947 1 1 9 -6.5217 -8.6957
4948 1 1 11 -6.5217 -8.6957
4949 1 1 13 -6.5217 -8.6957
4950 1 1 15 -6.5217 -8.6957
4951 1 2 17 -6.5217 -8.6957
4952 1 2 19 -6.5217 -8.6957
4953 1 2 21 -6.5217 -8.6957
4954 1 2 23 -6.5217 -8.6957
4955 1 2 25 -6.5217 -8.6957
4956 1 2 27 -6.5217 -8.6957
4957 1 1 1 -4.3478 -8.6957
4958 1 1 3 -4.3478 -8.6957
4959 1 1 5 -4.3478 -8.6957
4960 1 1 7 -4.3478 -8.6957
4961 1 1 9 -4.3478 -8.6957
4962 1 1 11 -4.3478 -8.6957
4963 1 1 13 -4.3478 -8.6957
4964 1 1 15 -4.3478 -8.6957
4965 1 2 17 -4.3478 -8.6957
4966 1 2 19 -4.3478 -8.6957
4967 1 2 21 -4.3478 -8.6957
4968 1 2 23 -4.3478 -8.6957
4969 1 2 25 -4.3478 -8.6957
4970 1 2 27 -4.3478 -8.6957
4971 1 1 1 -2.1739 -8.6957
4972 1 1 3 -2.1739 -8.6957
4973 1 1 5 -2.1739 -8.6957
4974 1 1 7 -2.1739 -8.6957
4975 1 1 9 -2.1739 -8.6957
4976 1 1 11 -2.1739 -8.6957
4977 1 1 13 -2.1739 -8.6957
4978 1 1 15 -2.1739 -8.6957
4979 1 2 17 -2.1739 -8.6957
4980 1 2 19 -2.1739 -8.6957
4981 1 2 21 -2.1739 -8.6957
4982 1 2 23 -2.1739 -8.6957
4983 1 2 25 -2.1739 -8.6957
4984 1 2 27 -2.1739 -8.6957
4985 1 1 1 0 -8.6957
4986 1 1 3 0 -8.6957
4987 1 1 5 0 -8.6957
4988 1 1 7 0 -8.6957
4989 1 1 9 0 -8.6957
4990 1 1 11 0 -8.6957
4991 1 1 13 0 -8.6957
4992 1 1 15 0 -8.6957
4993 1 2 17 0 -8.6957
4994 1 2 19 0 -8.6957
4995 1 2 21 0 -8.6957
4996 1 2 23 0 -8.6957
4997 1 2 25 0 -8.6957
4998 1 2 27 0 -8.6957
4999 1 1 1 2.1739 -8.6957
5000 1 1 3 2.1739 -8.6957
5001 1 1 5 2.1739 -8.6957
5002 1 1 7 2.1739 -8.6957
5003 1 1 9 2.1739 -8.6957
5004 1 1 11 2.1739 -8.6957
5005 1 1 13 2.1739 -8.6957
5006 1 1 15 2.1739 -8.6957
5007 1 2 17 2.1739 -8.6957
5008 1 2 19 2.1739 -8.6957
5009 1 2 21 2.1739 -8.6957
5010 1 2 23 2.1739 -8.6957
5011 1 2 25 2.1739 -8.6957
5012 1 2 27 2.1739 -8.6957
5013 1 1 1 4.3478 -8.6957
5014 1 1 3 4.3478 -8.6957
5015 1 1 5 4.3478 -8.6957
5016 1 1 7 4.3478 -8.6957
5017 1 1 9 4.3478 -8.6957
5018 1 1 11 4.3478 -8.6957
5019 1 1 13 4.3478 -8.6957
5020 1 1 15 4.3478 -8.6957
5021 1 2 17 4.3478 -8.6957
5022 1 2 19 4.3478 -8.6957
5023 1 2 21 4.3478 -8.6957
5024 1 2 23 4.3478 -8.6957
5025 1 2 25 4.3478 -8.6957
5026 1 2 27 4.3478 -8.6957
5027 1 1 1 6.5217 -8.6957
5028 1 1 3 6.5217 -8.6957
5029 1 1 5 6.5217 -8.6957
5030 1 1 7 6.5217 -8.6957
5031 1 1 9 6.5217 -8.6957
5032 1 1 11 6.5217 -8.6957
5033 1 1 13 6.5217 -8.6957
5034 1 1 15 6.5217 -8.6957
5035 1 2 17 6.5217 -8.6957
5036 1 2 19 6.5217 -8.6957
5037 1 2 21 6.5217 -8.6957
5038 1 2 23 6.5217 -8.6957
5039 1 2 25 6.5217 -8.6957
5040 1 2 27 6.5217 -8.6957
5041 1 1 1 8.6957 -8.6957
5042 1 1 3 8.6957 -8.6957
5043 1 1 5 8.6957 -8.6957
5044 1 1 7 8.6957 -8.6957
5045 1 1 9 8.6957 -8.6957
5046 1 1 11 8.6957 -8.6957
5047 1 1 13 8.6957 -8.6957
5048 1 1 15 8.6957 -8.6957
5049 1 2 17 8.6957 -8.6957
5050 1 2 19 8.6957 -8.6957
5051 1 2 21 8.6957 -8.6957
5052 1 2 23 8.6957 -8.6957
5053 1 2 25 8.6957 -8.6957
5054 1 2 27 8.6957 -8.6957
5055 1 1 1 10.8696 -8.6957
5056 1 1 3 10.8696 -8.6957
5057 1 1 5 10.8696 -8.6957
5058 1 1 7 10.8696 -8.6957
5059 1 1 9 10.8696 -8.6957
5060 1 1 11 10.8696 -8.6957
5061 1 1 13 10.8696 -8.6957
5062 1 1 15 10.8696 -8.6957
5063 1 2 17 10.8696 -8.6957
5064 1 2 19 10.8696 -8.6957
5065 1 2 21 10.8696 -8.6957
5066 1 2 23 10.8696 -8.6957
5067 1 2 25 10.8696 -8.6957
5068 1 2 27 10.8696 -8.6957
5069 1 1 1 13.0435 -8.6957
5070 1 1 3 13.0435 -8.6957
5071 1 1 5 13.0435 -8.6957
5072 1 1 7 13.0435 -8.6957
5073 1 1 9 13.0435 -8.6957
5074 1 1 11 13.0435 -8.6957
5075 1 1 13 13.0435 -8.6957
5076 1 1 15 13.0435 -8.6957
5077 1 2 17 13.0435 -8.6957
5078 1 2 19 13.0435 -8.6957
5079 1 2 21 13.0435 -8.6957
5080 1 2 23 13.0435 -8.6957
5081 1 2 25 13.0435 -8.6957
5082 1 2 27 13.0435 -8.6957
5083 1 1 1 15.2174 -8.6957
5084 1 1 3 15.2174 -8.6957
5085 1 1 5 15.2174 -8.6957
5086 1 1 7 15.2174 -8.6957
5087 1 1 9 15.2174 -8.6957
5088 1 1 11 15.2174 -8.6957
5089 1 1 13 15.2174 -8.6957
5090 1 1 15 15.2174 -8.6957
5091 1 2 17 15.2174 -8.6957
5092 1 2 19 15.2174 -8.6957
5093 1 2 21 15.2174 -8.6957
5094 1 2 23 15.2174 -8.6957
5095 1 2 25 15.2174 -8.6957
5096 1 2 27 15.2174 -8.6957
5097 1 1 1 17.3913 -8.6957
5098 1 1 3 17.3913 -8.6957
5099 1 1 5 17.3913 -8.6957
5100 1 1 7 17.3913 -8.6957
5101 1 1 9 17.3913 -8.6957
5102 1 1 11 17.3913 -8.6957
5103 1 1 13 17.3913 -8.6957
5104 1 1 15 17.3913 -8.6957
5105 1 2 17 17.3913 -8.6957
5106 1 2 19 17.3913 -8.6957
5107 1 2 21 17.3913 -8.6957
5108 1 2 23 17.3913 -8.6957
5109 1 2 25 17.3913 -8.6957
5110 1 2 27 17.3913 -8.6957
5111 1 1 1 19.5652 -8.6957
5112 1 1 3 19.5652 -8.6957
5113 1 1 5 19.5652 -8.6957
5114 1 1 7 19.5652 -8.6957
5115 1 1 9 19.5652 -8.6957
5116 1 1 11 19.5652 -8.6957
5117 1 1 13 19.5652 -8.6957
5118 1 1 15 19.5652 -8.6957
5119 1 2 17 19.5652 -8.6957
5120 1 2 19 19.5652 -8.6957
5121 1 2 21 19.5652 -8.6957
5122 1 2 23 19.5652 -8.6957
5123 1 2 25 19.5652 -8.6957
5124 1 2 27 19.5652 -8.6957
5125 1 1 1 21.7391 -8.6957
5126 1 1 3 21.7391 -8.6957
5127 1 1 5 21.7391 -8.6957
5128 1 1 7 21.7391 -8.6957
5129 1 1 9 21.7391 -8.6957
5130 1 1 11 21.7391 -8.6957
5131 1 1 13 21.7391 -8.6957
5132 1 1 15 21.7391 -8.6957
5133 1 2 17 21.7391 -8.6957
5134 1 2 19 21.7391 -8.6957
5135 1 2 21 21.7391 -8.6957
5136 1 2 23 21.7391 -8.6957
5137 1 2 25 21.7391 -8.6957
5138 1 2 27 21.7391 -8.6957
5139 1 1 1 23.913 -8.6957
5140 1 1 3 23.913 -8.6957
5141 1 1 5 23.913 -8.6957
5142 1 1 7 23.913 -8.6957
5143 1 1 9 23.913 -8.6957
5144 1 1 11 23.913 -8.6957
5145 1 1 13 23.913 -8.6957
5146 1 1 15 23.913 -8.6957
5147 1 2 17 23.913 -8.6957
5148 1 2 19 23.913 -8.6957
5149 1 2 21 23.913 -8.6957
5150 1 2 23 23.913 -8.6957
5151 1 2 25 23.913 -8.6957
5152 1 2 27 23.913 -8.6957
5153 1 1 -27 -23.913 -6.5217
5154 1 1 -25 -23.913 -6.5217
5155 1 1 -23 -23.913 -6.5217
5156 1 1 -21 -23.913 -6.5217
5157 1 1 -19 -23.913 -6.5217
5158 1 1 -17 -23.913 -6.5217
5159 1 1 -15 -23.913 -6.5217
5160 1 1 -13 -23.913 -6.5217
5161 1 2 -11 -23.913 -6.5217
5162 1 2 -9 -23.913 -6.5217
5163 1 2 -7 -23.913 -6.5217
5164 1 2 -5 -23.913 -6.5217
5165 1 2 -3 -23.913 -6.5217
5166 1 2 -1 -23.913 -6.5217
5167 1 1 -27 -21.7391 -6.5217
5168 1 1 -25 -21.7391 -6.5217
5169 1 1 -23 -21.7391 -6.5217
5170 1 1 -21 -21.7391 -6.5217
5171 1 1 -19 -21.7391 -6.5217
5172 1 1 -17 -21.7391 -6.5217
5173 1 1 -15 -21.7391 -6.5217
5174 1 1 -13 -21.7391 -6.5217
5175 1 2 -11 -21.7391 -6.5217
5176 1 2 -9 -21.7391 -6.5217
5177 1 2 -7 -21.7391 -6.5217
5178 1 2 -5 -21.7391 -6.5217
5179 1 2 -3 -21.7391 -6.5217
5180 1 2 -1 -21.7391 -6.5217
5181 1 1 -27 -19.5652 -6.5217
5182 1 1 -25 -19.5652 -6.5217
5183 1 1 -23 -19.5652 -6.5217
5184 1 1 -21 -19.5652 -6.5217
5185 1 1 -19 -19.5652 -6.5217
5186 1 1 -17 -19.5652 -6.5217
5187 1 1 -15 -19.5652 -6.5217
5188 1 1 -13 -19.5652 -6.5217
5189 1 2 -11 -19.5652 -6.5217
5190 1 2 -9 -19.5652 -6.5217
5191 1 2 -7 -19.5652 -6.5217
5192 1 2 -5 -19.5652 -6.5217
5193 1 2 -3 -19.5652 -6.5217
5194 1 2 -1 -19.5652 -6.5217
5195 1 1 -27 -17.3913 -6.5217
5196 1 1 -25 -17.3913 -6.5217
5197 1 1 -23 -17.3913 -6.5217
5198 1 1 -21 -17.3913 -6.5217
5199 1 1 -19 -17.3913 -6.5217
5200 1 1 -17 -17.3913 -6.5217
5201 1 1 -15 -17.3913 -6.5217
5202 1 1 -13 -17.3913 -6.5217
5203 1 2 -11 -17.3913 -6.5217
5204 1 2 -9 -17.3913 -6.5217
5205 1 2 -7 -17.3913 -6.5217
5206 1 2 -5 -17.3913 -6.5217
5207 1 2 -3 -17.3913 -6.5217
5208 1 2 -1 -17.3913 -6.5217
5209 1 1 -27 -15.2174 -6.5217
5210 1 1 -25 -15.2174 -6.5217
5211 1 1 -23 -15.2174 -6.5217
5212 1 1 -21 -15.2174 -6.5217
5213 1 1 -19 -15.2174 -6.5217
5214 1 1 -17 -15.2174 -6.5217
5215 1 1 -15 -15.2174 -6.5217
5216 1 1 -13 -15.2174 -6.5217
5217 1 2 -11 -15.2174 -6.5217
5218 1 2 -9 -15.2174 -6.5217
5219 1 2 -7 -15.2174 -6.5217
5220 1 2 -5 -15.2174 -6.5217
5221 1 2 -3 -15.2174 -6.5217
5222 1 2 -1 -15.2174 -6.5217
5223 1 1 -27 -13.0435 -6.5217
5224 1 1 -25 -13.0435 -6.5217
5225 1 1 -23 -13.0435 -6.5217
5226 1 1 -21 -13.0435 -6.5217
5227 1 1 -19 -13.0435 -6.5217
5228 1 1 -17 -13.0435 -6.5217
5229 1 1 -15 -13.0435 -6.5217
5230 1 1 -13 -13.0435 -6.5217
5231 1 2 -11 -13.0435 -6.5217
5232 1 2 -9 -13.0435 -6.5217
5233 1 2 -7 -13.0435 -6.5217
5234 1 2 -5 -13.0435 -6.5217
5235 1 2 -3 -13.0435 -6.5217
5236 1 2 -1 -13.0435 -6.5217
5237 1 1 -27 -10.8696 -6.5217
5238 1 1 -25 -10.8696 -6.5217
5239 1 1 -23 -10.8696 -6.5217
5240 1 1 -21 -10.8696 -6.5217
5241 1 1 -19 -10.8696 -6.5217
5242 1 1 -17 -10.8696 -6.5217
5243 1 1 -15 -10.8696 -6.5217
5244 1 1 -13 -10.8696 -6.5217
5245 1 2 -11 -10.8696 -6.5217
5246 1 2 -9 -10.8696 -6.5217
5247 1 2 -7 -10.8696 -6.5217
5248 1 2 -5 -10.8696 -6.5217
5249 1 2 -3 -10.8696 -6.5217
5250 1 2 -1 -10.8696 -6.5217
5251 1 1 -27 -8.6957 -6.5217
5252 1 1 -25 -8.6957 -6.5217
5253 1 1 -23 -8.6957 -6.5217
5254 1 1 -21 -8.6957 -6.5217
5255 1 1 -19 -8.6957 -6.5217
5256 1 1 -17 -8.6957 -6.5217
5257 1 1 -15 -8.6957 -6.5217
5258 1 1 -13 -8.6957 -6.5217
5259 1 2 -11 -8.6957 -6.5217
5260 1 2 -9 -8.6957 -6.5217
5261 1 2 -7 -8.6957 -6.5217
5262 1 2 -5 -8.6957 -6.5217
5263 1 2 -3 -8.6957 -6.5217
5264 1 2 -1 -8.6957 -6.5217
5265 1 1 -27 -6.5217 -6.5217
5266 1 1 -25 -6.5217 -6.5217
5267 1 1 -23 -6.5217 -6.5217
5268 1 1 -21 -6.5217 -6.5217
5269 1 1 -19 -6.5217 -6.5217
5270 1 1 -17 -6.5217 -6.5217
5271 1 1 -15 -6.5217 -6.5217
5272 1 1 -13 -6.5217 -6.5217
5273 1 2 -11 -6.5217 -6.5217
5274 1 2 -9 -6.5217 -6.5217
5275 1 2 -7 -6.5217 -6.5217
5276 1 2 -5 -6.5217 -6.5217
5277 1 2 -3 -6.5217 -6.5217
5278 1 2 -1 -6.5217 -6.5217
5279 1 1 -27 -4.3478 -6.5217
5280 1 1 -25 -4.3478 -6.5217
5281 1 1 -23 -4.3478 -6.5217
5282 1 1 -21 -4.3478 -6.5217
5283 1 1 -19 -4.3478 -6.5217
5284 1 1 -17 -4.3478 -6.5217
5285 1 1 -15 -4.3478 -6.5217
5286 1 1 -13 -4.3478 -6.5217
5287 1 2 -11 -4.3478 -6.5217
5288 1 2 -9 -4.3478 -6.5217
5289 1 2 -7 -4.3478 -6.5217
5290 1 2 -5 -4.3478 -6.5217
5291 1 2 -3 -4.3478 -6.5217
5292 1 2 -1 -4.3478 -6.5217
5293 1 1 -27 -2.1739 -6.5217
5294 1 1 -25 -2.1739 -6.5217
5295 1 1 -23 -2.1739 -6.5217
5296 1 1 -21 -2.1739 -6.5217
5297 1 1 -19 -2.1739 -6.5217
5298 1 1 -17 -2.1739 -6.5217
5299 1 1 -15 -2.1739 -6.5217
5300 1 1 -13 -2.1739 -6.5217
5301 1 2 -11 -2.1739 -6.5217
5302 1 2 -9 -2.1739 -6.5217
5303 1 2 -7 -2.1739 -6.5217
5304 1 2 -5 -2.1739 -6.5217
5305 1 2 -3 -2.1739 -6.5217
5306 1 2 -1 -2.1739 -6.5217
5307 1 1 -27 0 -6.5217
5308 1 1 -25 0 -6.5217
5309 1 1 -23 0 -6.5217
5310 1 1 -21 0 -6.5217
5311 1 1 -19 0 -6.5217
5312 1 1 -17 0 -6.5217
5313 1 1 -15 0 -6.5217
5314 1 1 -13 0 -6.5217
5315 1 2 -11 0 -6.5217
5316 1 2 -9 0 -6.5217
5317 1 2 -7 0 -6.5217
5318 1 2 -5 0 -6.5217
5319 1 2 -3 0 -6.5217
5320 1 2 -1 0 -6.5217
5321 1 1 -27 2.1739 -6.5217
5322 1 1 -25 2.1739 -6.5217
5323 1 1 -23 2.1739 -6.5217
5324 1 1 -21 2.1739 -6.5217
5325 1 1 -19 2.1739 -6.5217
5326 1 1 -17 2.1739 -6.5217
5327 1 1 -15 2.1739 -6.5217
5328 1 1 -13 2.1739 -6.5217
5329 1 2 -11 2.1739 -6.5217
5330 1 2 -9 2.1739 -6.5217
5331 1 2 -7 2.1739 -6.5217
5332 1 2 -5 2.1739 -6.5217
5333 1 2 -3 2.1739 -6.5217
5334 1 2 -1 2.1739 -6.5217
5335 1 1 -27 4.3478 -6.5217
5336 1 1 -25 4.3478 -6.5217
5337 1 1 -23 4.3478 -6.5217
5338 1 1 -21 4.3478 -6.5217
5339 1 1 -19 4.3478 -6.5217
5340 1 1 -17 4.3478 -6.5217
5341 1 1 -15 4.3478 -6.5217
5342 1 1 -13 4.3478 -6.5217
5343 1 2 -11 4.3478 -6.5217
5344 1 2 -9 4.3478 -6.5217
5345 1 2 -7 4.3478 -6.5217
5346 1 2 -5 4.3478 -6.5217
5347 1 2 -3 4.3478 -6.5217
5348 1 2 -1 4.3478 -6.5217
5349 1 1 -27 6.5217 -6.5217
5350 1 1 -25 6.5217 -6.5217
5351 1 1 -23 6.5217 -6.5217
5352 1 1 -21 6.5217 -6.5217
5353 1 1 -19 6.5217 -6.5217
5354 1 1 -17 6.5217 -6.5217
5355 1 1 -15 6.5217 -6.5217
5356 1 1 -13 6.5217 -6.5217
5357 1 2 -11 6.5217 -6.5217
5358 1 2 -9 6.5217 -6.5217
5359 1 2 -7 6.5217 -6.5217
5360 1 2 -5 6.5217 -6.5217
5361 1 2 -3 6.5217 -6.5217
5362 1 2 -1 6.5217 -6.5217
5363 1 1 -27 8.6957 -6.5217
5364 1 1 -25 8.6957 -6.5217
5365 1 1 -23 8.6957 -6.5217
5366 1 1 -21 8.6957 -6.5217
5367 1 1 -19 8.6957 -6.5217
5368 1 1 -17 8.6957 -6.5217
5369 1 1 -15 8.6957 -6.5217
5370 1 1 -13 8.6957 -6.5217
5371 1 2 -11 8.6957 -6.5217
5372 1 2 -9 8.6957 -6.5217
5373 1 2 -7 8.6957 -6.5217
5374 1 2 -5 8.6957 -6.5217
5375 1 2 -3 8.6957 -6.5217
5376 1 2 -1 8.6957 -6.5217
5377 1 1 -27 10.8696 -6.5217
5378 1 1 -25 10.8696 -6.5217
5379 1 1 -23 10.8696 -6.5217
5380 1 1 -21 10.8696 -6.5217
5381 1 1 -19 10.8696 -6.5217
5382 1 1 -17 10.8696 -6.5217
5383 1 1 -15 10.8696 -6.5217
5384 1 1 -13 10.8696 -6.5217
5385 1 2 -11 10.8696 -6.5217
5386 1 2 -9 10.8696 -6.5217
5387 1 2 -7 10.8696 -6.5217
5388 1 2 -5 10.8696 -6.5217
5389 1 2 -3 10.8696 -6.5217
5390 1 2 -1 10.8696 -6.5217
5391 1 1 -27 13.0435 -6.5217
5392 1 1 -25 13.0435 -6.5217
5393 1 1 -23 13.0435 -6.5217
5394 1 1 -21 13.0435 -6.5217
5395 1 1 -19 13.0435 -6.5217
5396 1 1 -17 13.0435 -6.5217
5397 1 1 -15 13.0435 -6.5217
5398 1 1 -13 13.0435 -6.5217
5399 1 2 -11 13.0435 -6.5217
5400 1 2 -9 13.0435 -6.5217
5401 1 2 -7 13.0435 -6.5217
5402 1 2 -5 13.0435 -6.5217
5403 1 2 -3 13.0435 -6.5217
5404 1 2 -1 13.0435 -6.5217
5405 1 1 -27 15.2174 -6.5217
5406 1 1 -25 15.2174 -6.5217
5407 1 1 -23 15.2174 -6.5217
5408 1 1 -21 15.2174 -6.5217
5409 1 1 -19 15.2174 -6.5217
5410 1 1 -17 15.2174 -6.5217
5411 1 1 -15 15.2174 -6.5217
5412 1 1 -13 15.2174 -6.5217
5413 1 2 -11 15.2174 -6.5217
5414 1 2 -9 15.2174 -6.5217
5415 1 2 -7 15.2174 -6.5217
5416 1 2 -5 15.2174 -6.5217
5417 1 2 -3 15.2174 -6.5217
5418 1 2 -1 15.2174 -6.5217
5419 1 1 -27 17.3913 -6.5217
5420 1 1 -25 17.3913 -6.5217
5421 1 1 -23 17.3913 -6.5217
5422 1 1 -21 17.3913 -6.5217
5423 1 1 -19 17.3913 -6.5217
5424 1 1 -17 17.3913 -6.5217
5425 1 1 -15 17.3913 -6.5217
5426 1 1 -13 17.3913 -6.5217
5427 1 2 -11 17.3913 -6.5217
5428 1 2 -9 17.3913 -6.5217
5429 1 2 -7 17.3913 -6.5217
5430 1 2 -5 17.3913 -6.5217
5431 1 2 -3 17.3913 -6.5217
5432 1 2 -1 17.3913 -6.5217
5433 1 1 -27 19.5652 -6.5217
5434 1 1 -25 19.5652 -6.5217
5435 1 1 -23 19.5652 -6.5217
5436 1 1 -21 19.5652 -6.5217
5437 1 1 -19 19.5652 -6.5217
5438 1 1 -17 19.5652 -6.5217
5439 1 1 -15 19.5652 -6.5217
5440 1 1 -13 19.5652 -6.5217
5441 1 2 -11 19.5652 -6.5217
5442 1 2 -9 19.5652 -6.5217
5443 1 2 -7 19.5652 -6.5217
5444 1 2 -5 19.5652 -6.5217
5445 1 2 -3 19.5652 -6.5217
5446 1 2 -1 19.5652 -6.5217
5447 1 1 -27 21.7391 -6.5217
5448 1 1 -25 21.7391 -6.5217
5449 1 1 -23 21.7391 -6.5217
5450 1 1 -21 21.7391 -6.5217
5451 1 1 -19 21.7391 -6.5217
5452 1 1 -17 21.7391 -6.5217
5453 1 1 -15 21.7391 -6.5217
5454 1 1 -13 21.7391 -6.5217
5455 1 2 -11 21.7391 -6.5217
5456 1 2 -9 21.7391 -6.5217
5457 1 2 -7 21.7391 -6.5217
5458 1 2 -5 21.7391 -6.5217
5459 1 2 -3 21.7391 -6.5217
5460 1 2 -1 21.7391 -6.5217
5461 1 1 -27 23.913 -6.5217
5462 1 1 -25 23.913 -6.5217
5463 1 1 -23 23.913 -6.5217
5464 1 1 -21 23.913 -6.5217
5465 1 1 -19 23.913 -6.5217
5466 1 1 -17 23.913 -6.5217
5467 1 1 -15 23.913 -6.5217
5468 1 1 -13 23.913 -6.5217
5469 1 2 -11 23.913 -6.5217
5470 1 2 -9 23.913 -6.5217
5471 1 2 -7 23.913 -6.5217
5472 1 2 -5 23.913 -6.5217
5473 1 2 -3 23.913 -6.5217
5474 1 2 -1 23.913 -6.5217
5475 1 1 1 -23.913 -6.5217
5476 1 1 3 -23.913 -6.5217
5477 1 1 5 -23.913 -6.5217
5478 1 1 7 -23.913 -6.5217
5479 1 1 9 -23.913 -6.5217
5480 1 1 11 -23.913 -6.5217
5481 1 1 13 -23.913 -6.5217
5482 1 1 15 -23.913 -6.5217
5483 1 2 17 -23.913 -6.5217
5484 1 2 19 -23.913 -6.5217
5485 1 2 21 -23.913 -6.5217
5486 1 2 23 -23.913 -6.5217
5487 1 2 25 -23.913 -6.5217
5488 1 2 27 -23.913 -6.5217
5489 1 1 1 -21.7391 -6.5217
5490 1 1 3 -21.7391 -6.5217
5491 1 1 5 -21.7391 -6.5217
5492 1 1 7 -21.7391 -6.5217
5493 1 1 9 -21.7391 -6.5217
5494 1 1 11 -21.7391 -6.5217
5495 1 1 13 -21.7391 -6.5217
5496 1 1 15 -21.7391 -6.5217
5497 1 2 17 -21.7391 -6.5217
5498 1 2 19 -21.7391 -6.5217
5499 1 2 21 -21.7391 -6.5217
5500 1 2 23 -21.7391 -6.5217
5501 1 2 25 -21.7391 -6.5217
5502 1 2 27 -21.7391 -6.5217
5503 1 1 1 -19.5652 -6.5217
5504 1 1 3 -19.5652 -6.5217
5505 1 1 5 -19.5652 -6.5217
5506 1 1 7 -19.5652 -6.5217
5507 1 1 9 -19.5652 -6.5217
5508 1 1 11 -19.5652 -6.5217
5509 1 1 13 -19.5652 -6.5217
5510 1 1 15 -19.5652 -6.5217
5511 1 2 17 -19.5652 -6.5217
5512 1 2 19 -19.5652 -6.5217
5513 1 2 21 -19.5652 -6.5217
5514 1 2 23 -19.5652 -6.5217
5515 1 2 25 -19.5652 -6.5217
5516 1 2 27 -19.5652 -6.5217
5517 1 1 1 -17.3913 -6.5217
5518 1 1 3 -17.3913 -6.5217
5519 1 1 5 -17.3913 -6.5217
5520 1 1 7 -17.3913 -6.5217
5521 1 1 9 -17.3913 -6.5217
5522 1 1 11 -17.3913 -6.5217
5523 1 1 13 -17.3913 -6.5217
5524 1 1 15 -17.3913 -6.5217
5525 1 2 17 -17.3913 -6.5217
5526 1 2 19 -17.3913 -6.5217
5527 1 2 21 -17.3913 -6.5217
5528 1 2 23 -17.3913 -6.5217
5529 1 2 25 -17.3913 -6.5217
5530 1 2 27 -17.3913 -6.5217
5531 1 1 1 -15.2174 -6.5217
5532 1 1 3 -15.2174 -6.5217
5533 1 1 5 -15.2174 -6.5217
5534 1 1 7 -15.2174 -6.5217
5535 1 1 9 -15.2174 -6.5217
5536 1 1 11 -15.2174 -6.5217
5537 1 1 13 -15.2174 -6.5217
5538 1 1 15 -15.2174 -6.5217
5539 1 2 17 -15.2174 -6.5217
5540 1 2 19 -15.2174 -6.5217
5541 1 2 21 -15.2174 -6.5217
5542 1 2 23 -15.2174 -6.5217
5543 1 2 25 -15.2174 -6.5217
5544 1 2 27 -15.2174 -6.5217
5545 1 1 1 -13.0435 -6.5217
5546 1 1 3 -13.0435 -6.5217
5547 1 1 5 -13.0435 -6.5217
5548 1 1 7 -13.0435 -6.5217
5549 1 1 9 -13.0435 -6.5217
5550 1 1 11 -13.0435 -6.5217
5551 1 1 13 -13.0435 -6.5217
5552 1 1 15 -13.0435 -6.5217
5553 1 2 17 -13.0435 -6.5217
5554 1 2 19 -13.0435 -6.5217
5555 1 2 21 -13.0435 -6.5217
5556 1 2 23 -13.0435 -6.5217
5557 1 2 25 -13.0435 -6.5217
5558 1 2 27 -13.0435 -6.5217
5559 1 1 1 -10.8696 -6.5217
5560 1 1 3 -10.8696 -6.5217
5561 1 1 5 -10.8696 -6.5217
5562 1 1 7 -10.8696 -6.5217
5563 1 1 9 -10.8696 -6.5217
5564 1 1 11 -10.8696 -6.5217
5565 1 1 13 -10.8696 -6.5217
5566 1 1 15 -10.8696 -6.5217
5567 1 2 17 -10.8696 -6.5217
5568 1 2 19 -10.8696 -6.5217
5569 1 2 21 -10.8696 -6.5217
5570 1 2 23 -10.8696 -6.5217
5571 1 2 25 -10.8696 -6.5217
5572 1 2 27 -10.8696 -6.5217
5573 1 1 1 -8.6957 -6.5217
5574 1 1 3 -8.6957 -6.5217
5575 1 1 5 -8.6957 -6.5217
5576 1 1 7 -8.6957 -6.5217
5577 1 1 9 -8.6957 -6.5217
5578 1 1 11 -8.6957 -6.5217
5579 1 1 13 -8.6957 -6.5217
5580 1 1 15 -8.6957 -6.5217
5581 1 2 17 -8.6957 -6.5217
5582 1 2 19 -8.6957 -6.5217
5583 1 2 21 -8.6957 -6.5217
5584 1 2 23 -8.6957 -6.5217
5585 1 2 25 -8.6957 -6.5217
5586 1 2 27 -8.6957 -6.5217
5587 1 1 1 -6.5217 -6.5217
5588 1 1 3 -6.5217 -6.5217
5589 1 1 5 -6.5217 -6.5217
5590 1 1 7 -6.5217 -6.5217
5591 1 1 9 -6.5217 -6.5217
5592 1 1 11 -6.5217 -6.5217
5593 1 1 13 -6.5217 -6.5217
5594 1 1 15 -6.5217 -6.5217
5595 1 2 17 -6.5217 -6.5217
5596 1 2 19 -6.5217 -6.5217
5597 1 2 21 -6.5217 -6.5217
5598 1 2 23 -6.5217 -6.5217
5599 1 2 25 -6.5217 -6.5217
5600 1 2 27 -6.5217 -6.5217
5601 1 1 1 -4.3478 -6.5217
5602 1 1 3 -4.3478 -6.5217
5603 1 1 5 -4.3478 -6.5217
5604 1 1 7 -4.3478 -6.5217
5605 1 1 9 -4.3478 -6.5217
5606 1 1 11 -4.3478 -6.5217
5607 1 1 13 -4.3478 -6.5217
5608 1 1 15 -4.3478 -6.5217
5609 1 2 17 -4.3478 -6.5217
5610 1 2 19 -4.3478 -6.5217
5611 1 2 21 -4.3478 -6.5217
5612 1 2 23 -4.3478 -6.5217
5613 1 2 25 -4.3478 -6.5217
5614 1 2 27 -4.3478 -6.5217
5615 1 1 1 -2.1739 -6.5217
5616 1 1 3 -2.1739 -6.5217
5617 1 1 5 -2.1739 -6.5217
5618 1 1 7 -2.1739 -6.5217
5619 1 1 9 -2.1739 -6.5217
5620 1 1 11 -2.1739 -6.5217
5621 1 1 13 -2.1739 -6.5217
5622 1 1 15 -2.1739 -6.5217
5623 1 2 17 -2.1739 -6.5217
5624 1 2 19 -2.1739 -6.5217
5625 1 2 21 -2.1739 -6.5217
5626 1 2 23 -2.1739 -6.5217
5627 1 2 25 -2.1739 -6.5217
5628 1 2 27 -2.1739 -6.5217
5629 1 1 1 0 -6.5217
5630 1 1 3 0 -6.5217
5631 1 1 5 0 -6.5217
5632 1 1 7 0 -6.5217
5633 1 1 9 0 -6.5217
5634 1 1 11 0 -6.5217
5635 1 1 13 0 -6.5217
5636 1 1 15 0 -6.5217
5637 1 2 17 0 -6.5217
5638 1 2 19 0 -6.5217
5639 1 2 21 0 -6.5217
5640 1 2 23 0 -6.5217
5641 1 2 25 0 -6.5217
5642 1 2 27 0 -6.5217
5643 1 1 1 2.1739 -6.5217
5644 1 1 3 2.1739 -6.5217
5645 1 1 5 2.1739 -6.5217
5646 1 1 7 2.1739 -6.5217
5647 1 1 9 2.1739 -6.5217
5648 1 1 11 2.1739 -6.5217
5649 1 1 13 2.1739 -6.5217
5650 1 1 15 2.1739 -6.5217
5651 1 2 17 2.1739 -6.5217
5652 1 2 19 2.1739 -6.5217
5653 1 2 21 2.1739 -6.5217
5654 1 2 23 2.1739 -6.5217
5655 1 2 25 2.1739 -6.5217
5656 1 2 27 2.1739 -6.5217
5657 1 1 1 4.3478 -6.5217
5658 1 1 3 4.3478 -6.5217
5659 1 1 5 4.3478 -6.5217
5660 1 1 7 4.3478 -6.5217
5661 1 1 9 4.3478 -6.5217
5662 1 1 11 4.3478 -6.5217
5663 1 1 13 4.3478 -6.5217
5664 1 1 15 4.3478 -6.5217
5665 1 2 17 4.3478 -6.5217
5666 1 2 19 4.3478 -6.5217
5667 1 2 21 4.3478 -6.5217
5668 1 2 23 4.3478 -6.5217
5669 1 2 25 4.3478 -6.5217
5670 1 2 27 4.3478 -6.5217
5671 1 1 1 6.5217 -6.5217
5672 1 1 3 6.5217 -6.5217
5673 1 1 5 6.5217 -6.5217
5674 1 1 7 6.5217 -6.5217
5675 1 1 9 6.5217 -6.5217
5676 1 1 11 6.5217 -6.5217
5677 1 1 13 6.5217 -6.5217
5678 1 1 15 6.5217 -6.5217
5679 1 2 17 6.5217 -6.5217
5680 1 2 19 6.5217 -6.5217
5681 1 2 21 6.5217 -6.5217
5682 1 2 23 6.5217 -6.5217
5683 1 2 25 6.5217 -6.5217
5684 1 2 27 6.5217 -6.5217
5685 1 1 1 8.6957 -6.5217
5686 1 1 3 8.6957 -6.5217
5687 1 1 5 8.6957 -6.5217
5688 1 1 7 8.6957 -6.5217
5689 1 1 9 8.6957 -6.5217
5690 1 1 11 8.6957 -6.5217
5691 1 1 13 8.6957 -6.5217
5692 1 1 15 8.6957 -6.5217
5693 1 2 17 8.6957 -6.5217
5694 1 2 19 8.6957 -6.5217
5695 1 2 21 8.6957 -6.5217
5696 1 2 23 8.6957 -6.5217
5697 1 2 25 8.6957 -6.5217
5698 1 2 27 8.6957 -6.5217
5699 1 1 1 10.8696 -6.5217
5700 1 1 3 10.8696 -6.5217
5701 1 1 5 10.8696 -6.5217
5702 1 1 7 10.8696 -6.5217
5703 1 1 9 10.8696 -6.5217
5704 1 1 11 10.8696 -6.5217
5705 1 1 13 10.8696 -6.5217
5706 1 1 15 10.8696 -6.5217
5707 1 2 17 10.8696 -6.5217
5708 1 2 19 10.8696 -6.5217
5709 1 2 21 10.8696 -6.5217
5710 1 2 23 10.8696 -6.5217
5711 1 2 25 10.8696 -6.5217
5712 1 2 27 10.8696 -6.5217
5713 1 1 1 13.0435 -6.5217
5714 1 1 3 13.0435 -6.5217
5715 1 1 5 13.0435 -6.5217
5716 1 1 7 13.0435 -6.5217
5717 1 1 9 13.0435 -6.5217
5718 1 1 11 13.0435 -6.5217
5719 1 1 13 13.0435 -6.5217
5720 1 1 15 13.0435 -6.5217
5721 1 2 17 13.0435 -6.5217
5722 1 2 19 13.0435 -6.5217
5723 1 2 21 13.0435 -6.5217
5724 1 2 23 13.0435 -6.5217
5725 1 2 25 13.0435 -6.5217
5726 1 2 27 13.0435 -6.5217
5727 1 1 1 15.2174 -6.5217
5728 1 1 3 15.2174 -6.5217
5729 1 1 5 15.2174 -6.5217
5730 1 1 7 15.2174 -6.5217
5731 1 1 9 15.2174 -6.5217
5732 1 1 11 15.2174 -6.5217
5733 1 1 13 15.2174 -6.5217
5734 1 1 15 15.2174 -6.5217
5735 1 2 17 15.2174 -6.5217
5736 1 2 19 15.2174 -6.5217
5737 1 2 21 15.2174 -6.5217
5738 1 2 23 15.2174 -6.5217
5739 1 2 25 15.2174 -6.5217
5740 1 2 27 15.2174 -6.5217
5741 1 1 1 17.3913 -6.5217
5742 1 1 3 17.3913 -6.5217
5743 1 1 5 17.3913 -6.5217
5744 1 1 7 17.3913 -6.5217
5745 1 1 9 17.3913 -6.5217
5746 1 1 11 17.3913 -6.5217
5747 1 1 13 17.3913 -6.5217
5748 1 1 15 17.3913 -6.5217
5749 1 2 17 17.3913 -6.5217
5750 1 2 19 17.3913 -6.5217
5751 1 2 21 17.3913 -6.5217
5752 1 2 23 17.3913 -6.5217
5753 1 2 25 17.3913 -6.5217
5754 1 2 27 17.3913 -6.5217
5755 1 1 1 19.5652 -6.5217
5756 1 1 3 19.5652 -6.5217
5757 1 1 5 19.5652 -6.5217
5758 1 1 7 19.5652 -6.5217
5759 1 1 9 19.5652 -6.5217
5760 1 1 11 19.5652 -6.5217
5761 1 1 13 19.5652 -6.5217
5762 1 1 15 19.5652 -6.5217
5763 1 2 17 19.5652 -6.5217
5764 1 2 19 19.5652 -6.5217
5765 1 2 21 19.5652 -6.5217
5766 1 2 23 19.5652 -6.5217
5767 1 2 25 19.5652 -6.5217
5768 1 2 27 19.5652 -6.5217
5769 1 1 1 21.7391 -6.5217
5770 1 1 3 21.7391 -6.5217
5771 1 1 5 21.7391 -6.5217
5772 1 1 7 21.7391 -6.5217
5773 1 1 9 21.7391 -6.5217
5774 1 1 11 21.7391 -6.5217
5775 1 1 13 21.7391 -6.5217
5776 1 1 15 21.7391 -6.5217
5777 1 2 17 21.7391 -6.5217
5778 1 2 19 21.7391 -6.5217
5779 1 2 21 21.7391 -6.5217
5780 1 2 23 21.7391 -6.5217
5781 1 2 25 21.7391 -6.5217
5782 1 2 27 21.7391 -6.5217
5783 1 1 1 23.913 -6.5217
5784 1 1 3 23.913 -6.5217
5785 1 1 5 23.913 -6.5217
5786 1 1 7 23.913 -6.5217
5787 1 1 9 23.913 -6.5217
5788 1 1 11 23.913 -6.5217
5789 1 1 13 23.913 -6.5217
5790 1 1 15 23.913 -6.5217
5791 1 2 17 23.913 -6.5217
5792 1 2 19 23.913 -6.5217
5793 1 2 21 23.913 -6.5217
5794 1 2 23 23.913 -6.5217
5795 1 2 25 23.913 -6.5217
5796 1 2 27 23.913 -6.5217
5797 1 1 -27 -23.913 -4.3478
5798 1 1 -25 -23.913 -4.3478
5799 1 1 -23 -23.913 -4.3478
5800 1 1 -21 -23.913 -4.3478
5801 1 1 -19 -23.913 -4.3478
5802 1 1 -17 -23.913 -4.3478
5803 1 1 -15 -23.913 -4.3478
5804 1 1 -13 -23.913 -4.3478
5805 1 2 -11 -23.913 -4.3478
5806 1 2 -9 -23.913 -4.3478
5807 1 2 -7 -23.913 -4.3478
5808 1 2 -5 -23.913 -4.3478
5809 1 2 -3 -23.913 -4.3478
5810 1 2 -1 -23.913 -4.3478
5811 1 1 -27 -21.7391 -4.3478
5812 1 1 -25 -21.7391 -4.3478
5813 1 1 -23 -21.7391 -4.3478
5814 1 1 -21 -21.7391 -4.3478
5815 1 1 -19 -21.7391 -4.3478
5816 1 1 -17 -21.7391 -4.3478
5817 1 1 -15 -21.7391 -4.3478
5818 1 1 -13 -21.7391 -4.3478
5819 1 2 -11 -21.7391 -4.3478
5820 1 2 -9 -21.7391 -4.3478
5821 1 2 -7 -21.7391 -4.3478
5822 1 2 -5 -21.7391 -4.3478
5823 1 2 -3 -21.7391 -4.3478
5824 1 2 -1 -21.7391 -4.3478
5825 1 1 -27 -19.5652 -4.3478
5826 1 1 -25 -19.5652 -4.3478
5827 1 1 -23 -19.5652 -4.3478
5828 1 1 -21 -19.5652 -4.3478
5829 1 1 -19 -19.5652 -4.3478
5830 1 1 -17 -19.5652 -4.3478
5831 1 1 -15 -19.5652 -4.3478
5832 1 1 -13 -19.5652 -4.3478
5833 1 2 -11 -19.5652 -4.3478
5834 1 2 -9 -19.5652 -4.3478
5835 1 2 -7 -19.5652 -4.3478
5836 1 2 -5 -19.5652 -4.3478
5837 1 2 -3 -19.5652 -4.3478
5838 1 2 -1 -19.5652 -4.3478
5839 1 1 -27 -17.3913 -4.3478
5840 1 1 -25 -17.3913 -4.3478
5841 1 1 -23 -17.3913 -4.3478
5842 1 1 -21 -17.3913 -4.3478
5843 1 1 -19 -17.3913 -4.3478
5844 1 1 -17 -17.3913 -4.3478
5845 1 1 -15 -17.3913 -4.3478
5846 1 1 -13 -17.3913 -4.3478
5847 1 2 -11 -17.3913 -4.3478
5848 1 2 -9 -17.3913 -4.3478
5849 1 2 -7 -17.3913 -4.3478
5850 1 2 -5 -17.3913 -4.3478
5851 1 2 -3 -17.3913 -4.3478
5852 1 2 -1 -17.3913 -4.3478
5853 1 1 -27 -15.2174 -4.3478
5854 1 1 -25 -15.2174 -4.3478
5855 1 1 -23 -15.2174 -4.3478
5856 1 1 -21 -15.2174 -4.3478
5857 1 1 -19 -15.2174 -4.3478
5858 1 1 -17 -15.2174 -4.3478
5859 1 1 -15 -15.2174 -4.3478
5860 1 1 -13 -15.2174 -4.3478
5861 1 2 -11 -15.2174 -4.3478
5862 1 2 -9 -15.2174 -4.3478
5863 1 2 -7 -15.2174 -4.3478
5864 1 2 -5 -15.2174 -4.3478
5865 1 2 -3 -15.2174 -4.3478
5866 1 2 -1 -15.2174 -4.3478
5867 1 1 -27 -13.0435 -4.3478
5868 1 1 -25 -13.0435 -4.3478
5869 1 1 -23 -13.0435 -4.3478
5870 1 1 -21 -13.0435 -4.3478
5871 1 1 -19 -13.0435 -4.3478
5872 1 1 -17 -13.0435 -4.3478
5873 1 1 -15 -13.0435 -4.3478
5874 1 1 -13 -13.0435 -4.3478
5875 1 2 -11 -13.0435 -4.3478
5876 1 2 -9 -13.0435 -4.3478
5877 1 2 -7 -13.0435 -4.3478
5878 1 2 -5 -13.0435 -4.3478
5879 1 2 -3 -13.0435 -4.3478
5880 1 2 -1 -13.0435 -4.3478
5881 1 1 -27 -10.8696 -4.3478
5882 1 1 -25 -10.8696 -4.3478
5883 1 1 -23 -10.8696 -4.3478
5884 1 1 -21 -10.8696 -4.3478
5885 1 1 -19 -10.8696 -4.3478
5886 1 1 -17 -10.8696 -4.3478
5887 1 1 -15 -10.8696 -4.3478
5888 1 1 -13 -10.8696 -4.3478
5889 1 2 -11 -10.8696 -4.3478
5890 1 2 -9 -10.8696 -4.3478
5891 1 2 -7 -10.8696 -4.3478
5892 1 2 -5 -10.8696 -4.3478
5893 1 2 -3 -10.8696 -4.3478
5894 1 2 -1 -10.8696 -4.3478
5895 1 1 -27 -8.6957 -4.3478
5896 1 1 -25 -8.6957 -4.3478
5897 1 1 -23 -8.6957 -4.3478
5898 1 1 -21 -8.6957 -4.3478
5899 1 1 -19 -8.6957 -4.3478
5900 1 1 -17 -8.6957 -4.3478
5901 1 1 -15 -8.6957 -4.3478
5902 1 1 -13 -8.6957 -4.3478
5903 1 2 -11 -8.6957 -4.3478
5904 1 2 -9 -8.6957 -4.3478
5905 1 2 -7 -8.6957 -4.3478
5906 1 2 -5 -8.6957 -4.3478
5907 1 2 -3 -8.6957 -4.3478
5908 1 2 -1 -8.6957 -4.3478
5909 1 1 -27 -6.5217 -4.3478
5910 1 1 -25 -6.5217 -4.3478
5911 1 1 -23 -6.5217 -4.3478
5912 1 1 -21 -6.5217 -4.3478
5913 1 1 -19 -6.5217 -4.3478
5914 1 1 -17 -6.5217 -4.3478
5915 1 1 -15 -6.5217 -4.3478
5916 1 1 -13 -6.5217 -4.3478
5917 1 2 -11 -6.5217 -4.3478
5918 1 2 -9 -6.5217 -4.3478
5919 1 2 -7 -6.5217 -4.3478
5920 1 2 -5 -6.5217 -4.3478
5921 1 2 -3 -6.5217 -4.3478
5922 1 2 -1 -6.5217 -4.3478
5923 1 1 -27 -4.3478 -4.3478
5924 1 1 -25 -4.3478 -4.3478
5925 1 1 -23 -4.3478 -4.3478
5926 1 1 -21 -4.3478 -4.3478
5927 1 1 -19 -4.3478 -4.3478
5928 1 1 -17 -4.3478 -4.3478
5929 1 1 -15 -4.3478 -4.3478
5930 1 1 -13 -4.3478 -4.3478
5931 1 2 -11 -4.3478 -4.3478
5932 1 2 -9 -4.3478 -4.3478
5933 1 2 -7 -4.3478 -4.3478
5934 1 2 -5 -4.3478 -4.3478
5935 1 2 -3 -4.3478 -4.3478
5936 1 2 -1 -4.3478 -4.3478
5937 1 1 -27 -2.1739 -4.3478
5938 1 1 -25 -2.1739 -4.3478
5939 1 1 -23 -2.1739 -4.3478
5940 1 1 -21 -2.1739 -4.3478
5941 1 1 -19 -2.1739 -4.3478
5942 1 1 -17 -2.1739 -4.3478
5943 1 1 -15 -2.1739 -4.3478
5944 1 1 -13 -2.1739 -4.3478
5945 1 2 -11 -2.1739 -4.3478
5946 1 2 -9 -2.1739 -4.3478
5947 1 2 -7 -2.1739 -4.3478
5948 1 2 -5 -2.1739 -4.3478
5949 1 2 -3 -2.1739 -4.3478
5950 1 2 -1 -2.1739 -4.3478
5951 1 1 -27 0 -4.3478
5952 1 1 -25 0 -4.3478
5953 1 1 -23 0 -4.3478
5954 1 1 -21 0 -4.3478
5955 1 1 -19 0 -4.3478
5956 1 1 -17 0 -4.3478
5957 1 1 -15 0 -4.3478
5958 1 1 -13 0 -4.3478
5959 1 2 -11 0 -4.3478
5960 1 2 -9 0 -4.3478
5961 1 2 -7 0 -4.3478
5962 1 2 -5 0 -4.3478
5963 1 2 -3 0 -4.3478
5964 1 2 -1 0 -4.3478
5965 1 1 -27 2.1739 -4.3478
5966 1 1 -25 2.1739 -4.3478
5967 1 1 -23 2.1739 -4.3478
5968 1 1 -21 2.1739 -4.3478
5969 1 1 -19 2.1739 -4.3478
5970 1 1 -17 2.1739 -4.3478
5971 1 1 -15 2.1739 -4.3478
5972 1 1 -13 2.1739 -4.3478
5973 1 2 -11 2.1739 -4.3478
5974 1 2 -9 2.1739 -4.3478
5975 1 2 -7 2.1739 -4.3478
5976 1 2 -5 2.1739 -4.3478
5977 1 2 -3 2.1739 -4.3478
5978 1 2 -1 2.1739 -4.3478
5979 1 1 -27 4.3478 -4.3478
5980 1 1 -25 4.3478 -4.3478
5981 1 1 -23 4.3478 -4.3478
5982 1 1 -21 4.3478 -4.3478
5983 1 1 -19 4.3478 -4.3478
5984 1 1 -17 4.3478 -4.3478
5985 1 1 -15 4.3478 -4.3478
5986 1 1 -13 4.3478 -4.3478
5987 1 2 -11 4.3478 -4.3478
5988 1 2 -9 4.3478 -4.3478
5989 1 2 -7 4.3478 -4.3478
5990 1 2 -5 4.3478 -4.3478
5991 1 2 -3 4.3478 -4.3478
5992 1 2 -1 4.3478 -4.3478
5993 1 1 -27 6.5217 -4.3478
5994 1 1 -25 6.5217 -4.3478
5995 1 1 -23 6.5217 -4.3478
5996 1 1 -21 6.5217 -4.3478
5997 1 1 -19 6.5217 -4.3478
5998 1 1 -17 6.5217 -4.3478
5999 1 1 -15 6.5217 -4.3478
6000 1 1 -13 6.5217 -4.3478
6001 1 2 -11 6.5217 -4.3478
6002 1 2 -9 6.5217 -4.3478
6003 1 2 -7 6.5217 -4.3478
6004 1 2 -5 6.5217 -4.3478
6005 1 2 -3 6.5217 -4.3478
6006 1 2 -1 6.5217 -4.3478
6007 1 1 -27 8.6957 -4.3478
6008 1 1 -25 8.6957 -4.3478
6009 1 1 -23 8.6957 -4.3478
6010 1 1 -21 8.6957 -4.3478
6011 1 1 -19 8.6957 -4.3478
6012 1 1 -17 8.6957 -4.3478
6013 1 1 -15 8.6957 -4.3478
6014 1 1 -13 8.6957 -4.3478
6015 1 2 -11 8.6957 -4.3478
6016 1 2 -9 8.6957 -4.3478
6017 1 2 -7 8.6957 -4.3478
6018 1 2 -5 8.6957 -4.3478
6019 1 2 -3 8.6957 -4.3478
6020 1 2 -1 8.6957 -4.3478
6021 1 1 -27 10.8696 -4.3478
6022 1 1 -25 10.8696 -4.3478
6023 1 1 -23 10.8696 -4.3478
6024 1 1 -21 10.8696 -4.3478
6025 1 1 -19 10.8696 -4.3478
6026 1 1 -17 10.8696 -4.3478
6027 1 1 -15 10.8696 -4.3478
6028 1 1 -13 10.8696 -4.3478
6029 1 2 -11 10.8696 -4.3478
6030 1 2 -9 10.8696 -4.3478
6031 1 2 -7 10.8696 -4.3478
6032 1 2 -5 10.8696 -4.3478
6033 1 2 -3 10.8696 -4.3478
6034 1 2 -1 10.8696 -4.3478
6035 1 1 -27 13.0435 -4.3478
6036 1 1 -25 13.0435 -4.3478
6037 1 1 -23 13.0435 -4.3478
6038 1 1 -21 13.0435 -4.3478
6039 1 1 -19 13.0435 -4.3478
6040 1 1 -17 13.0435 -4.3478
6041 1 1 -15 13.0435 -4.3478
6042 1 1 -13 13.0435 -4.3478
6043 1 2 -11 13.0435 -4.3478
6044 1 2 -9 13.0435 -4.3478
6045 1 2 -7 13.0435 -4.3478
6046 1 2 -5 13.0435 -4.3478
6047 1 2 -3 13.0435 -4.3478
6048 1 2 -1 13.0435 -4.3478
6049 1 1 -27 15.2174 -4.3478
6050 1 1 -25 15.2174 -4.3478
6051 1 1 -23 15.2174 -4.3478
6052 1 1 -21 15.2174 -4.3478
6053 1 1 -19 15.2174 -4.3478
6054 1 1 -17 15.2174 -4.3478
6055 1 1 -15 15.2174 -4.3478
6056 1 1 -13 15.2174 -4.3478
6057 1 2 -11 15.2174 -4.3478
6058 1 2 -9 15.2174 -4.3478
6059 1 2 -7 15.2174 -4.3478
6060 1 2 -5 15.2174 -4.3478
6061 1 2 -3 15.2174 -4.3478
6062 1 2 -1 15.2174 -4.3478
6063 1 1 -27 17.3913 -4.3478
6064 1 1 -25 17.3913 -4.3478
6065 1 1 -23 17.3913 -4.3478
6066 1 1 -21 17.3913 -4.3478
6067 1 1 -19 17.3913 -4.3478
6068 1 1 -17 17.3913 -4.3478
6069 1 1 -15 17.3913 -4.3478
6070 1 1 -13 17.3913 -4.3478
6071 1 2 -11 17.3913 -4.3478
6072 1 2 -9 17.3913 -4.3478
6073 1 2 -7 17.3913 -4.3478
6074 1 2 -5 17.3913 -4.3478
6075 1 2 -3 17.3913 -4.3478
6076 1 2 -1 17.3913 -4.3478
6077 1 1 -27 19.5652 -4.3478
6078 1 1 -25 19.5652 -4.3478
6079 1 1 -23 19.5652 -4.3478
6080 1 1 -21 19.5652 -4.3478
6081 1 1 -19 19.5652 -4.3478
6082 1 1 -17 19.5652 -4.3478
6083 1 1 -15 19.5652 -4.3478
6084 1 1 -13 19.5652 -4.3478
6085 1 2 -11 19.5652 -4.3478
6086 1 2 -9 19.5652 -4.3478
6087 1 2 -7 19.5652 -4.3478
6088 1 2 -5 19.5652 -4.3478
6089 1 2 -3 19.5652 -4.3478
6090 1 2 -1 19.5652 -4.3478
6091 1 1 -27 21.7391 -4.3478
6092 1 1 -25 21.7391 -4.3478
6093 1 1 -23 21.7391 -4.3478
6094 1 1 -21 21.7391 -4.3478
6095 1 1 -19 21.7391 -4.3478
6096 1 1 -17 21.7391 -4.3478
6097 1 1 -15 21.7391 -4.3478
6098 1 1 -13 21.7391 -4.3478
6099 1 2 -11 21.7391 -4.3478
6100 1 2 -9 21.7391 -4.3478
6101 1 2 -7 21.7391 -4.3478
6102 1 2 -5 21.7391 -4.3478
6103 1 2 -3 21.7391 -4.3478
6104 1 2 -1 21.7391 -4.3478
6105 1 1 -27 23.913 -4.3478
6106 1 1 -25 23.913 -4.3478
6107 1 1 -23 23.913 -4.3478
6108 1 1 -21 23.913 -4.3478
6109 1 1 -19 23.913 -4.3478
6110 1 1 -17 23.913 -4.3478
6111 1 1 -15 23.913 -4.3478
6112 1 1 -13 23.913 -4.3478
6113 1 2 -11 23.913 -4.3478
6114 1 2 -9 23.913 -4.3478
6115 1 2 -7 23.913 -4.3478
6116 1 2 -5 23.913 -4.3478
6117 1 2 -3 23.913 -4.3478
6118 1 2 -1 23.913 -4.3478
6119 1 1 1 -23.913 -4.3478
6120 1 1 3 -23.913 -4.3478
6121 1 1 5 -23.913 -4.3478
6122 1 1 7 -23.913 -4.3478
6123 1 1 9 -23.913 -4.3478
6124 1 1 11 -23.913 -4.3478
6125 1 1 13 -23.913 -4.3478
6126 1 1 15 -23.913 -4.3478
6127 1 2 17 -23.913 -4.3478
6128 1 2 19 -23.913 -4.3478
6129 1 2 21 -23.913 -4.3478
6130 1 2 23 -23.913 -4.3478
6131 1 2 25 -23.913 -4.3478
6132 1 2 27 -23.913 -4.3478
6133 1 1 1 -21.7391 -4.3478
6134 1 1 3 -21.7391 -4.3478
6135 1 1 5 -21.7391 -4.3478
6136 1 1 7 -21.7391 -4.3478
6137 1 1 9 -21.7391 -4.3478
6138 1 1 11 -21.7391 -4.3478
6139 1 1 13 -21.7391 -4.3478
6140 1 1 15 -21.7391 -4.3478
6141 1 2 17 -21.7391 -4.3478
6142 1 2 19 -21.7391 -4.3478
6143 1 2 21 -21.7391 -4.3478
6144 1 2 23 -21.7391 -4.3478
6145 1 2 25 -21.7391 -4.3478
6146 1 2 27 -21.7391 -4.3478
6147 1 1 1 -19.5652 -4.3478
6148 1 1 3 -19.5652 -4.3478
6149 1 1 5 -19.5652 -4.3478
6150 1 1 7 -19.5652 -4.3478
6151 1 1 9 -19.5652 -4.3478
6152 1 1 11 -19.5652 -4.3478
6153 1 1 13 -19.5652 -4.3478
6154 1 1 15 -19.5652 -4.3478
6155 1 2 17 -19.5652 -4.3478
6156 1 2 19 -19.5652 -4.3478
6157 1 2 21 -19.5652 -4.3478
6158 1 2 23 -19.5652 -4.3478
6159 1 2 25 -19.5652 -4.3478
6160 1 2 27 -19.5652 -4.3478
6161 1 1 1 -17.3913 -4.3478
6162 1 1 3 -17.3913 -4.3478
6163 1 1 5 -17.3913 -4.3478
6164 1 1 7 -17.3913 -4.3478
6165 1 1 9 -17.3913 -4.3478
6166 1 1 11 -17.3913 -4.3478
6167 1 1 13 -17.3913 -4.3478
6168 1 1 15 -17.3913 -4.3478
6169 1 2 17 -17.3913 -4.3478
6170 1 2 19 -17.3913 -4.3478
6171 1 2 21 -17.3913 -4.3478
6172 1 2 23 -17.3913 -4.3478
6173 1 2 25 -17.3913 -4.3478
6174 1 2 27 -17.3913 -4.3478
6175 1 1 1 -15.2174 -4.3478
6176 1 1 3 -15.2174 -4.3478
6177 1 1 5 -15.2174 -4.3478
6178 1 1 7 -15.2174 -4.3478
6179 1 1 9 -15.2174 -4.3478
6180 1 1 11 -15.2174 -4.3478
6181 1 1 13 -15.2174 -4.3478
6182 1 1 15 -15.2174 -4.3478
6183 1 2 17 -15.2174 -4.3478
6184 1 2 19 -15.2174 -4.3478
6185 1 2 21 -15.2174 -4.3478
6186 1 2 23 -15.2174 -4.3478
6187 1 2 25 -15.2174 -4.3478
6188 1 2 27 -15.2174 -4.3478
6189 1 1 1 -13.0435 -4.3478
6190 1 1 3 -13.0435 -4.3478
6191 1 1 5 -13.0435 -4.3478
6192 1 1 7 -13.0435 -4.3478
6193 1 1 9 -13.0435 -4.3478
6194 1 1 11 -13.0435 -4.3478
6195 1 1 13 -13.0435 -4.3478
6196 1 1 15 -13.0435 -4.3478
6197 1 2 17 -13.0435 -4.3478
6198 1 2 19 -13.0435 -4.3478
6199 1 2 21 -13.0435 -4.3478
6200 1 2 23 -13.0435 -4.3478
6201 1 2 25 -13.0435 -4.3478
6202 1 2 27 -13.0435 -4.3478
6203 1 1 1 -10.8696 -4.3478
6204 1 1 3 -10.8696 -4.3478
6205 1 1 5 -10.8696 -4.3478
6206 1 1 7 -10.8696 -4.3478
6207 1 1 9 -10.8696 -4.3478
6208 1 1 11 -10.8696 -4.3478
6209 1 1 13 -10.8696 -4.3478
6210 1 1 15 -10.8696 -4.3478
6211 1 2 17 -10.8696 -4.3478
6212 1 2 19 -10.8696 -4.3478
6213 1 2 21 -10.8696 -4.3478
6214 1 2 23 -10.8696 -4.3478
6215 1 2 25 -10.8696 -4.3478
6216 1 2 27 -10.8696 -4.3478
6217 1 1 1 -8.6957 -4.3478
6218 1 1 3 -8.6957 -4.3478
6219 1 1 5 -8.6957 -4.3478
6220 1 1 7 -8.6957 -4.3478
6221 1 1 9 -8.6957 -4.3478
6222 1 1 11 -8.6957 -4.3478
6223 1 1 13 -8.6957 -4.3478
6224 1 1 15 -8.6957 -4.3478
6225 1 2 17 -8.6957 -4.3478
6226 1 2 19 -8.6957 -4.3478
6227 1 2 21 -8.6957 -4.3478
6228 1 2 23 -8.6957 -4.3478
6229 1 2 25 -8.6957 -4.3478
6230 1 2 27 -8.6957 -4.3478
6231 1 1 1 -6.5217 -4.3478
6232 1 1 3 -6.5217 -4.3478
6233 1 1 5 -6.5217 -4.3478
6234 1 1 7 -6.5217 -4.3478
6235 1 1 9 -6.5217 -4.3478
6236 1 1 11 -6.5217 -4.3478
6237 1 1 13 -6.5217 -4.3478
6238 1 1 15 -6.5217 -4.3478
6239 1 2 17 -6.5217 -4.3478
6240 1 2 19 -6.5217 -4.3478
6241 1 2 21 -6.5217 -4.3478
6242 1 2 23 -6.5217 -4.3478
6243 1 2 25 -6.5217 -4.3478
6244 1 2 27 -6.5217 -4.3478
6245 1 1 1 -4.3478 -4.3478
6246 1 1 3 -4.3478 -4.3478
6247 1 1 5 -4.3478 -4.3478
6248 1 1 7 -4.3478 -4.3478
6249 1 1 9 -4.3478 -4.3478
6250 1 1 11 -4.3478 -4.3478
6251 1 1 13 -4.3478 -4.3478
6252 1 1 15 -4.3478 -4.3478
6253 1 2 17 -4.3478 -4.3478
6254 1 2 19 -4.3478 -4.3478
6255 1 2 21 -4.3478 -4.3478
6256 1 2 23 -4.3478 -4.3478
6257 1 2 25 -4.3478 -4.3478
6258 1 2 27 -4.3478 -4.3478
6259 1 1 1 -2.1739 -4.3478
6260 1 1 3 -2.1739 -4.3478
6261 1 1 5 -2.1739 -4.3478
6262 1 1 7 -2.1739 -4.3478
6263 1 1 9 -2.1739 -4.3478
6264 1 1 11 -2.1739 -4.3478
6265 1 1 13 -2.1739 -4.3478
6266 1 1 15 -2.1739 -4.3478
6267 1 2 17 -2.1739 -4.3478
6268 1 2 19 -2.1739 -4.3478
6269 1 2 21 -2.1739 -4.3478
6270 1 2 23 -2.1739 -4.3478
6271 1 2 25 -2.1739 -4.3478
6272 1 2 27 -2.1739 -4.3478
6273 1 1 1 0 -4.3478
6274 1 1 3 0 -4.3478
6275 1 1 5 0 -4.3478
6276 1 1 7 0 -4.3478
6277 1 1 9 0 -4.3478
6278 1 1 11 0 -4.3478
6279 1 1 13 0 -4.3478
6280 1 1 15 0 -4.3478
6281 1 2 17 0 -4.3478
6282 1 2 19 0 -4.3478
6283 1 2 21 0 -4.3478
6284 1 2 23 0 -4.3478
6285 1 2 25 0 -4.3478
6286 1 2 27 0 -4.3478
6287 1 1 1 2.1739 -4.3478
6288 1 1 3 2.1739 -4.3478
6289 1 1 5 2.1739 -4.3478
6290 1 1 7 2.1739 -4.3478
6291 1 1 9 2.1739 -4.3478
6292 1 1 11 2.1739 -4.3478
6293 1 1 13 2.1739 -4.3478
6294 1 1 15 2.1739 -4.3478
6295 1 2 17 2.1739 -4.3478
6296 1 2 19 2.1739 -4.3478
6297 1 2 21 2.1739 -4.3478
6298 1 2 23 2.1739 -4.3478
6299 1 2 25 2.1739 -4.3478
6300 1 2 27 2.1739 -4.3478
6301 1 1 1 4.3478 -4.3478
6302 1 1 3 4.3478 -4.3478
6303 1 1 5 4.3478 -4.3478
6304 1 1 7 4.3478 -4.3478
6305 1 1 9 4.3478 -4.3478
6306 1 1 11 4.3478 -4.3478
6307 1 1 13 4.3478 -4.3478
6308 1 1 15 4.3478 -4.3478
6309 1 2 17 4.3478 -4.3478
6310 1 2 19 4.3478 -4.3478
6311 1 2 21 4.3478 -4.3478
6312 1 2 23 4.3478 -4.3478
6313 1 2 25 4.3478 -4.3478
6314 1 2 27 4.3478 -4.3478
6315 1 1 1 6.5217 -4.3478
6316 1 1 3 6.5217 -4.3478
6317 1 1 5 6.5217 -4.3478
6318 1 1 7 6.5217 -4.3478
6319 1 1 9 6.5217 -4.3478
6320 1 1 11 6.5217 -4.3478
6321 1 1 13 6.5217 -4.3478
6322 1 1 15 6.5217 -4.3478
6323 1 2 17 6.5217 -4.3478
6324 1 2 19 6.5217 -4.3478
6325 1 2 21 6.5217 -4.3478
6326 1 2 23 6.5217 -4.3478
6327 1 2 25 6.5217 -4.3478
6328 1 2 27 6.5217 -4.3478
6329 1 1 1 8.6957 -4.3478
6330 1 1 3 8.6957 -4.3478
6331 1 1 5 8.6957 -4.3478
6332 1 1 7 8.6957 -4.3478
6333 1 1 9 8.6957 -4.3478
6334 1 1 11 8.6957 -4.3478
6335 1 1 13 8.6957 -4.3478
6336 1 1 15 8.6957 -4.3478
6337 1 2 17 8.6957 -4.3478
6338 1 2 19 8.6957 -4.3478
6339 1 2 21 8.6957 -4.3478
6340 1 2 23 8.6957 -4.3478
6341 1 2 25 8.6957 -4.3478
6342 1 2 27 8.6957 -4.3478
6343 1 1 1 10.8696 -4.3478
6344 1 1 3 10.8696 -4.3478
6345 1 1 5 10.8696 -4.3478
6346 1 1 7 10.8696 -4.3478
6347 1 1 9 10.8696 -4.3478
6348 1 1 11 10.8696 -4.3478
6349 1 1 13 10.8696 -4.3478
6350 1 1 15 10.8696 -4.3478
6351 1 2 17 10.8696 -4.3478
6352 1 2 19 10.8696 -4.3478
6353 1 2 21 10.8696 -4.3478
6354 1 2 23 10.8696 -4.3478
6355 1 2 25 10.8696 -4.3478
6356 1 2 27 10.8696 -4.3478
6357 1 1 1 13.0435 -4.3478
6358 1 1 3 13.0435 -4.3478
6359 1 1 5 13.0435 -4.3478
6360 1 1 7 13.0435 -4.3478
6361 1 1 9 13.0435 -4.3478
6362 1 1 11 13.0435 -4.3478
6363 1 1 13 13.0435 -4.3478
6364 1 1 15 13.0435 -4.3478
6365 1 2 17 13.0435 -4.3478
6366 1 2 19 13.0435 -4.3478
6367 1 2 21 13.0435 -4.3478
6368 1 2 23 13.0435 -4.3478
6369 1 2 25 13.0435 -4.3478
6370 1 2 27 13.0435 -4.3478
6371 1 1 1 15.2174 -4.3478
6372 1 1 3 15.2174 -4.3478
6373 1 1 5 15.2174 -4.3478
6374 1 1 7 15.2174 -4.3478
6375 1 1 9 15.2174 -4.3478
6376 1 1 11 15.2174 -4.3478
6377 1 1 13 15.2174 -4.3478
6378 1 1 15 15.2174 -4.3478
6379 1 2 17 15.2174 -4.3478
6380 1 2 19 15.2174 -4.3478
6381 1 2 21 15.2174 -4.3478
6382 1 2 23 15.2174 -4.3478
6383 1 2 25 15.2174 -4.3478
6384 1 2 27 15.2174 -4.3478
6385 1 1 1 17.3913 -4.3478
6386 1 1 3 17.3913 -4.3478
6387 1 1 5 17.3913 -4.3478
6388 1 1 7 17.3913 -4.3478
6389 1 1 9 17.3913 -4.3478
6390 1 1 11 17.3913 -4.3478
6391 1 1 13 17.3913 -4.3478
6392 1 1 15 17.3913 -4.3478
6393 1 2 17 17.3913 -4.3478
6394 1 2 19 17.3913 -4.3478
6395 1 2 21 17.3913 -4.3478
6396 1 2 23 17.3913 -4.3478
6397 1 2 25 17.3913 -4.3478
6398 1 2 27 17.3913 -4.3478
6399 1 1 1 19.5652 -4.3478
6400 1 1 3 19.5652 -4.3478
6401 1 1 5 19.5652 -4.3478
6402 1 1 7 19.5652 -4.3478
6403 1 1 9 19.5652 -4.3478
6404 1 1 11 19.5652 -4.3478
6405 1 1 13 19.5652 -4.3478
6406 1 1 15 19.5652 -4.3478
6407 1 2 17 19.5652 -4.3478
6408 1 2 19 19.5652 -4.3478
6409 1 2 21 19.5652 -4.3478
6410 1 2 23 19.5652 -4.3478
6411 1 2 25 19.5652 -4.3478
6412 1 2 27 19.5652 -4.3478
6413 1 1 1 21.7391 -4.3478
6414 1 1 3 21.7391 -4.3478
6415 1 1 5 21.7391 -4.3478
6416 1 1 7 21.7391 -4.3478
6417 1 1 9 21.7391 -4.3478
6418 1 1 11 21.7391 -4.3478
6419 1 1 13 21.7391 -4.3478
6420 1 1 15 21.7391 -4.3478
6421 1 2 17 21.7391 -4.3478
6422 1 2 19 21.7391 -4.3478
6423 1 2 21 21.7391 -4.3478
6424 1 2 23 21.7391 -4.3478
6425 1 2 25 21.7391 -4.3478
6426 1 2 27 21.7391 -4.3478
6427 1 1 1 23.913 -4.3478
6428 1 1 3 23.913 -4.3478
6429 1 1 5 23.913 -4.3478
6430 1 1 7 23.913 -4.3478
6431 1 1 9 23.913 -4.3478
6432 1 1 11 23.913 -4.3478
6433 1 1 13 23.913 -4.3478
6434 1 1 15 23.913 -4.3478
6435 1 2 17 23.913 -4.3478
6436 1 2 19 23.913 -4.3478
6437 1 2 21 23.913 -4.3478
6438 1 2 23 23.913 -4.3478
6439 1 2 25 23.913 -4.3478
6440 1 2 27 23.913 -4.3478
6441 1 1 -27 -23.913 -2.1739
6442 1 1 -25 -23.913 -2.1739
6443 1 1 -23 -23.913 -2.1739
6444 1 1 -21 -23.913 -2.1739
6445 1 1 -19 -23.913 -2.1739
6446 1 1 -17 -23.913 -2.1739
6447 1 1 -15 -23.913 -2.1739
6448 1 1 -13 -23.913 -2.1739
6449 1 2 -11 -23.913 -2.1739
6450 1 2 -9 -23.913 -2.1739
6451 1 2 -7 -23.913 -2.1739
6452 1 2 -5 -23.913 -2.1739
6453 1 2 -3 -23.913 -2.1739
6454 1 2 -1 -23.913 -2.1739
6455 1 1 -27 -21.7391 -2.1739
6456 1 1 -25 -21.7391 -2.1739
6457 1 1 -23 -21.7391 -2.1739
6458 1 1 -21 -21.7391 -2.1739
6459 1 1 -19 -21.7391 -2.1739
6460 1 1 -17 -21.7391 -2.1739
6461 1 1 -15 -21.7391 -2.1739
6462 1 1 -13 -21.7391 -2.1739
6463 1 2 -11 -21.7391 -2.1739
6464 1 2 -9 -21.7391 -2.1739
6465 1 2 -7 -21.7391 -2.1739
6466 1 2 -5 -21.7391 -2.1739
6467 1 2 -3 -21.7391 -2.1739
6468 1 2 -1 -21.7391 -2.1739
6469 1 1 -27 -19.5652 -2.1739
6470 1 1 -25 -19.5652 -2.1739
6471 1 1 -23 -19.5652 -2.1739
6472 1 1 -21 -19.5652 -2.1739
6473 1 1 -19 -19.5652 -2.1739
6474 1 1 -17 -19.5652 -2.1739
6475 1 1 -15 -19.5652 -2.1739
6476 1 1 -13 -19.5652 -2.1739
6477 1 2 -11 -19.5652 -2.1739
6478 1 2 -9 -19.5652 -2.1739
6479 1 2 -7 -19.5652 -2.1739
6480 1 2 -5 -19.5652 -2.1739
6481 1 2 -3 -19.5652 -2.1739
6482 1 2 -1 -19.5652 -2.1739
6483 1 1 -27 -17.3913 -2.1739
6484 1 1 -25 -17.3913 -2.1739
6485 1 1 -23 -17.3913 -2.1739
6486 1 1 -21 -17.3913 -2.1739
6487 1 1 -19 -17.3913 -2.1739
6488 1 1 -17 -17.3913 -2.1739
6489 1 1 -15 -17.3913 -2.1739
6490 1 1 -13 -17.3913 -2.1739
6491 1 2 -11 -17.3913 -2.1739
6492 1 2 -9 -17.3913 -2.1739
6493 1 2 -7 -17.3913 -2.1739
6494 1 2 -5 -17.3913 -2.1739
6495 1 2 -3 -17.3913 -2.1739
6496 1 2 -1 -17.3913 -2.1739
6497 1 1 -27 -15.2174 -2.1739
6498 1 1 -25 -15.2174 -2.1739
6499 1 1 -23 -15.2174 -2.1739
6500 1 1 -21 -15.2174 -2.1739
6501 1 1 -19 -15.2174 -2.1739
6502 1 1 -17 -15.2174 -2.1739
6503 1 1 -15 -15.2174 -2.1739
6504 1 1 -13 -15.2174 -2.1739
6505 1 2 -11 -15.2174 -2.1739
6506 1 2 -9 -15.2174 -2.1739
6507 1 2 -7 -15.2174 -2.1739
6508 1 2 -5 -15.2174 -2.1739
6509 1 2 -3 -15.2174 -2.1739
6510 1 2 -1 -15.2174 -2.1739
6511 1 1 -27 -13.0435 -2.1739
6512 1 1 -25 -13.0435 -2.1739
6513 1 1 -23 -13.0435 -2.1739
6514 1 1 -21 -13.0435 -2.1739
6515 1 1 -19 -13.0435 -2.1739
6516 1 1 -17 -13.0435 -2.1739
6517 1 1 -15 -13.0435 -2.1739
6518 1 1 -13 -13.0435 -2.1739
6519 1 2 -11 -13.0435 -2.1739
6520 1 2 -9 -13.0435 -2.1739
6521 1 2 -7 -13.0435 -2.1739
6522 1 2 -5 -13.0435 -2.1739
6523 1 2 -3 -13.0435 -2.1739
6524 1 2 -1 -13.0435 -2.1739
6525 1 1 -27 -10.8696 -2.1739
6526 1 1 -25 -10.8696 -2.1739
6527 1 1 -23 -10.8696 -2.1739
6528 1 1 -21 -10.8696 -2.1739
6529 1 1 -19 -10.8696 -2.1739
6530 1 1 -17 -10.8696 -2.1739
6531 1 1 -15 -10.8696 -2.1739
6532 1 1 -13 -10.8696 -2.1739
6533 1 2 -11 -10.8696 -2.1739
6534 1 2 -9 -10.8696 -2.1739
6535 1 2 -7 -10.8696 -2.1739
6536 1 2 -5 -10.8696 -2.1739
6537 1 2 -3 -10.8696 -2.1739
6538 1 2 -1 -10.8696 -2.1739
6539 1 1 -27 -8.6957 -2.1739
6540 1 1 -25 -8.6957 -2.1739
6541 1 1 -23 -8.6957 -2.1739
6542 1 1 -21 -8.6957 -2.1739
6543 1 1 -19 -8.6957 -2.1739
6544 1 1 -17 -8.6957 -2.1739
6545 1 1 -15 -8.6957 -2.1739
6546 1 1 -13 -8.6957 -2.1739
6547 1 2 -11 -8.6957 -2.1739
6548 1 2 -9 -8.6957 -2.1739
6549 1 2 -7 -8.6957 -2.1739
6550 1 2 -5 -8.6957 -2.1739
6551 1 2 -3 -8.6957 -2.1739
6552 1 2 -1 -8.6957 -2.1739
6553 1 1 -27 -6.5217 -2.1739
6554 1 1 -25 -6.5217 -2.1739
6555 1 1 -23 -6.5217 -2.1739
6556 1 1 -21 -6.5217 -2.1739
6557 1 1 -19 -6.5217 -2.1739
6558 1 1 -17 -6.5217 -2.1739
6559 1 1 -15 -6.5217 -2.1739
6560 1 1 -13 -6.5217 -2.1739
6561 1 2 -11 -6.5217 -2.1739
6562 1 2 -9 -6.5217 -2.1739
6563 1 2 -7 -6.5217 -2.1739
6564 1 2 -5 -6.5217 -2.1739
6565 1 2 -3 -6.5217 -2.1739
6566 1 2 -1 -6.5217 -2.1739
6567 1 1 -27 -4.3478 -2.1739
6568 1 1 -25 -4.3478 -2.1739
6569 1 1 -23 -4.3478 -2.1739
6570 1 1 -21 -4.3478 -2.1739
6571 1 1 -19 -4.3478 -2.1739
6572 1 1 -17 -4.3478 -2.1739
6573 1 1 -15 -4.3478 -2.1739
6574 1 1 -13 -4.3478 -2.1739
6575 1 2 -11 -4.3478 -2.1739
6576 1 2 -9 -4.3478 -2.1739
6577 1 2 -7 -4.3478 -2.1739
6578 1 2 -5 -4.3478 -2.1739
6579 1 2 -3 -4.3478 -2.1739
6580 1 2 -1 -4.3478 -2.1739
6581 1 1 -27 -2.1739 -2.1739
6582 1 1 -25 -2.1739 -2.1739
6583 1 1 -23 -2.1739 -2.1739
6584 1 1 -21 -2.1739 -2.1739
6585 1 1 -19 -2.1739 -2.1739
6586 1 1 -17 -2.1739 -2.1739
6587 1 1 -15 -2.1739 -2.1739
6588 1 1 -13 -2.1739 -2.1739
6589 1 2 -11 -2.1739 -2.1739
6590 1 2 -9 -2.1739 -2.1739
6591 1 2 -7 -2.1739 -2.1739
6592 1 2 -5 -2.1739 -2.1739
6593 1 2 -3 -2.1739 -2.1739
6594 1 2 -1 -2.1739 -2.1739
6595 1 1 -27 0 -2.1739
6596 1 1 -25 0 -2.1739
6597 1 1 -23 0 -2.1739
6598 1 1 -21 0 -2.1739
6599 1 1 -19 0 -2.1739
6600 1 1 -17 0 -2.1739
6601 1 1 -15 0 -2.1739
6602 1 1 -13 0 -2.1739
6603 1 2 -11 0 -2.1739
6604 1 2 -9 0 -2.1739
6605 1 2 -7 0 -2.1739
6606 1 2 -5 0 -2.1739
6607 1 2 -3 0 -2.1739
6608 1 2 -1 0 -2.1739
6609 1 1 -27 2.1739 -2.1739
6610 1 1 -25 2.1739 -2.1739
6611 1 1 -23 2.1739 -2.1739
6612 1 1 -21 2.1739 -2.1739
6613 1 1 -19 2.1739 -2.1739
6614 1 1 -17 2.1739 -2.1739
6615 1 1 -15 2.1739 -2.1739
6616 1 1 -13 2.1739 -2.1739
6617 1 2 -11 2.1739 -2.1739
6618 1 2 -9 2.1739 -2.1739
6619 1 2 -7 2.1739 -2.1739
6620 1 2 -5 2.1739 -2.1739
6621 1 2 -3 2.1739 -2.1739
6622 1 2 -1 2.1739 -2.1739
6623 1 1 -27 4.3478 -2.1739
6624 1 1 -25 4.3478 -2.1739
6625 1 1 -23 4.3478 -2.1739
6626 1 1 -21 4.3478 -2.1739
6627 1 1 -19 4.3478 -2.1739
6628 1 1 -17 4.3478 -2.1739
6629 1 1 -15 4.3478 -2.1739
6630 1 1 -13 4.3478 -2.1739
6631 1 2 -11 4.3478 -2.1739
6632 1 2 -9 4.3478 -2.1739
6633 1 2 -7 4.3478 -2.1739
6634 1 2 -5 4.3478 -2.1739
6635 1 2 -3 4.3478 -2.1739
6636 1 2 -1 4.3478 -2.1739
6637 1 1 -27 6.5217 -2.1739
6638 1 1 -25 6.5217 -2.1739
6639 1 1 -23 6.5217 -2.1739
6640 1 1 -21 6.5217 -2.1739
6641 1 1 -19 6.5217 -2.1739
6642 1 1 -17 6.5217 -2.1739
6643 1 1 -15 6.5217 -2.1739
6644 1 1 -13 6.5217 -2.1739
6645 1 2 -11 6.5217 -2.1739
6646 1 2 -9 6.5217 -2.1739
6647 1 2 -7 6.5217 -2.1739
6648 1 2 -5 6.5217 -2.1739
6649 1 2 -3 6.5217 -2.1739
6650 1 2 -1 6.5217 -2.1739
6651 1 1 -27 8.6957 -2.1739
6652 1 1 -25 8.6957 -2.1739
6653 1 1 -23 8.6957 -2.1739
6654 1 1 -21 8.6957 -2.1739
6655 1 1 -19 8.6957 -2.1739
6656 1 1 -17 8.6957 -2.1739
6657 1 1 -15 8.6957 -2.1739
6658 1 1 -13 8.6957 -2.1739
6659 1 2 -11 8.6957 -2.1739
6660 1 2 -9 8.6957 -2.1739
6661 1 2 -7 8.6957 -2.1739
6662 1 2 -5 8.6957 -2.1739
6663 1 2 -3 8.6957 -2.1739
6664 1 2 -1 8.6957 -2.1739
6665 1 1 -27 10.8696 -2.1739
6666 1 1 -25 10.8696 -2.1739
6667 1 1 -23 10.8696 -2.1739
6668 1 1 -21 10.8696 -2.1739
6669 1 1 -19 10.8696 -2.1739
6670 1 1 -17 10.8696 -2.1739
6671 1 1 -15 10.8696 -2.1739
6672 1 1 -13 10.8696 -2.1739
6673 1 2 -11 10.8696 -2.1739
6674 1 2 -9 10.8696 -2.1739
6675 1 2 -7 10.8696 -2.1739
6676 1 2 -5 10.8696 -2.1739
6677 1 2 -3 10.8696 -2.1739
6678 1 2 -1 10.8696 -2.1739
6679 1 1 -27 13.0435 -2.1739
6680 1 1 -25 13.0435 -2.1739
6681 1 1 -23 13.0435 -2.1739
6682 1 1 -21 13.0435 -2.1739
6683 1 1 -19 13.0435 -2.1739
6684 1 1 -17 13.0435 -2.1739
6685 1 1 -15 13.0435 -2.1739
6686 1 1 -13 13.0435 -2.1739
6687 1 2 -11 13.0435 -2.1739
6688 1 2 -9 13.0435 -2.1739
6689 1 2 -7 13.0435 -2.1739
6690 1 2 -5 13.0435 -2.1739
6691 1 2 -3 13.0435 -2.1739
6692 1 2 -1 13.0435 -2.1739
6693 1 1 -27 15.2174 -2.1739
6694 1 1 -25 15.2174 -2.1739
6695 1 1 -23 15.2174 -2.1739
6696 1 1 -21 15.2174 -2.1739
6697 1 1 -19 15.2174 -2.1739
6698 1 1 -17 15.2174 -2.1739
6699 1 1 -15 15.2174 -2.1739
6700 1 1 -13 15.2174 -2.1739
6701 1 2 -11 15.2174 -2.1739
6702 1 2 -9 15.2174 -2.1739
6703 1 2 -7 15.2174 -2.1739
6704 1 2 -5 15.2174 -2.1739
6705 1 2 -3 15.2174 -2.1739
6706 1 2 -1 15.2174 -2.1739
6707 1 1 -27 17.3913 -2.1739
6708 1 1 -25 17.3913 -2.1739
6709 1 1 -23 17.3913 -2.1739
6710 1 1 -21 17.3913 -2.1739
6711 1 1 -19 17.3913 -2.1739
6712 1 1 -17 17.3913 -2.1739
6713 1 1 -15 17.3913 -2.1739
6714 1 1 -13 17.3913 -2.1739
6715 1 2 -11 17.3913 -2.1739
6716 1 2 -9 17.3913 -2.1739
6717 1 2 -7 17.3913 -2.1739
6718 1 2 -5 17.3913 -2.1739
6719 1 2 -3 17.3913 -2.1739
6720 1 2 -1 17.3913 -2.1739
6721 1 1 -27 19.5652 -2.1739
6722 1 1 -25 19.5652 -2.1739
6723 1 1 -23 19.5652 -2.1739
6724 1 1 -21 19.5652 -2.1739
6725 1 1 -19 19.5652 -2.1739
6726 1 1 -17 19.5652 -2.1739
6727 1 1 -15 19.5652 -2.1739
6728 1 1 -13 19.5652 -2.1739
6729 1 2 -11 19.5652 -2.1739
6730 1 2 -9 19.5652 -2.1739
6731 1 2 -7 19.5652 -2.1739
6732 1 2 -5 19.5652 -2.1739
6733 1 2 -3 19.5652 -2.1739
6734 1 2 -1 19.5652 -2.1739
6735 1 1 -27 21.7391 -2.1739
6736 1 1 -25 21.7391 -2.1739
6737 1 1 -23 21.7391 -2.1739
6738 1 1 -21 21.7391 -2.1739
6739 1 1 -19 21.7391 -2.1739
6740 1 1 -17 21.7391 -2.1739
6741 1 1 -15 21.7391 -2.1739
6742 1 1 -13 21.7391 -2.1739
6743 1 2 -11 21.7391 -2.1739
6744 1 2 -9 21.7391 -2.1739
6745 1 2 -7 21.7391 -2.1739
6746 1 2 -5 21.7391 -2.1739
6747 1 2 -3 21.7391 -2.1739
6748 1 2 -1 21.7391 -2.1739
6749 1 1 -27 23.913 -2.1739
6750 1 1 -25 23.913 -2.1739
6751 1 1 -23 23.913 -2.1739
6752 1 1 -21 23.913 -2.1739
6753 1 1 -19 23.913 -2.1739
6754 1 1 -17 23.913 -2.1739
6755 1 1 -15 23.913 -2.1739
6756 1 1 -13 23.913 -2.1739
6757 1 2 -11 23.913 -2.1739
6758 1 2 -9 23.913 -2.1739
6759 1 2 -7 23.913 -2.1739
6760 1 2 -5 23.913 -2.1739
6761 1 2 -3 23.913 -2.1739
6762 1 2 -1 23.913 -2.1739
6763 1 1 1 -23.913 -2.1739
6764 1 1 3 -23.913 -2.1739
6765 1 1 5 -23.913 -2.1739
6766 1 1 7 -23.913 -2.1739
6767 1 1 9 -23.913 -2.1739
6768 1 1 11 -23.913 -2.1739
6769 1 1 13 -23.913 -2.1739
6770 1 1 15 -23.913 -2.1739
6771 1 2 17 -23.913 -2.1739
6772 1 2 19 -23.913 -2.1739
6773 1 2 21 -23.913 -2.1739
6774 1 2 23 -23.913 -2.1739
6775 1 2 25 -23.913 -2.1739
6776 1 2 27 -23.913 -2.1739
6777 1 1 1 -21.7391 -2.1739
6778 1 1 3 -21.7391 -2.1739
6779 1 1 5 -21.7391 -2.1739
6780 1 1 7 -21.7391 -2.1739
6781 1 1 9 -21.7391 -2.1739
6782 1 1 11 -21.7391 -2.1739
6783 1 1 13 -21.7391 -2.1739
6784 1 1 15 -21.7391 -2.1739
6785 1 2 17 -21.7391 -2.1739
6786 1 2 19 -21.7391 -2.1739
6787 1 2 21 -21.7391 -2.1739
6788 1 2 23 -21.7391 -2.1739
6789 1 2 25 -21.7391 -2.1739
6790 1 2 27 -21.7391 -2.1739
6791 1 1 1 -19.5652 -2.1739
6792 1 1 3 -19.5652 -2.1739
6793 1 1 5 -19.5652 -2.1739
6794 1 1 7 -19.5652 -2.1739
6795 1 1 9 -19.5652 -2.1739
6796 1 1 11 -19.5652 -2.1739
6797 1 1 13 -19.5652 -2.1739
6798 1 1 15 -19.5652 -2.1739
6799 1 2 17 -19.5652 -2.1739
6800 1 2 19 -19.5652 -2.1739
6801 1 2 21 -19.5652 -2.1739
6802 1 2 23 -19.5652 -2.1739
6803 1 2 25 -19.5652 -2.1739
6804 1 2 27 -19.5652 -2.1739
6805 1 1 1 -17.3913 -2.1739
6806 1 1 3 -17.3913 -2.1739
6807 1 1 5 -17.3913 -2.1739
6808 1 1 7 -17.3913 -2.1739
6809 1 1 9 -17.3913 -2.1739
6810 1 1 11 -17.3913 -2.1739
6811 1 1 13 -17.3913 -2.1739
6812 1 1 15 -17.3913 -2.1739
6813 1 2 17 -17.3913 -2.1739
6814 1 2 19 -17.3913 -2.1739
6815 1 2 21 -17.3913 -2.1739
6816 1 2 23 -17.3913 -2.1739
6817 1 2 25 -17.3913 -2.1739
6818 1 2 27 -17.3913 -2.1739
6819 1 1 1 -15.2174 -2.1739
6820 1 1 3 -15.2174 -2.1739
6821 1 1 5 -15.2174 -2.1739
6822 1 1 7 -15.2174 -2.1739
6823 1 1 9 -15.2174 -2.1739
6824 1 1 11 -15.2174 -2.1739
6825 1 1 13 -15.2174 -2.1739
6826 1 1 15 -15.2174 -2.1739
6827 1 2 17 -15.2174 -2.1739
6828 1 2 19 -15.2174 -2.1739
6829 1 2 21 -15.2174 -2.1739
6830 1 2 23 -15.2174 -2.1739
6831 1 2 25 -15.2174 -2.1739
6832 1 2 27 -15.2174 -2.1739
6833 1 1 1 -13.0435 -2.1739
6834 1 1 3 -13.0435 -2.1739
6835 1 1 5 -13.0435 -2.1739
6836 1 1 7 -13.0435 -2.1739
6837 1 1 9 -13.0435 -2.1739
6838 1 1 11 -13.0435 -2.1739
6839 1 1 13 -13.0435 -2.1739
6840 1 1 15 -13.0435 -2.1739
6841 1 2 17 -13.0435 -2.1739
6842 1 2 19 -13.0435 -2.1739
6843 1 2 21 -13.0435 -2.1739
6844 1 2 23 -13.0435 -2.1739
6845 1 2 25 -13.0435 -2.1739
6846 1 2 27 -13.0435 -2.1739
6847 1 1 1 -10.8696 -2.1739
6848 1 1 3 -10.8696 -2.1739
6849 1 1 5 -10.8696 -2.1739
6850 1 1 7 -10.8696 -2.1739
6851 1 1 9 -10.8696 -2.1739
6852 1 1 11 -10.8696 -2.1739
6853 1 1 13 -10.8696 -2.1739
6854 1 1 15 -10.8696 -2.1739
6855 1 2 17 -10.8696 -2.1739
6856 1 2 19 -10.8696 -2.1739
6857 1 2 21 -10.8696 -2.1739
6858 1 2 23 -10.8696 -2.1739
6859 1 2 25 -10.8696 -2.1739
6860 1 2 27 -10.8696 -2.1739
6861 1 1 1 -8.6957 -2.1739
6862 1 1 3 -8.6957 -2.1739
6863 1 1 5 -8.6957 -2.1739
6864 1 1 7 -8.6957 -2.1739
6865 1 1 9 -8.6957 -2.1739
6866 1 1 11 -8.6957 -2.1739
6867 1 1 13 -8.6957 -2.1739
6868 1 1 15 -8.6957 -2.1739
6869 1 2 17 -8.6957 -2.1739
6870 1 2 19 -8.6957 -2.1739
6871 1 2 21 -8.6957 -2.1739
6872 1 2 23 -8.6957 -2.1739
6873 1 2 25 -8.6957 -2.1739
6874 1 2 27 -8.6957 -2.1739
6875 1 1 1 -6.5217 -2.1739
6876 1 1 3 -6.5217 -2.1739
6877 1 1 5 -6.5217 -2.1739
6878 1 1 7 -6.5217 -2.1739
6879 1 1 9 -6.5217 -2.1739
6880 1 1 11 -6.5217 -2.1739
6881 1 1 13 -6.5217 -2.1739
6882 1 1 15 -6.5217 -2.1739
6883 1 2 17 -6.5217 -2.1739
6884 1 2 19 -6.5217 -2.1739
6885 1 2 21 -6.5217 -2.1739
6886 1 2 23 -6.5217 -2.1739
6887 1 2 25 -6.5217 -2.1739
6888 1 2 27 -6.5217 -2.1739
6889 1 1 1 -4.3478 -2.1739
6890 1 1 3 -4.3478 -2.1739
6891 1 1 5 -4.3478 -2.1739
6892 1 1 7 -4.3478 -2.1739
6893 1 1 9 -4.3478 -2.1739
6894 1 1 11 -4.3478 -2.1739
6895 1 1 13 -4.3478 -2.1739
6896 1 1 15 -4.3478 -2.1739
6897 1 2 17 -4.3478 -2.1739
6898 1 2 19 -4.3478 -2.1739
6899 1 2 21 -4.3478 -2.1739
6900 1 2 23 -4.3478 -2.1739
6901 1 2 25 -4.3478 -2.1739
6902 1 2 27 -4.3478 -2.1739
6903 1 1 1 -2.1739 -2.1739
6904 1 1 3 -2.1739 -2.1739
6905 1 1 5 -2.1739 -2.1739
6906 1 1 7 -2.1739 -2.1739
6907 1 1 9 -2.1739 -2.1739
6908 1 1 11 -2.1739 -2.1739
6909 1 1 13 -2.1739 -2.1739
6910 1 1 15 -2.1739 -2.1739
6911 1 2 17 -2.1739 -2.1739
6912 1 2 19 -2.1739 -2.1739
6913 1 2 21 -2.1739 -2.1739
6914 1 2 23 -2.1739 -2.1739
6915 1 2 25 -2.1739 -2.1739
6916 1 2 27 -2.1739 -2.1739
6917 1 1 1 0 -2.1739
6918 1 1 3 0 -2.1739
6919 1 1 5 0 -2.1739
6920 1 1 7 0 -2.1739
6921 1 1 9 0 -2.1739
6922 1 1 11 0 -2.1739
6923 1 1 13 0 -2.1739
6924 1 1 15 0 -2.1739
6925 1 2 17 0 -2.1739
6926 1 2 19 0 -2.1739
6927 1 2 21 0 -2.1739
6928 1 2 23 0 -2.1739
6929 1 2 25 0 -2.1739
6930 1 2 27 0 -2.1739
6931 1 1 1 2.1739 -2.1739
6932 1 1 3 2.1739 -2.1739
6933 1 1 5 2.1739 -2.1739
6934 1 1 7 2.1739 -2.1739
6935 1 1 9 2.1739 -2.1739
6936 1 1 11 2.1739 -2.1739
6937 1 1 13 2.1739 -2.1739
6938 1 1 15 2.1739 -2.1739
6939 1 2 17 2.1739 -2.1739
6940 1 2 19 2.1739 -2.1739
6941 1 2 21 2.1739 -2.1739
6942 1 2 23 2.1739 -2.1739
6943 1 2 25 2.1739 -2.1739
6944 1 2 27 2.1739 -2.1739
6945 1 1 1 4.3478 -2.1739
6946 1 1 3 4.3478 -2.1739
6947 1 1 5 4.3478 -2.1739
6948 1 1 7 4.3478 -2.1739
6949 1 1 9 4.3478 -2.1739
6950 1 1 11 4.3478 -2.1739
6951 1 1 13 4.3478 -2.1739
6952 1 1 15 4.3478 -2.1739
6953 1 2 17 4.3478 -2.1739
6954 1 2 19 4.3478 -2.1739
6955 1 2 21 4.3478 -2.1739
6956 1 2 23 4.3478 -2.1739
6957 1 2 25 4.3478 -2.1739
6958 1 2 27 4.3478 -2.1739
6959 1 1 1 6.5217 -2.1739
6960 1 1 3 6.5217 -2.1739
6961 1 1 5 6.5217 -2.1739
6962 1 1 7 6.5217 -2.1739
6963 1 1 9 6.5217 -2.1739
6964 1 1 11 6.5217 -2.1739
6965 1 1 13 6.5217 -2.1739
6966 1 1 15 6.5217 -2.1739
6967 1 2 17 6.5217 -2.1739
6968 1 2 19 6.5217 -2.1739
6969 1 2 21 6.5217 -2.1739
6970 1 2 23 6.5217 -2.1739
6971 1 2 25 6.5217 -2.1739
6972 1 2 27 6.5217 -2.1739
6973 1 1 1 8.6957 -2.1739
6974 1 1 3 8.6957 -2.1739
6975 1 1 5 8.6957 -2.1739
6976 1 1 7 8.6957 -2.1739
6977 1 1 9 8.6957 -2.1739
6978 1 1 11 8.6957 -2.1739
6979 1 1 13 8.6957 -2.1739
6980 1 1 15 8.6957 -2.1739
6981 1 2 17 8.6957 -2.1739
6982 1 2 19 8.6957 -2.1739
6983 1 2 21 8.6957 -2.1739
6984 1 2 23 8.6957 -2.1739
6985 1 2 25 8.6957 -2.1739
6986 1 2 27 8.6957 -2.1739
6987 1 1 1 10.8696 -2.1739
6988 1 1 3 10.8696 -2.1739
6989 1 1 5 10.8696 -2.1739
6990 1 1 7 10.8696 -2.1739
6991 1 1 9 10.8696 -2.1739
6992 1 1 11 10.8696 -2.1739
6993 1 1 13 10.8696 -2.1739
6994 1 1 15 10.8696 -2.1739
6995 1 2 17 10.8696 -2.1739
6996 1 2 19 10.8696 -2.1739
6997 1 2 21 10.8696 -2.1739
6998 1 2 23 10.8696 -2.1739
6999 1 2 25 10.8696 -2.1739
7000 1 2 27 10.8696 -2.1739
7001 1 1 1 13.0435 -2.1739
7002 1 1 3 13.0435 -2.1739
7003 1 1 5 13.0435 -2.1739
7004 1 1 7 13.0435 -2.1739
7005 1 1 9 13.0435 -2.1739
7006 1 1 11 13.0435 -2.1739
7007 1 1 13 13.0435 -2.1739
7008 1 1 15 13.0435 -2.1739
7009 1 2 17 13.0435 -2.1739
7010 1 2 19 13.0435 -2.1739
7011 1 2 21 13.0435 -2.1739
7012 1 2 23 13.0435 -2.1739
7013 1 2 25 13.0435 -2.1739
7014 1 2 27 13.0435 -2.1739
7015 1 1 1 15.2174 -2.1739
7016 1 1 3 15.2174 -2.1739
7017 1 1 5 15.2174 -2.1739
7018 1 1 7 15.2174 -2.1739
7019 1 1 9 15.2174 -2.1739
7020 1 1 11 15.2174 -2.1739
7021 1 1 13 15.2174 -2.1739
7022 1 1 15 15.2174 -2.1739
7023 1 2 17 15.2174 -2.1739
7024 1 2 19 15.2174 -2.1739
7025 1 2 21 15.2174 -2.1739
7026 1 2 23 15.2174 -2.1739
7027 1 2 25 15.2174 -2.1739
7028 1 2 27 15.2174 -2.1739
7029 1 1 1 17.3913 -2.1739
7030 1 1 3 17.3913 -2.1739
7031 1 1 5 17.3913 -2.1739
7032 1 1 7 17.3913 -2.1739
7033 1 1 9 17.3913 -2.1739
7034 1 1 11 17.3913 -2.1739
7035 1 1 13 17.3913 -2.1739
7036 1 1 15 17.3913 -2.1739
7037 1 2 17 17.3913 -2.1739
7038 1 2 19 17.3913 -2.1739
7039 1 2 21 17.3913 -2.1739
7040 1 2 23 17.3913 -2.1739
7041 1 2 25 17.3913 -2.1739
7042 1 2 27 17.3913 -2.1739
7043 1 1 1 19.5652 -2.1739
7044 1 1 3 19.5652 -2.1739
7045 1 1 5 19.5652 -2.1739
7046 1 1 7 19.5652 -2.1739
7047 1 1 9 19.5652 -2.1739
7048 1 1 11 19.5652 -2.1739
7049 1 1 13 19.5652 -2.1739
7050 1 1 15 19.5652 -2.1739
7051 1 2 17 19.5652 -2.1739
7052 1 2 19 19.5652 -2.1739
7053 1 2 21 19.5652 -2.1739
7054 1 2 23 19.5652 -2.1739
7055 1 2 25 19.5652 -2.1739
7056 1 2 27 19.5652 -2.1739
7057 1 1 1 21.7391 -2.1739
7058 1 1 3 21.7391 -2.1739
7059 1 1 5 21.7391 -2.1739
7060 1 1 7 21.7391 -2.1739
7061 1 1 9 21.7391 -2.1739
7062 1 1 11 21.7391 -2.1739
7063 1 1 13 21.7391 -2.1739
7064 1 1 15 21.7391 -2.1739
7065 1 2 17 21.7391 -2.1739
7066 1 2 19 21.7391 -2.1739
7067 1 2 21 21.7391 -2.1739
7068 1 2 23 21.7391 -2.1739
7069 1 2 25 21.7391 -2.1739
7070 1 2 27 21.7391 -2.1739
7071 1 1 1 23.913 -2.1739
7072 1 1 3 23.913 -2.1739
7073 1 1 5 23.913 -2.1739
7074 1 1 7 23.913 -2.1739
7075 1 1 9 23.913 -2.1739
7076 1 1 11 23.913 -2.1739
7077 1 1 13 23.913 -2.1739
7078 1 1 15 23.913 -2.1739
7079 1 2 17 23.913 -2.1739
7080 1 2 19 23.913 -2.1739
7081 1 2 21 23.913 -2.1739
7082 1 2 23 23.913 -2.1739
7083 1 2 25 23.913 -2.1739
7084 1 2 27 23.913 -2.1739
7085 1 1 -27 -23.913 0
7086 1 1 -25 -23.913 0
7087 1 1 -23 -23.913 0
7088 1 1 -21 -23.913 0
7089 1 1 -19 -23.913 0
7090 1 1 -17 -23.913 0
7091 1 1 -15 -23.913 0
7092 1 1 -13 -23.913 0
7093 1 2 -11 -23.913 0
7094 1 2 -9 -23.913 0
7095 1 2 -7 -23.913 0
7096 1 2 -5 -23.913 0
7097 1 2 -3 -23.913 0
7098 1 2 -1 -23.913 0
7099 1 1 -27 -21.7391 0
7100 1 1 -25 -21.7391 0
7101 1 1 -23 -21.7391 0
7102 1 1 -21 -21.7391 0
7103 1 1 -19 -21.7391 0
7104 1 1 -17 -21.7391 0
7105 1 1 -15 -21.7391 0
7106 1 1 -13 -21.7391 0
7107 1 2 -11 -21.7391 0
7108 1 2 -9 -21.7391 0
7109 1 2 -7 -21.7391 0
7110 1 2 -5 -21.7391 0
7111 1 2 -3 -21.7391 0
7112 1 2 -1 -21.7391 0
7113 1 1 -27 -19.5652 0
7114 1 1 -25 -19.5652 0
7115 1 1 -23 -19.5652 0
7116 1 1 -21 -19.5652 0
7117 1 1 -19 -19.5652 0
7118 1 1 -17 -19.5652 0
7119 1 1 -15 -19.5652 0
7120 1 1 -13 -19.5652 0
7121 1 2 -11 -19.5652 0
7122 1 2 -9 -19.5652 0
7123 1 2 -7 -19.5652 0
7124 1 2 -5 -19.5652 0
7125 1 2 -3 -19.5652 0
7126 1 2 -1 -19.5652 0
7127 1 1 -27 -17.3913 0
7128 1 1 -25 -17.3913 0
7129 1 1 -23 -17.3913 0
7130 1 1 -21 -17.3913 0
7131 1 1 -19 -17.3913 0
7132 1 1 -17 -17.3913 0
7133 1 1 -15 -17.3913 0
7134 1 1 -13 -17.3913 0
7135 1 2 -11 -17.3913 0
7136 1 2 -9 -17.3913 0
7137 1 2 -7 -17.3913 0
7138 1 2 -5 -17.3913 0
7139 1 2 -3 -17.3913 0
7140 1 2 -1 -17.3913 0
7141 1 1 -27 -15.2174 0
7142 1 1 -25 -15.2174 0
7143 1 1 -23 -15.2174 0
7144 1 1 -21 -15.2174 0
7145 1 1 -19 -15.2174 0
7146 1 1 -17 -15.2174 0
7147 1 1 -15 -15.2174 0
7148 1 1 -13 -15.2174 0
7149 1 2 -11 -15.2174 0
7150 1 2 -9 -15.2174 0
7151 1 2 -7 -15.2174 0
7152 1 2 -5 -15.2174 0
7153 1 2 -3 -15.2174 0
7154 1 2 -1 -15.2174 0
7155 1 1 -27 -13.0435 0
7156 1 1 -25 -13.0435 0
7157 1 1 -23 -13.0435 0
7158 1 1 -21 -13.0435 0
7159 1 1 -19 -13.0435 0
7160 1 1 -17 -13.0435 0
7161 1 1 -15 -13.0435 0
7162 1 1 -13 -13.0435 0
7163 1 2 -11 -13.0435 0
7164 1 2 -9 -13.0435 0
7165 1 2 -7 -13.0435 0
7166 1 2 -5 -13.0435 0
7167 1 2 -3 -13.0435 0
7168 1 2 -1 -13.0435 0
7169 1 1 -27 -10.8696 0
7170 1 1 -25 -10.8696 0
7171 1 1 -23 -10.8696 0
7172 1 1 -21 -10.8696 0
7173 1 1 -19 -10.8696 0
7174 1 1 -17 -10.8696 0
7175 1 1 -15 -10.8696 0
7176 1 1 -13 -10.8696 0
7177 1 2 -11 -10.8696 0
7178 1 2 -9 -10.8696 0
7179 1 2 -7 -10.8696 0
7180 1 2 -5 -10.8696 0
7181 1 2 -3 -10.8696 0
7182 1 2 -1 -10.8696 0
7183 1 1 -27 -8.6957 0
7184 1 1 -25 -8.6957 0
7185 1 1 -23 -8.6957 0
7186 1 1 -21 -8.6957 0
7187 1 1 -19 -8.6957 0
7188 1 1 -17 -8.6957 0
7189 1 1 -15 -8.6957 0
7190 1 1 -13 -8.6957 0
7191 1 2 -11 -8.6957 0
7192 1 2 -9 -8.6957 0
7193 1 2 -7 -8.6957 0
7194 1 2 -5 -8.6957 0
7195 1 2 -3 -8.6957 0
7196 1 2 -1 -8.6957 0
7197 1 1 -27 -6.5217 0
7198 1 1 -25 -6.5217 0
7199 1 1 -23 -6.5217 0
7200 1 1 -21 -6.5217 0
7201 1 1 -19 -6.5217 0
7202 1 1 -17 -6.5217 0
7203 1 1 -15 -6.5217 0
7204 1 1 -13 -6.5217 0
7205 1 2 -11 -6.5217 0
7206 1 2 -9 -6.5217 0
7207 1 2 -7 -6.5217 0
7208 1 2 -5 -6.5217 0
7209 1 2 -3 -6.5217 0
7210 1 2 -1 -6.5217 0
7211 1 1 -27 -4.3478 0
7212 1 1 -25 -4.3478 0
7213 1 1 -23 -4.3478 0
7214 1 1 -21 -4.3478 0
7215 1 1 -19 -4.3478 0
7216 1 1 -17 -4.3478 0
7217 1 1 -15 -4.3478 0
7218 1 1 -13 -4.3478 0
7219 1 2 -11 -4.3478 0
7220 1 2 -9 -4.3478 0
7221 1 2 -7 -4.3478 0
7222 1 2 -5 -4.3478 0
7223 1 2 -3 -4.3478 0
7224 1 2 -1 -4.3478 0
7225 1 1 -27 -2.1739 0
7226 1 1 -25 -2.1739 0
7227 1 1 -23 -2.1739 0
7228 1 1 -21 -2.1739 0
7229 1 1 -19 -2.1739 0
7230 1 1 -17 -2.1739 0
7231 1 1 -15 -2.1739 0
7232 1 1 -13 -2.1739 0
7233 1 2 -11 -2.1739 0
7234 1 2 -9 -2.1739 0
7235 1 2 -7 -2.1739 0
7236 1 2 -5 -2.1739 0
7237 1 2 -3 -2.1739 0
7238 1 2 -1 -2.1739 0
7239 1 1 -27 0 0
7240 1 1 -25 0 0
7241 1 1 -23 0 0
7242 1 1 -21 0 0
7243 1 1 -19 0 0
7244 1 1 -17 0 0
7245 1 1 -15 0 0
7246 1 1 -13 0 0
7247 1 2 -11 0 0
7248 1 2 -9 0 0
7249 1 2 -7 0 0
7250 1 2 -5 0 0
7251 1 2 -3 0 0
7252 1 2 -1 0 0
7253 1 1 -27 2.1739 0
7254 1 1 -25 2.1739 0
7255 1 1 -23 2.1739 0
7256 1 1 -21 2.1739 0
7257 1 1 -19 2.1739 0
7258 1 1 -17 2.1739 0
7259 1 1 -15 2.1739 0
7260 1 1 -13 2.1739 0
7261 1 2 -11 2.1739 0
7262 1 2 -9 2.1739 0
7263 1 2 -7 2.1739 0
7264 1 2 -5 2.1739 0
7265 1 2 -3 2.1739 0
7266 1 2 -1 2.1739 0
7267 1 1 -27 4.3478 0
7268 1 1 -25 4.3478 0
7269 1 1 -23 4.3478 0
7270 1 1 -21 4.3478 0
7271 1 1 -19 4.3478 0
7272 1 1 -17 4.3478 0
7273 1 1 -15 4.3478 0
7274 1 1 -13 4.3478 0
7275 1 2 -11 4.3478 0
7276 1 2 -9 4.3478 0
7277 1 2 -7 4.3478 0
7278 1 2 -5 4.3478 0
7279 1 2 -3 4.3478 0
7280 1 2 -1 4.3478 0
7281 1 1 -27 6.5217 0
7282 1 1 -25 6.5217 0
7283 1 1 -23 6.5217 0
7284 1 1 -21 6.5217 0
7285 1 1 -19 6.5217 0
7286 1 1 -17 6.5217 0
7287 1 1 -15 6.5217 0
7288 1 1 -13 6.5217 0
7289 1 2 -11 6.5217 0
7290 1 2 -9 6.5217 0
7291 1 2 -7 6.5217 0
7292 1 2 -5 6.5217 0
7293 1 2 -3 6.5217 0
7294 1 2 -1 6.5217 0
7295 1 1 -27 8.6957 0
7296 1 1 -25 8.6957 0
7297 1 1 -23 8.6957 0
7298 1 1 -21 8.6957 0
7299 1 1 -19 8.6957 0
7300 1 1 -17 8.6957 0
7301 1 1 -15 8.6957 0
7302 1 1 -13 8.6957 0
7303 1 2 -11 8.6957 0
7304 1 2 -9 8.6957 0
7305 1 2 -7 8.6957 0
7306 1 2 -5 8.6957 0
7307 1 2 -3 8.6957 0
7308 1 2 -1 8.6957 0
7309 1 1 -27 10.8696 0
7310 1 1 -25 10.8696 0
7311 1 1 -23 10.8696 0
7312 1 1 -21 10.8696 0
7313 1 1 -19 10.8696 0
7314 1 1 -17 10.8696 0
7315 1 1 -15 10.8696 0
7316 1 1 -13 10.8696 0
7317 1 2 -11 10.8696 0
7318 1 2 -9 10.8696 0
7319 1 2 -7 10.8696 0
7320 1 2 -5 10.8696 0
7321 1 2 -3 10.8696 0
7322 1 2 -1 10.8696 0
7323 1 1 -27 13.0435 0
7324 1 1 -25 13.0435 0
7325 1 1 -23 13.0435 0
7326 1 1 -21 13.0435 0
7327 1 1 -19 13.0435 0
7328 1 1 -17 13.0435 0
7329 1 1 -15 13.0435 0
7330 1 1 -13 13.0435 0
7331 1 2 -11 13.0435 0
7332 1 2 -9 13.0435 0
7333 1 2 -7 13.0435 0
7334 1 2 -5 13.0435 0
7335 1 2 -3 13.0435 0
7336 1 2 -1 13.0435 0
7337 1 1 -27 15.2174 0
7338 1 1 -25 15.2174 0
7339 1 1 -23 15.2174 0
7340 1 1 -21 15.2174 0
7341 1 1 -19 15.2174 0
7342 1 1 -17 15.2174 0
7343 1 1 -15 15.2174 0
7344 1 1 -13 15.2174 0
7345 1 2 -11 15.2174 0
7346 1 2 -9 15.2174 0
7347 1 2 -7 15.2174 0
7348 1 2 -5 15.2174 0
7349 1 2 -3 15.2174 0
7350 1 2 -1 15.2174 0
7351 1 1 -27 17.3913 0
7352 1 1 -25 17.3913 0
7353 1 1 -23 17.3913 0
7354 1 1 -21 17.3913 0
7355 1 1 -19 17.3913 0
7356 1 1 -17 17.3913 0
7357 1 1 -15 17.3913 0
7358 1 1 -13 17.3913 0
7359 1 2 -11 17.3913 0
7360 1 2 -9 17.3913 0
7361 1 2 -7 17.3913 0
7362 1 2 -5 17.3913 0
7363 1 2 -3 17.3913 0
7364 1 2 -1 17.3913 0
7365 1 1 -27 19.5652 0
7366 1 1 -25 19.5652 0
7367 1 1 -23 19.5652 0
7368 1 1 -21 19.5652 0
7369 1 1 -19 19.5652 0
7370 1 1 -17 19.5652 0
7371 1 1 -15 19.5652 0
7372 1 1 -13 19.5652 0
7373 1 2 -11 19.5652 0
7374 1 2 -9 19.5652 0
7375 1 2 -7 19.5652 0
7376 1 2 -5 19.5652 0
7377 1 2 -3 19.5652 0
7378 1 2 -1 19.5652 0
7379 1 1 -27 21.7391 0
7380 1 1 -25 21.7391 0
7381 1 1 -23 21.7391 0
7382 1 1 -21 21.7391 0
7383 1 1 -19 21.7391 0
7384 1 1 -17 21.7391 0
7385 1 1 -15 21.7391 0
7386 1 1 -13 21.7391 0
7387 1 2 -11 21.7391 0
7388 1 2 -9 21.7391 0
7389 1 2 -7 21.7391 0
7390 1 2 -5 21.7391 0
7391 1 2 -3 21.7391 0
7392 1 2 -1 21.7391 0
7393 1 1 -27 23.913 0
7394 1 1 -25 23.913 0
7395 1 1 -23 23.913 0
7396 1 1 -21 23.913 0
7397 1 1 -19 23.913 0
7398 1 1 -17 23.913 0
7399 1 1 -15 23.913 0
7400 1 1 -13 23.913 0
7401 1 2 -11 23.913 0
7402 1 2 -9 23.913 0
7403 1 2 -7 23.913 0
7404 1 2 -5 23.913 0
7405 1 2 -3 23.913 0
7406 1 2 -1 23.913 0
7407 1 1 1 -23.913 0
7408 1 1 3 -23.913 0
7409 1 1 5 -23.913 0
7410 1 1 7 -23.913 0
7411 1 1 9 -23.913 0
7412 1 1 11 -23.913 0
7413 1 1 13 -23.913 0
7414 1 1 15 -23.913 0
7415 1 2 17 -23.913 0
7416 1 2 19 -23.913 0
7417 1 2 21 -23.913 0
7418 1 2 23 -23.913 0
7419 1 2 25 -23.913 0
7420 1 2 27 -23.913 0
7421 1 1 1 -21.7391 0
7422 1 1 3 -21.7391 0
7423 1 1 5 -21.7391 0
7424 1 1 7 -21.7391 0
7425 1 1 9 -21.7391 0
7426 1 1 11 -21.7391 0
7427 1 1 13 -21.7391 0
7428 1 1 15 -21.7391 0
7429 1 2 17 -21.7391 0
7430 1 2 19 -21.7391 0
7431 1 2 21 -21.7391 0
7432 1 2 23 -21.7391 0
7433 1 2 25 -21.7391 0
7434 1 2 27 -21.7391 0
7435 1 1 1 -19.5652 0
7436 1 1 3 -19.5652 0
7437 1 1 5 -19.5652 0
7438 1 1 7 -19.5652 0
7439 1 1 9 -19.5652 0
7440 1 1 11 -19.5652 0
7441 1 1 13 -19.5652 0
7442 1 1 15 -19.5652 0
7443 1 2 17 -19.5652 0
7444 1 2 19 -19.5652 0
7445 1 2 21 -19.5652 0
7446 1 2 23 -19.5652 0
7447 1 2 25 -19.5652 0
7448 1 2 27 -19.5652 0
7449 1 1 1 -17.3913 0
7450 1 1 3 -17.3913 0
7451 1 1 5 -17.3913 0
7452 1 1 7 -17.3913 0
7453 1 1 9 -17.3913 0
7454 1 1 11 -17.3913 0
7455 1 1 13 -17.3913 0
7456 1 1 15 -17.3913 0
7457 1 2 17 -17.3913 0
7458 1 2 19 -17.3913 0
7459 1 2 21 -17.3913 0
7460 1 2 23 -17.3913 0
7461 1 2 25 -17.3913 0
7462 1 2 27 -17.3913 0
7463 1 1 1 -15.2174 0
7464 1 1 3 -15.2174 0
7465 1 1 5 -15.2174 0
7466 1 1 7 -15.2174 0
7467 1 1 9 -15.2174 0
7468 1 1 11 -15.2174 0
7469 1 1 13 -15.2174 0
7470 1 1 15 -15.2174 0
7471 1 2 17 -15.2174 0
7472 1 2 19 -15.2174 0
7473 1 2 21 -15.2174 0
7474 1 2 23 -15.2174 0
7475 1 2 25 -15.2174 0
7476 1 2 27 -15.2174 0
7477 1 1 1 -13.0435 0
7478 1 1 3 -13.0435 0
7479 1 1 5 -13.0435 0
7480 1 1 7 -13.0435 0
7481 1 1 9 -13.0435 0
7482 1 1 11 -13.0435 0
7483 1 1 13 -13.0435 0
7484 1 1 15 -13.0435 0
7485 1 2 17 -13.0435 0
7486 1 2 19 -13.0435 0
7487 1 2 21 -13.0435 0
7488 1 2 23 -13.0435 0
7489 1 2 25 -13.0435 0
7490 1 2 27 -13.0435 0
7491 1 1 1 -10.8696 0
7492 1 1 3 -10.8696 0
7493 1 1 5 -10.8696 0
7494 1 1 7 -10.8696 0
7495 1 1 9 -10.8696 0
7496 1 1 11 -10.8696 0
7497 1 1 13 -10.8696 0
7498 1 1 15 -10.8696 0
7499 1 2 17 -10.8696 0
7500 1 2 19 -10.8696 0
7501 1 2 21 -10.8696 0
7502 1 2 23 -10.8696 0
7503 1 2 25 -10.8696 0
7504 1 2 27 -10.8696 0
7505 1 1 1 -8.6957 0
7506 1 1 3 -8.6957 0
7507 1 1 5 -8.6957 0
7508 1 1 7 -8.6957 0
7509 1 1 9 -8.6957 0
7510 1 1 11 -8.6957 0
7511 1 1 13 -8.6957 0
7512 1 1 15 -8.6957 0
7513 1 2 17 -8.6957 0
7514 1 2 19 -8.6957 0
7515 1 2 21 -8.6957 0
7516 1 2 23 -8.6957 0
7517 1 2 25 -8.6957 0
7518 1 2 27 -8.6957 0
7519 1 1 1 -6.5217 0
7520 1 1 3 -6.5217 0
7521 1 1 5 -6.5217 0
7522 1 1 7 -6.5217 0
7523 1 1 9 -6.5217 0
7524 1 1 11 -6.5217 0
7525 1 1 13 -6.5217 0
7526 1 1 15 -6.5217 0
7527 1 2 17 -6.5217 0
7528 1 2 19 -6.5217 0
7529 1 2 21 -6.5217 0
7530 1 2 23 -6.5217 0
7531 1 2 25 -6.5217 0
7532 1 2 27 -6.5217 0
7533 1 1 1 -4.3478 0
7534 1 1 3 -4.3478 0
7535 1 1 5 -4.3478 0
7536 1 1 7 -4.3478 0
7537 1 1 9 -4.3478 0
7538 1 1 11 -4.3478 0
7539 1 1 13 -4.3478 0
7540 1 1 15 -4.3478 0
7541 1 2 17 -4.3478 0
7542 1 2 19 -4.3478 0
7543 1 2 21 -4.3478 0
7544 1 2 23 -4.3478 0
7545 1 2 25 -4.3478 0
7546 1 2 27 -4.3478 0
7547 1 1 1 -2.1739 0
7548 1 1 3 -2.1739 0
7549 1 1 5 -2.1739 0
7550 1 1 7 -2.1739 0
7551 1 1 9 -2.1739 0
7552 1 1 11 -2.1739 0
7553 1 1 13 -2.1739 0
7554 1 1 15 -2.1739 0
7555 1 2 17 -2.1739 0
7556 1 2 19 -2.1739 0
7557 1 2 21 -2.1739 0
7558 1 2 23 -2.1739 0
7559 1 2 25 -2.1739 0
7560 1 2 27 -2.1739 0
7561 1 1 1 0 0
7562 1 1 3 0 0
7563 1 1 5 0 0
7564 1 1 7 0 0
7565 1 1 9 0 0
7566 1 1 11 0 0
7567 1 1 13 0 0
7568 1 1 15 0 0
7569 1 2 17 0 0
7570 1 2 19 0 0
7571 1 2 21 0 0
7572 1 2 23 0 0
7573 1 2 25 0 0
7574 1 2 27 0 0
7575 1 1 1 2.1739 0
7576 1 1 3 2.1739 0
7577 1 1 5 2.1739 0
7578 1 1 7 2.1739 0
7579 1 1 9 2.1739 0
7580 1 1 11 2.1739 0
7581 1 1 13 2.1739 0
7582 1 1 15 2.1739 0
7583 1 2 17 2.1739 0
7584 1 2 19 2.1739 0
7585 1 2 21 2.1739 0
7586 1 2 23 2.1739 0
7587 1 2 25 2.1739 0
7588 1 2 27 2.1739 0
7589 1 1 1 4.3478 0
7590 1 1 3 4.3478 0
7591 1 1 5 4.3478 0
7592 1 1 7 4.3478 0
7593 1 1 9 4.3478 0
7594 1 1 11 4.3478 0
7595 1 1 13 4.3478 0
7596 1 1 15 4.3478 0
7597 1 2 17 4.3478 0
7598 1 2 19 4.3478 0
7599 1 2 21 4.3478 0
7600 1 2 23 4.3478 0
7601 1 2 25 4.3478 0
7602 1 2 27 4.3478 0
7603 1 1 1 6.5217 0
7604 1 1 3 6.5217 0
7605 1 1 5 6.5217 0
7606 1 1 7 6.5217 0
7607 1 1 9 6.5217 0
7608 1 1 11 6.5217 0
7609 1 1 13 6.5217 0
7610 1 1 15 6.5217 0
7611 1 2 17 6.5217 0
7612 1 2 19 6.5217 0
7613 1 2 21 6.5217 0
7614 1 2 23 6.5217 0
7615 1 2 25 6.5217 0
7616 1 2 27 6.5217 0
7617 1 1 1 8.6957 0
7618 1 1 3 8.6957 0
7619 1 1 5 8.6957 0
7620 1 1 7 8.6957 0
7621 1 1 9 8.6957 0
7622 1 1 11 8.6957 0
7623 1 1 13 8.6957 0
7624 1 1 15 8.6957 0
7625 1 2 17 8.6957 0
7626 1 2 19 8.6957 0
7627 1 2 21 8.6957 0
7628 1 2 23 8.6957 0
7629 1 2 25 8.6957 0
7630 1 2 27 8.6957 0
7631 1 1 1 10.8696 0
7632 1 1 3 10.8696 0
7633 1 1 5 10.8696 0
7634 1 1 7 10.8696 0
7635 1 1 9 10.8696 0
7636 1 1 11 10.8696 0
7637 1 1 13 10.8696 0
7638 1 1 15 10.8696 0
7639 1 2 17 10.8696 0
7640 1 2 19 10.8696 0
7641 1 2 21 10.8696 0
7642 1 2 23 10.8696 0
7643 1 2 25 10.8696 0
7644 1 2 27 10.8696 0
7645 1 1 1 13.0435 0
7646 1 1 3 13.0435 0
7647 1 1 5 13.0435 0
7648 1 1 7 13.0435 0
7649 1 1 9 13.0435 0
7650 1 1 11 13.0435 0
7651 1 1 13 13.0435 0
7652 1 1 15 13.0435 0
7653 1 2 17 13.0435 0
7654 1 2 19 13.0435 0
7655 1 2 21 13.0435 0
7656 1 2 23 13.0435 0
7657 1 2 25 13.0435 0
7658 1 2 27 13.0435 0
7659 1 1 1 15.2174 0
7660 1 1 3 15.2174 0
7661 1 1 5 15.2174 0
7662 1 1 7 15.2174 0
7663 1 1 9 15.2174 0
7664 1 1 11 15.2174 0
7665 1 1 13 15.2174 0
7666 1 1 15 15.2174 0
7667 1 2 17 15.2174 0
7668 1 2 19 15.2174 0
7669 1 2 21 15.2174 0
7670 1 2 23 15.2174 0
7671 1 2 25 15.2174 0
7672 1 2 27 15.2174 0
7673 1 1 1 17.3913 0
7674 1 1 3 17.3913 0
7675 1 1 5 17.3913 0
7676 1 1 7 17.3913 0
7677 1 1 9 17.3913 0
7678 1 1 11 17.3913 0
7679 1 1 13 17.3913 0
7680 1 1 15 17.3913 0
7681 1 2 17 17.3913 0
7682 1 2 19 17.3913 0
7683 1 2 21 17.3913 0
7684 1 2 23 17.3913 0
7685 1 2 25 17.3913 0
7686 1 2 27 17.3913 0
7687 1 1 1 19.5652 0
7688 1 1 3 19.5652 0
7689 1 1 5 19.5652 0
7690 1 1 7 19.5652 0
7691 1 1 9 19.5652 0
7692 1 1 11 19.5652 0
7693 1 1 13 19.5652 0
7694 1 1 15 19.5652 0
7695 1 2 17 19.5652 0
7696 1 2 19 19.5652 0
7697 1 2 21 19.5652 0
7698 1 2 23 19.5652 0
7699 1 2 25 19.5652 0
7700 1 2 27 19.5652 0
7701 1 1 1 21.7391 0
7702 1 1 3 21.7391 0
7703 1 1 5 21.7391 0
7704 1 1 7 21.7391 0
7705 1 1 9 21.7391 0
7706 1 1 11 21.7391 0
7707 1 1 13 21.7391 0
7708 1 1 15 21.7391 0
7709 1 2 17 21.7391 0
7710 1 2 19 21.7391 0
7711 1 2 21 21.7391 0
7712 1 2 23 21.7391 0
7713 1 2 25 21.7391 0
7714 1 2 27 21.7391 0
7715 1 1 1 23.913 0
7716 1 1 3 23.913 0
7717 1 1 5 23.913 0
7718 1 1 7 23.913 0
7719 1 1 9 23.913 0
7720 1 1 11 23.913 0
7721 1 1 13 23.913 0
7722 1 1 15 23.913 0
7723 1 2 17 23.913 0
7724 1 2 19 23.913 0
7725 1 2 21 23.913 0
7726 1 2 23 23.913 0
7727 1 2 25 23.913 0
7728 1 2 27 23.913 0
7729 1 1 -27 -23.913 2.1739
7730 1 1 -25 -23.913 2.1739
7731 1 1 -23 -23.913 2.1739
7732 1 1 -21 -23.913 2.1739
7733 1 1 -19 -23.913 2.1739
7734 1 1 -17 -23.913 2.1739
7735 1 1 -15 -23.913 2.1739
7736 1 1 -13 -23.913 2.1739
7737 1 2 -11 -23.913 2.1739
7738 1 2 -9 -23.913 2.1739
7739 1 2 -7 -23.913 2.1739
7740 1 2 -5 -23.913 2.1739
7741 1 2 -3 -23.913 2.1739
7742 1 2 -1 -23.913 2.1739
7743 1 1 -27 -21.7391 2.1739
7744 1 1 -25 -21.7391 2.1739
7745 1 1 -23 -21.7391 2.1739
7746 1 1 -21 -21.7391 2.1739
7747 1 1 -19 -21.7391 2.1739
7748 1 1 -17 -21.7391 2.1739
7749 1 1 -15 -21.7391 2.1739
7750 1 1 -13 -21.7391 2.1739
7751 1 2 -11 -21.7391 2.1739
7752 1 2 -9 -21.7391 2.1739
7753 1 2 -7 -21.7391 2.1739
7754 1 2 -5 -21.7391 2.1739
7755 1 2 -3 -21.7391 2.1739
7756 1 2 -1 -21.7391 2.1739
7757 1 1 -27 -19.5652 2.1739
7758 1 1 -25 -19.5652 2.1739
7759 1 1 -23 -19.5652 2.1739
7760 1 1 -21 -19.5652 2.1739
7761 1 1 -19 -19.5652 2.1739
7762 1 1 -17 -19.5652 2.1739
7763 1 1 -15 -19.5652 2.1739
7764 1 1 -13 -19.5652 2.1739
7765 1 2 -11 -19.5652 2.1739
7766 1 2 -9 -19.5652 2.1739
7767 1 2 -7 -19.5652 2.1739
7768 1 2 -5 -19.5652 2.1739
7769 1 2 -3 -19.5652 2.1739
7770 1 2 -1 -19.5652 2.1739
7771 1 1 -27 -17.3913 2.1739
7772 1 1 -25 -17.3913 2.1739
7773 1 1 -23 -17.3913 2.1739
7774 1 1 -21 -17.3913 2.1739
7775 1 1 -19 -17.3913 2.1739
7776 1 1 -17 -17.3913 2.1739
7777 1 1 -15 -17.3913 2.1739
7778 1 1 -13 -17.3913 2.1739
7779 1 2 -11 -17.3913 2.1739
7780 1 2 -9 -17.3913 2.1739
7781 1 2 -7 -17.3913 2.1739
7782 1 2 -5 -17.3913 2.1739
7783 1 2 -3 -17.3913 2.1739
7784 1 2 -1 -17.3913 2.1739
7785 1 1 -27 -15.2174 2.1739
7786 1 1 -25 -15.2174 2.1739
7787 1 1 -23 -15.2174 2.1739
7788 1 1 -21 -15.2174 2.1739
7789 1 1 -19 -15.2174 2.1739
7790 1 1 -17 -15.2174 2.1739
7791 1 1 -15 -15.2174 2.1739
7792 1 1 -13 -15.2174 2.1739
7793 1 2 -11 -15.2174 2.1739
7794 1 2 -9 -15.2174 2.1739
7795 1 2 -7 -15.2174 2.1739
7796 1 2 -5 -15.2174 2.1739
7797 1 2 -3 -15.2174 2.1739
7798 1 2 -1 -15.2174 2.1739
7799 1 1 -27 -13.0435 2.1739
7800 1 1 -25 -13.0435 2.1739
7801 1 1 -23 -13.0435 2.1739
7802 1 1 -21 -13.0435 2.1739
7803 1 1 -19 -13.0435 2.1739
7804 1 1 -17 -13.0435 2.1739
7805 1 1 -15 -13.0435 2.1739
7806 1 1 -13 -13.0435 2.1739
7807 1 2 -11 -13.0435 2.1739
7808 1 2 -9 -13.0435 2.1739
7809 1 2 -7 -13.0435 2.1739
7810 1 2 -5 -13.0435 2.1739
7811 1 2 -3 -13.0435 2.1739
7812 1 2 -1 -13.0435 2.1739
7813 1 1 -27 -10.8696 2.1739
7814 1 1 -25 -10.8696 2.1739
7815 1 1 -23 -10.8696 2.1739
7816 1 1 -21 -10.8696 2.1739
7817 1 1 -19 -10.8696 2.1739
7818 1 1 -17 -10.8696 2.1739
7819 1 1 -15 -10.8696 2.1739
7820 1 1 -13 -10.8696 2.1739
7821 1 2 -11 -10.8696 2.1739
7822 1 2 -9 -10.8696 2.1739
7823 1 2 -7 -10.8696 2.1739
7824 1 2 -5 -10.8696 2.1739
7825 1 2 -3 -10.8696 2.1739
7826 1 2 -1 -10.8696 2.1739
7827 1 1 -27 -8.6957 2.1739
7828 1 1 -25 -8.6957 2.1739
7829 1 1 -23 -8.6957 2.1739
7830 1 1 -21 -8.6957 2.1739
7831 1 1 -19 -8.6957 2.1739
7832 1 1 -17 -8.6957 2.1739
7833 1 1 -15 -8.6957 2.1739
7834 1 1 -13 -8.6957 2.1739
7835 1 2 -11 -8.6957 2.1739
7836 1 2 -9 -8.6957 2.1739
7837 1 2 -7 -8.6957 2.1739
7838 1 2 -5 -8.6957 2.1739
7839 1 2 -3 -8.6957 2.1739
7840 1 2 -1 -8.6957 2.1739
7841 1 1 -27 -6.5217 2.1739
7842 1 1 -25 -6.5217 2.1739
7843 1 1 -23 -6.5217 2.1739
7844 1 1 -21 -6.5217 2.1739
7845 1 1 -19 -6.5217 2.1739
7846 1 1 -17 -6.5217 2.1739
7847 1 1 -15 -6.5217 2.1739
7848 1 1 -13 -6.5217 2.1739
7849 1 2 -11 -6.5217 2.1739
7850 1 2 -9 -6.5217 2.1739
7851 1 2 -7 -6.5217 2.1739
7852 1 2 -5 -6.5217 2.1739
7853 1 2 -3 -6.5217 2.1739
7854 1 2 -1 -6.5217 2.1739
7855 1 1 -27 -4.3478 2.1739
7856 1 1 -25 -4.3478 2.1739
7857 1 1 -23 -4.3478 2.1739
7858 1 1 -21 -4.3478 2.1739
7859 1 1 -19 -4.3478 2.1739
7860 1 1 -17 -4.3478 2.1739
7861 1 1 -15 -4.3478 2.1739
7862 1 1 -13 -4.3478 2.1739
7863 1 2 -11 -4.3478 2.1739
7864 1 2 -9 -4.3478 2.1739
7865 1 2 -7 -4.3478 2.1739
7866 1 2 -5 -4.3478 2.1739
7867 1 2 -3 -4.3478 2.1739
7868 1 2 -1 -4.3478 2.1739
7869 1 1 -27 -2.1739 2.1739
7870 1 1 -25 -2.1739 2.1739
7871 1 1 -23 -2.1739 2.1739
7872 1 1 -21 -2.1739 2.1739
7873 1 1 -19 -2.1739 2.1739
7874 1 1 -17 -2.1739 2.1739
7875 1 1 -15 -2.1739 2.1739
7876 1 1 -13 -2.1739 2.1739
7877 1 2 -11 -2.1739 2.1739
7878 1 2 -9 -2.1739 2.1739
7879 1 2 -7 -2.1739 2.1739
7880 1 2 -5 -2.1739 2.1739
7881 1 2 -3 -2.1739 2.1739
7882 1 2 -1 -2.1739 2.1739
7883 1 1 -27 0 2.1739
7884 1 1 -25 0 2.1739
7885 1 1 -23 0 2.1739
7886 1 1 -21 0 2.1739
7887 1 1 -19 0 2.1739
7888 1 1 -17 0 2.1739
7889 1 1 -15 0 2.1739
7890 1 1 -13 0 2.1739
7891 1 2 -11 0 2.1739
7892 1 2 -9 0 2.1739
7893 1 2 -7 0 2.1739
7894 1 2 -5 0 2.1739
7895 1 2 -3 0 2.1739
7896 1 2 -1 0 2.1739
7897 1 1 -27 2.1739 2.1739
7898 1 1 -25 2.1739 2.1739
7899 1 1 -23 2.1739 2.1739
7900 1 1 -21 2.1739 2.1739
7901 1 1 -19 2.1739 2.1739
7902 1 1 -17 2.1739 2.1739
7903 1 1 -15 2.1739 2.1739
7904 1 1 -13 2.1739 2.1739
7905 1 2 -11 2.1739 2.1739
7906 1 2 -9 2.1739 2.1739
7907 1 2 -7 2.1739 2.1739
7908 1 2 -5 2.1739 2.1739
7909 1 2 -3 2.1739 2.1739
7910 1 2 -1 2.1739 2.1739
7911 1 1 -27 4.3478 2.1739
7912 1 1 -25 4.3478 2.1739
7913 1 1 -23 4.3478 2.1739
7914 1 1 -21 4.3478 2.1739
7915 1 1 -19 4.3478 2.1739
7916 1 1 -17 4.3478 2.1739
7917 1 1 -15 4.3478 2.1739
7918 1 1 -13 4.3478 2.1739
7919 1 2 -11 4.3478 2.1739
7920 1 2 -9 4.3478 2.1739
7921 1 2 -7 4.3478 2.1739
7922 1 2 -5 4.3478 2.1739
7923 1 2 -3 4.3478 2.1739
7924 1 2 -1 4.3478 2.1739
7925 1 1 -27 6.5217 2.1739
7926 1 1 -25 6.5217 2.1739
7927 1 1 -23 6.5217 2.1739
7928 1 1 -21 6.5217 2.1739
7929 1 1 -19 6.5217 2.1739
7930 1 1 -17 6.5217 2.1739
7931 1 1 -15 6.5217 2.1739
7932 1 1 -13 6.5217 2.1739
7933 1 2 -11 6.5217 2.1739
7934 1 2 -9 6.5217 2.1739
7935 1 2 -7 6.5217 2.1739
7936 1 2 -5 6.5217 2.1739
7937 1 2 -3 6.5217 2.1739
7938 1 2 -1 6.5217 2.1739
7939 1 1 -27 8.6957 2.1739
7940 1 1 -25 8.6957 2.1739
7941 1 1 -23 8.6957 2.1739
7942 1 1 -21 8.6957 2.1739
7943 1 1 -19 8.6957 2.1739
7944 1 1 -17 8.6957 2.1739
7945 1 1 -15 8.6957 2.1739
7946 1 1 -13 8.6957 2.1739
7947 1 2 -11 8.6957 2.1739
7948 1 2 -9 8.6957 2.1739
7949 1 2 -7 8.6957 2.1739
7950 1 2 -5 8.6957 2.1739
7951 1 2 -3 8.6957 2.1739
7952 1 2 -1 8.6957 2.1739
7953 1 1 -27 10.8696 2.1739
7954 1 1 -25 10.8696 2.1739
7955 1 1 -23 10.8696 2.1739
7956 1 1 -21 10.8696 2.1739
7957 1 1 -19 10.8696 2.1739
7958 1 1 -17 10.8696 2.1739
7959 1 1 -15 10.8696 2.1739
7960 1 1 -13 10.8696 2.1739
7961 1 2 -11 10.8696 2.1739
7962 1 2 -9 10.8696 2.1739
7963 1 2 -7 10.8696 2.1739
7964 1 2 -5 10.8696 2.1739
7965 1 2 -3 10.8696 2.1739
7966 1 2 -1 10.8696 2.1739
7967 1 1 -27 13.0435 2.1739
7968 1 1 -25 13.0435 2.1739
7969 1 1 -23 13.0435 2.1739
7970 1 1 -21 13.0435 2.1739
7971 1 1 -19 13.0435 2.1739
7972 1 1 -17 13.0435 2.1739
7973 1 1 -15 13.0435 2.1739
7974 1 1 -13 13.0435 2.1739
7975 1 2 -11 13.0435 2.1739
7976 1 2 -9 13.0435 2.1739
7977 1 2 -7 13.0435 2.1739
7978 1 2 -5 13.0435 2.1739
7979 1 2 -3 13.0435 2.1739
7980 1 2 -1 13.0435 2.1739
7981 1 1 -27 15.2174 2.1739
7982 1 1 -25 15.2174 2.1739
7983 1 1 -23 15.2174 2.1739
7984 1 1 -21 15.2174 2.1739
7985 1 1 -19 15.2174 2.1739
7986 1 1 -17 15.2174 2.1739
7987 1 1 -15 15.2174 2.1739
7988 1 1 -13 15.2174 2.1739
7989 1 2 -11 15.2174 2.1739
7990 1 2 -9 15.2174 2.1739
7991 1 2 -7 15.2174 2.1739
7992 1 2 -5 15.2174 2.1739
7993 1 2 -3 15.2174 2.1739
7994 1 2 -1 15.2174 2.1739
7995 1 1 -27 17.3913 2.1739
7996 1 1 -25 17.3913 2.1739
7997 1 1 -23 17.3913 2.1739
7998 1 1 -21 17.3913 2.1739
7999 1 1 -19 17.3913 2.1739
8000 1 1 -17 17.3913 2.1739
8001 1 1 -15 17.3913 2.1739
8002 1 1 -13 17.3913 2.1739
8003 1 2 -11 17.3913 2.1739
8004 1 2 -9 17.3913 2.1739
8005 1 2 -7 17.3913 2.1739
8006 1 2 -5 17.3913 2.1739
8007 1 2 -3 17.3913 2.1739
8008 1 2 -1 17.3913 2.1739
8009 1 1 -27 19.5652 2.1739
8010 1 1 -25 19.5652 2.1739
8011 1 1 -23 19.5652 2.1739
8012 1 1 -21 19.5652 2.1739
8013 1 1 -19 19.5652 2.1739
8014 1 1 -17 19.5652 2.1739
8015 1 1 -15 19.5652 2.1739
8016 1 1 -13 19.5652 2.1739
8017 1 2 -11 19.5652 2.1739
8018 1 2 -9 19.5652 2.1739
8019 1 2 -7 19.5652 2.1739
8020 1 2 -5 19.5652 2.1739
8021 1 2 -3 19.5652 2.1739
8022 1 2 -1 19.5652 2.1739
8023 1 1 -27 21.7391 2.1739
8024 1 1 -25 21.7391 2.1739
8025 1 1 -23 21.7391 2.1739
8026 1 1 -21 21.7391 2.1739
8027 1 1 -19 21.7391 2.1739
8028 1 1 -17 21.7391 2.1739
8029 1 1 -15 21.7391 2.1739
8030 1 1 -13 21.7391 2.1739
8031 1 2 -11 21.7391 2.1739
8032 1 2 -9 21.7391 2.1739
8033 1 2 -7 21.7391 2.1739
8034 1 2 -5 21.7391 2.1739
8035 1 2 -3 21.7391 2.1739
8036 1 2 -1 21.7391 2.1739
8037 1 1 -27 23.913 2.1739
8038 1 1 -25 23.913 2.1739
8039 1 1 -23 23.913 2.1739
8040 1 1 -21 23.913 2.1739
8041 1 1 -19 23.913 2.1739
8042 1 1 -17 23.913 2.1739
8043 1 1 -15 23.913 2.1739
8044 1 1 -13 23.913 2.1739
8045 1 2 -11 23.913 2.1739
8046 1 2 -9 23.913 2.1739
8047 1 2 -7 23.913 2.1739
8048 1 2 -5 23.913 2.1739
8049 1 2 -3 23.913 2.1739
8050 1 2 -1 23.913 2.1739
8051 1 1 1 -23.913 2.1739
8052 1 1 3 -23.913 2.1739
8053 1 1 5 -23.913 2.1739
8054 1 1 7 -23.913 2.1739
8055 1 1 9 -23.913 2.1739
8056 1 1 11 -23.913 2.1739
8057 1 1 13 -23.913 2.1739
8058 1 1 15 -23.913 2.1739
8059 1 2 17 -23.913 2.1739
8060 1 2 19 -23.913 2.1739
8061 1 2 21 -23.913 2.1739
8062 1 2 23 -23.913 2.1739
8063 1 2 25 -23.913 2.1739
8064 1 2 27 -23.913 2.1739
8065 1 1 1 -21.7391 2.1739
8066 1 1 3 -21.7391 2.1739
8067 1 1 5 -21.7391 2.1739
8068 1 1 7 -21.7391 2.1739
8069 1 1 9 -21.7391 2.1739
8070 1 1 11 -21.7391 2.1739
8071 1 1 13 -21.7391 2.1739
8072 1 1 15 -21.7391 2.1739
8073 1 2 17 -21.7391 2.1739
8074 1 2 19 -21.7391 2.1739
8075 1 2 21 -21.7391 2.1739
8076 1 2 23 -21.7391 2.1739
8077 1 2 25 -21.7391 2.1739
8078 1 2 27 -21.7391 2.1739
8079 1 1 1 -19.5652 2.1739
8080 1 1 3 -19.5652 2.1739
8081 1 1 5 -19.5652 2.1739
8082 1 1 7 -19.5652 2.1739
8083 1 1 9 -19.5652 2.1739
8084 1 1 11 -19.5652 2.1739
8085 1 1 13 -19.5652 2.1739
8086 1 1 15 -19.5652 2.1739
8087 1 2 17 -19.5652 2.1739
8088 1 2 19 -19.5652 2.1739
8089 1 2 21 -19.5652 2.1739
8090 1 2 23 -19.5652 2.1739
8091 1 2 25 -19.5652 2.1739
8092 1 2 27 -19.5652 2.1739
8093 1 1 1 -17.3913 2.1739
8094 1 1 3 -17.3913 2.1739
8095 1 1 5 -17.3913 2.1739
8096 1 1 7 -17.3913 2.1739
8097 1 1 9 -17.3913 2.1739
8098 1 1 11 -17.3913 2.1739
8099 1 1 13 -17.3913 2.1739
8100 1 1 15 -17.3913 2.1739
8101 1 2 17 -17.3913 2.1739
8102 1 2 19 -17.3913 2.1739
8103 1 2 21 -17.3913 2.1739
8104 1 2 23 -17.3913 2.1739
8105 1 2 25 -17.3913 2.1739
8106 1 2 27 -17.3913 2.1739
8107 1 1 1 -15.2174 2.1739
8108 1 1 3 -15.2174 2.1739
8109 1 1 5 -15.2174 2.1739
8110 1 1 7 -15.2174 2.1739
8111 1 1 9 -15.2174 2.1739
8112 1 1 11 -15.2174 2.1739
8113 1 1 13 -15.2174 2.1739
8114 1 1 15 -15.2174 2.1739
8115 1 2 17 -15.2174 2.1739
8116 1 2 19 -15.2174 2.1739
8117 1 2 21 -15.2174 2.1739
8118 1 2 23 -15.2174 2.1739
8119 1 2 25 -15.2174 2.1739
8120 1 2 27 -15.2174 2.1739
8121 1 1 1 -13.0435 2.1739
8122 1 1 3 -13.0435 2.1739
8123 1 1 5 -13.0435 2.1739
8124 1 1 7 -13.0435 2.1739
8125 1 1 9 -13.0435 2.1739
8126 1 1 11 -13.0435 2.1739
8127 1 1 13 -13.0435 2.1739
8128 1 1 15 -13.0435 2.1739
8129 1 2 17 -13.0435 2.1739
8130 1 2 19 -13.0435 2.1739
8131 1 2 21 -13.0435 2.1739
8132 1 2 23 -13.0435 2.1739
8133 1 2 25 -13.0435 2.1739
8134 1 2 27 -13.0435 2.1739
8135 1 1 1 -10.8696 2.1739
8136 1 1 3 -10.8696 2.1739
8137 1 1 5 -10.8696 2.1739
8138 1 1 7 -10.8696 2.1739
8139 1 1 9 -10.8696 2.1739
8140 1 1 11 -10.8696 2.1739
8141 1 1 13 -10.8696 2.1739
8142 1 1 15 -10.8696 2.1739
8143 1 2 17 -10.8696 2.1739
8144 1 2 19 -10.8696 2.1739
8145 1 2 21 -10.8696 2.1739
8146 1 2 23 -10.8696 2.1739
8147 1 2 25 -10.8696 2.1739
8148 1 2 27 -10.8696 2.1739
8149 1 1 1 -8.6957 2.1739
8150 1 1 3 -8.6957 2.1739
8151 1 1 5 -8.6957 2.1739
8152 1 1 7 -8.6957 2.1739
8153 1 1 9 -8.6957 2.1739
8154 1 1 11 -8.6957 2.1739
8155 1 1 13 -8.6957 2.1739
8156 1 1 15 -8.6957 2.1739
8157 1 2 17 -8.6957 2.1739
8158 1 2 19 -8.6957 2.1739
8159 1 2 21 -8.6957 2.1739
8160 1 2 23 -8.6957 2.1739
8161 1 2 25 -8.6957 2.1739
8162 1 2 27 -8.6957 2.1739
8163 1 1 1 -6.5217 2.1739
8164 1 1 3 -6.5217 2.1739
8165 1 1 5 -6.5217 2.1739
8166 1 1 7 -6.5217 2.1739
8167 1 1 9 -6.5217 2.1739
8168 1 1 11 -6.5217 2.1739
8169 1 1 13 -6.5217 2.1739
8170 1 1 15 -6.5217 2.1739
8171 1 2 17 -6.5217 2.1739
8172 1 2 19 -6.5217 2.1739
8173 1 2 21 -6.5217 2.1739
8174 1 2 23 -6.5217 2.1739
8175 1 2 25 -6.5217 2.1739
8176 1 2 27 -6.5217 2.1739
8177 1 1 1 -4.3478 2.1739
8178 1 1 3 -4.3478 2.1739
8179 1 1 5 -4.3478 2.1739
8180 1 1 7 -4.3478 2.1739
8181 1 1 9 -4.3478 2.1739
8182 1 1 11 -4.3478 2.1739
8183 1 1 13 -4.3478 2.1739
8184 1 1 15 -4.3478 2.1739
8185 1 2 17 -4.3478 2.1739
8186 1 2 19 -4.3478 2.1739
8187 1 2 21 -4.3478 2.1739
8188 1 2 23 -4.3478 2.1739
8189 1 2 25 -4.3478 2.1739
8190 1 2 27 -4.3478 2.1739
8191 1 1 1 -2.1739 2.1739
8192 1 1 3 -2.1739 2.1739
8193 1 1 5 -2.1739 2.1739
8194 1 1 7 -2.1739 2.1739
8195 1 1 9 -2.1739 2.1739
8196 1 1 11 -2.1739 2.1739
8197 1 1 13 -2.1739 2.1739
8198 1 1 15 -2.1739 2.1739
8199 1 2 17 -2.1739 2.1739
8200 1 2 19 -2.1739 2.1739
8201 1 2 21 -2.1739 2.1739
8202 1 2 23 -2.1739 2.1739
8203 1 2 25 -2.1739 2.1739
8204 1 2 27 -2.1739 2.1739
8205 1 1 1 0 2.1739
8206 1 1 3 0 2.1739
8207 1 1 5 0 2.1739
8208 1 1 7 0 2.1739
8209 1 1 9 0 2.1739
8210 1 1 11 0 2.1739
8211 1 1 13 0 2.1739
8212 1 1 15 0 2.1739
8213 1 2 17 0 2.1739
8214 1 2 19 0 2.1739
8215 1 2 21 0 2.1739
8216 1 2 23 0 2.1739
8217 1 2 25 0 2.1739
8218 1 2 27 0 2.1739
8219 1 1 1 2.1739 2.1739
8220 1 1 3 2.1739 2.1739
8221 1 1 5 2.1739 2.1739
8222 1 1 7 2.1739 2.1739
8223 1 1 9 2.1739 2.1739
8224 1 1 11 2.1739 2.1739
8225 1 1 13 2.1739 2.1739
8226 1 1 15 2.1739 2.1739
8227 1 2 17 2.1739 2.1739
8228 1 2 19 2.1739 2.1739
8229 1 2 21 2.1739 2.1739
8230 1 2 23 2.1739 2.1739
8231 1 2 25 2.1739 2.1739
8232 1 2 27 2.1739 2.1739
8233 1 1 1 4.3478 2.1739
8234 1 1 3 4.3478 2.1739
8235 1 1 5 4.3478 2.1739
8236 1 1 7 4.3478 2.1739
8237 1 1 9 4.3478 2.1739
8238 1 1 11 4.3478 2.1739
8239 1 1 13 4.3478 2.1739
8240 1 1 15 4.3478 2.1739
8241 1 2 17 4.3478 2.1739
8242 1 2 19 4.3478 2.1739
8243 1 2 21 4.3478 2.1739
8244 1 2 23 4.3478 2.1739
8245 1 2 25 4.3478 2.1739
8246 1 2 27 4.3478 2.1739
8247 1 1 1 6.5217 2.1739
8248 1 1 3 6.5217 2.1739
8249 1 1 5 6.5217 2.1739
8250 1 1 7 6.5217 2.1739
8251 1 1 9 6.5217 2.1739
8252 1 1 11 6.5217 2.1739
8253 1 1 13 6.5217 2.1739
8254 1 1 15 6.5217 2.1739
8255 1 2 17 6.5217 2.1739
8256 1 2 19 6.5217 2.1739
8257 1 2 21 6.5217 2.1739
8258 1 2 23 6.5217 2.1739
8259 1 2 25 6.5217 2.1739
8260 1 2 27 6.5217 2.1739
8261 1 1 1 8.6957 2.1739
8262 1 1 3 8.6957 2.1739
8263 1 1 5 8.6957 2.1739
8264 1 1 7 8.6957 2.1739
8265 1 1 9 8.6957 2.1739
8266 1 1 11 8.6957 2.1739
8267 1 1 13 8.6957 2.1739
8268 1 1 15 8.6957 2.1739
8269 1 2 17 8.6957 2.1739
8270 1 2 19 8.6957 2.1739
8271 1 2 21 8.6957 2.1739
8272 1 2 23 8.6957 2.1739
8273 1 2 25 8.6957 2.1739
8274 1 2 27 8.6957 2.1739
8275 1 1 1 10.8696 2.1739
8276 1 1 3 10.8696 2.1739
8277 1 1 5 10.8696 2.1739
8278 1 1 7 10.8696 2.1739
8279 1 1 9 10.8696 2.1739
8280 1 1 11 10.8696 2.1739
8281 1 1 13 10.8696 2.1739
8282 1 1 15 10.8696 2.1739
8283 1 2 17 10.8696 2.1739
8284 1 2 19 10.8696 2.1739
8285 1 2 21 10.8696 2.1739
8286 1 2 23 10.8696 2.1739
8287 1 2 25 10.8696 2.1739
8288 1 2 27 10.8696 2.1739
8289 1 1 1 13.0435 2.1739
8290 1 1 3 13.0435 2.1739
8291 1 1 5 13.0435 2.1739
8292 1 1 7 13.0435 2.1739
8293 1 1 9 13.0435 2.1739
8294 1 1 11 13.0435 2.1739
8295 1 1 13 13.0435 2.1739
8296 1 1 15 13.0435 2.1739
8297 1 2 17 13.0435 2.1739
8298 1 2 19 13.0435 2.1739
8299 1 2 21 13.0435 2.1739
8300 1 2 23 13.0435 2.1739
8301 1 2 25 13.0435 2.1739
8302 1 2 27 13.0435 2.1739
8303 1 1 1 15.2174 2.1739
8304 1 1 3 15.2174 2.1739
8305 1 1 5 15.2174 2.1739
8306 1 1 7 15.2174 2.1739
8307 1 1 9 15.2174 2.1739
8308 1 1 11 15.2174 2.1739
8309 1 1 13 15.2174 2.1739
8310 1 1 15 15.2174 2.1739
8311 1 2 17 15.2174 2.1739
8312 1 2 19 15.2174 2.1739
8313 1 2 21 15.2174 2.1739
8314 1 2 23 15.2174 2.1739
8315 1 2 25 15.2174 2.1739
8316 1 2 27 15.2174 2.1739
8317 1 1 1 17.3913 2.1739
8318 1 1 3 17.3913 2.1739
8319 1 1 5 17.3913 2.1739
8320 1 1 7 17.3913 2.1739
8321 1 1 9 17.3913 2.1739
8322 1 1 11 17.3913 2.1739
8323 1 1 13 17.3913 2.1739
8324 1 1 15 17.3913 2.1739
8325 1 2 17 17.3913 2.1739
8326 1 2 19 17.3913 2.1739
8327 1 2 21 17.3913 2.1739
8328 1 2 23 17.3913 2.1739
8329 1 2 25 17.3913 2.1739
8330 1 2 27 17.3913 2.1739
8331 1 1 1 19.5652 2.1739
8332 1 1 3 19.5652 2.1739
8333 1 1 5 19.5652 2.1739
8334 1 1 7 19.5652 2.1739
8335 1 1 9 19.5652 2.1739
8336 1 1 11 19.5652 2.1739
8337 1 1 13 19.5652 2.1739
8338 1 1 15 19.5652 2.1739
8339 1 2 17 19.5652 2.1739
8340 1 2 19 19.5652 2.1739
8341 1 2 21 19.5652 2.1739
8342 1 2 23 19.5652 2.1739
8343 1 2 25 19.5652 2.1739
8344 1 2 27 19.5652 2.1739
8345 1 1 1 21.7391 2.1739
8346 1 1 3 21.7391 2.1739
8347 1 1 5 21.7391 2.1739
8348 1 1 7 21.7391 2.1739
8349 1 1 9 21.7391 2.1739
8350 1 1 11 21.7391 2.1739
8351 1 1 13 21.7391 2.1739
8352 1 1 15 21.7391 2.1739
8353 1 2 17 21.7391 2.1739
8354 1 2 19 21.7391 2.1739
8355 1 2 21 21.7391 2.1739
8356 1 2 23 21.7391 2.1739
8357 1 2 25 21.7391 2.1739
8358 1 2 27 21.7391 2.1739
8359 1 1 1 23.913 2.1739
8360 1 1 3 23.913 2.1739
8361 1 1 5 23.913 2.1739
8362 1 1 7 23.913 2.1739
8363 1 1 9 23.913 2.1739
8364 1 1 11 23.913 2.1739
8365 1 1 13 23.913 2.1739
8366 1 1 15 23.913 2.1739
8367 1 2 17 23.913 2.1739
8368 1 2 19 23.913 2.1739
8369 1 2 21 23.913 2.1739
8370 1 2 23 23.913 2.1739
8371 1 2 25 23.913 2.1739
8372 1 2 27 23.913 2.1739
8373 1 1 -27 -23.913 4.3478
8374 1 1 -25 -23.913 4.3478
8375 1 1 -23 -23.913 4.3478
8376 1 1 -21 -23.913 4.3478
8377 1 1 -19 -23.913 4.3478
8378 1 1 -17 -23.913 4.3478
8379 1 1 -15 -23.913 4.3478
8380 1 1 -13 -23.913 4.3478
8381 1 2 -11 -23.913 4.3478
8382 1 2 -9 -23.913 4.3478
8383 1 2 -7 -23.913 4.3478
8384 1 2 -5 -23.913 4.3478
8385 1 2 -3 -23.913 4.3478
8386 1 2 -1 -23.913 4.3478
8387 1 1 -27 -21.7391 4.3478
8388 1 1 -25 -21.7391 4.3478
8389 1 1 -23 -21.7391 4.3478
8390 1 1 -21 -21.7391 4.3478
8391 1 1 -19 -21.7391 4.3478
8392 1 1 -17 -21.7391 4.3478
8393 1 1 -15 -21.7391 4.3478
8394 1 1 -13 -21.7391 4.3478
8395 1 2 -11 -21.7391 4.3478
8396 1 2 -9 -21.7391 4.3478
8397 1 2 -7 -21.7391 4.3478
8398 1 2 -5 -21.7391 4.3478
8399 1 2 -3 -21.7391 4.3478
8400 1 2 -1 -21.7391 4.3478
8401 1 1 -27 -19.5652 4.3478
8402 1 1 -25 -19.5652 4.3478
8403 1 1 -23 -19.5652 4.3478
8404 1 1 -21 -19.5652 4.3478
8405 1 1 -19 -19.5652 4.3478
8406 1 1 -17 -19.5652 4.3478
8407 1 1 -15 -19.5652 4.3478
8408 1 1 -13 -19.5652 4.3478
8409 1 2 -11 -19.5652 4.3478
8410 1 2 -9 -19.5652 4.3478
8411 1 2 -7 -19.5652 4.3478
8412 1 2 -5 -19.5652 4.3478
8413 1 2 -3 -19.5652 4.3478
8414 1 2 -1 -19.5652 4.3478
8415 1 1 -27 -17.3913 4.3478
8416 1 1 -25 -17.3913 4.3478
8417 1 1 -23 -17.3913 4.3478
8418 1 1 -21 -17.3913 4.3478
8419 1 1 -19 -17.3913 4.3478
8420 1 1 -17 -17.3913 4.3478
8421 1 1 -15 -17.3913 4.3478
8422 1 1 -13 -17.3913 4.3478
8423 1 2 -11 -17.3913 4.3478
8424 1 2 -9 -17.3913 4.3478
8425 1 2 -7 -17.3913 4.3478
8426 1 2 -5 -17.3913 4.3478
8427 1 2 -3 -17.3913 4.3478
8428 1 2 -1 -17.3913 4.3478
8429 1 1 -27 -15.2174 4.3478
8430 1 1 -25 -15.2174 4.3478
8431 1 1 -23 -15.2174 4.3478
8432 1 1 -21 -15.2174 4.3478
8433 1 1 -19 -15.2174 4.3478
8434 1 1 -17 -15.2174 4.3478
8435 1 1 -15 -15.2174 4.3478
8436 1 1 -13 -15.2174 4.3478
8437 1 2 -11 -15.2174 4.3478
8438 1 2 -9 -15.2174 4.3478
8439 1 2 -7 -15.2174 4.3478
8440 1 2 -5 -15.2174 4.3478
8441 1 2 -3 -15.2174 4.3478
8442 1 2 -1 -15.2174 4.3478
8443 1 1 -27 -13.0435 4.3478
8444 1 1 -25 -13.0435 4.3478
8445 1 1 -23 -13.0435 4.3478
8446 1 1 -21 -13.0435 4.3478
8447 1 1 -19 -13.0435 4.3478
8448 1 1 -17 -13.0435 4.3478
8449 1 1 -15 -13.0435 4.3478
8450 1 1 -13 -13.0435 4.3478
8451 1 2 -11 -13.0435 4.3478
8452 1 2 -9 -13.0435 4.3478
8453 1 2 -7 -13.0435 4.3478
8454 1 2 -5 -13.0435 4.3478
8455 1 2 -3 -13.0435 4.3478
8456 1 2 -1 -13.0435 4.3478
8457 1 1 -27 -10.8696 4.3478
8458 1 1 -25 -10.8696 4.3478
8459 1 1 -23 -10.8696 4.3478
8460 1 1 -21 -10.8696 4.3478
8461 1 1 -19 -10.8696 4.3478
8462 1 1 -17 -10.8696 4.3478
8463 1 1 -15 -10.8696 4.3478
8464 1 1 -13 -10.8696 4.3478
8465 1 2 -11 -10.8696 4.3478
8466 1 2 -9 -10.8696 4.3478
8467 1 2 -7 -10.8696 4.3478
8468 1 2 -5 -10.8696 4.3478
8469 1 2 -3 -10.8696 4.3478
8470 1 2 -1 -10.8696 4.3478
8471 1 1 -27 -8.6957 4.3478
8472 1 1 -25 -8.6957 4.3478
8473 1 1 -23 -8.6957 4.3478
8474 1 1 -21 -8.6957 4.3478
8475 1 1 -19 -8.6957 4.3478
8476 1 1 -17 -8.6957 4.3478
8477 1 1 -15 -8.6957 4.3478
8478 1 1 -13 -8.6957 4.3478
8479 1 2 -11 -8.6957 4.3478
8480 1 2 -9 -8.6957 4.3478
8481 1 2 -7 -8.6957 4.3478
8482 1 2 -5 -8.6957 4.3478
8483 1 2 -3 -8.6957 4.3478
8484 1 2 -1 -8.6957 4.3478
8485 1 1 -27 -6.5217 4.3478
8486 1 1 -25 -6.5217 4.3478
8487 1 1 -23 -6.5217 4.3478
8488 1 1 -21 -6.5217 4.3478
8489 1 1 -19 -6.5217 4.3478
8490 1 1 -17 -6.5217 4.3478
8491 1 1 -15 -6.5217 4.3478
8492 1 1 -13 -6.5217 4.3478
8493 1 2 -11 -6.5217 4.3478
8494 1 2 -9 -6.5217 4.3478
8495 1 2 -7 -6.5217 4.3478
8496 1 2 -5 -6.5217 4.3478
8497 1 2 -3 -6.5217 4.3478
8498 1 2 -1 -6.5217 4.3478
8499 1 1 -27 -4.3478 4.3478
8500 1 1 -25 -4.3478 4.3478
8501 1 1 -23 -4.3478 4.3478
8502 1 1 -21 -4.3478 4.3478
8503 1 1 -19 -4.3478 4.3478
8504 1 1 -17 -4.3478 4.3478
8505 1 1 -15 -4.3478 4.3478
8506 1 1 -13 -4.3478 4.3478
8507 1 2 -11 -4.3478 4.3478
8508 1 2 -9 -4.3478 4.3478
8509 1 2 -7 -4.3478 4.3478
8510 1 2 -5 -4.3478 4.3478
8511 1 2 -3 -4.3478 4.3478
8512 1 2 -1 -4.3478 4.3478
8513 1 1 -27 -2.1739 4.3478
8514 1 1 -25 -2.1739 4.3478
8515 1 1 -23 -2.1739 4.3478
8516 1 1 -21 -2.1739 4.3478
8517 1 1 -19 -2.1739 4.3478
8518 1 1 -17 -2.1739 4.3478
8519 1 1 -15 -2.1739 4.3478
8520 1 1 -13 -2.1739 4.3478
8521 1 2 -11 -2.1739 4.3478
8522 1 2 -9 -2.1739 4.3478
8523 1 2 -7 -2.1739 4.3478
8524 1 2 -5 -2.1739 4.3478
8525 1 2 -3 -2.1739 4.3478
8526 1 2 -1 -2.1739 4.3478
8527 1 1 -27 0 4.3478
8528 1 1 -25 0 4.3478
8529 1 1 -23 0 4.3478
8530 1 1 -21 0 4.3478
8531 1 1 -19 0 4.3478
8532 1 1 -17 0 4.3478
8533 1 1 -15 0 4.3478
8534 1 1 -13 0 4.3478
8535 1 2 -11 0 4.3478
8536 1 2 -9 0 4.3478
8537 1 2 -7 0 4.3478
8538 1 2 -5 0 4.3478
8539 1 2 -3 0 4.3478
8540 1 2 -1 0 4.3478
8541 1 1 -27 2.1739 4.3478
8542 1 1 -25 2.1739 4.3478
8543 1 1 -23 2.1739 4.3478
8544 1 1 -21 2.1739 4.3478
8545 1 1 -19 2.1739 4.3478
8546 1 1 -17 2.1739 4.3478
8547 1 1 -15 2.1739 4.3478
8548 1 1 -13 2.1739 4.3478
8549 1 2 -11 2.1739 4.3478
8550 1 2 -9 2.1739 4.3478
8551 1 2 -7 2.1739 4.3478
8552 1 2 -5 2.1739 4.3478
8553 1 2 -3 2.1739 4.3478
8554 1 2 -1 2.1739 4.3478
8555 1 1 -27 4.3478 4.3478
8556 1 1 -25 4.3478 4.3478
8557 1 1 -23 4.3478 4.3478
8558 1 1 -21 4.3478 4.3478
8559 1 1 -19 4.3478 4.3478
8560 1 1 -17 4.3478 4.3478
8561 1 1 -15 4.3478 4.3478
8562 1 1 -13 4.3478 4.3478
8563 1 2 -11 4.3478 4.3478
8564 1 2 -9 4.3478 4.3478
8565 1 2 -7 4.3478 4.3478
8566 1 2 -5 4.3478 4.3478
8567 1 2 -3 4.3478 4.3478
8568 1 2 -1 4.3478 4.3478
8569 1 1 -27 6.5217 4.3478
8570 1 1 -25 6.5217 4.3478
8571 1 1 -23 6.5217 4.3478
8572 1 1 -21 6.5217 4.3478
8573 1 1 -19 6.5217 4.3478
8574 1 1 -17 6.5217 4.3478
8575 1 1 -15 6.5217 4.3478
8576 1 1 -13 6.5217 4.3478
8577 1 2 -11 6.5217 4.3478
8578 1 2 -9 6.5217 4.3478
8579 1 2 -7 6.5217 4.3478
8580 1 2 -5 6.5217 4.3478
8581 1 2 -3 6.5217 4.3478
8582 1 2 -1 6.5217 4.3478
8583 1 1 -27 8.6957 4.3478
8584 1 1 -25 8.6957 4.3478
8585 1 1 -23 8.6957 4.3478
8586 1 1 -21 8.6957 4.3478
8587 1 1 -19 8.6957 4.3478
8588 1 1 -17 8.6957 4.3478
8589 1 1 -15 8.6957 4.3478
8590 1 1 -13 8.6957 4.3478
8591 1 2 -11 8.6957 4.3478
8592 1 2 -9 8.6957 4.3478
8593 1 2 -7 8.6957 4.3478
8594 1 2 -5 8.6957 4.3478
8595 1 2 -3 8.6957 4.3478
8596 1 2 -1 8.6957 4.3478
8597 1 1 -27 10.8696 4.3478
8598 1 1 -25 10.8696 4.3478
8599 1 1 -23 10.8696 4.3478
8600 1 1 -21 10.8696 4.3478
8601 1 1 -19 10.8696 4.3478
8602 1 1 -17 10.8696 4.3478
8603 1 1 -15 10.8696 4.3478
8604 1 1 -13 10.8696 4.3478
8605 1 2 -11 10.8696 4.3478
8606 1 2 -9 10.8696 4.3478
8607 1 2 -7 10.8696 4.3478
8608 1 2 -5 10.8696 4.3478
8609 1 2 -3 10.8696 4.3478
8610 1 2 -1 10.8696 4.3478
8611 1 1 -27 13.0435 4.3478
8612 1 1 -25 13.0435 4.3478
8613 1 1 -23 13.0435 4.3478
8614 1 1 -21 13.0435 4.3478
8615 1 1 -19 13.0435 4.3478
8616 1 1 -17 13.0435 4.3478
8617 1 1 -15 13.0435 4.3478
8618 1 1 -13 13.0435 4.3478
8619 1 2 -11 13.0435 4.3478
8620 1 2 -9 13.0435 4.3478
8621 1 2 -7 13.0435 4.3478
8622 1 2 -5 13.0435 4.3478
8623 1 2 -3 13.0435 4.3478
8624 1 2 -1 13.0435 4.3478
8625 1 1 -27 15.2174 4.3478
8626 1 1 -25 15.2174 4.3478
8627 1 1 -23 15.2174 4.3478
8628 1 1 -21 15.2174 4.3478
8629 1 1 -19 15.2174 4.3478
8630 1 1 -17 15.2174 4.3478
8631 1 1 -15 15.2174 4.3478
8632 1 1 -13 15.2174 4.3478
8633 1 2 -11 15.2174 4.3478
8634 1 2 -9 15.2174 4.3478
8635 1 2 -7 15.2174 4.3478
8636 1 2 -5 15.2174 4.3478
8637 1 2 -3 15.2174 4.3478
8638 1 2 -1 15.2174 4.3478
8639 1 1 -27 17.3913 4.3478
8640 1 1 -25 17.3913 4.3478
8641 1 1 -23 17.3913 4.3478
8642 1 1 -21 17.3913 4.3478
8643 1 1 -19 17.3913 4.3478
8644 1 1 -17 17.3913 4.3478
8645 1 1 -15 17.3913 4.3478
8646 1 1 -13 17.3913 4.3478
8647 1 2 -11 17.3913 4.3478
8648 1 2 -9 17.3913 4.3478
8649 1 2 -7 17.3913 4.3478
8650 1 2 -5 17.3913 4.3478
8651 1 2 -3 17.3913 4.3478
8652 1 2 -1 17.3913 4.3478
8653 1 1 -27 19.5652 4.3478
8654 1 1 -25 19.5652 4.3478
8655 1 1 -23 19.5652 4.3478
8656 1 1 -21 19.5652 4.3478
8657 1 1 -19 19.5652 4.3478
8658 1 1 -17 19.5652 4.3478
8659 1 1 -15 19.5652 4.3478
8660 1 1 -13 19.5652 4.3478
8661 1 2 -11 19.5652 4.3478
8662 1 2 -9 19.5652 4.3478
8663 1 2 -7 19.5652 4.3478
8664 1 2 -5 19.5652 4.3478
8665 1 2 -3 19.5652 4.3478
8666 1 2 -1 19.5652 4.3478
8667 1 1 -27 21.7391 4.3478
8668 1 1 -25 21.7391 4.3478
8669 1 1 -23 21.7391 4.3478
8670 1 1 -21 21.7391 4.3478
8671 1 1 -19 21.7391 4.3478
8672 1 1 -17 21.7391 4.3478
8673 1 1 -15 21.7391 4.3478
8674 1 1 -13 21.7391 4.3478
8675 1 2 -11 21.7391 4.3478
8676 1 2 -9 21.7391 4.3478
8677 1 2 -7 21.7391 4.3478
8678 1 2 -5 21.7391 4.3478
8679 1 2 -3 21.7391 4.3478
8680 1 2 -1 21.7391 4.3478
8681 1 1 -27 23.913 4.3478
8682 1 1 -25 23.913 4.3478
8683 1 1 -23 23.913 4.3478
8684 1 1 -21 23.913 4.3478
8685 1 1 -19 23.913 4.3478
8686 1 1 -17 23.913 4.3478
8687 1 1 -15 23.913 4.3478
8688 1 1 -13 23.913 4.3478
8689 1 2 -11 23.913 4.3478
8690 1 2 -9 23.913 4.3478
8691 1 2 -7 23.913 4.3478
8692 1 2 -5 23.913 4.3478
8693 1 2 -3 23.913 4.3478
8694 1 2 -1 23.913 4.3478
8695 1 1 1 -23.913 4.3478
8696 1 1 3 -23.913 4.3478
8697 1 1 5 -23.913 4.3478
8698 1 1 7 -23.913 4.3478
8699 1 1 9 -23.913 4.3478
8700 1 1 11 -23.913 4.3478
8701 1 1 13 -23.913 4.3478
8702 1 1 15 -23.913 4.3478
8703 1 2 17 -23.913 4.3478
8704 1 2 19 -23.913 4.3478
8705 1 2 21 -23.913 4.3478
8706 1 2 23 -23.913 4.3478
8707 1 2 25 -23.913 4.3478
8708 1 2 27 -23.913 4.3478
8709 1 1 1 -21.7391 4.3478
8710 1 1 3 -21.7391 4.3478
8711 1 1 5 -21.7391 4.3478
8712 1 1 7 -21.7391 4.3478
8713 1 1 9 -21.7391 4.3478
8714 1 1 11 -21.7391 4.3478
8715 1 1 13 -21.7391 4.3478
8716 1 1 15 -21.7391 4.3478
8717 1 2 17 -21.7391 4.3478
8718 1 2 19 -21.7391 4.3478
8719 1 2 21 -21.7391 4.3478
8720 1 2 23 -21.7391 4.3478
8721 1 2 25 -21.7391 4.3478
8722 1 2 27 -21.7391 4.3478
8723 1 1 1 -19.5652 4.3478
8724 1 1 3 -19.5652 4.3478
8725 1 1 5 -19.5652 4.3478
8726 1 1 7 -19.5652 4.3478
8727 1 1 9 -19.5652 4.3478
8728 1 1 11 -19.5652 4.3478
8729 1 1 13 -19.5652 4.3478
8730 1 1 15 -19.5652 4.3478
8731 1 2 17 -19.5652 4.3478
8732 1 2 19 -19.5652 4.3478
8733 1 2 21 -19.5652 4.3478
8734 1 2 23 -19.5652 4.3478
8735 1 2 25 -19.5652 4.3478
8736 1 2 27 -19.5652 4.3478
8737 1 1 1 -17.3913 4.3478
8738 1 1 3 -17.3913 4.3478
8739 1 1 5 -17.3913 4.3478
8740 1 1 7 -17.3913 4.3478
8741 1 1 9 -17.3913 4.3478
8742 1 1 11 -17.3913 4.3478
8743 1 1 13 -17.3913 4.3478
8744 1 1 15 -17.3913 4.3478
8745 1 2 17 -17.3913 4.3478
8746 1 2 19 -17.3913 4.3478
8747 1 2 21 -17.3913 4.3478
8748 1 2 23 -17.3913 4.3478
8749 1 2 25 -17.3913 4.3478
8750 1 2 27 -17.3913 4.3478
8751 1 1 1 -15.2174 4.3478
8752 1 1 3 -15.2174 4.3478
8753 1 1 5 -15.2174 4.3478
8754 1 1 7 -15.2174 4.3478
8755 1 1 9 -15.2174 4.3478
8756 1 1 11 -15.2174 4.3478
8757 1 1 13 -15.2174 4.3478
8758 1 1 15 -15.2174 4.3478
8759 1 2 17 -15.2174 4.3478
8760 1 2 19 -15.2174 4.3478
8761 1 2 21 -15.2174 4.3478
8762 1 2 23 -15.2174 4.3478
8763 1 2 25 -15.2174 4.3478
8764 1 2 27 -15.2174 4.3478
8765 1 1 1 -13.0435 4.3478
8766 1 1 3 -13.0435 4.3478
8767 1 1 5 -13.0435 4.3478
8768 1 1 7 -13.0435 4.3478
8769 1 1 9 -13.0435 4.3478
8770 1 1 11 -13.0435 4.3478
8771 1 1 13 -13.0435 4.3478
8772 1 1 15 -13.0435 4.3478
8773 1 2 17 -13.0435 4.3478
8774 1 2 19 -13.0435 4.3478
8775 1 2 21 -13.0435 4.3478
8776 1 2 23 -13.0435 4.3478
8777 1 2 25 -13.0435 4.3478
8778 1 2 27 -13.0435 4.3478
8779 1 1 1 -10.8696 4.3478
8780 1 1 3 -10.8696 4.3478
8781 1 1 5 -10.8696 4.3478
8782 1 1 7 -10.8696 4.3478
8783 1 1 9 -10.8696 4.3478
8784 1 1 11 -10.8696 4.3478
8785 1 1 13 -10.8696 4.3478
8786 1 1 15 -10.8696 4.3478
8787 1 2 17 -10.8696 4.3478
8788 1 2 19 -10.8696 4.3478
8789 1 2 21 -10.8696 4.3478
8790 1 2 23 -10.8696 4.3478
8791 1 2 25 -10.8696 4.3478
8792 1 2 27 -10.8696 4.3478
8793 1 1 1 -8.6957 4.3478
8794 1 1 3 -8.6957 4.3478
8795 1 1 5 -8.6957 4.3478
8796 1 1 7 -8.6957 4.3478
8797 1 1 9 -8.6957 4.3478
8798 1 1 11 -8.6957 4.3478
8799 1 1 13 -8.6957 4.3478
8800 1 1 15 -8.6957 4.3478
8801 1 2 17 -8.6957 4.3478
8802 1 2 19 -8.6957 4.3478
8803 1 2 21 -8.6957 4.3478
8804 1 2 23 -8.6957 4.3478
8805 1 2 25 -8.6957 4.3478
8806 1 2 27 -8.6957 4.3478
8807 1 1 1 -6.5217 4.3478
8808 1 1 3 -6.5217 4.3478
8809 1 1 5 -6.5217 4.3478
8810 1 1 7 -6.5217 4.3478
8811 1 1 9 -6.5217 4.3478
8812 1 1 11 -6.5217 4.3478
8813 1 1 13 -6.5217 4.3478
8814 1 1 15 -6.5217 4.3478
8815 1 2 17 -6.5217 4.3478
8816 1 2 19 -6.5217 4.3478
8817 1 2 21 -6.5217 4.3478
8818 1 2 23 -6.5217 4.3478
8819 1 2 25 -6.5217 4.3478
8820 1 2 27 -6.5217 4.3478
8821 1 1 1 -4.3478 4.3478
8822 1 1 3 -4.3478 4.3478
8823 1 1 5 -4.3478 4.3478
8824 1 1 7 -4.3478 4.3478
8825 1 1 9 -4.3478 4.3478
8826 1 1 11 -4.3478 4.3478
8827 1 1 13 -4.3478 4.3478
8828 1 1 15 -4.3478 4.3478
8829 1 2 17 -4.3478 4.3478
8830 1 2 19 -4.3478 4.3478
8831 1 2 21 -4.3478 4.3478
8832 1 2 23 -4.3478 4.3478
8833 1 2 25 -4.3478 4.3478
8834 1 2 27 -4.3478 4.3478
8835 1 1 1 -2.1739 4.3478
8836 1 1 3 -2.1739 4.3478
8837 1 1 5 -2.1739 4.3478
8838 1 1 7 -2.1739 4.3478
8839 1 1 9 -2.1739 4.3478
8840 1 1 11 -2.1739 4.3478
8841 1 1 13 -2.1739 4.3478
8842 1 1 15 -2.1739 4.3478
8843 1 2 17 -2.1739 4.3478
8844 1 2 19 -2.1739 4.3478
8845 1 2 21 -2.1739 4.3478
8846 1 2 23 -2.1739 4.3478
8847 1 2 25 -2.1739 4.3478
8848 1 2 27 -2.1739 4.3478
8849 1 1 1 0 4.3478
8850 1 1 3 0 4.3478
8851 1 1 5 0 4.3478
8852 1 1 7 0 4.3478
8853 1 1 9 0 4.3478
8854 1 1 11 0 4.3478
8855 1 1 13 0 4.3478
8856 1 1 15 0 4.3478
8857 1 2 17 0 4.3478
8858 1 2 19 0 4.3478
8859 1 2 21 0 4.3478
8860 1 2 23 0 4.3478
8861 1 2 25 0 4.3478
8862 1 2 27 0 4.3478
8863 1 1 1 2.1739 4.3478
8864 1 1 3 2.1739 4.3478
8865 1 1 5 2.1739 4.3478
8866 1 1 7 2.1739 4.3478
8867 1 1 9 2.1739 4.3478
8868 1 1 11 2.1739 4.3478
8869 1 1 13 2.1739 4.3478
8870 1 1 15 2.1739 4.3478
8871 1 2 17 2.1739 4.3478
8872 1 2 19 2.1739 4.3478
8873 1 2 21 2.1739 4.3478
8874 1 2 23 2.1739 4.3478
8875 1 2 25 2.1739 4.3478
8876 1 2 27 2.1739 4.3478
8877 1 1 1 4.3478 4.3478
8878 1 1 3 4.3478 4.3478
8879 1 1 5 4.3478 4.3478
8880 1 1 7 4.3478 4.3478
8881 1 1 9 4.3478 4.3478
8882 1 1 11 4.3478 4.3478
8883 1 1 13 4.3478 4.3478
8884 1 1 15 4.3478 4.3478
8885 1 2 17 4.3478 4.3478
8886 1 2 19 4.3478 4.3478
8887 1 2 21 4.3478 4.3478
8888 1 2 23 4.3478 4.3478
8889 1 2 25 4.3478 4.3478
8890 1 2 27 4.3478 4.3478
8891 1 1 1 6.5217 4.3478
8892 1 1 3 6.5217 4.3478
8893 1 1 5 6.5217 4.3478
8894 1 1 7 6.5217 4.3478
8895 1 1 9 6.5217 4.3478
8896 1 1 11 6.5217 4.3478
8897 1 1 13 6.5217 4.3478
8898 1 1 15 6.5217 4.3478
8899 1 2 17 6.5217 4.3478
8900 1 2 19 6.5217 4.3478
8901 1 2 21 6.5217 4.3478
8902 1 2 23 6.5217 4.3478
8903 1 2 25 6.5217 4.3478
8904 1 2 27 6.5217 4.3478
8905 1 1 1 8.6957 4.3478
8906 1 1 3 8.6957 4.3478
8907 1 1 5 8.6957 4.3478
8908 1 1 7 8.6957 4.3478
8909 1 1 9 8.6957 4.3478
8910 1 1 11 8.6957 4.3478
8911 1 1 13 8.6957 4.3478
8912 1 1 15 8.6957 4.3478
8913 1 2 17 8.6957 4.3478
8914 1 2 19 8.6957 4.3478
8915 1 2 21 8.6957 4.3478
8916 1 2 23 8.6957 4.3478
8917 1 2 25 8.6957 4.3478
8918 1 2 27 8.6957 4.3478
8919 1 1 1 10.8696 4.3478
8920 1 1 3 10.8696 4.3478
8921 1 1 5 10.8696 4.3478
8922 1 1 7 10.8696 4.3478
8923 1 1 9 10.8696 4.3478
8924 1 1 11 10.8696 4.3478
8925 1 1 13 10.8696 4.3478
8926 1 1 15 10.8696 4.3478
8927 1 2 17 10.8696 4.3478
8928 1 2 19 10.8696 4.3478
8929 1 2 21 10.8696 4.3478
8930 1 2 23 10.8696 4.3478
8931 1 2 25 10.8696 4.3478
8932 1 2 27 10.8696 4.3478
8933 1 1 1 13.0435 4.3478
8934 1 1 3 13.0435 4.3478
8935 1 1 5 13.0435 4.3478
8936 1 1 7 13.0435 4.3478
8937 1 1 9 13.0435 4.3478
8938 1 1 11 13.0435 4.3478
8939 1 1 13 13.0435 4.3478
8940 1 1 15 13.0435 4.3478
8941 1 2 17 13.0435 4.3478
8942 1 2 19 13.0435 4.3478
8943 1 2 21 13.0435 4.3478
8944 1 2 23 13.0435 4.3478
8945 1 2 25 13.0435 4.3478
8946 1 2 27 13.0435 4.3478
8947 1 1 1 15.2174 4.3478
8948 1 1 3 15.2174 4.3478
8949 1 1 5 15.2174 4.3478
8950 1 1 7 15.2174 4.3478
8951 1 1 9 15.2174 4.3478
8952 1 1 11 15.2174 4.3478
8953 1 1 13 15.2174 4.3478
8954 1 1 15 15.2174 4.3478
8955 1 2 17 15.2174 4.3478
8956 1 2 19 15.2174 4.3478
8957 1 2 21 15.2174 4.3478
8958 1 2 23 15.2174 4.3478
8959 1 2 25 15.2174 4.3478
8960 1 2 27 15.2174 4.3478
8961 1 1 1 17.3913 4.3478
8962 1 1 3 17.3913 4.3478
8963 1 1 5 17.3913 4.3478
8964 1 1 7 17.3913 4.3478
8965 1 1 9 17.3913 4.3478
8966 1 1 11 17.3913 4.3478
8967 1 1 13 17.3913 4.3478
8968 1 1 15 17.3913 4.3478
8969 1 2 17 17.3913 4.3478
8970 1 2 19 17.3913 4.3478
8971 1 2 21 17.3913 4.3478
8972 1 2 23 17.3913 4.3478
8973 1 2 25 17.3913 4.3478
8974 1 2 27 17.3913 4.3478
8975 1 1 1 19.5652 4.3478
8976 1 1 3 19.5652 4.3478
8977 1 1 5 19.5652 4.3478
8978 1 1 7 19.5652 4.3478
8979 1 1 9 19.5652 4.3478
8980 1 1 11 19.5652 4.3478
8981 1 1 13 19.5652 4.3478
8982 1 1 15 19.5652 4.3478
8983 1 2 17 19.5652 4.3478
8984 1 2 19 19.5652 4.3478
8985 1 2 21 19.5652 4.3478
8986 1 2 23 19.5652 4.3478
8987 1 2 25 19.5652 4.3478
8988 1 2 27 19.5652 4.3478
8989 1 1 1 21.7391 4.3478
8990 1 1 3 21.7391 4.3478
8991 1 1 5 21.7391 4.3478
8992 1 1 7 21.7391 4.3478
8993 1 1 9 21.7391 4.3478
8994 1 1 11 21.7391 4.3478
8995 1 1 13 21.7391 4.3478
8996 1 1 15 21.7391 4.3478
8997 1 2 17 21.7391 4.3478
8998 1 2 19 21.7391 4.3478
8999 1 2 21 21.7391 4.3478
9000 1 2 23 21.7391 4.3478
9001 1 2 25 21.7391 4.3478
9002 1 2 27 21.7391 4.3478
9003 1 1 1 23.913 4.3478
9004 1 1 3 23.913 4.3478
9005 1 1 5 23.913 4.3478
9006 1 1 7 23.913 4.3478
9007 1 1 9 23.913 4.3478
9008 1 1 11 23.913 4.3478
9009 1 1 13 23.913 4.3478
9010 1 1 15 23.913 4.3478
9011 1 2 17 23.913 4.3478
9012 1 2 19 23.913 4.3478
9013 1 2 21 23.913 4.3478
9014 1 2 23 23.913 4.3478
9015 1 2 25 23.913 4.3478
9016 1 2 27 23.913 4.3478
9017 1 1 -27 -23.913 6.5217
9018 1 1 -25 -23.913 6.5217
9019 1 1 -23 -23.913 6.5217
9020 1 1 -21 -23.913 6.5217
9021 1 1 -19 -23.913 6.5217
9022 1 1 -17 -23.913 6.5217
9023 1 1 -15 -23.913 6.5217
9024 1 1 -13 -23.913 6.5217
9025 1 2 -11 -23.913 6.5217
9026 1 2 -9 -23.913 6.5217
9027 1 2 -7 -23.913 6.5217
9028 1 2 -5 -23.913 6.5217
9029 1 2 -3 -23.913 6.5217
9030 1 2 -1 -23.913 6.5217
9031 1 1 -27 -21.7391 6.5217
9032 1 1 -25 -21.7391 6.5217
9033 1 1 -23 -21.7391 6.5217
9034 1 1 -21 -21.7391 6.5217
9035 1 1 -19 -21.7391 6.5217
9036 1 1 -17 -21.7391 6.5217
9037 1 1 -15 -21.7391 6.5217
9038 1 1 -13 -21.7391 6.5217
9039 1 2 -11 -21.7391 6.5217
9040 1 2 -9 -21.7391 6.5217
9041 1 2 -7 -21.7391 6.5217
9042 1 2 -5 -21.7391 6.5217
9043 1 2 -3 -21.7391 6.5217
9044 1 2 -1 -21.7391 6.5217
9045 1 1 -27 -19.5652 6.5217
9046 1 1 -25 -19.5652 6.5217
9047 1 1 -23 -19.5652 6.5217
9048 1 1 -21 -19.5652 6.5217
9049 1 1 -19 -19.5652 6.5217
9050 1 1 -17 -19.5652 6.5217
9051 1 1 -15 -19.5652 6.5217
9052 1 1 -13 -19.5652 6.5217
9053 1 2 -11 -19.5652 6.5217
9054 1 2 -9 -19.5652 6.5217
9055 1 2 -7 -19.5652 6.5217
9056 1 2 -5 -19.5652 6.5217
9057 1 2 -3 -19.5652 6.5217
9058 1 2 -1 -19.5652 6.5217
9059 1 1 -27 -17.3913 6.5217
9060 1 1 -25 -17.3913 6.5217
9061 1 1 -23 -17.3913 6.5217
9062 1 1 -21 -17.3913 6.5217
9063 1 1 -19 -17.3913 6.5217
9064 1 1 -17 -17.3913 6.5217
9065 1 1 -15 -17.3913 6.5217
9066 1 1 -13 -17.3913 6.5217
9067 1 2 -11 -17.3913 6.5217
9068 1 2 -9 -17.3913 6.5217
9069 1 2 -7 -17.3913 6.5217
9070 1 2 -5 -17.3913 6.5217
9071 1 2 -3 -17.3913 6.5217
9072 1 2 -1 -17.3913 6.5217
9073 1 1 -27 -15.2174 6.5217
9074 1 1 -25 -15.2174 6.5217
9075 1 1 -23 -15.2174 6.5217
9076 1 1 -21 -15.2174 6.5217
9077 1 1 -19 -15.2174 6.5217
9078 1 1 -17 -15.2174 6.5217
9079 1 1 -15 -15.2174 6.5217
9080 1 1 -13 -15.2174 6.5217
9081 1 2 -11 -15.2174 6.5217
9082 1 2 -9 -15.2174 6.5217
9083 1 2 -7 -15.2174 6.5217
9084 1 2 -5 -15.2174 6.5217
9085 1 2 -3 -15.2174 6.5217
9086 1 2 -1 -15.2174 6.5217
9087 1 1 -27 -13.0435 6.5217
9088 1 1 -25 -13.0435 6.5217
9089 1 1 -23 -13.0435 6.5217
9090 1 1 -21 -13.0435 6.5217
9091 1 1 -19 -13.0435 6.5217
9092 1 1 -17 -13.0435 6.5217
9093 1 1 -15 -13.0435 6.5217
9094 1 1 -13 -13.0435 6.5217
9095 1 2 -11 -13.0435 6.5217
9096 1 2 -9 -13.0435 6.5217
9097 1 2 -7 -13.0435 6.5217
9098 1 2 -5 -13.0435 6.5217
9099 1 2 -3 -13.0435 6.5217
9100 1 2 -1 -13.0435 6.5217
9101 1 1 -27 -10.8696 6.5217
9102 1 1 -25 -10.8696 6.5217
9103 1 1 -23 -10.8696 6.5217
9104 1 1 -21 -10.8696 6.5217
9105 1 1 -19 -10.8696 6.5217
9106 1 1 -17 -10.8696 6.5217
9107 1 1 -15 -10.8696 6.5217
9108 1 1 -13 -10.8696 6.5217
9109 1 2 -11 -10.8696 6.5217
9110 1 2 -9 -10.8696 6.5217
9111 1 2 -7 -10.8696 6.5217
9112 1 2 -5 -10.8696 6.5217
9113 1 2 -3 -10.8696 6.5217
9114 1 2 -1 -10.8696 6.5217
9115 1 1 -27 -8.6957 6.5217
9116 1 1 -25 -8.6957 6.5217
9117 1 1 -23 -8.6957 6.5217
9118 1 1 -21 -8.6957 6.5217
9119 1 1 -19 -8.6957 6.5217
9120 1 1 -17 -8.6957 6.5217
9121 1 1 -15 -8.6957 6.5217
9122 1 1 -13 -8.6957 6.5217
9123 1 2 -11 -8.6957 6.5217
9124 1 2 -9 -8.6957 6.5217
9125 1 2 -7 -8.6957 6.5217
9126 1 2 -5 -8.6957 6.5217
9127 1 2 -3 -8.6957 6.5217
9128 1 2 -1 -8.6957 6.5217
9129 1 1 -27 -6.5217 6.5217
9130 1 1 -25 -6.5217 6.5217
9131 1 1 -23 -6.5217 6.5217
9132 1 1 -21 -6.5217 6.5217
9133 1 1 -19 -6.5217 6.5217
9134 1 1 -17 -6.5217 6.5217
9135 1 1 -15 -6.5217 6.5217
9136 1 1 -13 -6.5217 6.5217
9137 1 2 -11 -6.5217 6.5217
9138 1 2 -9 -6.5217 6.5217
9139 1 2 -7 -6.5217 6.5217
9140 1 2 -5 -6.5217 6.5217
9141 1 2 -3 -6.5217 6.5217
9142 1 2 -1 -6.5217 6.5217
9143 1 1 -27 -4.3478 6.5217
9144 1 1 -25 -4.3478 6.5217
9145 1 1 -23 -4.3478 6.5217
9146 1 1 -21 -4.3478 6.5217
9147 1 1 -19 -4.3478 6.5217
9148 1 1 -17 -4.3478 6.5217
9149 1 1 -15 -4.3478 6.5217
9150 1 1 -13 -4.3478 6.5217
9151 1 2 -11 -4.3478 6.5217
9152 1 2 -9 -4.3478 6.5217
9153 1 2 -7 -4.3478 6.5217
9154 1 2 -5 -4.3478 6.5217
9155 1 2 -3 -4.3478 6.5217
9156 1 2 -1 -4.3478 6.5217
9157 1 1 -27 -2.1739 6.5217
9158 1 1 -25 -2.1739 6.5217
9159 1 1 -23 -2.1739 6.5217
9160 1 1 -21 -2.1739 6.5217
9161 1 1 -19 -2.1739 6.5217
9162 1 1 -17 -2.1739 6.5217
9163 1 1 -15 -2.1739 6.5217
9164 1 1 -13 -2.1739 6.5217
9165 1 2 -11 -2.1739 6.5217
9166 1 2 -9 -2.1739 6.5217
9167 1 2 -7 -2.1739 6.5217
9168 1 2 -5 -2.1739 6.5217
9169 1 2 -3 -2.1739 6.5217
9170 1 2 -1 -2.1739 6.5217
9171 1 1 -27 0 6.5217
9172 1 1 -25 0 6.5217
9173 1 1 -23 0 6.5217
9174 1 1 -21 0 6.5217
9175 1 1 -19 0 6.5217
9176 1 1 -17 0 6.5217
9177 1 1 -15 0 6.5217
9178 1 1 -13 0 6.5217
9179 1 2 -11 0 6.5217
9180 1 2 -9 0 6.5217
9181 1 2 -7 0 6.5217
9182 1 2 -5 0 6.5217
9183 1 2 -3 0 6.5217
9184 1 2 -1 0 6.5217
9185 1 1 -27 2.1739 6.5217
9186 1 1 -25 2.1739 6.5217
9187 1 1 -23 2.1739 6.5217
9188 1 1 -21 2.1739 6.5217
9189 1 1 -19 2.1739 6.5217
9190 1 1 -17 2.1739 6.5217
9191 1 1 -15 2.1739 6.5217
9192 1 1 -13 2.1739 6.5217
9193 1 2 -11 2.1739 6.5217
9194 1 2 -9 2.1739 6.5217
9195 1 2 -7 2.1739 6.5217
9196 1 2 -5 2.1739 6.5217
9197 1 2 -3 2.1739 6.5217
9198 1 2 -1 2.1739 6.5217
9199 1 1 -27 4.3478 6.5217
9200 1 1 -25 4.3478 6.5217
9201 1 1 -23 4.3478 6.5217
9202 1 1 -21 4.3478 6.5217
9203 1 1 -19 4.3478 6.5217
9204 1 1 -17 4.3478 6.5217
9205 1 1 -15 4.3478 6.5217
9206 1 1 -13 4.3478 6.5217
9207 1 2 -11 4.3478 6.5217
9208 1 2 -9 4.3478 6.5217
9209 1 2 -7 4.3478 6.5217
9210 1 2 -5 4.3478 6.5217
9211 1 2 -3 4.3478 6.5217
9212 1 2 -1 4.3478 6.5217
9213 1 1 -27 6.5217 6.5217
9214 1 1 -25 6.5217 6.5217
9215 1 1 -23 6.5217 6.5217
9216 1 1 -21 6.5217 6.5217
9217 1 1 -19 6.5217 6.5217
9218 1 1 -17 6.5217 6.5217
9219 1 1 -15 6.5217 6.5217
9220 1 1 -13 6.5217 6.5217
9221 1 2 -11 6.5217 6.5217
9222 1 2 -9 6.5217 6.5217
9223 1 2 -7 6.5217 6.5217
9224 1 2 -5 6.5217 6.5217
9225 1 2 -3 6.5217 6.5217
9226 1 2 -1 6.5217 6.5217
9227 1 1 -27 8.6957 6.5217
9228 1 1 -25 8.6957 6.5217
9229 1 1 -23 8.6957 6.5217
9230 1 1 -21 8.6957 6.5217
9231 1 1 -19 8.6957 6.5217
9232 1 1 -17 8.6957 6.5217
9233 1 1 -15 8.6957 6.5217
9234 1 1 -13 8.6957 6.5217
9235 1 2 -11 8.6957 6.5217
9236 1 2 -9 8.6957 6.5217
9237 1 2 -7 8.6957 6.5217
9238 1 2 -5 8.6957 6.5217
9239 1 2 -3 8.6957 6.5217
9240 1 2 -1 8.6957 6.5217
9241 1 1 -27 10.8696 6.5217
9242 1 1 -25 10.8696 6.5217
9243 1 1 -23 10.8696 6.5217
9244 1 1 -21 10.8696 6.5217
9245 1 1 -19 10.8696 6.5217
9246 1 1 -17 10.8696 6.5217
9247 1 1 -15 10.8696 6.5217
9248 1 1 -13 10.8696 6.5217
9249 1 2 -11 10.8696 6.5217
9250 1 2 -9 10.8696 6.5217
9251 1 2 -7 10.8696 6.5217
9252 1 2 -5 10.8696 6.5217
9253 1 2 -3 10.8696 6.5217
9254 1 2 -1 10.8696 6.5217
9255 1 1 -27 13.0435 6.5217
9256 1 1 -25 13.0435 6.5217
9257 1 1 -23 13.0435 6.5217
9258 1 1 -21 13.0435 6.5217
9259 1 1 -19 13.0435 6.5217
9260 1 1 -17 13.0435 6.5217
9261 1 1 -15 13.0435 6.5217
9262 1 1 -13 13.0435 6.5217
9263 1 2 -11 13.0435 6.5217
9264 1 2 -9 13.0435 6.5217
9265 1 2 -7 13.0435 6.5217
9266 1 2 -5 13.0435 6.5217
9267 1 2 -3 13.0435 6.5217
9268 1 2 -1 13.0435 6.5217
9269 1 1 -27 15.2174 6.5217
9270 1 1 -25 15.2174 6.5217
9271 1 1 -23 15.2174 6.5217
9272 1 1 -21 15.2174 6.5217
9273 1 1 -19 15.2174 6.5217
9274 1 1 -17 15.2174 6.5217
9275 1 1 -15 15.2174 6.5217
9276 1 1 -13 15.2174 6.5217
9277 1 2 -11 15.2174 6.5217
9278 1 2 -9 15.2174 6.5217
9279 1 2 -7 15.2174 6.5217
9280 1 2 -5 15.2174 6.5217
9281 1 2 -3 15.2174 6.5217
9282 1 2 -1 15.2174 6.5217
9283 1 1 -27 17.3913 6.5217
9284 1 1 -25 17.3913 6.5217
9285 1 1 -23 17.3913 6.5217
9286 1 1 -21 17.3913 6.5217
9287 1 1 -19 17.3913 6.5217
9288 1 1 -17 17.3913 6.5217
9289 1 1 -15 17.3913 6.5217
9290 1 1 -13 17.3913 6.5217
9291 1 2 -11 17.3913 6.5217
9292 1 2 -9 17.3913 6.5217
9293 1 2 -7 17.3913 6.5217
9294 1 2 -5 17.3913 6.5217
9295 1 2 -3 17.3913 6.5217
9296 1 2 -1 17.3913 6.5217
9297 1 1 -27 19.5652 6.5217
9298 1 1 -25 19.5652 6.5217
9299 1 1 -23 19.5652 6.5217
9300 1 1 -21 19.5652 6.5217
9301 1 1 -19 19.5652 6.5217
9302 1 1 -17 19.5652 6.5217
9303 1 1 -15 19.5652 6.5217
9304 1 1 -13 19.5652 6.5217
9305 1 2 -11 19.5652 6.5217
9306 1 2 -9 19.5652 6.5217
9307 1 2 -7 19.5652 6.5217
9308 1 2 -5 19.5652 6.5217
9309 1 2 -3 19.5652 6.5217
9310 1 2 -1 19.5652 6.5217
9311 1 1 -27 21.7391 6.5217
9312 1 1 -25 21.7391 6.5217
9313 1 1 -23 21.7391 6.5217
9314 1 1 -21 21.7391 6.5217
9315 1 1 -19 21.7391 6.5217
9316 1 1 -17 21.7391 6.5217
9317 1 1 -15 21.7391 6.5217
9318 1 1 -13 21.7391 6.5217
9319 1 2 -11 21.7391 6.5217
9320 1 2 -9 21.7391 6.5217
9321 1 2 -7 21.7391 6.5217
9322 1 2 -5 21.7391 6.5217
9323 1 2 -3 21.7391 6.5217
9324 1 2 -1 21.7391 6.5217
9325 1 1 -27 23.913 6.5217
9326 1 1 -25 23.913 6.5217
9327 1 1 -23 23.913 6.5217
9328 1 1 -21 23.913 6.5217
9329 1 1 -19 23.913 6.5217
9330 1 1 -17 23.913 6.5217
9331 1 1 -15 23.913 6.5217
9332 1 1 -13 23.913 6.5217
9333 1 2 -11 23.913 6.5217
9334 1 2 -9 23.913 6.5217
9335 1 2 -7 23.913 6.5217
9336 1 2 -5 23.913 6.5217
9337 1 2 -3 23.913 6.5217
9338 1 2 -1 23.913 6.5217
9339 1 1 1 -23.913 6.5217
9340 1 1 3 -23.913 6.5217
9341 1 1 5 -23.913 6.5217
9342 1 1 7 -23.913 6.5217
9343 1 1 9 -23.913 6.5217
9344 1 1 11 -23.913 6.5217
9345 1 1 13 -23.913 6.5217
9346 1 1 15 -23.913 6.5217
9347 1 2 17 -23.913 6.5217
9348 1 2 19 -23.913 6.5217
9349 1 2 21 -23.913 6.5217
9350 1 2 23 -23.913 6.5217
9351 1 2 25 -23.913 6.5217
9352 1 2 27 -23.913 6.5217
9353 1 1 1 -21.7391 6.5217
9354 1 1 3 -21.7391 6.5217
9355 1 1 5 -21.7391 6.5217
9356 1 1 7 -21.7391 6.5217
9357 1 1 9 -21.7391 6.5217
9358 1 1 11 -21.7391 6.5217
9359 1 1 13 -21.7391 6.5217
9360 1 1 15 -21.7391 6.5217
9361 1 2 17 -21.7391 6.5217
9362 1 2 19 -21.7391 6.5217
9363 1 2 21 -21.7391 6.5217
9364 1 2 23 -21.7391 6.5217
9365 1 2 25 -21.7391 6.5217
9366 1 2 27 -21.7391 6.5217
9367 1 1 1 -19.5652 6.5217
9368 1 1 3 -19.5652 6.5217
9369 1 1 5 -19.5652 6.5217
9370 1 1 7 -19.5652 6.5217
9371 1 1 9 -19.5652 6.5217
9372 1 1 11 -19.5652 6.5217
9373 1 1 13 -19.5652 6.5217
9374 1 1 15 -19.5652 6.5217
9375 1 2 17 -19.5652 6.5217
9376 1 2 19 -19.5652 6.5217
9377 1 2 21 -19.5652 6.5217
9378 1 2 23 -19.5652 6.5217
9379 1 2 25 -19.5652 6.5217
9380 1 2 27 -19.5652 6.5217
9381 1 1 1 -17.3913 6.5217
9382 1 1 3 -17.3913 6.5217
9383 1 1 5 -17.3913 6.5217
9384 1 1 7 -17.3913 6.5217
9385 1 1 9 -17.3913 6.5217
9386 1 1 11 -17.3913 6.5217
9387 1 1 13 -17.3913 6.5217
9388 1 1 15 -17.3913 6.5217
9389 1 2 17 -17.3913 6.5217
9390 1 2 19 -17.3913 6.5217
9391 1 2 21 -17.3913 6.5217
9392 1 2 23 -17.3913 6.5217
9393 1 2 25 -17.3913 6.5217
9394 1 2 27 -17.3913 6.5217
9395 1 1 1 -15.2174 6.5217
9396 1 1 3 -15.2174 6.5217
9397 1 1 5 -15.2174 6.5217
9398 1 1 7 -15.2174 6.5217
9399 1 1 9 -15.2174 6.5217
9400 1 1 11 -15.2174 6.5217
9401 1 1 13 -15.2174 6.5217
9402 1 1 15 -15.2174 6.5217
9403 1 2 17 -15.2174 6.5217
9404 1 2 19 -15.2174 6.5217
9405 1 2 21 -15.2174 6.5217
9406 1 2 23 -15.2174 6.5217
9407 1 2 25 -15.2174 6.5217
9408 1 2 27 -15.2174 6.5217
9409 1 1 1 -13.0435 6.5217
9410 1 1 3 -13.0435 6.5217
9411 1 1 5 -13.0435 6.5217
9412 1 1 7 -13.0435 6.5217
9413 1 1 9 -13.0435 6.5217
9414 1 1 11 -13.0435 6.5217
9415 1 1 13 -13.0435 6.5217
9416 1 1 15 -13.0435 6.5217
9417 1 2 17 -13.0435 6.5217
9418 1 2 19 -13.0435 6.5217
9419 1 2 21 -13.0435 6.5217
9420 1 2 23 -13.0435 6.5217
9421 1 2 25 -13.0435 6.5217
9422 1 2 27 -13.0435 6.5217
9423 1 1 1 -10.8696 6.5217
9424 1 1 3 -10.8696 6.5217
9425 1 1 5 -10.8696 6.5217
9426 1 1 7 -10.8696 6.5217
9427 1 1 9 -10.8696 6.5217
9428 1 1 11 -10.8696 6.5217
9429 1 1 13 -10.8696 6.5217
9430 1 1 15 -10.8696 6.5217
9431 1 2 17 -10.8696 6.5217
9432 1 2 19 -10.8696 6.5217
9433 1 2 21 -10.8696 6.5217
9434 1 2 23 -10.8696 6.5217
9435 1 2 25 -10.8696 6.5217
9436 1 2 27 -10.8696 6.5217
9437 1 1 1 -8.6957 6.5217
9438 1 1 3 -8.6957 6.5217
9439 1 1 5 -8.6957 6.5217
9440 1 1 7 -8.6957 6.5217
9441 1 1 9 -8.6957 6.5217
9442 1 1 11 -8.6957 6.5217
9443 1 1 13 -8.6957 6.5217
9444 1 1 15 -8.6957 6.5217
9445 1 2 17 -8.6957 6.5217
9446 1 2 19 -8.6957 6.5217
9447 1 2 21 -8.6957 6.5217
9448 1 2 23 -8.6957 6.5217
9449 1 2 25 -8.6957 6.5217
9450 1 2 27 -8.6957 6.5217
9451 1 1 1 -6.5217 6.5217
9452 1 1 3 -6.5217 6.5217
9453 1 1 5 -6.5217 6.5217
9454 1 1 7 -6.5217 6.5217
9455 1 1 9 -6.5217 6.5217
9456 1 1 11 -6.5217 6.5217
9457 1 1 13 -6.5217 6.5217
9458 1 1 15 -6.5217 6.5217
9459 1 2 17 -6.5217 6.5217
9460 1 2 19 -6.5217 6.5217
9461 1 2 21 -6.5217 6.5217
9462 1 2 23 -6.5217 6.5217
9463 1 2 25 -6.5217 6.5217
9464 1 2 27 -6.5217 6.5217
9465 1 1 1 -4.3478 6.5217
9466 1 1 3 -4.3478 6.5217
9467 1 1 5 -4.3478 6.5217
9468 1 1 7 -4.3478 6.5217
9469 1 1 9 -4.3478 6.5217
9470 1 1 11 -4.3478 6.5217
9471 1 1 13 -4.3478 6.5217
9472 1 1 15 -4.3478 6.5217
9473 1 2 17 -4.3478 6.5217
9474 1 2 19 -4.3478 6.5217
9475 1 2 21 -4.3478 6.5217
9476 1 2 23 -4.3478 6.5217
9477 1 2 25 -4.3478 6.5217
9478 1 2 27 -4.3478 6.5217
9479 1 1 1 -2.1739 6.5217
9480 1 1 3 -2.1739 6.5217
9481 1 1 5 -2.1739 6.5217
9482 1 1 7 -2.1739 6.5217
9483 1 1 9 -2.1739 6.5217
9484 1 1 11 -2.1739 6.5217
9485 1 1 13 -2.1739 6.5217
9486 1 1 15 -2.1739 6.5217
9487 1 2 17 -2.1739 6.5217
9488 1 2 19 -2.1739 6.5217
9489 1 2 21 -2.1739 6.5217
9490 1 2 23 -2.1739 6.5217
9491 1 2 25 -2.1739 6.5217
9492 1 2 27 -2.1739 6.5217
9493 1 1 1 0 6.5217
9494 1 1 3 0 6.5217
9495 1 1 5 0 6.5217
9496 1 1 7 0 6.5217
9497 1 1 9 0 6.5217
9498 1 1 11 0 6.5217
9499 1 1 13 0 6.5217
9500 1 1 15 0 6.5217
9501 1 2 17 0 6.5217
9502 1 2 19 0 6.5217
9503 1 2 21 0 6.5217
9504 1 2 23 0 6.5217
9505 1 2 25 0 6.5217
9506 1 2 27 0 6.5217
9507 1 1 1 2.1739 6.5217
9508 1 1 3 2.1739 6.5217
9509 1 1 5 2.1739 6.5217
9510 1 1 7 2.1739 6.5217
9511 1 1 9 2.1739 6.5217
9512 1 1 11 2.1739 6.5217
9513 1 1 13 2.1739 6.5217
9514 1 1 15 2.1739 6.5217
9515 1 2 17 2.1739 6.5217
9516 1 2 19 2.1739 6.5217
9517 1 2 21 2.1739 6.5217
9518 1 2 23 2.1739 6.5217
9519 1 2 25 2.1739 6.5217
9520 1 2 27 2.1739 6.5217
9521 1 1 1 4.3478 6.5217
9522 1 1 3 4.3478 6.5217
9523 1 1 5 4.3478 6.5217
9524 1 1 7 4.3478 6.5217
9525 1 1 9 4.3478 6.5217
9526 1 1 11 4.3478 6.5217
9527 1 1 13 4.3478 6.5217
9528 1 1 15 4.3478 6.5217
9529 1 2 17 4.3478 6.5217
9530 1 2 19 4.3478 6.5217
9531 1 2 21 4.3478 6.5217
9532 1 2 23 4.3478 6.5217
9533 1 2 25 4.3478 6.5217
9534 1 2 27 4.3478 6.5217
9535 1 1 1 6.5217 6.5217
9536 1 1 3 6.5217 6.5217
9537 1 1 5 6.5217 6.5217
9538 1 1 7 6.5217 6.5217
9539 1 1 9 6.5217 6.5217
9540 1 1 11 6.5217 6.5217
9541 1 1 13 6.5217 6.5217
9542 1 1 15 6.5217 6.5217
9543 1 2 17 6.5217 6.5217
9544 1 2 19 6.5217 6.5217
9545 1 2 21 6.5217 6.5217
9546 1 2 23 6.5217 6.5217
9547 1 2 25 6.5217 6.5217
9548 1 2 27 6.5217 6.5217
9549 1 1 1 8.6957 6.5217
9550 1 1 3 8.6957 6.5217
9551 1 1 5 8.6957 6.5217
9552 1 1 7 8.6957 6.5217
9553 1 1 9 8.6957 6.5217
9554 1 1 11 8.6957 6.5217
9555 1 1 13 8.6957 6.5217
9556 1 1 15 8.6957 6.5217
9557 1 2 17 8.6957 6.5217
9558 1 2 19 8.6957 6.5217
9559 1 2 21 8.6957 6.5217
9560 1 2 23 8.6957 6.5217
9561 1 2 25 8.6957 6.5217
9562 1 2 27 8.6957 6.5217
9563 1 1 1 10.8696 6.5217
9564 1 1 3 10.8696 6.5217
9565 1 1 5 10.8696 6.5217
9566 1 1 7 10.8696 6.5217
9567 1 1 9 10.8696 6.5217
9568 1 1 11 10.8696 6.5217
9569 1 1 13 10.8696 6.5217
9570 1 1 15 10.8696 6.5217
9571 1 2 17 10.8696 6.5217
9572 1 2 19 10.8696 6.5217
9573 1 2 21 10.8696 6.5217
9574 1 2 23 10.8696 6.5217
9575 1 2 25 10.8696 6.5217
9576 1 2 27 10.8696 6.5217
9577 1 1 1 13.0435 6.5217
9578 1 1 3 13.0435 6.5217
9579 1 1 5 13.0435 6.5217
9580 1 1 7 13.0435 6.5217
9581 1 1 9 13.0435 6.5217
9582 1 1 11 13.0435 6.5217
9583 1 1 13 13.0435 6.5217
9584 1 1 15 13.0435 6.5217
9585 1 2 17 13.0435 6.5217
9586 1 2 19 13.0435 6.5217
9587 1 2 21 13.0435 6.5217
9588 1 2 23 13.0435 6.5217
9589 1 2 25 13.0435 6.5217
9590 1 2 27 13.0435 6.5217
9591 1 1 1 15.2174 6.5217
9592 1 1 3 15.2174 6.5217
9593 1 1 5 15.2174 6.5217
9594 1 1 7 15.2174 6.5217
9595 1 1 9 15.2174 6.5217
9596 1 1 11 15.2174 6.5217
9597 1 1 13 15.2174 6.5217
9598 1 1 15 15.2174 6.5217
9599 1 2 17 15.2174 6.5217
9600 1 2 19 15.2174 6.5217
9601 1 2 21 15.2174 6.5217
9602 1 2 23 15.2174 6.5217
9603 1 2 25 15.2174 6.5217
9604 1 2 27 15.2174 6.5217
9605 1 1 1 17.3913 6.5217
9606 1 1 3 17.3913 6.5217
9607 1 1 5 17.3913 6.5217
9608 1 1 7 17.3913 6.5217
9609 1 1 9 17.3913 6.5217
9610 1 1 11 17.3913 6.5217
9611 1 1 13 17.3913 6.5217
9612 1 1 15 17.3913 6.5217
9613 1 2 17 17.3913 6.5217
9614 1 2 19 17.3913 6.5217
9615 1 2 21 17.3913 6.5217
9616 1 2 23 17.3913 6.5217
9617 1 2 25 17.3913 6.5217
9618 1 2 27 17.3913 6.5217
9619 1 1 1 19.5652 6.5217
9620 1 1 3 19.5652 6.5217
9621 1 1 5 19.5652 6.5217
9622 1 1 7 19.5652 6.5217
9623 1 1 9 19.5652 6.5217
9624 1 1 11 19.5652 6.5217
9625 1 1 13 19.5652 6.5217
9626 1 1 15 19.5652 6.5217
9627 1 2 17 19.5652 6.5217
9628 1 2 19 19.5652 6.5217
9629 1 2 21 19.5652 6.5217
9630 1 2 23 19.5652 6.5217
9631 1 2 25 19.5652 6.5217
9632 1 2 27 19.5652 6.5217
9633 1 1 1 21.7391 6.5217
9634 1 1 3 21.7391 6.5217
9635 1 1 5 21.7391 6.5217
9636 1 1 7 21.7391 6.5217
9637 1 1 9 21.7391 6.5217
9638 1 1 11 21.7391 6.5217
9639 1 1 13 21.7391 6.5217
9640 1 1 15 21.7391 6.5217
9641 1 2 17 21.7391 6.5217
9642 1 2 19 21.7391 6.5217
9643 1 2 21 21.7391 6.5217
9644 1 2 23 21.7391 6.5217
9645 1 2 25 21.7391 6.5217
9646 1 2 27 21.7391 6.5217
9647 1 1 1 23.913 6.5217
9648 1 1 3 23.913 6.5217
9649 1 1 5 23.913 6.5217
9650 1 1 7 23.913 6.5217
9651 1 1 9 23.913 6.5217
9652 1 1 11 23.913 6.5217
9653 1 1 13 23.913 6.5217
9654 1 1 15 23.913 6.5217
9655 1 2 17 23.913 6.5217
9656 1 2 19 23.913 6.5217
9657 1 2 21 23.913 6.5217
9658 1 2 23 23.913 6.5217
9659 1 2 25 23.913 6.5217
9660 1 2 27 23.913 6.5217
9661 1 1 -27 -23.913 8.6957
9662 1 1 -25 -23.913 8.6957
9663 1 1 -23 -23.913 8.6957
9664 1 1 -21 -23.913 8.6957
9665 1 1 -19 -23.913 8.6957
9666 1 1 -17 -23.913 8.6957
9667 1 1 -15 -23.913 8.6957
9668 1 1 -13 -23.913 8.6957
9669 1 2 -11 -23.913 8.6957
9670 1 2 -9 -23.913 8.6957
9671 1 2 -7 -23.913 8.6957
9672 1 2 -5 -23.913 8.6957
9673 1 2 -3 -23.913 8.6957
9674 1 2 -1 -23.913 8.6957
9675 1 1 -27 -21.7391 8.6957
9676 1 1 -25 -21.7391 8.6957
9677 1 1 -23 -21.7391 8.6957
9678 1 1 -21 -21.7391 8.6957
9679 1 1 -19 -21.7391 8.6957
9680 1 1 -17 -21.7391 8.6957
9681 1 1 -15 -21.7391 8.6957
9682 1 1 -13 -21.7391 8.6957
9683 1 2 -11 -21.7391 8.6957
9684 1 2 -9 -21.7391 8.6957
9685 1 2 -7 -21.7391 8.6957
9686 1 2 -5 -21.7391 8.6957
9687 1 2 -3 -21.7391 8.6957
9688 1 2 -1 -21.7391 8.6957
9689 1 1 -27 -19.5652 8.6957
9690 1 1 -25 -19.5652 8.6957
9691 1 1 -23 -19.5652 8.6957
9692 1 1 -21 -19.5652 8.6957
9693 1 1 -19 -19.5652 8.6957
9694 1 1 -17 -19.5652 8.6957
9695 1 1 -15 -19.5652 8.6957
9696 1 1 -13 -19.5652 8.6957
9697 1 2 -11 -19.5652 8.6957
9698 1 2 -9 -19.5652 8.6957
9699 1 2 -7 -19.5652 8.6957
9700 1 2 -5 -19.5652 8.6957
9701 1 2 -3 -19.5652 8.6957
9702 1 2 -1 -19.5652 8.6957
9703 1 1 -27 -17.3913 8.6957
9704 1 1 -25 -17.3913 8.6957
9705 1 1 -23 -17.3913 8.6957
9706 1 1 -21 -17.3913 8.6957
9707 1 1 -19 -17.3913 8.6957
9708 1 1 -17 -17.3913 8.6957
9709 1 1 -15 -17.3913 8.6957
9710 1 1 -13 -17.3913 8.6957
9711 1 2 -11 -17.3913 8.6957
9712 1 2 -9 -17.3913 8.6957
9713 1 2 -7 -17.3913 8.6957
9714 1 2 -5 -17.3913 8.6957
9715 1 2 -3 -17.3913 8.6957
9716 1 2 -1 -17.3913 8.6957
9717 1 1 -27 -15.2174 8.6957
9718 1 1 -25 -15.2174 8.6957
9719 1 1 -23 -15.2174 8.6957
9720 1 1 -21 -15.2174 8.6957
9721 1 1 -19 -15.2174 8.6957
9722 1 1 -17 -15.2174 8.6957
9723 1 1 -15 -15.2174 8.6957
9724 1 1 -13 -15.2174 8.6957
9725 1 2 -11 -15.2174 8.6957
9726 1 2 -9 -15.2174 8.6957
9727 1 2 -7 -15.2174 8.6957
9728 1 2 -5 -15.2174 8.6957
9729 1 2 -3 -15.2174 8.6957
9730 1 2 -1 -15.2174 8.6957
9731 1 1 -27 -13.0435 8.6957
9732 1 1 -25 -13.0435 8.6957
9733 1 1 -23 -13.0435 8.6957
9734 1 1 -21 -13.0435 8.6957
9735 1 1 -19 -13.0435 8.6957
9736 1 1 -17 -13.0435 8.6957
9737 1 1 -15 -13.0435 8.6957
9738 1 1 -13 -13.0435 8.6957
9739 1 2 -11 -13.0435 8.6957
9740 1 2 -9 -13.0435 8.6957
9741 1 2 -7 -13.0435 8.6957
9742 1 2 -5 -13.0435 8.6957
9743 1 2 -3 -13.0435 8.6957
9744 1 2 -1 -13.0435 8.6957
9745 1 1 -27 -10.8696 8.6957
9746 1 1 -25 -10.8696 8.6957
9747 1 1 -23 -10.8696 8.6957
9748 1 1 -21 -10.8696 8.6957
9749 1 1 -19 -10.8696 8.6957
9750 1 1 -17 -10.8696 8.6957
9751 1 1 -15 -10.8696 8.6957
9752 1 1 -13 -10.8696 8.6957
9753 1 2 -11 -10.8696 8.6957
9754 1 2 -9 -10.8696 8.6957
9755 1 2 -7 -10.8696 8.6957
9756 1 2 -5 -10.8696 8.6957
9757 1 2 -3 -10.8696 8.6957
9758 1 2 -1 -10.8696 8.6957
9759 1 1 -27 -8.6957 8.6957
9760 1 1 -25 -8.6957 8.6957
9761 1 1 -23 -8.6957 8.6957
9762 1 1 -21 -8.6957 8.6957
9763 1 1 -19 -8.6957 8.6957
9764 1 1 -17 -8.6957 8.6957
9765 1 1 -15 -8.6957 8.6957
9766 1 1 -13 -8.6957 8.6957
9767 1 2 -11 -8.6957 8.6957
9768 1 2 -9 -8.6957 8.6957
9769 1 2 -7 -8.6957 8.6957
9770 1 2 -5 -8.6957 8.6957
9771 1 2 -3 -8.6957 8.6957
9772 1 2 -1 -8.6957 8.6957
9773 1 1 -27 -6.5217 8.6957
9774 1 1 -25 -6.5217 8.6957
9775 1 1 -23 -6.5217 8.6957
9776 1 1 -21 -6.5217 8.6957
9777 1 1 -19 -6.5217 8.6957
9778 1 1 -17 -6.5217 8.6957
9779 1 1 -15 -6.5217 8.6957
9780 1 1 -13 -6.5217 8.6957
9781 1 2 -11 -6.5217 8.6957
9782 1 2 -9 -6.5217 8.6957
9783 1 2 -7 -6.5217 8.6957
9784 1 2 -5 -6.5217 8.6957
9785 1 2 -3 -6.5217 8.6957
9786 1 2 -1 -6.5217 8.6957
9787 1 1 -27 -4.3478 8.6957
9788 1 1 -25 -4.3478 8.6957
9789 1 1 -23 -4.3478 8.6957
9790 1 1 -21 -4.3478 8.6957
9791 1 1 -19 -4.3478 8.6957
9792 1 1 -17 -4.3478 8.6957
9793 1 1 -15 -4.3478 8.6957
9794 1 1 -13 -4.3478 8.6957
9795 1 2 -11 -4.3478 8.6957
9796 1 2 -9 -4.3478 8.6957
9797 1 2 -7 -4.3478 8.6957
9798 1 2 -5 -4.3478 8.6957
9799 1 2 -3 -4.3478 8.6957
9800 1 2 -1 -4.3478 8.6957
9801 1 1 -27 -2.1739 8.6957
9802 1 1 -25 -2.1739 8.6957
9803 1 1 -23 -2.1739 8.6957
9804 1 1 -21 -2.1739 8.6957
9805 1 1 -19 -2.1739 8.6957
9806 1 1 -17 -2.1739 8.6957
9807 1 1 -15 -2.1739 8.6957
9808 1 1 -13 -2.1739 8.6957
9809 1 2 -11 -2.1739 8.6957
9810 1 2 -9 -2.1739 8.6957
9811 1 2 -7 -2.1739 8.6957
9812 1 2 -5 -2.1739 8.6957
9813 1 2 -3 -2.1739 8.6957
9814 1 2 -1 -2.1739 8.6957
9815 1 1 -27 0 8.6957
9816 1 1 -25 0 8.6957
9817 1 1 -23 0 8.6957
9818 1 1 -21 0 8.6957
9819 1 1 -19 0 8.6957
9820 1 1 -17 0 8.6957
9821 1 1 -15 0 8.6957
9822 1 1 -13 0 8.6957
9823 1 2 -11 0 8.6957
9824 1 2 -9 0 8.6957
9825 1 2 -7 0 8.6957
9826 1 2 -5 0 8.6957
9827 1 2 -3 0 8.6957
9828 1 2 -1 0 8.6957
9829 1 1 -27 2.1739 8.6957
9830 1 1 -25 2.1739 8.6957
9831 1 1 -23 2.1739 8.6957
9832 1 1 -21 2.1739 8.6957
9833 1 1 -19 2.1739 8.6957
9834 1 1 -17 2.1739 8.6957
9835 1 1 -15 2.1739 8.6957
9836 1 1 -13 2.1739 8.6957
9837 1 2 -11 2.1739 8.6957
9838 1 2 -9 2.1739 8.6957
9839 1 2 -7 2.1739 8.6957
9840 1 2 -5 2.1739 8.6957
9841 1 2 -3 2.1739 8.6957
9842 1 2 -1 2.1739 8.6957
9843 1 1 -27 4.3478 8.6957
9844 1 1 -25 4.3478 8.6957
9845 1 1 -23 4.3478 8.6957
9846 1 1 -21 4.3478 8.6957
9847 1 1 -19 4.3478 8.6957
9848 1 1 -17 4.3478 8.6957
9849 1 1 -15 4.3478 8.6957
9850 1 1 -13 4.3478 8.6957
9851 1 2 -11 4.3478 8.6957
9852 1 2 -9 4.3478 8.6957
9853 1 2 -7 4.3478 8.6957
9854 1 2 -5 4.3478 8.6957
9855 1 2 -3 4.3478 8.6957
9856 1 2 -1 4.3478 8.6957
9857 1 1 -27 6.5217 8.6957
9858 1 1 -25 6.5217 8.6957
9859 1 1 -23 6.5217 8.6957
9860 1 1 -21 6.5217 8.6957
9861 1 1 -19 6.5217 8.6957
9862 1 1 -17 6.5217 8.6957
9863 1 1 -15 6.5217 8.6957
9864 1 1 -13 6.5217 8.6957
9865 1 2 -11 6.5217 8.6957
9866 1 2 -9 6.5217 8.6957
9867 1 2 -7 6.5217 8.6957
9868 1 2 -5 6.5217 8.6957
9869 1 2 -3 6.5217 8.6957
9870 1 2 -1 6.5217 8.6957
9871 1 1 -27 8.6957 8.6957
9872 1 1 -25 8.6957 8.6957
9873 1 1 -23 8.6957 8.6957
9874 1 1 -21 8.6957 8.6957
9875 1 1 -19 8.6957 8.6957
9876 1 1 -17 8.6957 8.6957
9877 1 1 -15 8.6957 8.6957
9878 1 1 -13 8.6957 8.6957
9879 1 2 -11 8.6957 8.6957
9880 1 2 -9 8.6957 8.6957
9881 1 2 -7 8.6957 8.6957
9882 1 2 -5 8.6957 8.6957
9883 1 2 -3 8.6957 8.6957
9884 1 2 -1 8.6957 8.6957
9885 1 1 -27 10.8696 8.6957
9886 1 1 -25 10.8696 8.6957
9887 1 1 -23 10.8696 8.6957
9888 1 1 -21 10.8696 8.6957
9889 1 1 -19 10.8696 8.6957
9890 1 1 -17 10.8696 8.6957
9891 1 1 -15 10.8696 8.6957
9892 1 1 -13 10.8696 8.6957
9893 1 2 -11 10.8696 8.6957
9894 1 2 -9 10.8696 8.6957
9895 1 2 -7 10.8696 8.6957
9896 1 2 -5 10.8696 8.6957
9897 1 2 -3 10.8696 8.6957
9898 1 2 -1 10.8696 8.6957
9899 1 1 -27 13.0435 8.6957
9900 1 1 -25 13.0435 8.6957
9901 1 1 -23 13.0435 8.6957
9902 1 1 -21 13.0435 8.6957
9903 1 1 -19 13.0435 8.6957
9904 1 1 -17 13.0435 8.6957
9905 1 1 -15 13.0435 8.6957
9906 1 1 -13 13.0435 8.6957
9907 1 2 -11 13.0435 8.6957
9908 1 2 -9 13.0435 8.6957
9909 1 2 -7 13.0435 8.6957
9910 1 2 -5 13.0435 8.6957
9911 1 2 -3 13.0435 8.6957
9912 1 2 -1 13.0435 8.6957
9913 1 1 -27 15.2174 8.6957
9914 1 1 -25 15.2174 8.6957
9915 1 1 -23 15.2174 8.6957
9916 1 1 -21 15.2174 8.6957
9917 1 1 -19 15.2174 8.6957
9918 1 1 -17 15.2174 8.6957
9919 1 1 -15 15.2174 8.6957
9920 1 1 -13 15.2174 8.6957
9921 1 2 -11 15.2174 8.6957
9922 1 2 -9 15.2174 8.6957
9923 1 2 -7 15.2174 8.6957
9924 1 2 -5 15.2174 8.6957
9925 1 2 -3 15.2174 8.6957
9926 1 2 -1 15.2174 8.6957
9927 1 1 -27 17.3913 8.6957
9928 1 1 -25 17.3913 8.6957
9929 1 1 -23 17.3913 8.6957
9930 1 1 -21 17.3913 8.6957
9931 1 1 -19 17.3913 8.6957
9932 1 1 -17 17.3913 8.6957
9933 1 1 -15 17.3913 8.6957
9934 1 1 -13 17.3913 8.6957
9935 1 2 -11 17.3913 8.6957
9936 1 2 -9 17.3913 8.6957
9937 1 2 -7 17.3913 8.6957
9938 1 2 -5 17.3913 8.6957
9939 1 2 -3 17.3913 8.6957
9940 1 2 -1 17.3913 8.6957
9941 1 1 -27 19.5652 8.6957
9942 1 1 -25 19.5652 8.6957
9943 1 1 -23 19.5652 8.6957
9944 1 1 -21 19.5652 8.6957
9945 1 1 -19 19.5652 8.6957
9946 1 1 -17 19.5652 8.6957
9947 1 1 -15 19.5652 8.6957
9948 1 1 -13 19.5652 8.6957
9949 1 2 -11 19.5652 8.6957
9950 1 2 -9 19.5652 8.6957
9951 1 2 -7 19.5652 8.6957
9952 1 2 -5 19.5652 8.6957
9953 1 2 -3 19.5652 8.6957
9954 1 2 -1 19.5652 8.6957
9955 1 1 -27 21.7391 8.6957
9956 1 1 -25 21.7391 8.6957
9957 1 1 -23 21.7391 8.6957
9958 1 1 -21 21.7391 8.6957
9959 1 1 -19 21.7391 8.6957
9960 1 1 -17 21.7391 8.6957
9961 1 1 -15 21.7391 8.6957
9962 1 1 -13 21.7391 8.6957
9963 1 2 -11 21.7391 8.6957
9964 1 2 -9 21.7391 8.6957
9965 1 2 -7 21.7391 8.6957
9966 1 2 -5 21.7391 8.6957
9967 1 2 -3 21.7391 8.6957
9968 1 2 -1 21.7391 8.6957
9969 1 1 -27 23.913 8.6957
9970 1 1 -25 23.913 8.6957
9971 1 1 -23 23.913 8.6957
9972 1 1 -21 23.913 8.6957
9973 1 1 -19 23.913 8.6957
9974 1 1 -17 23.913 8.6957
9975 1 1 -15 23.913 8.6957
9976 1 1 -13 23.913 8.6957
9977 1 2 -11 23.913 8.6957
9978 1 2 -9 23.913 8.6957
9979 1 2 -7 23.913 8.6957
9980 1 2 -5 23.913 8.6957
9981 1 2 -3 23.913 8.6957
9982 1 2 -1 23.913 8.6957
9983 1 1 1 -23.913 8.6957
9984 1 1 3 -23.913 8.6957
9985 1 1 5 -23.913 8.6957
9986 1 1 7 -23.913 8.6957
9987 1 1 9 -23.913 8.6957
9988 1 1 11 -23.913 8.6957
9989 1 1 13 -23.913 8.6957
9990 1 1 15 -23.913 8.6957
9991 1 2 17 -23.913 8.6957
9992 1 2 19 -23.913 8.6957
9993 1 2 21 -23.913 8.6957
9994 1 2 23 -23.913 8.6957
9995 1 2 25 -23.913 8.6957
9996 1 2 27 -23.913 8.6957
9997 1 1 1 -21.7391 8.6957
9998 1 1 3 -21.7391 8.6957
9999 1 1 5 -21.7391 8.6957
10000 1 1 7 -21.7391 8.6957
10001 1 1 9 -21.7391 8.6957
10002 1 1 11 -21.7391 8.6957
10003 1 1 13 -21.7391 8.6957
10004 1 1 15 -21.7391 8.6957
10005 1 2 17 -21.7391 8.6957
10006 1 2 19 -21.7391 8.6957
10007 1 2 21 -21.7391 8.6957
10008 1 2 23 -21.7391 8.6957
10009 1 2 25 -21.7391 8.6957
10010 1 2 27 -21.7391 8.6957
10011 1 1 1 -19.5652 8.6957
10012 1 1 3 -19.5652 8.6957
10013 1 1 5 -19.5652 8.6957
10014 1 1 7 -19.5652 8.6957
10015 1 1 9 -19.5652 8.6957
10016 1 1 11 -19.5652 8.6957
10017 1 1 13 -19.5652 8.6957
10018 1 1 15 -19.5652 8.6957
10019 1 2 17 -19.5652 8.6957
10020 1 2 19 -19.5652 8.6957
10021 1 2 21 -19.5652 8.6957
10022 1 2 23 -19.5652 8.6957
10023 1 2 25 -19.5652 8.6957
10024 1 2 27 -19.5652 8.6957
10025 1 1 1 -17.3913 8.6957
10026 1 1 3 -17.3913 8.6957
10027 1 1 5 -17.3913 8.6957
10028 1 1 7 -17.3913 8.6957
10029 1 1 9 -17.3913 8.6957
10030 1 1 11 -17.3913 8.6957
10031 1 1 13 -17.3913 8.6957
10032 1 1 15 -17.3913 8.6957
10033 1 2 17 -17.3913 8.6957
10034 1 2 19 -17.3913 8.6957
10035 1 2 21 -17.3913 8.6957
10036 1 2 23 -17.3913 8.6957
10037 1 2 25 -17.3913 8.6957
10038 1 2 27 -17.3913 8.6957
10039 1 1 1 -15.2174 8.6957
10040 1 1 3 -15.2174 8.6957
10041 1 1 5 -15.2174 8.6957
10042 1 1 7 -15.2174 8.6957
10043 1 1 9 -15.2174 8.6957
10044 1 1 11 -15.2174 8.6957
10045 1 1 13 -15.2174 8.6957
10046 1 1 15 -15.2174 8.6957
10047 1 2 17 -15.2174 8.6957
10048 1 2 19 -15.2174 8.6957
10049 1 2 21 -15.2174 8.6957
10050 1 2 23 -15.2174 8.6957
10051 1 2 25 -15.2174 8.6957
10052 1 2 27 -15.2174 8.6957
10053 1 1 1 -13.0435 8.6957
10054 1 1 3 -13.0435 8.6957
10055 1 1 5 -13.0435 8.6957
10056 1 1 7 -13.0435 8.6957
10057 1 1 9 -13.0435 8.6957
10058 1 1 11 -13.0435 8.6957
10059 1 1 13 -13.0435 8.6957
10060 1 1 15 -13.0435 8.6957
10061 1 2 17 -13.0435 8.6957
10062 1 2 19 -13.0435 8.6957
10063 1 2 21 -13.0435 8.6957
10064 1 2 23 -13.0435 8.6957
10065 1 2 25 -13.0435 8.6957
10066 1 2 27 -13.0435 8.6957
10067 1 1 1 -10.8696 8.6957
10068 1 1 3 -10.8696 8.6957
10069 1 1 5 -10.8696 8.6957
10070 1 1 7 -10.8696 8.6957
10071 1 1 9 -10.8696 8.6957
10072 1 1 11 -10.8696 8.6957
10073 1 1 13 -10.8696 8.6957
10074 1 1 15 -10.8696 8.6957
10075 1 2 17 -10.8696 8.6957
10076 1 2 19 -10.8696 8.6957
10077 1 2 21 -10.8696 8.6957
10078 1 2 23 -10.8696 8.6957
10079 1 2 25 -10.8696 8.6957
10080 1 2 27 -10.8696 8.6957
10081 1 1 1 -8.6957 8.6957
10082 1 1 3 -8.6957 8.6957
10083 1 1 5 -8.6957 8.6957
10084 1 1 7 -8.6957 8.6957
10085 1 1 9 -8.6957 8.6957
10086 1 1 11 -8.6957 8.6957
10087 1 1 13 -8.6957 8.6957
10088 1 1 15 -8.6957 8.6957
10089 1 2 17 -8.6957 8.6957
10090 1 2 19 -8.6957 8.6957
10091 1 2 21 -8.6957 8.6957
10092 1 2 23 -8.6957 8.6957
10093 1 2 25 -8.6957 8.6957
10094 1 2 27 -8.6957 8.6957
10095 1 1 1 -6.5217 8.6957
10096 1 1 3 -6.5217 8.6957
10097 1 1 5 -6.5217 8.6957
10098 1 1 7 -6.5217 8.6957
10099 1 1 9 -6.5217 8.6957
10100 1 1 11 -6.5217 8.6957
10101 1 1 13 -6.5217 8.6957
10102 1 1 15 -6.5217 8.6957
10103 1 2 17 -6.5217 8.6957
10104 1 2 19 -6.5217 8.6957
10105 1 2 21 -6.5217 8.6957
10106 1 2 23 -6.5217 8.6957
10107 1 2 25 -6.5217 8.6957
10108 1 2 27 -6.5217 8.6957
10109 1 1 1 -4.3478 8.6957
10110 1 1 3 -4.3478 8.6957
10111 1 1 5 -4.3478 8.6957
10112 1 1 7 -4.3478 8.6957
10113 1 1 9 -4.3478 8.6957
10114 1 1 11 -4.3478 8.6957
10115 1 1 13 -4.3478 8.6957
10116 1 1 15 -4.3478 8.6957
10117 1 2 17 -4.3478 8.6957
10118 1 2 19 -4.3478 8.6957
10119 1 2 21 -4.3478 8.6957
10120 1 2 23 -4.3478 8.6957
10121 1 2 25 -4.3478 8.6957
10122 1 2 27 -4.3478 8.6957
10123 1 1 1 -2.1739 8.6957
10124 1 1 3 -2.1739 8.6957
10125 1 1 5 -2.1739 8.6957
10126 1 1 7 -2.1739 8.6957
10127 1 1 9 -2.1739 8.6957
10128 1 1 11 -2.1739 8.6957
10129 1 1 13 -2.1739 8.6957
10130 1 1 15 -2.1739 8.6957
10131 1 2 17 -2.1739 8.6957
10132 1 2 19 -2.1739 8.6957
10133 1 2 21 -2.1739 8.6957
10134 1 2 23 -2.1739 8.6957
10135 1 2 25 -2.1739 8.6957
10136 1 2 27 -2.1739 8.6957
10137 1 1 1 0 8.6957
10138 1 1 3 0 8.6957
10139 1 1 5 0 8.6957
10140 1 1 7 0 8.6957
10141 1 1 9 0 8.6957
10142 1 1 11 0 8.6957
10143 1 1 13 0 8.6957
10144 1 1 15 0 8.6957
10145 1 2 17 0 8.6957
10146 1 2 19 0 8.6957
10147 1 2 21 0 8.6957
10148 1 2 23 0 8.6957
10149 1 2 25 0 8.6957
10150 1 2 27 0 8.6957
10151 1 1 1 2.1739 8.6957
10152 1 1 3 2.1739 8.6957
10153 1 1 5 2.1739 8.6957
10154 1 1 7 2.1739 8.6957
10155 1 1 9 2.1739 8.6957
10156 1 1 11 2.1739 8.6957
10157 1 1 13 2.1739 8.6957
10158 1 1 15 2.1739 8.6957
10159 1 2 17 2.1739 8.6957
10160 1 2 19 2.1739 8.6957
10161 1 2 21 2.1739 8.6957
10162 1 2 23 2.1739 8.6957
10163 1 2 25 2.1739 8.6957
10164 1 2 27 2.1739 8.6957
10165 1 1 1 4.3478 8.6957
10166 1 1 3 4.3478 8.6957
10167 1 1 5 4.3478 8.6957
10168 1 1 7 4.3478 8.6957
10169 1 1 9 4.3478 8.6957
10170 1 1 11 4.3478 8.6957
10171 1 1 13 4.3478 8.6957
10172 1 1 15 4.3478 8.6957
10173 1 2 17 4.3478 8.6957
10174 1 2 19 4.3478 8.6957
10175 1 2 21 4.3478 8.6957
10176 1 2 23 4.3478 8.6957
10177 1 2 25 4.3478 8.6957
10178 1 2 27 4.3478 8.6957
10179 1 1 1 6.5217 8.6957
10180 1 1 3 6.5217 8.6957
10181 1 1 5 6.5217 8.6957
10182 1 1 7 6.5217 8.6957
10183 1 1 9 6.5217 8.6957
10184 1 1 11 6.5217 8.6957
10185 1 1 13 6.5217 8.6957
10186 1 1 15 6.5217 8.6957
10187 1 2 17 6.5217 8.6957
10188 1 2 19 6.5217 8.6957
10189 1 2 21 6.5217 8.6957
10190 1 2 23 6.5217 8.6957
10191 1 2 25 6.5217 8.6957
10192 1 2 27 6.5217 8.6957
10193 1 1 1 8.6957 8.6957
10194 1 1 3 8.6957 8.6957
10195 1 1 5 8.6957 8.6957
10196 1 1 7 8.6957 8.6957
10197 1 1 9 8.6957 8.6957
10198 1 1 11 8.6957 8.6957
10199 1 1 13 8.6957 8.6957
10200 1 1 15 8.6957 8.6957
10201 1 2 17 8.6957 8.6957
10202 1 2 19 8.6957 8.6957
10203 1 2 21 8.6957 8.6957
10204 1 2 23 8.6957 8.6957
10205 1 2 25 8.6957 8.6957
10206 1 2 27 8.6957 8.6957
10207 1 1 1 10.8696 8.6957
10208 1 1 3 10.8696 8.6957
10209 1 1 5 10.8696 8.6957
10210 1 1 7 10.8696 8.6957
10211 1 1 9 10.8696 8.6957
10212 1 1 11 10.8696 8.6957
10213 1 1 13 10.8696 8.6957
10214 1 1 15 10.8696 8.6957
10215 1 2 17 10.8696 8.6957
10216 1 2 19 10.8696 8.6957
10217 1 2 21 10.8696 8.6957
10218 1 2 23 10.8696 8.6957
10219 1 2 25 10.8696 8.6957
10220 1 2 27 10.8696 8.6957
10221 1 1 1 13.0435 8.6957
10222 1 1 3 13.0435 8.6957
10223 1 1 5 13.0435 8.6957
10224 1 1 7 13.0435 8.6957
10225 1 1 9 13.0435 8.6957
10226 1 1 11 13.0435 8.6957
10227 1 1 13 13.0435 8.6957
10228 1 1 15 13.0435 8.6957
10229 1 2 17 13.0435 8.6957
10230 1 2 19 13.0435 8.6957
10231 1 2 21 13.0435 8.6957
10232 1 2 23 13.0435 8.6957
10233 1 2 25 13.0435 8.6957
10234 1 2 27 13.0435 8.6957
10235 1 1 1 15.2174 8.6957
10236 1 1 3 15.2174 8.6957
10237 1 1 5 15.2174 8.6957
10238 1 1 7 15.2174 8.6957
10239 1 1 9 15.2174 8.6957
10240 1 1 11 15.2174 8.6957
10241 1 1 13 15.2174 8.6957
10242 1 1 15 15.2174 8.6957
10243 1 2 17 15.2174 8.6957
10244 1 2 19 15.2174 8.6957
10245 1 2 21 15.2174 8.6957
10246 1 2 23 15.2174 8.6957
10247 1 2 25 15.2174 8.6957
10248 1 2 27 15.2174 8.6957
10249 1 1 1 17.3913 8.6957
10250 1 1 3 17.3913 8.6957
10251 1 1 5 17.3913 8.6957
10252 1 1 7 17.3913 8.6957
10253 1 1 9 17.3913 8.6957
10254 1 1 11 17.3913 8.6957
10255 1 1 13 17.3913 8.6957
10256 1 1 15 17.3913 8.6957
10257 1 2 17 17.3913 8.6957
10258 1 2 19 17.3913 8.6957
10259 1 2 21 17.3913 8.6957
10260 1 2 23 17.3913 8.6957
10261 1 2 25 17.3913 8.6957
10262 1 2 27 17.3913 8.6957
10263 1 1 1 19.5652 8.6957
10264 1 1 3 19.5652 8.6957
10265 1 1 5 19.5652 8.6957
10266 1 1 7 19.5652 8.6957
10267 1 1 9 19.5652 8.6957
10268 1 1 11 19.5652 8.6957
10269 1 1 13 19.5652 8.6957
10270 1 1 15 19.5652 8.6957
10271 1 2 17 19.5652 8.6957
10272 1 2 19 19.5652 8.6957
10273 1 2 21 19.5652 8.6957
10274 1 2 23 19.5652 8.6957
10275 1 2 25 19.5652 8.6957
10276 1 2 27 19.5652 8.6957
10277 1 1 1 21.7391 8.6957
10278 1 1 3 21.7391 8.6957
10279 1 1 5 21.7391 8.6957
10280 1 1 7 21.7391 8.6957
10281 1 1 9 21.7391 8.6957
10282 1 1 11 21.7391 8.6957
10283 1 1 13 21.7391 8.6957
10284 1 1 15 21.7391 8.6957
10285 1 2 17 21.7391 8.6957
10286 1 2 19 21.7391 8.6957
10287 1 2 21 21.7391 8.6957
10288 1 2 23 21.7391 8.6957
10289 1 2 25 21.7391 8.6957
10290 1 2 27 21.7391 8.6957
10291 1 1 1 23.913 8.6957
10292 1 1 3 23.913 8.6957
10293 1 1 5 23.913 8.6957
10294 1 1 7 23.913 8.6957
10295 1 1 9 23.913 8.6957
10296 1 1 11 23.913 8.6957
10297 1 1 13 23.913 8.6957
10298 1 1 15 23.913 8.6957
10299 1 2 17 23.913 8.6957
10300 1 2 19 23.913 8.6957
10301 1 2 21 23.913 8.6957
10302 1 2 23 23.913 8.6957
10303 1 2 25 23.913 8.6957
10304 1 2 27 23.913 8.6957
10305 1 1 -27 -23.913 10.8696
10306 1 1 -25 -23.913 10.8696
10307 1 1 -23 -23.913 10.8696
10308 1 1 -21 -23.913 10.8696
10309 1 1 -19 -23.913 10.8696
10310 1 1 -17 -23.913 10.8696
10311 1 1 -15 -23.913 10.8696
10312 1 1 -13 -23.913 10.8696
10313 1 2 -11 -23.913 10.8696
10314 1 2 -9 -23.913 10.8696
10315 1 2 -7 -23.913 10.8696
10316 1 2 -5 -23.913 10.8696
10317 1 2 -3 -23.913 10.8696
10318 1 2 -1 -23.913 10.8696
10319 1 1 -27 -21.7391 10.8696
10320 1 1 -25 -21.7391 10.8696
10321 1 1 -23 -21.7391 10.8696
10322 1 1 -21 -21.7391 10.8696
10323 1 1 -19 -21.7391 10.8696
10324 1 1 -17 -21.7391 10.8696
10325 1 1 -15 -21.7391 10.8696
10326 1 1 -13 -21.7391 10.8696
10327 1 2 -11 -21.7391 10.8696
10328 1 2 -9 -21.7391 10.8696
10329 1 2 -7 -21.7391 10.8696
10330 1 2 -5 -21.7391 10.8696
10331 1 2 -3 -21.7391 10.8696
10332 1 2 -1 -21.7391 10.8696
10333 1 1 -27 -19.5652 10.8696
10334 1 1 -25 -19.5652 10.8696
10335 1 1 -23 -19.5652 10.8696
10336 1 1 -21 -19.5652 10.8696
10337 1 1 -19 -19.5652 10.8696
10338 1 1 -17 -19.5652 10.8696
10339 1 1 -15 -19.5652 10.8696
10340 1 1 -13 -19.5652 10.8696
10341 1 2 -11 -19.5652 10.8696
10342 1 2 -9 -19.5652 10.8696
10343 1 2 -7 -19.5652 10.8696
10344 1 2 -5 -19.5652 10.8696
10345 1 2 -3 -19.5652 10.8696
10346 1 2 -1 -19.5652 10.8696
10347 1 1 -27 -17.3913 10.8696
10348 1 1 -25 -17.3913 10.8696
10349 1 1 -23 -17.3913 10.8696
10350 1 1 -21 -17.3913 10.8696
10351 1 1 -19 -17.3913 10.8696
10352 1 1 -17 -17.3913 10.8696
10353 1 1 -15 -17.3913 10.8696
10354 1 1 -13 -17.3913 10.8696
10355 1 2 -11 -17.3913 10.8696
10356 1 2 -9 -17.3913 10.8696
10357 1 2 -7 -17.3913 10.8696
10358 1 2 -5 -17.3913 10.8696
10359 1 2 -3 -17.3913 10.8696
10360 1 2 -1 -17.3913 10.8696
10361 1 1 -27 -15.2174 10.8696
10362 1 1 -25 -15.2174 10.8696
10363 1 1 -23 -15.2174 10.8696
10364 1 1 -21 -15.2174 10.8696
10365 1 1 -19 -15.2174 10.8696
10366 1 1 -17 -15.2174 10.8696
10367 1 1 -15 -15.2174 10.8696
10368 1 1 -13 -15.2174 10.8696
10369 1 2 -11 -15.2174 10.8696
10370 1 2 -9 -15.2174 10.8696
10371 1 2 -7 -15.2174 10.8696
10372 1 2 -5 -15.2174 10.8696
10373 1 2 -3 -15.2174 10.8696
10374 1 2 -1 -15.2174 10.8696
10375 1 1 -27 -13.0435 10.8696
10376 1 1 -25 -13.0435 10.8696
10377 1 1 -23 -13.0435 10.8696
10378 1 1 -21 -13.0435 10.8696
10379 1 1 -19 -13.0435 10.8696
10380 1 1 -17 -13.0435 10.8696
10381 1 1 -15 -13.0435 10.8696
10382 1 1 -13 -13.0435 10.8696
10383 1 2 -11 -13.0435 10.8696
10384 1 2 -9 -13.0435 10.8696
10385 1 2 -7 -13.0435 10.8696
10386 1 2 -5 -13.0435 10.8696
10387 1 2 -3 -13.0435 10.8696
10388 1 2 -1 -13.0435 10.8696
10389 1 1 -27 -10.8696 10.8696
10390 1 1 -25 -10.8696 10.8696
10391 1 1 -23 -10.8696 10.8696
10392 1 1 -21 -10.8696 10.8696
10393 1 1 -19 -10.8696 10.8696
10394 1 1 -17 -10.8696 10.8696
10395 1 1 -15 -10.8696 10.8696
10396 1 1 -13 -10.8696 10.8696
10397 1 2 -11 -10.8696 10.8696
10398 1 2 -9 -10.8696 10.8696
10399 1 2 -7 -10.8696 10.8696
10400 1 2 -5 -10.8696 10.8696
10401 1 2 -3 -10.8696 10.8696
10402 1 2 -1 -10.8696 10.8696
10403 1 1 -27 -8.6957 10.8696
10404 1 1 -25 -8.6957 10.8696
10405 1 1 -23 -8.6957 10.8696
10406 1 1 -21 -8.6957 10.8696
10407 1 1 -19 -8.6957 10.8696
10408 1 1 -17 -8.6957 10.8696
10409 1 1 -15 -8.6957 10.8696
10410 1 1 -13 -8.6957 10.8696
10411 1 2 -11 -8.6957 10.8696
10412 1 2 -9 -8.6957 10.8696
10413 1 2 -7 -8.6957 10.8696
10414 1 2 -5 -8.6957 10.8696
10415 1 2 -3 -8.6957 10.8696
10416 1 2 -1 -8.6957 10.8696
10417 1 1 -27 -6.5217 10.8696
10418 1 1 -25 -6.5217 10.8696
10419 1 1 -23 -6.5217 10.8696
10420 1 1 -21 -6.5217 10.8696
10421 1 1 -19 -6.5217 10.8696
10422 1 1 -17 -6.5217 10.8696
10423 1 1 -15 -6.5217 10.8696
10424 1 1 -13 -6.5217 10.8696
10425 1 2 -11 -6.5217 10.8696
10426 1 2 -9 -6.5217 10.8696
10427 1 2 -7 -6.5217 10.8696
10428 1 2 -5 -6.5217 10.8696
10429 1 2 -3 -6.5217 10.8696
10430 1 2 -1 -6.5217 10.8696
10431 1 1 -27 -4.3478 10.8696
10432 1 1 -25 -4.3478 10.8696
10433 1 1 -23 -4.3478 10.8696
10434 1 1 -21 -4.3478 10.8696
10435 1 1 -19 -4.3478 10.8696
10436 1 1 -17 -4.3478 10.8696
10437 1 1 -15 -4.3478 10.8696
10438 1 1 -13 -4.3478 10.8696
10439 1 2 -11 -4.3478 10.8696
10440 1 2 -9 -4.3478 10.8696
10441 1 2 -7 -4.3478 10.8696
10442 1 2 -5 -4.3478 10.8696
10443 1 2 -3 -4.3478 10.8696
10444 1 2 -1 -4.3478 10.8696
10445 1 1 -27 -2.1739 10.8696
10446 1 1 -25 -2.1739 10.8696
10447 1 1 -23 -2.1739 10.8696
10448 1 1 -21 -2.1739 10.8696
10449 1 1 -19 -2.1739 10.8696
10450 1 1 -17 -2.1739 10.8696
10451 1 1 -15 -2.1739 10.8696
10452 1 1 -13 -2.1739 10.8696
10453 1 2 -11 -2.1739 10.8696
10454 1 2 -9 -2.1739 10.8696
10455 1 2 -7 -2.1739 10.8696
10456 1 2 -5 -2.1739 10.8696
10457 1 2 -3 -2.1739 10.8696
10458 1 2 -1 -2.1739 10.8696
10459 1 1 -27 0 10.8696
10460 1 1 -25 0 10.8696
10461 1 1 -23 0 10.8696
10462 1 1 -21 0 10.8696
10463 1 1 -19 0 10.8696
10464 1 1 -17 0 10.8696
10465 1 1 -15 0 10.8696
10466 1 1 -13 0 10.8696
10467 1 2 -11 0 10.8696
10468 1 2 -9 0 10.8696
10469 1 2 -7 0 10.8696
10470 1 2 -5 0 10.8696
10471 1 2 -3 0 10.8696
10472 1 2 -1 0 10.8696
10473 1 1 -27 2.1739 10.8696
10474 1 1 -25 2.1739 10.8696
10475 1 1 -23 2.1739 10.8696
10476 1 1 -21 2.1739 10.8696
10477 1 1 -19 2.1739 10.8696
10478 1 1 -17 2.1739 10.8696
10479 1 1 -15 2.1739 10.8696
10480 1 1 -13 2.1739 10.8696
10481 1 2 -11 2.1739 10.8696
10482 1 2 -9 2.1739 10.8696
10483 1 2 -7 2.1739 10.8696
10484 1 2 -5 2.1739 10.8696
10485 1 2 -3 2.1739 10.8696
10486 1 2 -1 2.1739 10.8696
10487 1 1 -27 4.3478 10.8696
10488 1 1 -25 4.3478 10.8696
10489 1 1 -23 4.3478 10.8696
10490 1 1 -21 4.3478 10.8696
10491 1 1 -19 4.3478 10.8696
10492 1 1 -17 4.3478 10.8696
10493 1 1 -15 4.3478 10.8696
10494 1 1 -13 4.3478 10.8696
10495 1 2 -11 4.3478 10.8696
10496 1 2 -9 4.3478 10.8696
10497 1 2 -7 4.3478 10.8696
10498 1 2 -5 4.3478 10.8696
10499 1 2 -3 4.3478 10.8696
10500 1 2 -1 4.3478 10.8696
10501 1 1 -27 6.5217 10.8696
10502 1 1 -25 6.5217 10.8696
10503 1 1 -23 6.5217 10.8696
10504 1 1 -21 6.5217 10.8696
10505 1 1 -19 6.5217 10.8696
10506 1 1 -17 6.5217 10.8696
10507 1 1 -15 6.5217 10.8696
10508 1 1 -13 6.5217 10.8696
10509 1 2 -11 6.5217 10.8696
10510 1 2 -9 6.5217 10.8696
10511 1 2 -7 6.5217 10.8696
10512 1 2 -5 6.5217 10.8696
10513 1 2 -3 6.5217 10.8696
10514 1 2 -1 6.5217 10.8696
10515 1 1 -27 8.6957 10.8696
10516 1 1 -25 8.6957 10.8696
10517 1 1 -23 8.6957 10.8696
10518 1 1 -21 8.6957 10.8696
10519 1 1 -19 8.6957 10.8696
10520 1 1 -17 8.6957 10.8696
10521 1 1 -15 8.6957 10.8696
10522 1 1 -13 8.6957 10.8696
10523 1 2 -11 8.6957 10.8696
10524 1 2 -9 8.6957 10.8696
10525 1 2 -7 8.6957 10.8696
10526 1 2 -5 8.6957 10.8696
10527 1 2 -3 8.6957 10.8696
10528 1 2 -1 8.6957 10.8696
10529 1 1 -27 10.8696 10.8696
10530 1 1 -25 10.8696 10.8696
10531 1 1 -23 10.8696 10.8696
10532 1 1 -21 10.8696 10.8696
10533 1 1 -19 10.8696 10.8696
10534 1 1 -17 10.8696 10.8696
10535 1 1 -15 10.8696 10.8696
10536 1 1 -13 10.8696 10.8696
10537 1 2 -11 10.8696 10.8696
10538 1 2 -9 10.8696 10.8696
10539 1 2 -7 10.8696 10.8696
10540 1 2 -5 10.8696 10.8696
10541 1 2 -3 10.8696 10.8696
10542 1 2 -1 10.8696 10.8696
10543 1 1 -27 13.0435 10.8696
10544 1 1 -25 13.0435 10.8696
10545 1 1 -23 13.0435 10.8696
10546 1 1 -21 13.0435 10.8696
10547 1 1 -19 13.0435 10.8696
10548 1 1 -17 13.0435 10.8696
10549 1 1 -15 13.0435 10.8696
10550 1 1 -13 13.0435 10.8696
10551 1 2 -11 13.0435 10.8696
10552 1 2 -9 13.0435 10.8696
10553 1 2 -7 13.0435 10.8696
10554 1 2 -5 13.0435 10.8696
10555 1 2 -3 13.0435 10.8696
10556 1 2 -1 13.0435 10.8696
10557 1 1 -27 15.2174 10.8696
10558 1 1 -25 15.2174 10.8696
10559 1 1 -23 15.2174 10.8696
10560 1 1 -21 15.2174 10.8696
10561 1 1 -19 15.2174 10.8696
10562 1 1 -17 15.2174 10.8696
10563 1 1 -15 15.2174 10.8696
10564 1 1 -13 15.2174 10.8696
10565 1 2 -11 15.2174 10.8696
10566 1 2 -9 15.2174 10.8696
10567 1 2 -7 15.2174 10.8696
10568 1 2 -5 15.2174 10.8696
10569 1 2 -3 15.2174 10.8696
10570 1 2 -1 15.2174 10.8696
10571 1 1 -27 17.3913 10.8696
10572 1 1 -25 17.3913 10.8696
10573 1 1 -23 17.3913 10.8696
10574 1 1 -21 17.3913 10.8696
10575 1 1 -19 17.3913 10.8696
10576 1 1 -17 17.3913 10.8696
10577 1 1 -15 17.3913 10.8696
10578 1 1 -13 17.3913 10.8696
10579 1 2 -11 17.3913 10.8696
10580 1 2 -9 17.3913 10.8696
10581 1 2 -7 17.3913 10.8696
10582 1 2 -5 17.3913 10.8696
10583 1 2 -3 17.3913 10.8696
10584 1 2 -1 17.3913 10.8696
10585 1 1 -27 19.5652 10.8696
10586 1 1 -25 19.5652 10.8696
10587 1 1 -23 19.5652 10.8696
10588 1 1 -21 19.5652 10.8696
10589 1 1 -19 19.5652 10.8696
10590 1 1 -17 19.5652 10.8696
10591 1 1 -15 19.5652 10.8696
10592 1 1 -13 19.5652 10.8696
10593 1 2 -11 19.5652 10.8696
10594 1 2 -9 19.5652 10.8696
10595 1 2 -7 19.5652 10.8696
10596 1 2 -5 19.5652 10.8696
10597 1 2 -3 19.5652 10.8696
10598 1 2 -1 19.5652 10.8696
10599 1 1 -27 21.7391 10.8696
10600 1 1 -25 21.7391 10.8696
10601 1 1 -23 21.7391 10.8696
10602 1 1 -21 21.7391 10.8696
10603 1 1 -19 21.7391 10.8696
10604 1 1 -17 21.7391 10.8696
10605 1 1 -15 21.7391 10.8696
10606 1 1 -13 21.7391 10.8696
10607 1 2 -11 21.7391 10.8696
10608 1 2 -9 21.7391 10.8696
10609 1 2 -7 21.7391 10.8696
10610 1 2 -5 21.7391 10.8696
10611 1 2 -3 21.7391 10.8696
10612 1 2 -1 21.7391 10.8696
10613 1 1 -27 23.913 10.8696
10614 1 1 -25 23.913 10.8696
10615 1 1 -23 23.913 10.8696
10616 1 1 -21 23.913 10.8696
10617 1 1 -19 23.913 10.8696
10618 1 1 -17 23.913 10.8696
10619 1 1 -15 23.913 10.8696
10620 1 1 -13 23.913 10.8696
10621 1 2 -11 23.913 10.8696
10622 1 2 -9 23.913 10.8696
10623 1 2 -7 23.913 10.8696
10624 1 2 -5 23.913 10.8696
10625 1 2 -3 23.913 10.8696
10626 1 2 -1 23.913 10.8696
10627 1 1 1 -23.913 10.8696
10628 1 1 3 -23.913 10.8696
10629 1 1 5 -23.913 10.8696
10630 1 1 7 -23.913 10.8696
10631 1 1 9 -23.913 10.8696
10632 1 1 11 -23.913 10.8696
10633 1 1 13 -23.913 10.8696
10634 1 1 15 -23.913 10.8696
10635 1 2 17 -23.913 10.8696
10636 1 2 19 -23.913 10.8696
10637 1 2 21 -23.913 10.8696
10638 1 2 23 -23.913 10.8696
10639 1 2 25 -23.913 10.8696
10640 1 2 27 -23.913 10.8696
10641 1 1 1 -21.7391 10.8696
10642 1 1 3 -21.7391 10.8696
10643 1 1 5 -21.7391 10.8696
10644 1 1 7 -21.7391 10.8696
10645 1 1 9 -21.7391 10.8696
10646 1 1 11 -21.7391 10.8696
10647 1 1 13 -21.7391 10.8696
10648 1 1 15 -21.7391 10.8696
10649 1 2 17 -21.7391 10.8696
10650 1 2 19 -21.7391 10.8696
10651 1 2 21 -21.7391 10.8696
10652 1 2 23 -21.7391 10.8696
10653 1 2 25 -21.7391 10.8696
10654 1 2 27 -21.7391 10.8696
10655 1 1 1 -19.5652 10.8696
10656 1 1 3 -19.5652 10.8696
10657 1 1 5 -19.5652 10.8696
10658 1 1 7 -19.5652 10.8696
10659 1 1 9 -19.5652 10.8696
10660 1 1 11 -19.5652 10.8696
10661 1 1 13 -19.5652 10.8696
10662 1 1 15 -19.5652 10.8696
10663 1 2 17 -19.5652 10.8696
10664 1 2 19 -19.5652 10.8696
10665 1 2 21 -19.5652 10.8696
10666 1 2 23 -19.5652 10.8696
10667 1 2 25 -19.5652 10.8696
10668 1 2 27 -19.5652 10.8696
10669 1 1 1 -17.3913 10.8696
10670 1 1 3 -17.3913 10.8696
10671 1 1 5 -17.3913 10.8696
10672 1 1 7 -17.3913 10.8696
10673 1 1 9 -17.3913 10.8696
10674 1 1 11 -17.3913 10.8696
10675 1 1 13 -17.3913 10.8696
10676 1 1 15 -17.3913 10.8696
10677 1 2 17 -17.3913 10.8696
10678 1 2 19 -17.3913 10.8696
10679 1 2 21 -17.3913 10.8696
10680 1 2 23 -17.3913 10.8696
10681 1 2 25 -17.3913 10.8696
10682 1 2 27 -17.3913 10.8696
10683 1 1 1 -15.2174 10.8696
10684 1 1 3 -15.2174 10.8696
10685 1 1 5 -15.2174 10.8696
10686 1 1 7 -15.2174 10.8696
10687 1 1 9 -15.2174 10.8696
10688 1 1 11 -15.2174 10.8696
10689 1 1 13 -15.2174 10.8696
10690 1 1 15 -15.2174 10.8696
10691 1 2 17 -15.2174 10.8696
10692 1 2 19 -15.2174 10.8696
10693 1 2 21 -15.2174 10.8696
10694 1 2 23 -15.2174 10.8696
10695 1 2 25 -15.2174 10.8696
10696 1 2 27 -15.2174 10.8696
10697 1 1 1 -13.0435 10.8696
10698 1 1 3 -13.0435 10.8696
10699 1 1 5 -13.0435 10.8696
10700 1 1 7 -13.0435 10.8696
10701 1 1 9 -13.0435 10.8696
10702 1 1 11 -13.0435 10.8696
10703 1 1 13 -13.0435 10.8696
10704 1 1 15 -13.0435 10.8696
10705 1 2 17 -13.0435 10.8696
10706 1 2 19 -13.0435 10.8696
10707 1 2 21 -13.0435 10.8696
10708 1 2 23 -13.0435 10.8696
10709 1 2 25 -13.0435 10.8696
10710 1 2 27 -13.0435 10.8696
10711 1 1 1 -10.8696 10.8696
10712 1 1 3 -10.8696 10.8696
10713 1 1 5 -10.8696 10.8696
10714 1 1 7 -10.8696 10.8696
10715 1 1 9 -10.8696 10.8696
10716 1 1 11 -10.8696 10.8696
10717 1 1 13 -10.8696 10.8696
10718 1 1 15 -10.8696 10.8696
10719 1 2 17 -10.8696 10.8696
10720 1 2 19 -10.8696 10.8696
10721 1 2 21 -10.8696 10.8696
10722 1 2 23 -10.8696 10.8696
10723 1 2 25 -10.8696 10.8696
10724 1 2 27 -10.8696 10.8696
10725 1 1 1 -8.6957 10.8696
10726 1 1 3 -8.6957 10.8696
10727 1 1 5 -8.6957 10.8696
10728 1 1 7 -8.6957 10.8696
10729 1 1 9 -8.6957 10.8696
10730 1 1 11 -8.6957 10.8696
10731 1 1 13 -8.6957 10.8696
10732 1 1 15 -8.6957 10.8696
10733 1 2 17 -8.6957 10.8696
10734 1 2 19 -8.6957 10.8696
10735 1 2 21 -8.6957 10.8696
10736 1 2 23 -8.6957 10.8696
10737 1 2 25 -8.6957 10.8696
10738 1 2 27 -8.6957 10.8696
10739 1 1 1 -6.5217 10.8696
10740 1 1 3 -6.5217 10.8696
10741 1 1 5 -6.5217 10.8696
10742 1 1 7 -6.5217 10.8696
10743 1 1 9 -6.5217 10.8696
10744 1 1 11 -6.5217 10.8696
10745 1 1 13 -6.5217 10.8696
10746 1 1 15 -6.5217 10.8696
10747 1 2 17 -6.5217 10.8696
10748 1 2 19 -6.5217 10.8696
10749 1 2 21 -6.5217 10.8696
10750 1 2 23 -6.5217 10.8696
10751 1 2 25 -6.5217 10.8696
10752 1 2 27 -6.5217 10.8696
10753 1 1 1 -4.3478 10.8696
10754 1 1 3 -4.3478 10.8696
10755 1 1 5 -4.3478 10.8696
10756 1 1 7 -4.3478 10.8696
10757 1 1 9 -4.3478 10.8696
10758 1 1 11 -4.3478 10.8696
10759 1 1 13 -4.3478 10.8696
10760 1 1 15 -4.3478 10.8696
10761 1 2 17 -4.3478 10.8696
10762 1 2 19 -4.3478 10.8696
10763 1 2 21 -4.3478 10.8696
10764 1 2 23 -4.3478 10.8696
10765 1 2 25 -4.3478 10.8696
10766 1 2 27 -4.3478 10.8696
10767 1 1 1 -2.1739 10.8696
10768 1 1 3 -2.1739 10.8696
10769 1 1 5 -2.1739 10.8696
10770 1 1 7 -2.1739 10.8696
10771 1 1 9 -2.1739 10.8696
10772 1 1 11 -2.1739 10.8696
10773 1 1 13 -2.1739 10.8696
10774 1 1 15 -2.1739 10.8696
10775 1 2 17 -2.1739 10.8696
10776 1 2 19 -2.1739 10.8696
10777 1 2 21 -2.1739 10.8696
10778 1 2 23 -2.1739 10.8696
10779 1 2 25 -2.1739 10.8696
10780 1 2 27 -2.1739 10.8696
10781 1 1 1 0 10.8696
10782 1 1 3 0 10.8696
10783 1 1 5 0 10.8696
10784 1 1 7 0 10.8696
10785 1 1 9 0 10.8696
10786 1 1 11 0 10.8696
10787 1 1 13 0 10.8696
10788 1 1 15 0 10.8696
10789 1 2 17 0 10.8696
10790 1 2 19 0 10.8696
10791 1 2 21 0 10.8696
10792 1 2 23 0 10.8696
10793 1 2 25 0 10.8696
10794 1 2 27 0 10.8696
10795 1 1 1 2.1739 10.8696
10796 1 1 3 2.1739 10.8696
10797 1 1 5 2.1739 10.8696
10798 1 1 7 2.1739 10.8696
10799 1 1 9 2.1739 10.8696
10800 1 1 11 2.1739 10.8696
10801 1 1 13 2.1739 10.8696
10802 1 1 15 2.1739 10.8696
10803 1 2 17 2.1739 10.8696
10804 1 2 19 2.1739 10.8696
10805 1 2 21 2.1739 10.8696
10806 1 2 23 2.1739 10.8696
10807 1 2 25 2.1739 10.8696
10808 1 2 27 2.1739 10.8696
10809 1 1 1 4.3478 10.8696
10810 1 1 3 4.3478 10.8696
10811 1 1 5 4.3478 10.8696
10812 1 1 7 4.3478 10.8696
10813 1 1 9 4.3478 10.8696
10814 1 1 11 4.3478 10.8696
10815 1 1 13 4.3478 10.8696
10816 1 1 15 4.3478 10.8696
10817 1 2 17 4.3478 10.8696
10818 1 2 19 4.3478 10.8696
10819 1 2 21 4.3478 10.8696
10820 1 2 23 4.3478 10.8696
10821 1 2 25 4.3478 10.8696
10822 1 2 27 4.3478 10.8696
10823 1 1 1 6.5217 10.8696
10824 1 1 3 6.5217 10.8696
10825 1 1 5 6.5217 10.8696
10826 1 1 7 6.5217 10.8696
10827 1 1 9 6.5217 10.8696
10828 1 1 11 6.5217 10.8696
10829 1 1 13 6.5217 10.8696
10830 1 1 15 6.5217 10.8696
10831 1 2 17 6.5217 10.8696
10832 1 2 19 6.5217 10.8696
10833 1 2 21 6.5217 10.8696
10834 1 2 23 6.5217 10.8696
10835 1 2 25 6.5217 10.8696
10836 1 2 27 6.5217 10.8696
10837 1 1 1 8.6957 10.8696
10838 1 1 3 8.6957 10.8696
10839 1 1 5 8.6957 10.8696
10840 1 1 7 8.6957 10.8696
10841 1 1 9 8.6957 10.8696
10842 1 1 11 8.6957 10.8696
10843 1 1 13 8.6957 10.8696
10844 1 1 15 8.6957 10.8696
10845 1 2 17 8.6957 10.8696
10846 1 2 19 8.6957 10.8696
10847 1 2 21 8.6957 10.8696
10848 1 2 23 8.6957 10.8696
10849 1 2 25 8.6957 10.8696
10850 1 2 27 8.6957 10.8696
10851 1 1 1 10.8696 10.8696
10852 1 1 3 10.8696 10.8696
10853 1 1 5 10.8696 10.8696
10854 1 1 7 10.8696 10.8696
10855 1 1 9 10.8696 10.8696
10856 1 1 11 10.8696 10.8696
10857 1 1 13 10.8696 10.8696
10858 1 1 15 10.8696 10.8696
10859 1 2 17 10.8696 10.8696
10860 1 2 19 10.8696 10.8696
10861 1 2 21 10.8696 10.8696
10862 1 2 23 10.8696 10.8696
10863 1 2 25 10.8696 10.8696
10864 1 2 27 10.8696 10.8696
10865 1 1 1 13.0435 10.8696
10866 1 1 3 13.0435 10.8696
10867 1 1 5 13.0435 10.8696
10868 1 1 7 13.0435 10.8696
10869 1 1 9 13.0435 10.8696
10870 1 1 11 13.0435 10.8696
10871 1 1 13 13.0435 10.8696
10872 1 1 15 13.0435 10.8696
10873 1 2 17 13.0435 10.8696
10874 1 2 19 13.0435 10.8696
10875 1 2 21 13.0435 10.8696
10876 1 2 23 13.0435 10.8696
10877 1 2 25 13.0435 10.8696
10878 1 2 27 13.0435 10.8696
10879 1 1 1 15.2174 10.8696
10880 1 1 3 15.2174 10.8696
10881 1 1 5 15.2174 10.8696
10882 1 1 7 15.2174 10.8696
10883 1 1 9 15.2174 10.8696
10884 1 1 11 15.2174 10.8696
10885 1 1 13 15.2174 10.8696
10886 1 1 15 15.2174 10.8696
10887 1 2 17 15.2174 10.8696
10888 1 2 19 15.2174 10.8696
10889 1 2 21 15.2174 10.8696
10890 1 2 23 15.2174 10.8696
10891 1 2 25 15.2174 10.8696
10892 1 2 27 15.2174 10.8696
10893 1 1 1 17.3913 10.8696
10894 1 1 3 17.3913 10.8696
10895 1 1 5 17.3913 10.8696
10896 1 1 7 17.3913 10.8696
10897 1 1 9 17.3913 10.8696
10898 1 1 11 17.3913 10.8696
10899 1 1 13 17.3913 10.8696
10900 1 1 15 17.3913 10.8696
10901 1 2 17 17.3913 10.8696
10902 1 2 19 17.3913 10.8696
10903 1 2 21 17.3913 10.8696
10904 1 2 23 17.3913 10.8696
10905 1 2 25 17.3913 10.8696
10906 1 2 27 17.3913 10.8696
10907 1 1 1 19.5652 10.8696
10908 1 1 3 19.5652 10.8696
10909 1 1 5 19.5652 10.8696
10910 1 1 7 19.5652 10.8696
10911 1 1 9 19.5652 10.8696
10912 1 1 11 19.5652 10.8696
10913 1 1 13 19.5652 10.8696
10914 1 1 15 19.5652 10.8696
10915 1 2 17 19.5652 10.8696
10916 1 2 19 19.5652 10.8696
10917 1 2 21 19.5652 10.8696
10918 1 2 23 19.5652 10.8696
10919 1 2 25 19.5652 10.8696
10920 1 2 27 19.5652 10.8696
10921 1 1 1 21.7391 10.8696
10922 1 1 3 21.7391 10.8696
10923 1 1 5 21.7391 10.8696
10924 1 1 7 21.7391 10.8696
10925 1 1 9 21.7391 10.8696
10926 1 1 11 21.7391 10.8696
10927 1 1 13 21.7391 10.8696
10928 1 1 15 21.7391 10.8696
10929 1 2 17 21.7391 10.8696
10930 1 2 19 21.7391 10.8696
10931 1 2 21 21.7391 10.8696
10932 1 2 23 21.7391 10.8696
10933 1 2 25 21.7391 10.8696
10934 1 2 27 21.7391 10.8696
10935 1 1 1 23.913 10.8696
10936 1 1 3 23.913 10.8696
10937 1 1 5 23.913 10.8696
10938 1 1 7 23.913 10.8696
10939 1 1 9 23.913 10.8696
10940 1 1 11 23.913 10.8696
10941 1 1 13 23.913 10.8696
10942 1 1 15 23.913 10.8696
10943 1 2 17 23.913 10.8696
10944 1 2 19 23.913 10.8696
10945 1 2 21 23.913 10.8696
10946 1 2 23 23.913 10.8696
10947 1 2 25 23.913 10.8696
10948 1 2 27 23.913 10.8696
10949 1 1 -27 -23.913 13.0435
10950 1 1 -25 -23.913 13.0435
10951 1 1 -23 -23.913 13.0435
10952 1 1 -21 -23.913 13.0435
10953 1 1 -19 -23.913 13.0435
10954 1 1 -17 -23.913 13.0435
10955 1 1 -15 -23.913 13.0435
10956 1 1 -13 -23.913 13.0435
10957 1 2 -11 -23.913 13.0435
10958 1 2 -9 -23.913 13.0435
10959 1 2 -7 -23.913 13.0435
10960 1 2 -5 -23.913 13.0435
10961 1 2 -3 -23.913 13.0435
10962 1 2 -1 -23.913 13.0435
10963 1 1 -27 -21.7391 13.0435
10964 1 1 -25 -21.7391 13.0435
10965 1 1 -23 -21.7391 13.0435
10966 1 1 -21 -21.7391 13.0435
10967 1 1 -19 -21.7391 13.0435
10968 1 1 -17 -21.7391 13.0435
10969 1 1 -15 -21.7391 13.0435
10970 1 1 -13 -21.7391 13.0435
10971 1 2 -11 -21.7391 13.0435
10972 1 2 -9 -21.7391 13.0435
10973 1 2 -7 -21.7391 13.0435
10974 1 2 -5 -21.7391 13.0435
10975 1 2 -3 -21.7391 13.0435
10976 1 2 -1 -21.7391 13.0435
10977 1 1 -27 -19.5652 13.0435
10978 1 1 -25 -19.5652 13.0435
10979 1 1 -23 -19.5652 13.0435
10980 1 1 -21 -19.5652 13.0435
10981 1 1 -19 -19.5652 13.0435
10982 1 1 -17 -19.5652 13.0435
10983 1 1 -15 -19.5652 13.0435
10984 1 1 -13 -19.5652 13.0435
10985 1 2 -11 -19.5652 13.0435
10986 1 2 -9 -19.5652 13.0435
10987 1 2 -7 -19.5652 13.0435
10988 1 2 -5 -19.5652 13.0435
10989 1 2 -3 -19.5652 13.0435
10990 1 2 -1 -19.5652 13.0435
10991 1 1 -27 -17.3913 13.0435
10992 1 1 -25 -17.3913 13.0435
10993 1 1 -23 -17.3913 13.0435
10994 1 1 -21 -17.3913 13.0435
10995 1 1 -19 -17.3913 13.0435
10996 1 1 -17 -17.3913 13.0435
10997 1 1 -15 -17.3913 13.0435
10998 1 1 -13 -17.3913 13.0435
10999 1 2 -11 -17.3913 13.0435
11000 1 2 -9 -17.3913 13.0435
11001 1 2 -7 -17.3913 13.0435
11002 1 2 -5 -17.3913 13.0435
11003 1 2 -3 -17.3913 13.0435
11004 1 2 -1 -17.3913 13.0435
11005 1 1 -27 -15.2174 13.0435
11006 1 1 -25 -15.2174 13.0435
11007 1 1 -23 -15.2174 13.0435
11008 1 1 -21 -15.2174 13.0435
11009 1 1 -19 -15.2174 13.0435
11010 1 1 -17 -15.2174 13.0435
11011 1 1 -15 -15.2174 13.0435
11012 1 1 -13 -15.2174 13.0435
11013 1 2 -11 -15.2174 13.0435
11014 1 2 -9 -15.2174 13.0435
11015 1 2 -7 -15.2174 13.0435
11016 1 2 -5 -15.2174 13.0435
11017 1 2 -3 -15.2174 13.0435
11018 1 2 -1 -15.2174 13.0435
11019 1 1 -27 -13.0435 13.0435
11020 1 1 -25 -13.0435 13.0435
11021 1 1 -23 -13.0435 13.0435
11022 1 1 -21 -13.0435 13.0435
11023 1 1 -19 -13.0435 13.0435
11024 1 1 -17 -13.0435 13.0435
11025 1 1 -15 -13.0435 13.0435
11026 1 1 -13 -13.0435 13.0435
11027 1 2 -11 -13.0435 13.0435
11028 1 2 -9 -13.0435 13.0435
11029 1 2 -7 -13.0435 13.0435
11030 1 2 -5 -13.0435 13.0435
11031 1 2 -3 -13.0435 13.0435
11032 1 2 -1 -13.0435 13.0435
11033 1 1 -27 -10.8696 13.0435
11034 1 1 -25 -10.8696 13.0435
11035 1 1 -23 -10.8696 13.0435
11036 1 1 -21 -10.8696 13.0435
11037 1 1 -19 -10.8696 13.0435
11038 1 1 -17 -10.8696 13.0435
11039 1 1 -15 -10.8696 13.0435
11040 1 1 -13 -10.8696 13.0435
11041 1 2 -11 -10.8696 13.0435
11042 1 2 -9 -10.8696 13.0435
11043 1 2 -7 -10.8696 13.0435
11044 1 2 -5 -10.8696 13.0435
11045 1 2 -3 -10.8696 13.0435
11046 1 2 -1 -10.8696 13.0435
11047 1 1 -27 -8.6957 13.0435
11048 1 1 -25 -8.6957 13.0435
11049 1 1 -23 -8.6957 13.0435
11050 1 1 -21 -8.6957 13.0435
11051 1 1 -19 -8.6957 13.0435
11052 1 1 -17 -8.6957 13.0435
11053 1 1 -15 -8.6957 13.0435
11054 1 1 -13 -8.6957 13.0435
11055 1 2 -11 -8.6957 13.0435
11056 1 2 -9 -8.6957 13.0435
11057 1 2 -7 -8.6957 13.0435
11058 1 2 -5 -8.6957 13.0435
11059 1 2 -3 -8.6957 13.0435
11060 1 2 -1 -8.6957 13.0435
11061 1 1 -27 -6.5217 13.0435
11062 1 1 -25 -6.5217 13.0435
11063 1 1 -23 -6.5217 13.0435
11064 1 1 -21 -6.5217 13.0435
11065 1 1 -19 -6.5217 13.0435
11066 1 1 -17 -6.5217 13.0435
11067 1 1 -15 -6.5217 13.0435
11068 1 1 -13 -6.5217 13.0435
11069 1 2 -11 -6.5217 13.0435
11070 1 2 -9 -6.5217 13.0435
11071 1 2 -7 -6.5217 13.0435
11072 1 2 -5 -6.5217 13.0435
11073 1 2 -3 -6.5217 13.0435
11074 1 2 -1 -6.5217 13.0435
11075 1 1 -27 -4.3478 13.0435
11076 1 1 -25 -4.3478 13.0435
11077 1 1 -23 -4.3478 13.0435
11078 1 1 -21 -4.3478 13.0435
11079 1 1 -19 -4.3478 13.0435
11080 1 1 -17 -4.3478 13.0435
11081 1 1 -15 -4.3478 13.0435
11082 1 1 -13 -4.3478 13.0435
11083 1 2 -11 -4.3478 13.0435
11084 1 2 -9 -4.3478 13.0435
11085 1 2 -7 -4.3478 13.0435
11086 1 2 -5 -4.3478 13.0435
11087 1 2 -3 -4.3478 13.0435
11088 1 2 -1 -4.3478 13.0435
11089 1 1 -27 -2.1739 13.0435
11090 1 1 -25 -2.1739 13.0435
11091 1 1 -23 -2.1739 13.0435
11092 1 1 -21 -2.1739 13.0435
11093 1 1 -19 -2.1739 13.0435
11094 1 1 -17 -2.1739 13.0435
11095 1 1 -15 -2.1739 13.0435
11096 1 1 -13 -2.1739 13.0435
11097 1 2 -11 -2.1739 13.0435
11098 1 2 -9 -2.1739 13.0435
11099 1 2 -7 -2.1739 13.0435
11100 1 2 -5 -2.1739 13.0435
11101 1 2 -3 -2.1739 13.0435
11102 1 2 -1 -2.1739 13.0435
11103 1 1 -27 0 13.0435
11104 1 1 -25 0 13.0435
11105 1 1 -23 0 13.0435
11106 1 1 -21 0 13.0435
11107 1 1 -19 0 13.0435
11108 1 1 -17 0 13.0435
11109 1 1 -15 0 13.0435
11110 1 1 -13 0 13.0435
11111 1 2 -11 0 13.0435
11112 1 2 -9 0 13.0435
11113 1 2 -7 0 13.0435
11114 1 2 -5 0 13.0435
11115 1 2 -3 0 13.0435
11116 1 2 -1 0 13.0435
11117 1 1 -27 2.1739 13.0435
11118 1 1 -25 2.1739 13.0435
11119 1 1 -23 2.1739 13.0435
11120 1 1 -21 2.1739 13.0435
11121 1 1 -19 2.1739 13.0435
11122 1 1 -17 2.1739 13.0435
11123 1 1 -15 2.1739 13.0435
11124 1 1 -13 2.1739 13.0435
11125 1 2 -11 2.1739 13.0435
11126 1 2 -9 2.1739 13.0435
11127 1 2 -7 2.1739 13.0435
11128 1 2 -5 2.1739 13.0435
11129 1 2 -3 2.1739 13.0435
11130 1 2 -1 2.1739 13.0435
11131 1 1 -27 4.3478 13.0435
11132 1 1 -25 4.3478 13.0435
11133 1 1 -23 4.3478 13.0435
11134 1 1 -21 4.3478 13.0435
11135 1 1 -19 4.3478 13.0435
11136 1 1 -17 4.3478 13.0435
11137 1 1 -15 4.3478 13.0435
11138 1 1 -13 4.3478 13.0435
11139 1 2 -11 4.3478 13.0435
11140 1 2 -9 4.3478 13.0435
11141 1 2 -7 4.3478 13.0435
11142 1 2 -5 4.3478 13.0435
11143 1 2 -3 4.3478 13.0435
11144 1 2 -1 4.3478 13.0435
11145 1 1 -27 6.5217 13.0435
11146 1 1 -25 6.5217 13.0435
11147 1 1 -23 6.5217 13.0435
11148 1 1 -21 6.5217 13.0435
11149 1 1 -19 6.5217 13.0435
11150 1 1 -17 6.5217 13.0435
11151 1 1 -15 6.5217 13.0435
11152 1 1 -13 6.5217 13.0435
11153 1 2 -11 6.5217 13.0435
11154 1 2 -9 6.5217 13.0435
11155 1 2 -7 6.5217 13.0435
11156 1 2 -5 6.5217 13.0435
11157 1 2 -3 6.5217 13.0435
11158 1 2 -1 6.5217 13.0435
11159 1 1 -27 8.6957 13.0435
11160 1 1 -25 8.6957 13.0435
11161 1 1 -23 8.6957 13.0435
11162 1 1 -21 8.6957 13.0435
11163 1 1 -19 8.6957 13.0435
11164 1 1 -17 8.6957 13.0435
11165 1 1 -15 8.6957 13.0435
11166 1 1 -13 8.6957 13.0435
11167 1 2 -11 8.6957 13.0435
11168 1 2 -9 8.6957 13.0435
11169 1 2 -7 8.6957 13.0435
11170 1 2 -5 8.6957 13.0435
11171 1 2 -3 8.6957 13.0435
11172 1 2 -1 8.6957 13.0435
11173 1 1 -27 10.8696 13.0435
11174 1 1 -25 10.8696 13.0435
11175 1 1 -23 10.8696 13.0435
11176 1 1 -21 10.8696 13.0435
11177 1 1 -19 10.8696 13.0435
11178 1 1 -17 10.8696 13.0435
11179 1 1 -15 10.8696 13.0435
11180 1 1 -13 10.8696 13.0435
11181 1 2 -11 10.8696 13.0435
11182 1 2 -9 10.8696 13.0435
11183 1 2 -7 10.8696 13.0435
11184 1 2 -5 10.8696 13.0435
11185 1 2 -3 10.8696 13.0435
11186 1 2 -1 10.8696 13.0435
11187 1 1 -27 13.0435 13.0435
11188 1 1 -25 13.0435 13.0435
11189 1 1 -23 13.0435 13.0435
11190 1 1 -21 13.0435 13.0435
11191 1 1 -19 13.0435 13.0435
11192 1 1 -17 13.0435 13.0435
11193 1 1 -15 13.0435 13.0435
11194 1 1 -13 13.0435 13.0435
11195 1 2 -11 13.0435 13.0435
11196 1 2 -9 13.0435 13.0435
11197 1 2 -7 13.0435 13.0435
11198 1 2 -5 13.0435 13.0435
11199 1 2 -3 13.0435 13.0435
11200 1 2 -1 13.0435 13.0435
11201 1 1 -27 15.2174 13.0435
11202 1 1 -25 15.2174 13.0435
11203 1 1 -23 15.2174 13.0435
11204 1 1 -21 15.2174 13.0435
11205 1 1 -19 15.2174 13.0435
11206 1 1 -17 15.2174 13.0435
11207 1 1 -15 15.2174 13.0435
11208 1 1 -13 15.2174 13.0435
11209 1 2 -11 15.2174 13.0435
11210 1 2 -9 15.2174 13.0435
11211 1 2 -7 15.2174 13.0435
11212 1 2 -5 15.2174 13.0435
11213 1 2 -3 15.2174 13.0435
11214 1 2 -1 15.2174 13.0435
11215 1 1 -27 17.3913 13.0435
11216 1 1 -25 17.3913 13.0435
11217 1 1 -23 17.3913 13.0435
11218 1 1 -21 17.3913 13.0435
11219 1 1 -19 17.3913 13.0435
11220 1 1 -17 17.3913 13.0435
11221 1 1 -15 17.3913 13.0435
11222 1 1 -13 17.3913 13.0435
11223 1 2 -11 17.3913 13.0435
11224 1 2 -9 17.3913 13.0435
11225 1 2 -7 17.3913 13.0435
11226 1 2 -5 17.3913 13.0435
11227 1 2 -3 17.3913 13.0435
11228 1 2 -1 17.3913 13.0435
11229 1 1 -27 19.5652 13.0435
11230 1 1 -25 19.5652 13.0435
11231 1 1 -23 19.5652 13.0435
11232 1 1 -21 19.5652 13.0435
11233 1 1 -19 19.5652 13.0435
11234 1 1 -17 19.5652 13.0435
11235 1 1 -15 19.5652 13.0435
11236 1 1 -13 19.5652 13.0435
11237 1 2 -11 19.5652 13.0435
11238 1 2 -9 19.5652 13.0435
11239 1 2 -7 19.5652 13.0435
11240 1 2 -5 19.5652 13.0435
11241 1 2 -3 19.5652 13.0435
11242 1 2 -1 19.5652 13.0435
11243 1 1 -27 21.7391 13.0435
11244 1 1 -25 21.7391 13.0435
11245 1 1 -23 21.7391 13.0435
11246 1 1 -21 21.7391 13.0435
11247 1 1 -19 21.7391 13.0435
11248 1 1 -17 21.7391 13.0435
11249 1 1 -15 21.7391 13.0435
11250 1 1 -13 21.7391 13.0435
11251 1 2 -11 21.7391 13.0435
11252 1 2 -9 21.7391 13.0435
11253 1 2 -7 21.7391 13.0435
11254 1 2 -5 21.7391 13.0435
11255 1 2 -3 21.7391 13.0435
11256 1 2 -1 21.7391 13.0435
11257 1 1 -27 23.913 13.0435
11258 1 1 -25 23.913 13.0435
11259 1 1 -23 23.913 13.0435
11260 1 1 -21 23.913 13.0435
11261 1 1 -19 23.913 13.0435
11262 1 1 -17 23.913 13.0435
11263 1 1 -15 23.913 13.0435
11264 1 1 -13 23.913 13.0435
11265 1 2 -11 23.913 13.0435
11266 1 2 -9 23.913 13.0435
11267 1 2 -7 23.913 13.0435
11268 1 2 -5 23.913 13.0435
11269 1 2 -3 23.913 13.0435
11270 1 2 -1 23.913 13.0435
11271 1 1 1 -23.913 13.0435
11272 1 1 3 -23.913 13.0435
11273 1 1 5 -23.913 13.0435
11274 1 1 7 -23.913 13.0435
11275 1 1 9 -23.913 13.0435
11276 1 1 11 -23.913 13.0435
11277 1 1 13 -23.913 13.0435
11278 1 1 15 -23.913 13.0435
11279 1 2 17 -23.913 13.0435
11280 1 2 19 -23.913 13.0435
11281 1 2 21 -23.913 13.0435
11282 1 2 23 -23.913 13.0435
11283 1 2 25 -23.913 13.0435
11284 1 2 27 -23.913 13.0435
11285 1 1 1 -21.7391 13.0435
11286 1 1 3 -21.7391 13.0435
11287 1 1 5 -21.7391 13.0435
11288 1 1 7 -21.7391 13.0435
11289 1 1 9 -21.7391 13.0435
11290 1 1 11 -21.7391 13.0435
11291 1 1 13 -21.7391 13.0435
11292 1 1 15 -21.7391 13.0435
11293 1 2 17 -21.7391 13.0435
11294 1 2 19 -21.7391 13.0435
11295 1 2 21 -21.7391 13.0435
11296 1 2 23 -21.7391 13.0435
11297 1 2 25 -21.7391 13.0435
11298 1 2 27 -21.7391 13.0435
11299 1 1 1 -19.5652 13.0435
11300 1 1 3 -19.5652 13.0435
11301 1 1 5 -19.5652 13.0435
11302 1 1 7 -19.5652 13.0435
11303 1 1 9 -19.5652 13.0435
11304 1 1 11 -19.5652 13.0435
11305 1 1 13 -19.5652 13.0435
11306 1 1 15 -19.5652 13.0435
11307 1 2 17 -19.5652 13.0435
11308 1 2 19 -19.5652 13.0435
11309 1 2 21 -19.5652 13.0435
11310 1 2 23 -19.5652 13.0435
11311 1 2 25 -19.5652 13.0435
11312 1 2 27 -19.5652 13.0435
11313 1 1 1 -17.3913 13.0435
11314 1 1 3 -17.3913 13.0435
11315 1 1 5 -17.3913 13.0435
11316 1 1 7 -17.3913 13.0435
11317 1 1 9 -17.3913 13.0435
11318 1 1 11 -17.3913 13.0435
11319 1 1 13 -17.3913 13.0435
11320 1 1 15 -17.3913 13.0435
11321 1 2 17 -17.3913 13.0435
11322 1 2 19 -17.3913 13.0435
11323 1 2 21 -17.3913 13.0435
11324 1 2 23 -17.3913 13.0435
11325 1 2 25 -17.3913 13.0435
11326 1 2 27 -17.3913 13.0435
11327 1 1 1 -15.2174 13.0435
11328 1 1 3 -15.2174 13.0435
11329 1 1 5 -15.2174 13.0435
11330 1 1 7 -15.2174 13.0435
11331 1 1 9 -15.2174 13.0435
11332 1 1 11 -15.2174 13.0435
11333 1 1 13 -15.2174 13.0435
11334 1 1 15 -15.2174 13.0435
11335 1 2 17 -15.2174 13.0435
11336 1 2 19 -15.2174 13.0435
11337 1 2 21 -15.2174 13.0435
11338 1 2 23 -15.2174 13.0435
11339 1 2 25 -15.2174 13.0435
11340 1 2 27 -15.2174 13.0435
11341 1 1 1 -13.0435 13.0435
11342 1 1 3 -13.0435 13.0435
11343 1 1 5 -13.0435 13.0435
11344 1 1 7 -13.0435 13.0435
11345 1 1 9 -13.0435 13.0435
11346 1 1 11 -13.0435 13.0435
11347 1 1 13 -13.0435 13.0435
11348 1 1 15 -13.0435 13.0435
11349 1 2 17 -13.0435 13.0435
11350 1 2 19 -13.0435 13.0435
11351 1 2 21 -13.0435 13.0435
11352 1 2 23 -13.0435 13.0435
11353 1 2 25 -13.0435 13.0435
11354 1 2 27 -13.0435 13.0435
11355 1 1 1 -10.8696 13.0435
11356 1 1 3 -10.8696 13.0435
11357 1 1 5 -10.8696 13.0435
11358 1 1 7 -10.8696 13.0435
11359 1 1 9 -10.8696 13.0435
11360 1 1 11 -10.8696 13.0435
11361 1 1 13 -10.8696 13.0435
11362 1 1 15 -10.8696 13.0435
11363 1 2 17 -10.8696 13.0435
11364 1 2 19 -10.8696 13.0435
11365 1 2 21 -10.8696 13.0435
11366 1 2 23 -10.8696 13.0435
11367 1 2 25 -10.8696 13.0435
11368 1 2 27 -10.8696 13.0435
11369 1 1 1 -8.6957 13.0435
11370 1 1 3 -8.6957 13.0435
11371 1 1 5 -8.6957 13.0435
11372 1 1 7 -8.6957 13.0435
11373 1 1 9 -8.6957 13.0435
11374 1 1 11 -8.6957 13.0435
11375 1 1 13 -8.6957 13.0435
11376 1 1 15 -8.6957 13.0435
11377 1 2 17 -8.6957 13.0435
11378 1 2 19 -8.6957 13.0435
11379 1 2 21 -8.6957 13.0435
11380 1 2 23 -8.6957 13.0435
11381 1 2 25 -8.6957 13.0435
11382 1 2 27 -8.6957 13.0435
11383 1 1 1 -6.5217 13.0435
11384 1 1 3 -6.5217 13.0435
11385 1 1 5 -6.5217 13.0435
11386 1 1 7 -6.5217 13.0435
11387 1 1 9 -6.5217 13.0435
11388 1 1 11 -6.5217 13.0435
11389 1 1 13 -6.5217 13.0435
11390 1 1 15 -6.5217 13.0435
11391 1 2 17 -6.5217 13.0435
11392 1 2 19 -6.5217 13.0435
11393 1 2 21 -6.5217 13.0435
11394 1 2 23 -6.5217 13.0435
11395 1 2 25 -6.5217 13.0435
11396 1 2 27 -6.5217 13.0435
11397 1 1 1 -4.3478 13.0435
11398 1 1 3 -4.3478 13.0435
11399 1 1 5 -4.3478 13.0435
11400 1 1 7 -4.3478 13.0435
11401 1 1 9 -4.3478 13.0435
11402 1 1 11 -4.3478 13.0435
11403 1 1 13 -4.3478 13.0435
11404 1 1 15 -4.3478 13.0435
11405 1 2 17 -4.3478 13.0435
11406 1 2 19 -4.3478 13.0435
11407 1 2 21 -4.3478 13.0435
11408 1 2 23 -4.3478 13.0435
11409 1 2 25 -4.3478 13.0435
11410 1 2 27 -4.3478 13.0435
11411 1 1 1 -2.1739 13.0435
11412 1 1 3 -2.1739 13.0435
11413 1 1 5 -2.1739 13.0435
11414 1 1 7 -2.1739 13.0435
11415 1 1 9 -2.1739 13.0435
11416 1 1 11 -2.1739 13.0435
11417 1 1 13 -2.1739 13.0435
11418 1 1 15 -2.1739 13.0435
11419 1 2 17 -2.1739 13.0435
11420 1 2 19 -2.1739 13.0435
11421 1 2 21 -2.1739 13.0435
11422 1 2 23 -2.1739 13.0435
11423 1 2 25 -2.1739 13.0435
11424 1 2 27 -2.1739 13.0435
11425 1 1 1 0 13.0435
11426 1 1 3 0 13.0435
11427 1 1 5 0 13.0435
11428 1 1 7 0 13.0435
11429 1 1 9 0 13.0435
11430 1 1 11 0 13.0435
11431 1 1 13 0 13.0435
11432 1 1 15 0 13.0435
11433 1 2 17 0 13.0435
11434 1 2 19 0 13.0435
11435 1 2 21 0 13.0435
11436 1 2 23 0 13.0435
11437 1 2 25 0 13.0435
11438 1 2 27 0 13.0435
11439 1 1 1 2.1739 13.0435
11440 1 1 3 2.1739 13.0435
11441 1 1 5 2.1739 13.0435
11442 1 1 7 2.1739 13.0435
11443 1 1 9 2.1739 13.0435
11444 1 1 11 2.1739 13.0435
11445 1 1 13 2.1739 13.0435
11446 1 1 15 2.1739 13.0435
11447 1 2 17 2.1739 13.0435
11448 1 2 19 2.1739 13.0435
11449 1 2 21 2.1739 13.0435
11450 1 2 23 2.1739 13.0435
11451 1 2 25 2.1739 13.0435
11452 1 2 27 2.1739 13.0435
11453 1 1 1 4.3478 13.0435
11454 1 1 3 4.3478 13.0435
11455 1 1 5 4.3478 13.0435
11456 1 1 7 4.3478 13.0435
11457 1 1 9 4.3478 13.0435
11458 1 1 11 4.3478 13.0435
11459 1 1 13 4.3478 13.0435
11460 1 1 15 4.3478 13.0435
11461 1 2 17 4.3478 13.0435
11462 1 2 19 4.3478 13.0435
11463 1 2 21 4.3478 13.0435
11464 1 2 23 4.3478 13.0435
11465 1 2 25 4.3478 13.0435
11466 1 2 27 4.3478 13.0435
11467 1 1 1 6.5217 13.0435
11468 1 1 3 6.5217 13.0435
11469 1 1 5 6.5217 13.0435
11470 1 1 7 6.5217 13.0435
11471 1 1 9 6.5217 13.0435
11472 1 1 11 6.5217 13.0435
11473 1 1 13 6.5217 13.0435
11474 1 1 15 6.5217 13.0435
11475 1 2 17 6.5217 13.0435
11476 1 2 19 6.5217 13.0435
11477 1 2 21 6.5217 13.0435
11478 1 2 23 6.5217 13.0435
11479 1 2 25 6.5217 13.0435
11480 1 2 27 6.5217 13.0435
11481 1 1 1 8.6957 13.0435
11482 1 1 3 8.6957 13.0435
11483 1 1 5 8.6957 13.0435
11484 1 1 7 8.6957 13.0435
11485 1 1 9 8.6957 13.0435
11486 1 1 11 8.6957 13.0435
11487 1 1 13 8.6957 13.0435
11488 1 1 15 8.6957 13.0435
11489 1 2 17 8.6957 13.0435
11490 1 2 19 8.6957 13.0435
11491 1 2 21 8.6957 13.0435
11492 1 2 23 8.6957 13.0435
11493 1 2 25 8.6957 13.0435
11494 1 2 27 8.6957 13.0435
11495 1 1 1 10.8696 13.0435
11496 1 1 3 10.8696 13.0435
11497 1 1 5 10.8696 13.0435
11498 1 1 7 10.8696 13.0435
11499 1 1 9 10.8696 13.0435
11500 1 1 11 10.8696 13.0435
11501 1 1 13 10.8696 13.0435
11502 1 1 15 10.8696 13.0435
11503 1 2 17 10.8696 13.0435
11504 1 2 19 10.8696 13.0435
11505 1 2 21 10.8696 13.0435
11506 1 2 23 10.8696 13.0435
11507 1 2 25 10.8696 13.0435
11508 1 2 27 10.8696 13.0435
11509 1 1 1 13.0435 13.0435
11510 1 1 3 13.0435 13.0435
11511 1 1 5 13.0435 13.0435
11512 1 1 7 13.0435 13.0435
11513 1 1 9 13.0435 13.0435
11514 1 1 11 13.0435 13.0435
11515 1 1 13 13.0435 13.0435
11516 1 1 15 13.0435 13.0435
11517 1 2 17 13.0435 13.0435
11518 1 2 19 13.0435 13.0435
11519 1 2 21 13.0435 13.0435
11520 1 2 23 13.0435 13.0435
11521 1 2 25 13.0435 13.0435
11522 1 2 27 13.0435 13.0435
11523 1 1 1 15.2174 13.0435
11524 1 1 3 15.2174 13.0435
11525 1 1 5 15.2174 13.0435
11526 1 1 7 15.2174 13.0435
11527 1 1 9 15.2174 13.0435
11528 1 1 11 15.2174 13.0435
11529 1 1 13 15.2174 13.0435
11530 1 1 15 15.2174 13.0435
11531 1 2 17 15.2174 13.0435
11532 1 2 19 15.2174 13.0435
11533 1 2 21 15.2174 13.0435
11534 1 2 23 15.2174 13.0435
11535 1 2 25 15.2174 13.0435
11536 1 2 27 15.2174 13.0435
11537 1 1 1 17.3913 13.0435
11538 1 1 3 17.3913 13.0435
11539 1 1 5 17.3913 13.0435
11540 1 1 7 17.3913 13.0435
11541 1 1 9 17.3913 13.0435
11542 1 1 11 17.3913 13.0435
11543 1 1 13 17.3913 13.0435
11544 1 1 15 17.3913 13.0435
11545 1 2 17 17.3913 13.0435
11546 1 2 19 17.3913 13.0435
11547 1 2 21 17.3913 13.0435
11548 1 2 23 17.3913 13.0435
11549 1 2 25 17.3913 13.0435
11550 1 2 27 17.3913 13.0435
11551 1 1 1 19.5652 13.0435
11552 1 1 3 19.5652 13.0435
11553 1 1 5 19.5652 13.0435
11554 1 1 7 19.5652 13.0435
11555 1 1 9 19.5652 13.0435
11556 1 1 11 19.5652 13.0435
11557 1 1 13 19.5652 13.0435
11558 1 1 15 19.5652 13.0435
11559 1 2 17 19.5652 13.0435
11560 1 2 19 19.5652 13.0435
11561 1 2 21 19.5652 13.0435
11562 1 2 23 19.5652 13.0435
11563 1 2 25 19.5652 13.0435
11564 1 2 27 19.5652 13.0435
11565 1 1 1 21.7391 13.0435
11566 1 1 3 21.7391 13.0435
11567 1 1 5 21.7391 13.0435
11568 1 1 7 21.7391 13.0435
11569 1 1 9 21.7391 13.0435
11570 1 1 11 21.7391 13.0435
11571 1 1 13 21.7391 13.0435
11572 1 1 15 21.7391 13.0435
11573 1 2 17 21.7391 13.0435
11574 1 2 19 21.7391 13.0435
11575 1 2 21 21.7391 13.0435
11576 1 2 23 21.7391 13.0435
11577 1 2 25 21.7391 13.0435
11578 1 2 27 21.7391 13.0435
11579 1 1 1 23.913 13.0435
11580 1 1 3 23.913 13.0435
11581 1 1 5 23.913 13.0435
11582 1 1 7 23.913 13.0435
11583 1 1 9 23.913 13.0435
11584 1 1 11 23.913 13.0435
11585 1 1 13 23.913 13.0435
11586 1 1 15 23.913 13.0435
11587 1 2 17 23.913 13.0435
11588 1 2 19 23.913 13.0435
11589 1 2 21 23.913 13.0435
11590 1 2 23 23.913 13.0435
11591 1 2 25 23.913 13.0435
11592 1 2 27 23.913 13.0435
11593 1 1 -27 -23.913 15.2174
11594 1 1 -25 -23.913 15.2174
11595 1 1 -23 -23.913 15.2174
11596 1 1 -21 -23.913 15.2174
11597 1 1 -19 -23.913 15.2174
11598 1 1 -17 -23.913 15.2174
11599 1 1 -15 -23.913 15.2174
11600 1 1 -13 -23.913 15.2174
11601 1 2 -11 -23.913 15.2174
11602 1 2 -9 -23.913 15.2174
11603 1 2 -7 -23.913 15.2174
11604 1 2 -5 -23.913 15.2174
11605 1 2 -3 -23.913 15.2174
11606 1 2 -1 -23.913 15.2174
11607 1 1 -27 -21.7391 15.2174
11608 1 1 -25 -21.7391 15.2174
11609 1 1 -23 -21.7391 15.2174
11610 1 1 -21 -21.7391 15.2174
11611 1 1 -19 -21.7391 15.2174
11612 1 1 -17 -21.7391 15.2174
11613 1 1 -15 -21.7391 15.2174
11614 1 1 -13 -21.7391 15.2174
11615 1 2 -11 -21.7391 15.2174
11616 1 2 -9 -21.7391 15.2174
11617 1 2 -7 -21.7391 15.2174
11618 1 2 -5 -21.7391 15.2174
11619 1 2 -3 -21.7391 15.2174
11620 1 2 -1 -21.7391 15.2174
11621 1 1 -27 -19.5652 15.2174
11622 1 1 -25 -19.5652 15.2174
11623 1 1 -23 -19.5652 15.2174
11624 1 1 -21 -19.5652 15.2174
11625 1 1 -19 -19.5652 15.2174
11626 1 1 -17 -19.5652 15.2174
11627 1 1 -15 -19.5652 15.2174
11628 1 1 -13 -19.5652 15.2174
11629 1 2 -11 -19.5652 15.2174
11630 1 2 -9 -19.5652 15.2174
11631 1 2 -7 -19.5652 15.2174
11632 1 2 -5 -19.5652 15.2174
11633 1 2 -3 -19.5652 15.2174
11634 1 2 -1 -19.5652 15.2174
11635 1 1 -27 -17.3913 15.2174
11636 1 1 -25 -17.3913 15.2174
11637 1 1 -23 -17.3913 15.2174
11638 1 1 -21 -17.3913 15.2174
11639 1 1 -19 -17.3913 15.2174
11640 1 1 -17 -17.3913 15.2174
11641 1 1 -15 -17.3913 15.2174
11642 1 1 -13 -17.3913 15.2174
11643 1 2 -11 -17.3913 15.2174
11644 1 2 -9 -17.3913 15.2174
11645 1 2 -7 -17.3913 15.2174
11646 1 2 -5 -17.3913 15.2174
11647 1 2 -3 -17.3913 15.2174
11648 1 2 -1 -17.3913 15.2174
11649 1 1 -27 -15.2174 15.2174
11650 1 1 -25 -15.2174 15.2174
11651 1 1 -23 -15.2174 15.2174
11652 1 1 -21 -15.2174 15.2174
11653 1 1 -19 -15.2174 15.2174
11654 1 1 -17 -15.2174 15.2174
11655 1 1 -15 -15.2174 15.2174
11656 1 1 -13 -15.2174 15.2174
11657 1 2 -11 -15.2174 15.2174
11658 1 2 -9 -15.2174 15.2174
11659 1 2 -7 -15.2174 15.2174
11660 1 2 -5 -15.2174 15.2174
11661 1 2 -3 -15.2174 15.2174
11662 1 2 -1 -15.2174 15.2174
11663 1 1 -27 -13.0435 15.2174
11664 1 1 -25 -13.0435 15.2174
11665 1 1 -23 -13.0435 15.2174
11666 1 1 -21 -13.0435 15.2174
11667 1 1 -19 -13.0435 15.2174
11668 1 1 -17 -13.0435 15.2174
11669 1 1 -15 -13.0435 15.2174
11670 1 1 -13 -13.0435 15.2174
11671 1 2 -11 -13.0435 15.2174
11672 1 2 -9 -13.0435 15.2174
11673 1 2 -7 -13.0435 15.2174
11674 1 2 -5 -13.0435 15.2174
11675 1 2 -3 -13.0435 15.2174
11676 1 2 -1 -13.0435 15.2174
11677 1 1 -27 -10.8696 15.2174
11678 1 1 -25 -10.8696 15.2174
11679 1 1 -23 -10.8696 15.2174
11680 1 1 -21 -10.8696 15.2174
11681 1 1 -19 -10.8696 15.2174
11682 1 1 -17 -10.8696 15.2174
11683 1 1 -15 -10.8696 15.2174
11684 1 1 -13 -10.8696 15.2174
11685 1 2 -11 -10.8696 15.2174
11686 1 2 -9 -10.8696 15.2174
11687 1 2 -7 -10.8696 15.2174
11688 1 2 -5 -10.8696 15.2174
11689 1 2 -3 -10.8696 15.2174
11690 1 2 -1 -10.8696 15.2174
11691 1 1 -27 -8.6957 15.2174
11692 1 1 -25 -8.6957 15.2174
11693 1 1 -23 -8.6957 15.2174
11694 1 1 -21 -8.6957 15.2174
11695 1 1 -19 -8.6957 15.2174
11696 1 1 -17 -8.6957 15.2174
11697 1 1 -15 -8.6957 15.2174
11698 1 1 -13 -8.6957 15.2174
11699 1 2 -11 -8.6957 15.2174
11700 1 2 -9 -8.6957 15.2174
11701 1 2 -7 -8.6957 15.2174
11702 1 2 -5 -8.6957 15.2174
11703 1 2 -3 -8.6957 15.2174
11704 1 2 -1 -8.6957 15.2174
11705 1 1 -27 -6.5217 15.2174
11706 1 1 -25 -6.5217 15.2174
11707 1 1 -23 -6.5217 15.2174
11708 1 1 -21 -6.5217 15.2174
11709 1 1 -19 -6.5217 15.2174
11710 1 1 -17 -6.5217 15.2174
11711 1 1 -15 -6.5217 15.2174
11712 1 1 -13 -6.5217 15.2174
11713 1 2 -11 -6.5217 15.2174
11714 1 2 -9 -6.5217 15.2174
11715 1 2 -7 -6.5217 15.2174
11716 1 2 -5 -6.5217 15.2174
11717 1 2 -3 -6.5217 15.2174
11718 1 2 -1 -6.5217 15.2174
11719 1 1 -27 -4.3478 15.2174
11720 1 1 -25 -4.3478 15.2174
11721 1 1 -23 -4.3478 15.2174
11722 1 1 -21 -4.3478 15.2174
11723 1 1 -19 -4.3478 15.2174
11724 1 1 -17 -4.3478 15.2174
11725 1 1 -15 -4.3478 15.2174
11726 1 1 -13 -4.3478 15.2174
11727 1 2 -11 -4.3478 15.2174
11728 1 2 -9 -4.3478 15.2174
11729 1 2 -7 -4.3478 15.2174
11730 1 2 -5 -4.3478 15.2174
11731 1 2 -3 -4.3478 15.2174
11732 1 2 -1 -4.3478 15.2174
11733 1 1 -27 -2.1739 15.2174
11734 1 1 -25 -2.1739 15.2174
11735 1 1 -23 -2.1739 15.2174
11736 1 1 -21 -2.1739 15.2174
11737 1 1 -19 -2.1739 15.2174
11738 1 1 -17 -2.1739 15.2174
11739 1 1 -15 -2.1739 15.2174
11740 1 1 -13 -2.1739 15.2174
11741 1 2 -11 -2.1739 15.2174
11742 1 2 -9 -2.1739 15.2174
11743 1 2 -7 -2.1739 15.2174
11744 1 2 -5 -2.1739 15.2174
11745 1 2 -3 -2.1739 15.2174
11746 1 2 -1 -2.1739 15.2174
11747 1 1 -27 0 15.2174
11748 1 1 -25 0 15.2174
11749 1 1 -23 0 15.2174
11750 1 1 -21 0 15.2174
11751 1 1 -19 0 15.2174
11752 1 1 -17 0 15.2174
11753 1 1 -15 0 15.2174
11754 1 1 -13 0 15.2174
11755 1 2 -11 0 15.2174
11756 1 2 -9 0 15.2174
11757 1 2 -7 0 15.2174
11758 1 2 -5 0 15.2174
11759 1 2 -3 0 15.2174
11760 1 2 -1 0 15.2174
11761 1 1 -27 2.1739 15.2174
11762 1 1 -25 2.1739 15.2174
11763 1 1 -23 2.1739 15.2174
11764 1 1 -21 2.1739 15.2174
11765 1 1 -19 2.1739 15.2174
11766 1 1 -17 2.1739 15.2174
11767 1 1 -15 2.1739 15.2174
11768 1 1 -13 2.1739 15.2174
11769 1 2 -11 2.1739 15.2174
11770 1 2 -9 2.1739 15.2174
11771 1 2 -7 2.1739 15.2174
11772 1 2 -5 2.1739 15.2174
11773 1 2 -3 2.1739 15.2174
11774 1 2 -1 2.1739 15.2174
11775 1 1 -27 4.3478 15.2174
11776 1 1 -25 4.3478 15.2174
11777 1 1 -23 4.3478 15.2174
11778 1 1 -21 4.3478 15.2174
11779 1 1 -19 4.3478 15.2174
11780 1 1 -17 4.3478 15.2174
11781 1 1 -15 4.3478 15.2174
11782 1 1 -13 4.3478 15.2174
11783 1 2 -11 4.3478 15.2174
11784 1 2 -9 4.3478 15.2174
11785 1 2 -7 4.3478 15.2174
11786 1 2 -5 4.3478 15.2174
11787 1 2 -3 4.3478 15.2174
11788 1 2 -1 4.3478 15.2174
11789 1 1 -27 6.5217 15.2174
11790 1 1 -25 6.5217 15.2174
11791 1 1 -23 6.5217 15.2174
11792 1 1 -21 6.5217 15.2174
11793 1 1 -19 6.5217 15.2174
11794 1 1 -17 6.5217 15.2174
11795 1 1 -15 6.5217 15.2174
11796 1 1 -13 6.5217 15.2174
11797 1 2 -11 6.5217 15.2174
11798 1 2 -9 6.5217 15.2174
11799 1 2 -7 6.5217 15.2174
11800 1 2 -5 6.5217 15.2174
11801 1 2 -3 6.5217 15.2174
11802 1 2 -1 6.5217 15.2174
11803 1 1 -27 8.6957 15.2174
11804 1 1 -25 8.6957 15.2174
11805 1 1 -23 8.6957 15.2174
11806 1 1 -21 8.6957 15.2174
11807 1 1 -19 8.6957 15.2174
11808 1 1 -17 8.6957 15.2174
11809 1 1 -15 8.6957 15.2174
11810 1 1 -13 8.6957 15.2174
11811 1 2 -11 8.6957 15.2174
11812 1 2 -9 8.6957 15.2174
11813 1 2 -7 8.6957 15.2174
11814 1 2 -5 8.6957 15.2174
11815 1 2 -3 8.6957 15.2174
11816 1 2 -1 8.6957 15.2174
11817 1 1 -27 10.8696 15.2174
11818 1 1 -25 10.8696 15.2174
11819 1 1 -23 10.8696 15.2174
11820 1 1 -21 10.8696 15.2174
11821 1 1 -19 10.8696 15.2174
11822 1 1 -17 10.8696 15.2174
11823 1 1 -15 10.8696 15.2174
11824 1 1 -13 10.8696 15.2174
11825 1 2 -11 10.8696 15.2174
11826 1 2 -9 10.8696 15.2174
11827 1 2 -7 10.8696 15.2174
11828 1 2 -5 10.8696 15.2174
11829 1 2 -3 10.8696 15.2174
11830 1 2 -1 10.8696 15.2174
11831 1 1 -27 13.0435 15.2174
11832 1 1 -25 13.0435 15.2174
11833 1 1 -23 13.0435 15.2174
11834 1 1 -21 13.0435 15.2174
11835 1 1 -19 13.0435 15.2174
11836 1 1 -17 13.0435 15.2174
11837 1 1 -15 13.0435 15.2174
11838 1 1 -13 13.0435 15.2174
11839 1 2 -11 13.0435 15.2174
11840 1 2 -9 13.0435 15.2174
11841 1 2 -7 13.0435 15.2174
11842 1 2 -5 13.0435 15.2174
11843 1 2 -3 13.0435 15.2174
11844 1 2 -1 13.0435 15.2174
11845 1 1 -27 15.2174 15.2174
11846 1 1 -25 15.2174 15.2174
11847 1 1 -23 15.2174 15.2174
11848 1 1 -21 15.2174 15.2174
11849 1 1 -19 15.2174 15.2174
11850 1 1 -17 15.2174 15.2174
11851 1 1 -15 15.2174 15.2174
11852 1 1 -13 15.2174 15.2174
11853 1 2 -11 15.2174 15.2174
11854 1 2 -9 15.2174 15.2174
11855 1 2 -7 15.2174 15.2174
11856 1 2 -5 15.2174 15.2174
11857 1 2 -3 15.2174 15.2174
11858 1 2 -1 15.2174 15.2174
11859 1 1 -27 17.3913 15.2174
11860 1 1 -25 17.3913 15.2174
11861 1 1 -23 17.3913 15.2174
11862 1 1 -21 17.3913 15.2174
11863 1 1 -19 17.3913 15.2174
11864 1 1 -17 17.3913 15.2174
11865 1 1 -15 17.3913 15.2174
11866 1 1 -13 17.3913 15.2174
11867 1 2 -11 17.3913 15.2174
11868 1 2 -9 17.3913 15.2174
11869 1 2 -7 17.3913 15.2174
11870 1 2 -5 17.3913 15.2174
11871 1 2 -3 17.3913 15.2174
11872 1 2 -1 17.3913 15.2174
11873 1 1 -27 19.5652 15.2174
11874 1 1 -25 19.5652 15.2174
11875 1 1 -23 19.5652 15.2174
11876 1 1 -21 19.5652 15.2174
11877 1 1 -19 19.5652 15.2174
11878 1 1 -17 19.5652 15.2174
11879 1 1 -15 19.5652 15.2174
11880 1 1 -13 19.5652 15.2174
11881 1 2 -11 19.5652 15.2174
11882 1 2 -9 19.5652 15.2174
11883 1 2 -7 19.5652 15.2174
11884 1 2 -5 19.5652 15.2174
11885 1 2 -3 19.5652 15.2174
11886 1 2 -1 19.5652 15.2174
11887 1 1 -27 21.7391 15.2174
11888 1 1 -25 21.7391 15.2174
11889 1 1 -23 21.7391 15.2174
11890 1 1 -21 21.7391 15.2174
11891 1 1 -19 21.7391 15.2174
11892 1 1 -17 21.7391 15.2174
11893 1 1 -15 21.7391 15.2174
11894 1 1 -13 21.7391 15.2174
11895 1 2 -11 21.7391 15.2174
11896 1 2 -9 21.7391 15.2174
11897 1 2 -7 21.7391 15.2174
11898 1 2 -5 21.7391 15.2174
11899 1 2 -3 21.7391 15.2174
11900 1 2 -1 21.7391 15.2174
11901 1 1 -27 23.913 15.2174
11902 1 1 -25 23.913 15.2174
11903 1 1 -23 23.913 15.2174
11904 1 1 -21 23.913 15.2174
11905 1 1 -19 23.913 15.2174
11906 1 1 -17 23.913 15.2174
11907 1 1 -15 23.913 15.2174
11908 1 1 -13 23.913 15.2174
11909 1 2 -11 23.913 15.2174
11910 1 2 -9 23.913 15.2174
11911 1 2 -7 23.913 15.2174
11912 1 2 -5 23.913 15.2174
11913 1 2 -3 23.913 15.2174
11914 1 2 -1 23.913 15.2174
11915 1 1 1 -23.913 15.2174
11916 1 1 3 -23.913 15.2174
11917 1 1 5 -23.913 15.2174
11918 1 1 7 -23.913 15.2174
11919 1 1 9 -23.913 15.2174
11920 1 1 11 -23.913 15.2174
11921 1 1 13 -23.913 15.2174
11922 1 1 15 -23.913 15.2174
11923 1 2 17 -23.913 15.2174
11924 1 2 19 -23.913 15.2174
11925 1 2 21 -23.913 15.2174
11926 1 2 23 -23.913 15.2174
11927 1 2 25 -23.913 15.2174
11928 1 2 27 -23.913 15.2174
11929 1 1 1 -21.7391 15.2174
11930 1 1 3 -21.7391 15.2174
11931 1 1 5 -21.7391 15.2174
11932 1 1 7 -21.7391 15.2174
11933 1 1 9 -21.7391 15.2174
11934 1 1 11 -21.7391 15.2174
11935 1 1 13 -21.7391 15.2174
11936 1 1 15 -21.7391 15.2174
11937 1 2 17 -21.7391 15.2174
11938 1 2 19 -21.7391 15.2174
11939 1 2 21 -21.7391 15.2174
11940 1 2 23 -21.7391 15.2174
11941 1 2 25 -21.7391 15.2174
11942 1 2 27 -21.7391 15.2174
11943 1 1 1 -19.5652 15.2174
11944 1 1 3 -19.5652 15.2174
11945 1 1 5 -19.5652 15.2174
11946 1 1 7 -19.5652 15.2174
11947 1 1 9 -19.5652 15.2174
11948 1 1 11 -19.5652 15.2174
11949 1 1 13 -19.5652 15.2174
11950 1 1 15 -19.5652 15.2174
11951 1 2 17 -19.5652 15.2174
11952 1 2 19 -19.5652 15.2174
11953 1 2 21 -19.5652 15.2174
11954 1 2 23 -19.5652 15.2174
11955 1 2 25 -19.5652 15.2174
11956 1 2 27 -19.5652 15.2174
11957 1 1 1 -17.3913 15.2174
11958 1 1 3 -17.3913 15.2174
11959 1 1 5 -17.3913 15.2174
11960 1 1 7 -17.3913 15.2174
11961 1 1 9 -17.3913 15.2174
11962 1 1 11 -17.3913 15.2174
11963 1 1 13 -17.3913 15.2174
11964 1 1 15 -17.3913 15.2174
11965 1 2 17 -17.3913 15.2174
11966 1 2 19 -17.3913 15.2174
11967 1 2 21 -17.3913 15.2174
11968 1 2 23 -17.3913 15.2174
11969 1 2 25 -17.3913 15.2174
11970 1 2 27 -17.3913 15.2174
11971 1 1 1 -15.2174 15.2174
11972 1 1 3 -15.2174 15.2174
11973 1 1 5 -15.2174 15.2174
11974 1 1 7 -15.2174 15.2174
11975 1 1 9 -15.2174 15.2174
11976 1 1 11 -15.2174 15.2174
11977 1 1 13 -15.2174 15.2174
11978 1 1 15 -15.2174 15.2174
11979 1 2 17 -15.2174 15.2174
11980 1 2 19 -15.2174 15.2174
11981 1 2 21 -15.2174 15.2174
11982 1 2 23 -15.2174 15.2174
11983 1 2 25 -15.2174 15.2174
11984 1 2 27 -15.2174 15.2174
11985 1 1 1 -13.0435 15.2174
11986 1 1 3 -13.0435 15.2174
11987 1 1 5 -13.0435 15.2174
11988 1 1 7 -13.0435 15.2174
11989 1 1 9 -13.0435 15.2174
11990 1 1 11 -13.0435 15.2174
11991 1 1 13 -13.0435 15.2174
11992 1 1 15 -13.0435 15.2174
11993 1 2 17 -13.0435 15.2174
11994 1 2 19 -13.0435 15.2174
11995 1 2 21 -13.0435 15.2174
11996 1 2 23 -13.0435 15.2174
11997 1 2 25 -13.0435 15.2174
11998 1 2 27 -13.0435 15.2174
11999 1 1 1 -10.8696 15.2174
12000 1 1 3 -10.8696 15.2174
12001 1 1 5 -10.8696 15.2174
12002 1 1 7 -10.8696 15.2174
12003 1 1 9 -10.8696 15.2174
12004 1 1 11 -10.8696 15.2174
12005 1 1 13 -10.8696 15.2174
12006 1 1 15 -10.8696 15.2174
12007 1 2 17 -10.8696 15.2174
12008 1 2 19 -10.8696 15.2174
12009 1 2 21 -10.8696 15.2174
12010 1 2 23 -10.8696 15.2174
12011 1 2 25 -10.8696 15.2174
12012 1 2 27 -10.8696 15.2174
12013 1 1 1 -8.6957 15.2174
12014 1 1 3 -8.6957 15.2174
12015 1 1 5 -8.6957 15.2174
12016 1 1 7 -8.6957 15.2174
12017 1 1 9 -8.6957 15.2174
12018 1 1 11 -8.6957 15.2174
12019 1 1 13 -8.6957 15.2174
12020 1 1 15 -8.6957 15.2174
12021 1 2 17 -8.6957 15.2174
12022 1 2 19 -8.6957 15.2174
12023 1 2 21 -8.6957 15.2174
12024 1 2 23 -8.6957 15.2174
12025 1 2 25 -8.6957 15.2174
12026 1 2 27 -8.6957 15.2174
12027 1 1 1 -6.5217 15.2174
12028 1 1 3 -6.5217 15.2174
12029 1 1 5 -6.5217 15.2174
12030 1 1 7 -6.5217 15.2174
12031 1 1 9 -6.5217 15.2174
12032 1 1 11 -6.5217 15.2174
12033 1 1 13 -6.5217 15.2174
12034 1 1 15 -6.5217 15.2174
12035 1 2 17 -6.5217 15.2174
12036 1 2 19 -6.5217 15.2174
12037 1 2 21 -6.5217 15.2174
12038 1 2 23 -6.5217 15.2174
12039 1 2 25 -6.5217 15.2174
12040 1 2 27 -6.5217 15.2174
12041 1 1 1 -4.3478 15.2174
12042 1 1 3 -4.3478 15.2174
12043 1 1 5 -4.3478 15.2174
12044 1 1 7 -4.3478 15.2174
12045 1 1 9 -4.3478 15.2174
12046 1 1 11 -4.3478 15.2174
12047 1 1 13 -4.3478 15.2174
12048 1 1 15 -4.3478 15.2174
12049 1 2 17 -4.3478 15.2174
12050 1 2 19 -4.3478 15.2174
12051 1 2 21 -4.3478 15.2174
12052 1 2 23 -4.3478 15.2174
12053 1 2 25 -4.3478 15.2174
12054 1 2 27 -4.3478 15.2174
12055 1 1 1 -2.1739 15.2174
12056 1 1 3 -2.1739 15.2174
12057 1 1 5 -2.1739 15.2174
12058 1 1 7 -2.1739 15.2174
12059 1 1 9 -2.1739 15.2174
12060 1 1 11 -2.1739 15.2174
12061 1 1 13 -2.1739 15.2174
12062 1 1 15 -2.1739 15.2174
12063 1 2 17 -2.1739 15.2174
12064 1 2 19 -2.1739 15.2174
12065 1 2 21 -2.1739 15.2174
12066 1 2 23 -2.1739 15.2174
12067 1 2 25 -2.1739 15.2174
12068 1 2 27 -2.1739 15.2174
12069 1 1 1 0 15.2174
12070 1 1 3 0 15.2174
12071 1 1 5 0 15.2174
12072 1 1 7 0 15.2174
12073 1 1 9 0 15.2174
12074 1 1 11 0 15.2174
12075 1 1 13 0 15.2174
12076 1 1 15 0 15.2174
12077 1 2 17 0 15.2174
12078 1 2 19 0 15.2174
12079 1 2 21 0 15.2174
12080 1 2 23 0 15.2174
12081 1 2 25 0 15.2174
12082 1 2 27 0 15.2174
12083 1 1 1 2.1739 15.2174
12084 1 1 3 2.1739 15.2174
12085 1 1 5 2.1739 15.2174
12086 1 1 7 2.1739 15.2174
12087 1 1 9 2.1739 15.2174
12088 1 1 11 2.1739 15.2174
12089 1 1 13 2.1739 15.2174
12090 1 1 15 2.1739 15.2174
12091 1 2 17 2.1739 15.2174
12092 1 2 19 2.1739 15.2174
12093 1 2 21 2.1739 15.2174
12094 1 2 23 2.1739 15.2174
12095 1 2 25 2.1739 15.2174
12096 1 2 27 2.1739 15.2174
12097 1 1 1 4.3478 15.2174
12098 1 1 3 4.3478 15.2174
12099 1 1 5 4.3478 15.2174
12100 1 1 7 4.3478 15.2174
12101 1 1 9 4.3478 15.2174
12102 1 1 11 4.3478 15.2174
12103 1 1 13 4.3478 15.2174
12104 1 1 15 4.3478 15.2174
12105 1 2 17 4.3478 15.2174
12106 1 2 19 4.3478 15.2174
12107 1 2 21 4.3478 15.2174
12108 1 2 23 4.3478 15.2174
12109 1 2 25 4.3478 15.2174
12110 1 2 27 4.3478 15.2174
12111 1 1 1 6.5217 15.2174
12112 1 1 3 6.5217 15.2174
12113 1 1 5 6.5217 15.2174
12114 1 1 7 6.5217 15.2174
12115 1 1 9 6.5217 15.2174
12116 1 1 11 6.5217 15.2174
12117 1 1 13 6.5217 15.2174
12118 1 1 15 6.5217 15.2174
12119 1 2 17 6.5217 15.2174
12120 1 2 19 6.5217 15.2174
12121 1 2 21 6.5217 15.2174
12122 1 2 23 6.5217 15.2174
12123 1 2 25 6.5217 15.2174
12124 1 2 27 6.5217 15.2174
12125 1 1 1 8.6957 15.2174
12126 1 1 3 8.6957 15.2174
12127 1 1 5 8.6957 15.2174
12128 1 1 7 8.6957 15.2174
12129 1 1 9 8.6957 15.2174
12130 1 1 11 8.6957 15.2174
12131 1 1 13 8.6957 15.2174
12132 1 1 15 8.6957 15.2174
12133 1 2 17 8.6957 15.2174
12134 1 2 19 8.6957 15.2174
12135 1 2 21 8.6957 15.2174
12136 1 2 23 8.6957 15.2174
12137 1 2 25 8.6957 15.2174
12138 1 2 27 8.6957 15.2174
12139 1 1 1 10.8696 15.2174
12140 1 1 3 10.8696 15.2174
12141 1 1 5 10.8696 15.2174
12142 1 1 7 10.8696 15.2174
12143 1 1 9 10.8696 15.2174
12144 1 1 11 10.8696 15.2174
12145 1 1 13 10.8696 15.2174
12146 1 1 15 10.8696 15.2174
12147 1 2 17 10.8696 15.2174
12148 1 2 19 10.8696 15.2174
12149 1 2 21 10.8696 15.2174
12150 1 2 23 10.8696 15.2174
12151 1 2 25 10.8696 15.2174
12152 1 2 27 10.8696 15.2174
12153 1 1 1 13.0435 15.2174
12154 1 1 3 13.0435 15.2174
12155 1 1 5 13.0435 15.2174
12156 1 1 7 13.0435 15.2174
12157 1 1 9 13.0435 15.2174
12158 1 1 11 13.0435 15.2174
12159 1 1 13 13.0435 15.2174
12160 1 1 15 13.0435 15.2174
12161 1 2 17 13.0435 15.2174
12162 1 2 19 13.0435 15.2174
12163 1 2 21 13.0435 15.2174
12164 1 2 23 13.0435 15.2174
12165 1 2 25 13.0435 15.2174
12166 1 2 27 13.0435 15.2174
12167 1 1 1 15.2174 15.2174
12168 1 1 3 15.2174 15.2174
12169 1 1 5 15.2174 15.2174
12170 1 1 7 15.2174 15.2174
12171 1 1 9 15.2174 15.2174
12172 1 1 11 15.2174 15.2174
12173 1 1 13 15.2174 15.2174
12174 1 1 15 15.2174 15.2174
12175 1 2 17 15.2174 15.2174
12176 1 2 19 15.2174 15.2174
12177 1 2 21 15.2174 15.2174
12178 1 2 23 15.2174 15.2174
12179 1 2 25 15.2174 15.2174
12180 1 2 27 15.2174 15.2174
12181 1 1 1 17.3913 15.2174
12182 1 1 3 17.3913 15.2174
12183 1 1 5 17.3913 15.2174
12184 1 1 7 17.3913 15.2174
12185 1 1 9 17.3913 15.2174
12186 1 1 11 17.3913 15.2174
12187 1 1 13 17.3913 15.2174
12188 1 1 15 17.3913 15.2174
12189 1 2 17 17.3913 15.2174
12190 1 2 19 17.3913 15.2174
12191 1 2 21 17.3913 15.2174
12192 1 2 23 17.3913 15.2174
12193 1 2 25 17.3913 15.2174
12194 1 2 27 17.3913 15.2174
12195 1 1 1 19.5652 15.2174
12196 1 1 3 19.5652 15.2174
12197 1 1 5 19.5652 15.2174
12198 1 1 7 19.5652 15.2174
12199 1 1 9 19.5652 15.2174
12200 1 1 11 19.5652 15.2174
12201 1 1 13 19.5652 15.2174
12202 1 1 15 19.5652 15.2174
12203 1 2 17 19.5652 15.2174
12204 1 2 19 19.5652 15.2174
12205 1 2 21 19.5652 15.2174
12206 1 2 23 19.5652 15.2174
12207 1 2 25 19.5652 15.2174
12208 1 2 27 19.5652 15.2174
12209 1 1 1 21.7391 15.2174
12210 1 1 3 21.7391 15.2174
12211 1 1 5 21.7391 15.2174
12212 1 1 7 21.7391 15.2174
12213 1 1 9 21.7391 15.2174
12214 1 1 11 21.7391 15.2174
12215 1 1 13 21.7391 15.2174
12216 1 1 15 21.7391 15.2174
12217 1 2 17 21.7391 15.2174
12218 1 2 19 21.7391 15.2174
12219 1 2 21 21.7391 15.2174
12220 1 2 23 21.7391 15.2174
12221 1 2 25 21.7391 15.2174
12222 1 2 27 21.7391 15.2174
12223 1 1 1 23.913 15.2174
12224 1 1 3 23.913 15.2174
12225 1 1 5 23.913 15.2174
12226 1 1 7 23.913 15.2174
12227 1 1 9 23.913 15.2174
12228 1 1 11 23.913 15.2174
12229 1 1 13 23.913 15.2174
12230 1 1 15 23.913 15.2174
12231 1 2 17 23.913 15.2174
12232 1 2 19 23.913 15.2174
12233 1 2 21 23.913 15.2174
12234 1 2 23 23.913 15.2174
12235 1 2 25 23.913 15.2174
12236 1 2 27 23.913 15.2174
12237 1 1 -27 -23.913 17.3913
12238 1 1 -25 -23.913 17.3913
12239 1 1 -23 -23.913 17.3913
12240 1 1 -21 -23.913 17.3913
12241 1 1 -19 -23.913 17.3913
12242 1 1 -17 -23.913 17.3913
12243 1 1 -15 -23.913 17.3913
12244 1 1 -13 -23.913 17.3913
12245 1 2 -11 -23.913 17.3913
12246 1 2 -9 -23.913 17.3913
12247 1 2 -7 -23.913 17.3913
12248 1 2 -5 -23.913 17.3913
12249 1 2 -3 -23.913 17.3913
12250 1 2 -1 -23.913 17.3913
12251 1 1 -27 -21.7391 17.3913
12252 1 1 -25 -21.7391 17.3913
12253 1 1 -23 -21.7391 17.3913
12254 1 1 -21 -21.7391 17.3913
12255 1 1 -19 -21.7391 17.3913
12256 1 1 -17 -21.7391 17.3913
12257 1 1 -15 -21.7391 17.3913
12258 1 1 -13 -21.7391 17.3913
12259 1 2 -11 -21.7391 17.3913
12260 1 2 -9 -21.7391 17.3913
12261 1 2 -7 -21.7391 17.3913
12262 1 2 -5 -21.7391 17.3913
12263 1 2 -3 -21.7391 17.3913
12264 1 2 -1 -21.7391 17.3913
12265 1 1 -27 -19.5652 17.3913
12266 1 1 -25 -19.5652 17.3913
12267 1 1 -23 -19.5652 17.3913
12268 1 1 -21 -19.5652 17.3913
12269 1 1 -19 -19.5652 17.3913
12270 1 1 -17 -19.5652 17.3913
12271 1 1 -15 -19.5652 17.3913
12272 1 1 -13 -19.5652 17.3913
12273 1 2 -11 -19.5652 17.3913
12274 1 2 -9 -19.5652 17.3913
12275 1 2 -7 -19.5652 17.3913
12276 1 2 -5 -19.5652 17.3913
12277 1 2 -3 -19.5652 17.3913
12278 1 2 -1 -19.5652 17.3913
12279 1 1 -27 -17.3913 17.3913
12280 1 1 -25 -17.3913 17.3913
12281 1 1 -23 -17.3913 17.3913
12282 1 1 -21 -17.3913 17.3913
12283 1 1 -19 -17.3913 17.3913
12284 1 1 -17 -17.3913 17.3913
12285 1 1 -15 -17.3913 17.3913
12286 1 1 -13 -17.3913 17.3913
12287 1 2 -11 -17.3913 17.3913
12288 1 2 -9 -17.3913 17.3913
12289 1 2 -7 -17.3913 17.3913
12290 1 2 -5 -17.3913 17.3913
12291 1 2 -3 -17.3913 17.3913
12292 1 2 -1 -17.3913 17.3913
12293 1 1 -27 -15.2174 17.3913
12294 1 1 -25 -15.2174 17.3913
12295 1 1 -23 -15.2174 17.3913
12296 1 1 -21 -15.2174 17.3913
12297 1 1 -19 -15.2174 17.3913
12298 1 1 -17 -15.2174 17.3913
12299 1 1 -15 -15.2174 17.3913
12300 1 1 -13 -15.2174 17.3913
12301 1 2 -11 -15.2174 17.3913
12302 1 2 -9 -15.2174 17.3913
12303 1 2 -7 -15.2174 17.3913
12304 1 2 -5 -15.2174 17.3913
12305 1 2 -3 -15.2174 17.3913
12306 1 2 -1 -15.2174 17.3913
12307 1 1 -27 -13.0435 17.3913
12308 1 1 -25 -13.0435 17.3913
12309 1 1 -23 -13.0435 17.3913
12310 1 1 -21 -13.0435 17.3913
12311 1 1 -19 -13.0435 17.3913
12312 1 1 -17 -13.0435 17.3913
12313 1 1 -15 -13.0435 17.3913
12314 1 1 -13 -13.0435 17.3913
12315 1 2 -11 -13.0435 17.3913
12316 1 2 -9 -13.0435 17.3913
12317 1 2 -7 -13.0435 17.3913
12318 1 2 -5 -13.0435 17.3913
12319 1 2 -3 -13.0435 17.3913
12320 1 2 -1 -13.0435 17.3913
12321 1 1 -27 -10.8696 17.3913
12322 1 1 -25 -10.8696 17.3913
12323 1 1 -23 -10.8696 17.3913
12324 1 1 -21 -10.8696 17.3913
12325 1 1 -19 -10.8696 17.3913
12326 1 1 -17 -10.8696 17.3913
12327 1 1 -15 -10.8696 17.3913
12328 1 1 -13 -10.8696 17.3913
12329 1 2 -11 -10.8696 17.3913
12330 1 2 -9 -10.8696 17.3913
12331 1 2 -7 -10.8696 17.3913
12332 1 2 -5 -10.8696 17.3913
12333 1 2 -3 -10.8696 17.3913
12334 1 2 -1 -10.8696 17.3913
12335 1 1 -27 -8.6957 17.3913
12336 1 1 -25 -8.6957 17.3913
12337 1 1 -23 -8.6957 17.3913
12338 1 1 -21 -8.6957 17.3913
12339 1 1 -19 -8.6957 17.3913
12340 1 1 -17 -8.6957 17.3913
12341 1 1 -15 -8.6957 17.3913
12342 1 1 -13 -8.6957 17.3913
12343 1 2 -11 -8.6957 17.3913
12344 1 2 -9 -8.6957 17.3913
12345 1 2 -7 -8.6957 17.3913
12346 1 2 -5 -8.6957 17.3913
12347 1 2 -3 -8.6957 17.3913
12348 1 2 -1 -8.6957 17.3913
12349 1 1 -27 -6.5217 17.3913
12350 1 1 -25 -6.5217 17.3913
12351 1 1 -23 -6.5217 17.3913
12352 1 1 -21 -6.5217 17.3913
12353 1 1 -19 -6.5217 17.3913
12354 1 1 -17 -6.5217 17.3913
12355 1 1 -15 -6.5217 17.3913
12356 1 1 -13 -6.5217 17.3913
12357 1 2 -11 -6.5217 17.3913
12358 1 2 -9 -6.5217 17.3913
12359 1 2 -7 -6.5217 17.3913
12360 1 2 -5 -6.5217 17.3913
12361 1 2 -3 -6.5217 17.3913
12362 1 2 -1 -6.5217 17.3913
12363 1 1 -27 -4.3478 17.3913
12364 1 1 -25 -4.3478 17.3913
12365 1 1 -23 -4.3478 17.3913
12366 1 1 -21 -4.3478 17.3913
12367 1 1 -19 -4.3478 17.3913
12368 1 1 -17 -4.3478 17.3913
12369 1 1 -15 -4.3478 17.3913
12370 1 1 -13 -4.3478 17.3913
12371 1 2 -11 -4.3478 17.3913
12372 1 2 -9 -4.3478 17.3913
12373 1 2 -7 -4.3478 17.3913
12374 1 2 -5 -4.3478 17.3913
12375 1 2 -3 -4.3478 17.3913
12376 1 2 -1 -4.3478 17.3913
12377 1 1 -27 -2.1739 17.3913
12378 1 1 -25 -2.1739 17.3913
12379 1 1 -23 -2.1739 17.3913
12380 1 1 -21 -2.1739 17.3913
12381 1 1 -19 -2.1739 17.3913
12382 1 1 -17 -2.1739 17.3913
12383 1 1 -15 -2.1739 17.3913
12384 1 1 -13 -2.1739 17.3913
12385 1 2 -11 -2.1739 17.3913
12386 1 2 -9 -2.1739 17.3913
12387 1 2 -7 -2.1739 17.3913
12388 1 2 -5 -2.1739 17.3913
12389 1 2 -3 -2.1739 17.3913
12390 1 2 -1 -2.1739 17.3913
12391 1 1 -27 0 17.3913
12392 1 1 -25 0 17.3913
12393 1 1 -23 0 17.3913
12394 1 1 -21 0 17.3913
12395 1 1 -19 0 17.3913
12396 1 1 -17 0 17.3913
12397 1 1 -15 0 17.3913
12398 1 1 -13 0 17.3913
12399 1 2 -11 0 17.3913
12400 1 2 -9 0 17.3913
12401 1 2 -7 0 17.3913
12402 1 2 -5 0 17.3913
12403 1 2 -3 0 17.3913
12404 1 2 -1 0 17.3913
12405 1 1 -27 2.1739 17.3913
12406 1 1 -25 2.1739 17.3913
12407 1 1 -23 2.1739 17.3913
12408 1 1 -21 2.1739 17.3913
12409 1 1 -19 2.1739 17.3913
12410 1 1 -17 2.1739 17.3913
12411 1 1 -15 2.1739 17.3913
12412 1 1 -13 2.1739 17.3913
12413 1 2 -11 2.1739 17.3913
12414 1 2 -9 2.1739 17.3913
12415 1 2 -7 2.1739 17.3913
12416 1 2 -5 2.1739 17.3913
12417 1 2 -3 2.1739 17.3913
12418 1 2 -1 2.1739 17.3913
12419 1 1 -27 4.3478 17.3913
12420 1 1 -25 4.3478 17.3913
12421 1 1 -23 4.3478 17.3913
12422 1 1 -21 4.3478 17.3913
12423 1 1 -19 4.3478 17.3913
12424 1 1 -17 4.3478 17.3913
12425 1 1 -15 4.3478 17.3913
12426 1 1 -13 4.3478 17.3913
12427 1 2 -11 4.3478 17.3913
12428 1 2 -9 4.3478 17.3913
12429 1 2 -7 4.3478 17.3913
12430 1 2 -5 4.3478 17.3913
12431 1 2 -3 4.3478 17.3913
12432 1 2 -1 4.3478 17.3913
12433 1 1 -27 6.5217 17.3913
12434 1 1 -25 6.5217 17.3913
12435 1 1 -23 6.5217 17.3913
12436 1 1 -21 6.5217 17.3913
12437 1 1 -19 6.5217 17.3913
12438 1 1 -17 6.5217 17.3913
12439 1 1 -15 6.5217 17.3913
12440 1 1 -13 6.5217 17.3913
12441 1 2 -11 6.5217 17.3913
12442 1 2 -9 6.5217 17.3913
12443 1 2 -7 6.5217 17.3913
12444 1 2 -5 6.5217 17.3913
12445 1 2 -3 6.5217 17.3913
12446 1 2 -1 6.5217 17.3913
12447 1 1 -27 8.6957 17.3913
12448 1 1 -25 8.6957 17.3913
12449 1 1 -23 8.6957 17.3913
12450 1 1 -21 8.6957 17.3913
12451 1 1 -19 8.6957 17.3913
12452 1 1 -17 8.6957 17.3913
12453 1 1 -15 8.6957 17.3913
12454 1 1 -13 8.6957 17.3913
12455 1 2 -11 8.6957 17.3913
12456 1 2 -9 8.6957 17.3913
12457 1 2 -7 8.6957 17.3913
12458 1 2 -5 8.6957 17.3913
12459 1 2 -3 8.6957 17.3913
12460 1 2 -1 8.6957 17.3913
12461 1 1 -27 10.8696 17.3913
12462 1 1 -25 10.8696 17.3913
12463 1 1 -23 10.8696 17.3913
12464 1 1 -21 10.8696 17.3913
12465 1 1 -19 10.8696 17.3913
12466 1 1 -17 10.8696 17.3913
12467 1 1 -15 10.8696 17.3913
12468 1 1 -13 10.8696 17.3913
12469 1 2 -11 10.8696 17.3913
12470 1 2 -9 10.8696 17.3913
12471 1 2 -7 10.8696 17.3913
12472 1 2 -5 10.8696 17.3913
12473 1 2 -3 10.8696 17.3913
12474 1 2 -1 10.8696 17.3913
12475 1 1 -27 13.0435 17.3913
12476 1 1 -25 13.0435 17.3913
12477 1 1 -23 13.0435 17.3913
12478 1 1 -21 13.0435 17.3913
12479 1 1 -19 13.0435 17.3913
12480 1 1 -17 13.0435 17.3913
12481 1 1 -15 13.0435 17.3913
12482 1 1 -13 13.0435 17.3913
12483 1 2 -11 13.0435 17.3913
12484 1 2 -9 13.0435 17.3913
12485 1 2 -7 13.0435 17.3913
12486 1 2 -5 13.0435 17.3913
12487 1 2 -3 13.0435 17.3913
12488 1 2 -1 13.0435 17.3913
12489 1 1 -27 15.2174 17.3913
12490 1 1 -25 15.2174 17.3913
12491 1 1 -23 15.2174 17.3913
12492 1 1 -21 15.2174 17.3913
12493 1 1 -19 15.2174 17.3913
12494 1 1 -17 15.2174 17.3913
12495 1 1 -15 15.2174 17.3913
12496 1 1 -13 15.2174 17.3913
12497 1 2 -11 15.2174 17.3913
12498 1 2 -9 15.2174 17.3913
12499 1 2 -7 15.2174 17.3913
12500 1 2 -5 15.2174 17.3913
12501 1 2 -3 15.2174 17.3913
12502 1 2 -1 15.2174 17.3913
12503 1 1 -27 17.3913 17.3913
12504 1 1 -25 17.3913 17.3913
12505 1 1 -23 17.3913 17.3913
12506 1 1 -21 17.3913 17.3913
12507 1 1 -19 17.3913 17.3913
12508 1 1 -17 17.3913 17.3913
12509 1 1 -15 17.3913 17.3913
12510 1 1 -13 17.3913 17.3913
12511 1 2 -11 17.3913 17.3913
12512 1 2 -9 17.3913 17.3913
12513 1 2 -7 17.3913 17.3913
12514 1 2 -5 17.3913 17.3913
12515 1 2 -3 17.3913 17.3913
12516 1 2 -1 17.3913 17.3913
12517 1 1 -27 19.5652 17.3913
12518 1 1 -25 19.5652 17.3913
12519 1 1 -23 19.5652 17.3913
12520 1 1 -21 19.5652 17.3913
12521 1 1 -19 19.5652 17.3913
12522 1 1 -17 19.5652 17.3913
12523 1 1 -15 19.5652 17.3913
12524 1 1 -13 19.5652 17.3913
12525 1 2 -11 19.5652 17.3913
12526 1 2 -9 19.5652 17.3913
12527 1 2 -7 19.5652 17.3913
12528 1 2 -5 19.5652 17.3913
12529 1 2 -3 19.5652 17.3913
12530 1 2 -1 19.5652 17.3913
12531 1 1 -27 21.7391 17.3913
12532 1 1 -25 21.7391 17.3913
12533 1 1 -23 21.7391 17.3913
12534 1 1 -21 21.7391 17.3913
12535 1 1 -19 21.7391 17.3913
12536 1 1 -17 21.7391 17.3913
12537 1 1 -15 21.7391 17.3913
12538 1 1 -13 21.7391 17.3913
12539 1 2 -11 21.7391 17.3913
12540 1 2 -9 21.7391 17.3913
12541 1 2 -7 21.7391 17.3913
12542 1 2 -5 21.7391 17.3913
12543 1 2 -3 21.7391 17.3913
12544 1 2 -1 21.7391 17.3913
12545 1 1 -27 23.913 17.3913
12546 1 1 -25 23.913 17.3913
12547 1 1 -23 23.913 17.3913
12548 1 1 -21 23.913 17.3913
12549 1 1 -19 23.913 17.3913
12550 1 1 -17 23.913 17.3913
12551 1 1 -15 23.913 17.3913
12552 1 1 -13 23.913 17.3913
12553 1 2 -11 23.913 17.3913
12554 1 2 -9 23.913 17.3913
12555 1 2 -7 23.913 17.3913
12556 1 2 -5 23.913 17.3913
12557 1 2 -3 23.913 17.3913
12558 1 2 -1 23.913 17.3913
12559 1 1 1 -23.913 17.3913
12560 1 1 3 -23.913 17.3913
12561 1 1 5 -23.913 17.3913
12562 1 1 7 -23.913 17.3913
12563 1 1 9 -23.913 17.3913
12564 1 1 11 -23.913 17.3913
12565 1 1 13 -23.913 17.3913
12566 1 1 15 -23.913 17.3913
12567 1 2 17 -23.913 17.3913
12568 1 2 19 -23.913 17.3913
12569 1 2 21 -23.913 17.3913
12570 1 2 23 -23.913 17.3913
12571 1 2 25 -23.913 17.3913
12572 1 2 27 -23.913 17.3913
12573 1 1 1 -21.7391 17.3913
12574 1 1 3 -21.7391 17.3913
12575 1 1 5 -21.7391 17.3913
12576 1 1 7 -21.7391 17.3913
12577 1 1 9 -21.7391 17.3913
12578 1 1 11 -21.7391 17.3913
12579 1 1 13 -21.7391 17.3913
12580 1 1 15 -21.7391 17.3913
12581 1 2 17 -21.7391 17.3913
12582 1 2 19 -21.7391 17.3913
12583 1 2 21 -21.7391 17.3913
12584 1 2 23 -21.7391 17.3913
12585 1 2 25 -21.7391 17.3913
12586 1 2 27 -21.7391 17.3913
12587 1 1 1 -19.5652 17.3913
12588 1 1 3 -19.5652 17.3913
12589 1 1 5 -19.5652 17.3913
12590 1 1 7 -19.5652 17.3913
12591 1 1 9 -19.5652 17.3913
12592 1 1 11 -19.5652 17.3913
12593 1 1 13 -19.5652 17.3913
12594 1 1 15 -19.5652 17.3913
12595 1 2 17 -19.5652 17.3913
12596 1 2 19 -19.5652 17.3913
12597 1 2 21 -19.5652 17.3913
12598 1 2 23 -19.5652 17.3913
12599 1 2 25 -19.5652 17.3913
12600 1 2 27 -19.5652 17.3913
12601 1 1 1 -17.3913 17.3913
12602 1 1 3 -17.3913 17.3913
12603 1 1 5 -17.3913 17.3913
12604 1 1 7 -17.3913 17.3913
12605 1 1 9 -17.3913 17.3913
12606 1 1 11 -17.3913 17.3913
12607 1 1 13 -17.3913 17.3913
12608 1 1 15 -17.3913 17.3913
12609 1 2 17 -17.3913 17.3913
12610 1 2 19 -17.3913 17.3913
12611 1 2 21 -17.3913 17.3913
12612 1 2 23 -17.3913 17.3913
12613 1 2 25 -17.3913 17.3913
12614 1 2 27 -17.3913 17.3913
12615 1 1 1 -15.2174 17.3913
12616 1 1 3 -15.2174 17.3913
12617 1 1 5 -15.2174 17.3913
12618 1 1 7 -15.2174 17.3913
12619 1 1 9 -15.2174 17.3913
12620 1 1 11 -15.2174 17.3913
12621 1 1 13 -15.2174 17.3913
12622 1 1 15 -15.2174 17.3913
12623 1 2 17 -15.2174 17.3913
12624 1 2 19 -15.2174 17.3913
12625 1 2 21 -15.2174 17.3913
12626 1 2 23 -15.2174 17.3913
12627 1 2 25 -15.2174 17.3913
12628 1 2 27 -15.2174 17.3913
12629 1 1 1 -13.0435 17.3913
12630 1 1 3 -13.0435 17.3913
12631 1 1 5 -13.0435 17.3913
12632 1 1 7 -13.0435 17.3913
12633 1 1 9 -13.0435 17.3913
12634 1 1 11 -13.0435 17.3913
12635 1 1 13 -13.0435 17.3913
12636 1 1 15 -13.0435 17.3913
12637 1 2 17 -13.0435 17.3913
12638 1 2 19 -13.0435 17.3913
12639 1 2 21 -13.0435 17.3913
12640 1 2 23 -13.0435 17.3913
12641 1 2 25 -13.0435 17.3913
12642 1 2 27 -13.0435 17.3913
12643 1 1 1 -10.8696 17.3913
12644 1 1 3 -10.8696 17.3913
12645 1 1 5 -10.8696 17.3913
12646 1 1 7 -10.8696 17.3913
12647 1 1 9 -10.8696 17.3913
12648 1 1 11 -10.8696 17.3913
12649 1 1 13 -10.8696 17.3913
12650 1 1 15 -10.8696 17.3913
12651 1 2 17 -10.8696 17.3913
12652 1 2 19 -10.8696 17.3913
12653 1 2 21 -10.8696 17.3913
12654 1 2 23 -10.8696 17.3913
12655 1 2 25 -10.8696 17.3913
12656 1 2 27 -10.8696 17.3913
12657 1 1 1 -8.6957 17.3913
12658 1 1 3 -8.6957 17.3913
12659 1 1 5 -8.6957 17.3913
12660 1 1 7 -8.6957 17.3913
12661 1 1 9 -8.6957 17.3913
12662 1 1 11 -8.6957 17.3913
12663 1 1 13 -8.6957 17.3913
12664 1 1 15 -8.6957 17.3913
12665 1 2 17 -8.6957 17.3913
12666 1 2 19 -8.6957 17.3913
12667 1 2 21 -8.6957 17.3913
12668 1 2 23 -8.6957 17.3913
12669 1 2 25 -8.6957 17.3913
12670 1 2 27 -8.6957 17.3913
12671 1 1 1 -6.5217 17.3913
12672 1 1 3 -6.5217 17.3913
12673 1 1 5 -6.5217 17.3913
12674 1 1 7 -6.5217 17.3913
12675 1 1 9 -6.5217 17.3913
12676 1 1 11 -6.5217 17.3913
12677 1 1 13 -6.5217 17.3913
12678 1 1 15 -6.5217 17.3913
12679 1 2 17 -6.5217 17.3913
12680 1 2 19 -6.5217 17.3913
12681 1 2 21 -6.5217 17.3913
12682 1 2 23 -6.5217 17.3913
12683 1 2 25 -6.5217 17.3913
12684 1 2 27 -6.5217 17.3913
12685 1 1 1 -4.3478 17.3913
12686 1 1 3 -4.3478 17.3913
12687 1 1 5 -4.3478 17.3913
12688 1 1 7 -4.3478 17.3913
12689 1 1 9 -4.3478 17.3913
12690 1 1 11 -4.3478 17.3913
12691 1 1 13 -4.3478 17.3913
12692 1 1 15 -4.3478 17.3913
12693 1 2 17 -4.3478 17.3913
12694 1 2 19 -4.3478 17.3913
12695 1 2 21 -4.3478 17.3913
12696 1 2 23 -4.3478 17.3913
12697 1 2 25 -4.3478 17.3913
12698 1 2 27 -4.3478 17.3913
12699 1 1 1 -2.1739 17.3913
12700 1 1 3 -2.1739 17.3913
12701 1 1 5 -2.1739 17.3913
12702 1 1 7 -2.1739 17.3913
12703 1 1 9 -2.1739 17.3913
12704 1 1 11 -2.1739 17.3913
12705 1 1 13 -2.1739 17.3913
12706 1 1 15 -2.1739 17.3913
12707 1 2 17 -2.1739 17.3913
12708 1 2 19 -2.1739 17.3913
12709 1 2 21 -2.1739 17.3913
12710 1 2 23 -2.1739 17.3913
12711 1 2 25 -2.1739 17.3913
12712 1 2 27 -2.1739 17.3913
12713 1 1 1 0 17.3913
12714 1 1 3 0 17.3913
12715 1 1 5 0 17.3913
12716 1 1 7 0 17.3913
12717 1 1 9 0 17.3913
12718 1 1 11 0 17.3913
12719 1 1 13 0 17.3913
12720 1 1 15 0 17.3913
12721 1 2 17 0 17.3913
12722 1 2 19 0 17.3913
12723 1 2 21 0 17.3913
12724 1 2 23 0 17.3913
12725 1 2 25 0 17.3913
12726 1 2 27 0 17.3913
12727 1 1 1 2.1739 17.3913
12728 1 1 3 2.1739 17.3913
12729 1 1 5 2.1739 17.3913
12730 1 1 7 2.1739 17.3913
12731 1 1 9 2.1739 17.3913
12732 1 1 11 2.1739 17.3913
12733 1 1 13 2.1739 17.3913
12734 1 1 15 2.1739 17.3913
12735 1 2 17 2.1739 17.3913
12736 1 2 19 2.1739 17.3913
12737 1 2 21 2.1739 17.3913
12738 1 2 23 2.1739 17.3913
12739 1 2 25 2.1739 17.3913
12740 1 2 27 2.1739 17.3913
12741 1 1 1 4.3478 17.3913
12742 1 1 3 4.3478 17.3913
12743 1 1 5 4.3478 17.3913
12744 1 1 7 4.3478 17.3913
12745 1 1 9 4.3478 17.3913
12746 1 1 11 4.3478 17.3913
12747 1 1 13 4.3478 17.3913
12748 1 1 15 4.3478 17.3913
12749 1 2 17 4.3478 17.3913
12750 1 2 19 4.3478 17.3913
12751 1 2 21 4.3478 17.3913
12752 1 2 23 4.3478 17.3913
12753 1 2 25 4.3478 17.3913
12754 1 2 27 4.3478 17.3913
12755 1 1 1 6.5217 17.3913
12756 1 1 3 6.5217 17.3913
12757 1 1 5 6.5217 17.3913
12758 1 1 7 6.5217 17.3913
12759 1 1 9 6.5217 17.3913
12760 1 1 11 6.5217 17.3913
12761 1 1 13 6.5217 17.3913
12762 1 1 15 6.5217 17.3913
12763 1 2 17 6.5217 17.3913
12764 1 2 19 6.5217 17.3913
12765 1 2 21 6.5217 17.3913
12766 1 2 23 6.5217 17.3913
12767 1 2 25 6.5217 17.3913
12768 1 2 27 6.5217 17.3913
12769 1 1 1 8.6957 17.3913
12770 1 1 3 8.6957 17.3913
12771 1 1 5 8.6957 17.3913
12772 1 1 7 8.6957 17.3913
12773 1 1 9 8.6957 17.3913
12774 1 1 11 8.6957 17.3913
12775 1 1 13 8.6957 17.3913
12776 1 1 15 8.6957 17.3913
12777 1 2 17 8.6957 17.3913
12778 1 2 19 8.6957 17.3913
12779 1 2 21 8.6957 17.3913
12780 1 2 23 8.6957 17.3913
12781 1 2 25 8.6957 17.3913
12782 1 2 27 8.6957 17.3913
12783 1 1 1 10.8696 17.3913
12784 1 1 3 10.8696 17.3913
12785 1 1 5 10.8696 17.3913
12786 1 1 7 10.8696 17.3913
12787 1 1 9 10.8696 17.3913
12788 1 1 11 10.8696 17.3913
12789 1 1 13 10.8696 17.3913
12790 1 1 15 10.8696 17.3913
12791 1 2 17 10.8696 17.3913
12792 1 2 19 10.8696 17.3913
12793 1 2 21 10.8696 17.3913
12794 1 2 23 10.8696 17.3913
12795 1 2 25 10.8696 17.3913
12796 1 2 27 10.8696 17.3913
12797 1 1 1 13.0435 17.3913
12798 1 1 3 13.0435 17.3913
12799 1 1 5 13.0435 17.3913
12800 1 1 7 13.0435 17.3913
12801 1 1 9 13.0435 17.3913
12802 1 1 11 13.0435 17.3913
12803 1 1 13 13.0435 17.3913
12804 1 1 15 13.0435 17.3913
12805 1 2 17 13.0435 17.3913
12806 1 2 19 13.0435 17.3913
12807 1 2 21 13.0435 17.3913
12808 1 2 23 13.0435 17.3913
12809 1 2 25 13.0435 17.3913
12810 1 2 27 13.0435 17.3913
12811 1 1 1 15.2174 17.3913
12812 1 1 3 15.2174 17.3913
12813 1 1 5 15.2174 17.3913
12814 1 1 7 15.2174 17.3913
12815 1 1 9 15.2174 17.3913
12816 1 1 11 15.2174 17.3913
12817 1 1 13 15.2174 17.3913
12818 1 1 15 15.2174 17.3913
12819 1 2 17 15.2174 17.3913
12820 1 2 19 15.2174 17.3913
12821 1 2 21 15.2174 17.3913
12822 1 2 23 15.2174 17.3913
12823 1 2 25 15.2174 17.3913
12824 1 2 27 15.2174 17.3913
12825 1 1 1 17.3913 17.3913
12826 1 1 3 17.3913 17.3913
12827 1 1 5 17.3913 17.3913
12828 1 1 7 17.3913 17.3913
12829 1 1 9 17.3913 17.3913
12830 1 1 11 17.3913 17.3913
12831 1 1 13 17.3913 17.3913
12832 1 1 15 17.3913 17.3913
12833 1 2 17 17.3913 17.3913
12834 1 2 19 17.3913 17.3913
12835 1 2 21 17.3913 17.3913
12836 1 2 23 17.3913 17.3913
12837 1 2 25 17.3913 17.3913
12838 1 2 27 17.3913 17.3913
12839 1 1 1 19.5652 17.3913
12840 1 1 3 19.5652 17.3913
12841 1 1 5 19.5652 17.3913
12842 1 1 7 19.5652 17.3913
12843 1 1 9 19.5652 17.3913
12844 1 1 11 19.5652 17.3913
12845 1 1 13 19.5652 17.3913
12846 1 1 15 19.5652 17.3913
12847 1 2 17 19.5652 17.3913
12848 1 2 19 19.5652 17.3913
12849 1 2 21 19.5652 17.3913
12850 1 2 23 19.5652 17.3913
12851 1 2 25 19.5652 17.3913
12852 1 2 27 19.5652 17.3913
12853 1 1 1 21.7391 17.3913
12854 1 1 3 21.7391 17.3913
12855 1 1 5 21.7391 17.3913
12856 1 1 7 21.7391 17.3913
12857 1 1 9 21.7391 17.3913
12858 1 1 11 21.7391 17.3913
12859 1 1 13 21.7391 17.3913
12860 1 1 15 21.7391 17.3913
12861 1 2 17 21.7391 17.3913
12862 1 2 19 21.7391 17.3913
12863 1 2 21 21.7391 17.3913
12864 1 2 23 21.7391 17.3913
12865 1 2 25 21.7391 17.3913
12866 1 2 27 21.7391 17.3913
12867 1 1 1 23.913 17.3913
12868 1 1 3 23.913 17.3913
12869 1 1 5 23.913 17.3913
12870 1 1 7 23.913 17.3913
12871 1 1 9 23.913 17.3913
12872 1 1 11 23.913 17.3913
12873 1 1 13 23.913 17.3913
12874 1 1 15 23.913 17.3913
12875 1 2 17 23.913 17.3913
12876 1 2 19 23.913 17.3913
12877 1 2 21 23.913 17.3913
12878 1 2 23 23.913 17.3913
12879 1 2 25 23.913 17.3913
12880 1 2 27 23.913 17.3913
12881 1 1 -27 -23.913 19.5652
12882 1 1 -25 -23.913 19.5652
12883 1 1 -23 -23.913 19.5652
12884 1 1 -21 -23.913 19.5652
12885 1 1 -19 -23.913 19.5652
12886 1 1 -17 -23.913 19.5652
12887 1 1 -15 -23.913 19.5652
12888 1 1 -13 -23.913 19.5652
12889 1 2 -11 -23.913 19.5652
12890 1 2 -9 -23.913 19.5652
12891 1 2 -7 -23.913 19.5652
12892 1 2 -5 -23.913 19.5652
12893 1 2 -3 -23.913 19.5652
12894 1 2 -1 -23.913 19.5652
12895 1 1 -27 -21.7391 19.5652
12896 1 1 -25 -21.7391 19.5652
12897 1 1 -23 -21.7391 19.5652
12898 1 1 -21 -21.7391 19.5652
12899 1 1 -19 -21.7391 19.5652
12900 1 1 -17 -21.7391 19.5652
12901 1 1 -15 -21.7391 19.5652
12902 1 1 -13 -21.7391 19.5652
12903 1 2 -11 -21.7391 19.5652
12904 1 2 -9 -21.7391 19.5652
12905 1 2 -7 -21.7391 19.5652
12906 1 2 -5 -21.7391 19.5652
12907 1 2 -3 -21.7391 19.5652
12908 1 2 -1 -21.7391 19.5652
12909 1 1 -27 -19.5652 19.5652
12910 1 1 -25 -19.5652 19.5652
12911 1 1 -23 -19.5652 19.5652
12912 1 1 -21 -19.5652 19.5652
12913 1 1 -19 -19.5652 19.5652
12914 1 1 -17 -19.5652 19.5652
12915 1 1 -15 -19.5652 19.5652
12916 1 1 -13 -19.5652 19.5652
12917 1 2 -11 -19.5652 19.5652
12918 1 2 -9 -19.5652 19.5652
12919 1 2 -7 -19.5652 19.5652
12920 1 2 -5 -19.5652 19.5652
12921 1 2 -3 -19.5652 19.5652
12922 1 2 -1 -19.5652 19.5652
12923 1 1 -27 -17.3913 19.5652
12924 1 1 -25 -17.3913 19.5652
12925 1 1 -23 -17.3913 19.5652
12926 1 1 -21 -17.3913 19.5652
12927 1 1 -19 -17.3913 19.5652
12928 1 1 -17 -17.3913 19.5652
12929 1 1 -15 -17.3913 19.5652
12930 1 1 -13 -17.3913 19.5652
12931 1 2 -11 -17.3913 19.5652
12932 1 2 -9 -17.3913 19.5652
12933 1 2 -7 -17.3913 19.5652
12934 1 2 -5 -17.3913 19.5652
12935 1 2 -3 -17.3913 19.5652
12936 1 2 -1 -17.3913 19.5652
12937 1 1 -27 -15.2174 19.5652
12938 1 1 -25 -15.2174 19.5652
12939 1 1 -23 -15.2174 19.5652
12940 1 1 -21 -15.2174 19.5652
12941 1 1 -19 -15.2174 19.5652
12942 1 1 -17 -15.2174 19.5652
12943 1 1 -15 -15.2174 19.5652
12944 1 1 -13 -15.2174 19.5652
12945 1 2 -11 -15.2174 19.5652
12946 1 2 -9 -15.2174 19.5652
12947 1 2 -7 -15.2174 19.5652
12948 1 2 -5 -15.2174 19.5652
12949 1 2 -3 -15.2174 19.5652
12950 1 2 -1 -15.2174 19.5652
12951 1 1 -27 -13.0435 19.5652
12952 1 1 -25 -13.0435 19.5652
12953 1 1 -23 -13.0435 19.5652
12954 1 1 -21 -13.0435 19.5652
12955 1 1 -19 -13.0435 19.5652
12956 1 1 -17 -13.0435 19.5652
12957 1 1 -15 -13.0435 19.5652
12958 1 1 -13 -13.0435 19.5652
12959 1 2 -11 -13.0435 19.5652
12960 1 2 -9 -13.0435 19.5652
12961 1 2 -7 -13.0435 19.5652
12962 1 2 -5 -13.0435 19.5652
12963 1 2 -3 -13.0435 19.5652
12964 1 2 -1 -13.0435 19.5652
12965 1 1 -27 -10.8696 19.5652
12966 1 1 -25 -10.8696 19.5652
12967 1 1 -23 -10.8696 19.5652
12968 1 1 -21 -10.8696 19.5652
12969 1 1 -19 -10.8696 19.5652
12970 1 1 -17 -10.8696 19.5652
12971 1 1 -15 -10.8696 19.5652
12972 1 1 -13 -10.8696 19.5652
12973 1 2 -11 -10.8696 19.5652
12974 1 2 -9 -10.8696 19.5652
12975 1 2 -7 -10.8696 19.5652
12976 1 2 -5 -10.8696 19.5652
12977 1 2 -3 -10.8696 19.5652
12978 1 2 -1 -10.8696 19.5652
12979 1 1 -27 -8.6957 19.5652
12980 1 1 -25 -8.6957 19.5652
12981 1 1 -23 -8.6957 19.5652
12982 1 1 -21 -8.6957 19.5652
12983 1 1 -19 -8.6957 19.5652
12984 1 1 -17 -8.6957 19.5652
12985 1 1 -15 -8.6957 19.5652
12986 1 1 -13 -8.6957 19.5652
12987 1 2 -11 -8.6957 19.5652
12988 1 2 -9 -8.6957 19.5652
12989 1 2 -7 -8.6957 19.5652
12990 1 2 -5 -8.6957 19.5652
12991 1 2 -3 -8.6957 19.5652
12992 1 2 -1 -8.6957 19.5652
12993 1 1 -27 -6.5217 19.5652
12994 1 1 -25 -6.5217 19.5652
12995 1 1 -23 -6.5217 19.5652
12996 1 1 -21 -6.5217 19.5652
12997 1 1 -19 -6.5217 19.5652
12998 1 1 -17 -6.5217 19.5652
12999 1 1 -15 -6.5217 19.5652
13000 1 1 -13 -6.5217 19.5652
13001 1 2 -11 -6.5217 19.5652
13002 1 2 -9 -6.5217 19.5652
13003 1 2 -7 -6.5217 19.5652
13004 1 2 -5 -6.5217 19.5652
13005 1 2 -3 -6.5217 19.5652
13006 1 2 -1 -6.5217 19.5652
13007 1 1 -27 -4.3478 19.5652
13008 1 1 -25 -4.3478 19.5652
13009 1 1 -23 -4.3478 19.5652
13010 1 1 -21 -4.3478 19.5652
13011 1 1 -19 -4.3478 19.5652
13012 1 1 -17 -4.3478 19.5652
13013 1 1 -15 -4.3478 19.5652
13014 1 1 -13 -4.3478 19.5652
13015 1 2 -11 -4.3478 19.5652
13016 1 2 -9 -4.3478 19.5652
13017 1 2 -7 -4.3478 19.5652
13018 1 2 -5 -4.3478 19.5652
13019 1 2 -3 -4.3478 19.5652
13020 1 2 -1 -4.3478 19.5652
13021 1 1 -27 -2.1739 19.5652
13022 1 1 -25 -2.1739 19.5652
13023 1 1 -23 -2.1739 19.5652
13024 1 1 -21 -2.1739 19.5652
13025 1 1 -19 -2.1739 19.5652
13026 1 1 -17 -2.1739 19.5652
13027 1 1 -15 -2.1739 19.5652
13028 1 1 -13 -2.1739 19.5652
13029 1 2 -11 -2.1739 19.5652
13030 1 2 -9 -2.1739 19.5652
13031 1 2 -7 -2.1739 19.5652
13032 1 2 -5 -2.1739 19.5652
13033 1 2 -3 -2.1739 19.5652
13034 1 2 -1 -2.1739 19.5652
13035 1 1 -27 0 19.5652
13036 1 1 -25 0 19.5652
13037 1 1 -23 0 19.5652
13038 1 1 -21 0 19.5652
13039 1 1 -19 0 19.5652
13040 1 1 -17 0 19.5652
13041 1 1 -15 0 19.5652
13042 1 1 -13 0 19.5652
13043 1 2 -11 0 19.5652
13044 1 2 -9 0 19.5652
13045 1 2 -7 0 19.5652
13046 1 2 -5 0 19.5652
13047 1 2 -3 0 19.5652
13048 1 2 -1 0 19.5652
13049 1 1 -27 2.1739 19.5652
13050 1 1 -25 2.1739 19.5652
13051 1 1 -23 2.1739 19.5652
13052 1 1 -21 2.1739 19.5652
13053 1 1 -19 2.1739 19.5652
13054 1 1 -17 2.1739 19.5652
13055 1 1 -15 2.1739 19.5652
13056 1 1 -13 2.1739 19.5652
13057 1 2 -11 2.1739 19.5652
13058 1 2 -9 2.1739 19.5652
13059 1 2 -7 2.1739 19.5652
13060 1 2 -5 2.1739 19.5652
13061 1 2 -3 2.1739 19.5652
13062 1 2 -1 2.1739 19.5652
13063 1 1 -27 4.3478 19.5652
13064 1 1 -25 4.3478 19.5652
13065 1 1 -23 4.3478 19.5652
13066 1 1 -21 4.3478 19.5652
13067 1 1 -19 4.3478 19.5652
13068 1 1 -17 4.3478 19.5652
13069 1 1 -15 4.3478 19.5652
13070 1 1 -13 4.3478 19.5652
13071 1 2 -11 4.3478 19.5652
13072 1 2 -9 4.3478 19.5652
13073 1 2 -7 4.3478 19.5652
13074 1 2 -5 4.3478 19.5652
13075 1 2 -3 4.3478 19.5652
13076 1 2 -1 4.3478 19.5652
13077 1 1 -27 6.5217 19.5652
13078 1 1 -25 6.5217 19.5652
13079 1 1 -23 6.5217 19.5652
13080 1 1 -21 6.5217 19.5652
13081 1 1 -19 6.5217 19.5652
13082 1 1 -17 6.5217 19.5652
13083 1 1 -15 6.5217 19.5652
13084 1 1 -13 6.5217 19.5652
13085 1 2 -11 6.5217 19.5652
13086 1 2 -9 6.5217 19.5652
13087 1 2 -7 6.5217 19.5652
13088 1 2 -5 6.5217 19.5652
13089 1 2 -3 6.5217 19.5652
13090 1 2 -1 6.5217 19.5652
13091 1 1 -27 8.6957 19.5652
13092 1 1 -25 8.6957 19.5652
13093 1 1 -23 8.6957 19.5652
13094 1 1 -21 8.6957 19.5652
13095 1 1 -19 8.6957 19.5652
13096 1 1 -17 8.6957 19.5652
13097 1 1 -15 8.6957 19.5652
13098 1 1 -13 8.6957 19.5652
13099 1 2 -11 8.6957 19.5652
13100 1 2 -9 8.6957 19.5652
13101 1 2 -7 8.6957 19.5652
13102 1 2 -5 8.6957 19.5652
13103 1 2 -3 8.6957 19.5652
13104 1 2 -1 8.6957 19.5652
13105 1 1 -27 10.8696 19.5652
13106 1 1 -25 10.8696 19.5652
13107 1 1 -23 10.8696 19.5652
13108 1 1 -21 10.8696 19.5652
13109 1 1 -19 10.8696 19.5652
13110 1 1 -17 10.8696 19.5652
13111 1 1 -15 10.8696 19.5652
13112 1 1 -13 10.8696 19.5652
13113 1 2 -11 10.8696 19.5652
13114 1 2 -9 10.8696 19.5652
13115 1 2 -7 10.8696 19.5652
13116 1 2 -5 10.8696 19.5652
13117 1 2 -3 10.8696 19.5652
13118 1 2 -1 10.8696 19.5652
13119 1 1 -27 13.0435 19.5652
13120 1 1 -25 13.0435 19.5652
13121 1 1 -23 13.0435 19.5652
13122 1 1 -21 13.0435 19.5652
13123 1 1 -19 13.0435 19.5652
13124 1 1 -17 13.0435 19.5652
13125 1 1 -15 13.0435 19.5652
13126 1 1 -13 13.0435 19.5652
13127 1 2 -11 13.0435 19.5652
13128 1 2 -9 13.0435 19.5652
13129 1 2 -7 13.0435 19.5652
13130 1 2 -5 13.0435 19.5652
13131 1 2 -3 13.0435 19.5652
13132 1 2 -1 13.0435 19.5652
13133 1 1 -27 15.2174 19.5652
13134 1 1 -25 15.2174 19.5652
13135 1 1 -23 15.2174 19.5652
13136 1 1 -21 15.2174 19.5652
13137 1 1 -19 15.2174 19.5652
13138 1 1 -17 15.2174 19.5652
13139 1 1 -15 15.2174 19.5652
13140 1 1 -13 15.2174 19.5652
13141 1 2 -11 15.2174 19.5652
13142 1 2 -9 15.2174 19.5652
13143 1 2 -7 15.2174 19.5652
13144 1 2 -5 15.2174 19.5652
13145 1 2 -3 15.2174 19.5652
13146 1 2 -1 15.2174 19.5652
13147 1 1 -27 17.3913 19.5652
13148 1 1 -25 17.3913 19.5652
13149 1 1 -23 17.3913 19.5652
13150 1 1 -21 17.3913 19.5652
13151 1 1 -19 17.3913 19.5652
13152 1 1 -17 17.3913 19.5652
13153 1 1 -15 17.3913 19.5652
13154 1 1 -13 17.3913 19.5652
13155 1 2 -11 17.3913 19.5652
13156 1 2 -9 17.3913 19.5652
13157 1 2 -7 17.3913 19.5652
13158 1 2 -5 17.3913 19.5652
13159 1 2 -3 17.3913 19.5652
13160 1 2 -1 17.3913 19.5652
13161 1 1 -27 19.5652 19.5652
13162 1 1 -25 19.5652 19.5652
13163 1 1 -23 19.5652 19.5652
13164 1 1 -21 19.5652 19.5652
13165 1 1 -19 19.5652 19.5652
13166 1 1 -17 19.5652 19.5652
13167 1 1 -15 19.5652 19.5652
13168 1 1 -13 19.5652 19.5652
13169 1 2 -11 19.5652 19.5652
13170 1 2 -9 19.5652 19.5652
13171 1 2 -7 19.5652 19.5652
13172 1 2 -5 19.5652 19.5652
13173 1 2 -3 19.5652 19.5652
13174 1 2 -1 19.5652 19.5652
13175 1 1 -27 21.7391 19.5652
13176 1 1 -25 21.7391 19.5652
13177 1 1 -23 21.7391 19.5652
13178 1 1 -21 21.7391 19.5652
13179 1 1 -19 21.7391 19.5652
13180 1 1 -17 21.7391 19.5652
13181 1 1 -15 21.7391 19.5652
13182 1 1 -13 21.7391 19.5652
13183 1 2 -11 21.7391 19.5652
13184 1 2 -9 21.7391 19.5652
13185 1 2 -7 21.7391 19.5652
13186 1 2 -5 21.7391 19.5652
13187 1 2 -3 21.7391 19.5652
13188 1 2 -1 21.7391 19.5652
13189 1 1 -27 23.913 19.5652
13190 1 1 -25 23.913 19.5652
13191 1 1 -23 23.913 19.5652
13192 1 1 -21 23.913 19.5652
13193 1 1 -19 23.913 19.5652
13194 1 1 -17 23.913 19.5652
13195 1 1 -15 23.913 19.5652
13196 1 1 -13 23.913 19.5652
13197 1 2 -11 23.913 19.5652
13198 1 2 -9 23.913 19.5652
13199 1 2 -7 23.913 19.5652
13200 1 2 -5 23.913 19.5652
13201 1 2 -3 23.913 19.5652
13202 1 2 -1 23.913 19.5652
13203 1 1 1 -23.913 19.5652
13204 1 1 3 -23.913 19.5652
13205 1 1 5 -23.913 19.5652
13206 1 1 7 -23.913 19.5652
13207 1 1 9 -23.913 19.5652
13208 1 1 11 -23.913 19.5652
13209 1 1 13 -23.913 19.5652
13210 1 1 15 -23.913 19.5652
13211 1 2 17 -23.913 19.5652
13212 1 2 19 -23.913 19.5652
13213 1 2 21 -23.913 19.5652
13214 1 2 23 -23.913 19.5652
13215 1 2 25 -23.913 19.5652
13216 1 2 27 -23.913 19.5652
13217 1 1 1 -21.7391 19.5652
13218 1 1 3 -21.7391 19.5652
13219 1 1 5 -21.7391 19.5652
13220 1 1 7 -21.7391 19.5652
13221 1 1 9 -21.7391 19.5652
13222 1 1 11 -21.7391 19.5652
13223 1 1 13 -21.7391 19.5652
13224 1 1 15 -21.7391 19.5652
13225 1 2 17 -21.7391 19.5652
13226 1 2 19 -21.7391 19.5652
13227 1 2 21 -21.7391 19.5652
13228 1 2 23 -21.7391 19.5652
13229 1 2 25 -21.7391 19.5652
13230 1 2 27 -21.7391 19.5652
13231 1 1 1 -19.5652 19.5652
13232 1 1 3 -19.5652 19.5652
13233 1 1 5 -19.5652 19.5652
13234 1 1 7 -19.5652 19.5652
13235 1 1 9 -19.5652 19.5652
13236 1 1 11 -19.5652 19.5652
13237 1 1 13 -19.5652 19.5652
13238 1 1 15 -19.5652 19.5652
13239 1 2 17 -19.5652 19.5652
13240 1 2 19 -19.5652 19.5652
13241 1 2 21 -19.5652 19.5652
13242 1 2 23 -19.5652 19.5652
13243 1 2 25 -19.5652 19.5652
13244 1 2 27 -19.5652 19.5652
13245 1 1 1 -17.3913 19.5652
13246 1 1 3 -17.3913 19.5652
13247 1 1 5 -17.3913 19.5652
13248 1 1 7 -17.3913 19.5652
13249 1 1 9 -17.3913 19.5652
13250 1 1 11 -17.3913 19.5652
13251 1 1 13 -17.3913 19.5652
13252 1 1 15 -17.3913 19.5652
13253 1 2 17 -17.3913 19.5652
13254 1 2 19 -17.3913 19.5652
13255 1 2 21 -17.3913 19.5652
13256 1 2 23 -17.3913 19.5652
13257 1 2 25 -17.3913 19.5652
13258 1 2 27 -17.3913 19.5652
13259 1 1 1 -15.2174 19.5652
13260 1 1 3 -15.2174 19.5652
13261 1 1 5 -15.2174 19.5652
13262 1 1 7 -15.2174 19.5652
13263 1 1 9 -15.2174 19.5652
13264 1 1 11 -15.2174 19.5652
13265 1 1 13 -15.2174 19.5652
13266 1 1 15 -15.2174 19.5652
13267 1 2 17 -15.2174 19.5652
13268 1 2 19 -15.2174 19.5652
13269 1 2 21 -15.2174 19.5652
13270 1 2 23 -15.2174 19.5652
13271 1 2 25 -15.2174 19.5652
13272 1 2 27 -15.2174 19.5652
13273 1 1 1 -13.0435 19.5652
13274 1 1 3 -13.0435 19.5652
13275 1 1 5 -13.0435 19.5652
13276 1 1 7 -13.0435 19.5652
13277 1 1 9 -13.0435 19.5652
13278 1 1 11 -13.0435 19.5652
13279 1 1 13 -13.0435 19.5652
13280 1 1 15 -13.0435 19.5652
13281 1 2 17 -13.0435 19.5652
13282 1 2 19 -13.0435 19.5652
13283 1 2 21 -13.0435 19.5652
13284 1 2 23 -13.0435 19.5652
13285 1 2 25 -13.0435 19.5652
13286 1 2 27 -13.0435 19.5652
13287 1 1 1 -10.8696 19.5652
13288 1 1 3 -10.8696 19.5652
13289 1 1 5 -10.8696 19.5652
13290 1 1 7 -10.8696 19.5652
13291 1 1 9 -10.8696 19.5652
13292 1 1 11 -10.8696 19.5652
13293 1 1 13 -10.8696 19.5652
13294 1 1 15 -10.8696 19.5652
13295 1 2 17 -10.8696 19.5652
13296 1 2 19 -10.8696 19.5652
13297 1 2 21 -10.8696 19.5652
13298 1 2 23 -10.8696 19.5652
13299 1 2 25 -10.8696 19.5652
13300 1 2 27 -10.8696 19.5652
13301 1 1 1 -8.6957 19.5652
13302 1 1 3 -8.6957 19.5652
13303 1 1 5 -8.6957 19.5652
13304 1 1 7 -8.6957 19.5652
13305 1 1 9 -8.6957 19.5652
13306 1 1 11 -8.6957 19.5652
13307 1 1 13 -8.6957 19.5652
13308 1 1 15 -8.6957 19.5652
13309 1 2 17 -8.6957 19.5652
13310 1 2 19 -8.6957 19.5652
13311 1 2 21 -8.6957 19.5652
13312 1 2 23 -8.6957 19.5652
13313 1 2 25 -8.6957 19.5652
13314 1 2 27 -8.6957 19.5652
13315 1 1 1 -6.5217 19.5652
13316 1 1 3 -6.5217 19.5652
13317 1 1 5 -6.5217 19.5652
13318 1 1 7 -6.5217 19.5652
13319 1 1 9 -6.5217 19.5652
13320 1 1 11 -6.5217 19.5652
13321 1 1 13 -6.5217 19.5652
13322 1 1 15 -6.5217 19.5652
13323 1 2 17 -6.5217 19.5652
13324 1 2 19 -6.5217 19.5652
13325 1 2 21 -6.5217 19.5652
13326 1 2 23 -6.5217 19.5652
13327 1 2 25 -6.5217 19.5652
13328 1 2 27 -6.5217 19.5652
13329 1 1 1 -4.3478 19.5652
13330 1 1 3 -4.3478 19.5652
13331 1 1 5 -4.3478 19.5652
13332 1 1 7 -4.3478 19.5652
13333 1 1 9 -4.3478 19.5652
13334 1 1 11 -4.3478 19.5652
13335 1 1 13 -4.3478 19.5652
13336 1 1 15 -4.3478 19.5652
13337 1 2 17 -4.3478 19.5652
13338 1 2 19 -4.3478 19.5652
13339 1 2 21 -4.3478 19.5652
13340 1 2 23 -4.3478 19.5652
13341 1 2 25 -4.3478 19.5652
13342 1 2 27 -4.3478 19.5652
13343 1 1 1 -2.1739 19.5652
13344 1 1 3 -2.1739 19.5652
13345 1 1 5 -2.1739 19.5652
13346 1 1 7 -2.1739 19.5652
13347 1 1 9 -2.1739 19.5652
13348 1 1 11 -2.1739 19.5652
13349 1 1 13 -2.1739 19.5652
13350 1 1 15 -2.1739 19.5652
13351 1 2 17 -2.1739 19.5652
13352 1 2 19 -2.1739 19.5652
13353 1 2 21 -2.1739 19.5652
13354 1 2 23 -2.1739 19.5652
13355 1 2 25 -2.1739 19.5652
13356 1 2 27 -2.1739 19.5652
13357 1 1 1 0 19.5652
13358 1 1 3 0 19.5652
13359 1 1 5 0 19.5652
13360 1 1 7 0 19.5652
13361 1 1 9 0 19.5652
13362 1 1 11 0 19.5652
13363 1 1 13 0 19.5652
13364 1 1 15 0 19.5652
13365 1 2 17 0 19.5652
13366 1 2 19 0 19.5652
13367 1 2 21 0 19.5652
13368 1 2 23 0 19.5652
13369 1 2 25 0 19.5652
13370 1 2 27 0 19.5652
13371 1 1 1 2.1739 19.5652
13372 1 1 3 2.1739 19.5652
13373 1 1 5 2.1739 19.5652
13374 1 1 7 2.1739 19.5652
13375 1 1 9 2.1739 19.5652
13376 1 1 11 2.1739 19.5652
13377 1 1 13 2.1739 19.5652
13378 1 1 15 2.1739 19.5652
13379 1 2 17 2.1739 19.5652
13380 1 2 19 2.1739 19.5652
13381 1 2 21 2.1739 19.5652
13382 1 2 23 2.1739 19.5652
13383 1 2 25 2.1739 19.5652
13384 1 2 27 2.1739 19.5652
13385 1 1 1 4.3478 19.5652
13386 1 1 3 4.3478 19.5652
13387 1 1 5 4.3478 19.5652
13388 1 1 7 4.3478 19.5652
13389 1 1 9 4.3478 19.5652
13390 1 1 11 4.3478 19.5652
13391 1 1 13 4.3478 19.5652
13392 1 1 15 4.3478 19.5652
13393 1 2 17 4.3478 19.5652
13394 1 2 19 4.3478 19.5652
13395 1 2 21 4.3478 19.5652
13396 1 2 23 4.3478 19.5652
13397 1 2 25 4.3478 19.5652
13398 1 2 27 4.3478 19.5652
13399 1 1 1 6.5217 19.5652
13400 1 1 3 6.5217 19.5652
13401 1 1 5 6.5217 19.5652
13402 1 1 7 6.5217 19.5652
13403 1 1 9 6.5217 19.5652
13404 1 1 11 6.5217 19.5652
13405 1 1 13 6.5217 19.5652
13406 1 1 15 6.5217 19.5652
13407 1 2 17 6.5217 19.5652
13408 1 2 19 6.5217 19.5652
13409 1 2 21 6.5217 19.5652
13410 1 2 23 6.5217 19.5652
13411 1 2 25 6.5217 19.5652
13412 1 2 27 6.5217 19.5652
13413 1 1 1 8.6957 19.5652
13414 1 1 3 8.6957 19.5652
13415 1 1 5 8.6957 19.5652
13416 1 1 7 8.6957 19.5652
13417 1 1 9 8.6957 19.5652
13418 1 1 11 8.6957 19.5652
13419 1 1 13 8.6957 19.5652
13420 1 1 15 8.6957 19.5652
13421 1 2 17 8.6957 19.5652
13422 1 2 19 8.6957 19.5652
13423 1 2 21 8.6957 19.5652
13424 1 2 23 8.6957 19.5652
13425 1 2 25 8.6957 19.5652
13426 1 2 27 8.6957 19.5652
13427 1 1 1 10.8696 19.5652
13428 1 1 3 10.8696 19.5652
13429 1 1 5 10.8696 19.5652
13430 1 1 7 10.8696 19.5652
13431 1 1 9 10.8696 19.5652
13432 1 1 11 10.8696 19.5652
13433 1 1 13 10.8696 19.5652
13434 1 1 15 10.8696 19.5652
13435 1 2 17 10.8696 19.5652
13436 1 2 19 10.8696 19.5652
13437 1 2 21 10.8696 19.5652
13438 1 2 23 10.8696 19.5652
13439 1 2 25 10.8696 19.5652
13440 1 2 27 10.8696 19.5652
13441 1 1 1 13.0435 19.5652
13442 1 1 3 13.0435 19.5652
13443 1 1 5 13.0435 19.5652
13444 1 1 7 13.0435 19.5652
13445 1 1 9 13.0435 19.5652
13446 1 1 11 13.0435 19.5652
13447 1 1 13 13.0435 19.5652
13448 1 1 15 13.0435 19.5652
13449 1 2 17 13.0435 19.5652
13450 1 2 19 13.0435 19.5652
13451 1 2 21 13.0435 19.5652
13452 1 2 23 13.0435 19.5652
13453 1 2 25 13.0435 19.5652
13454 1 2 27 13.0435 19.5652
13455 1 1 1 15.2174 19.5652
13456 1 1 3 15.2174 19.5652
13457 1 1 5 15.2174 19.5652
13458 1 1 7 15.2174 19.5652
13459 1 1 9 15.2174 19.5652
13460 1 1 11 15.2174 19.5652
13461 1 1 13 15.2174 19.5652
13462 1 1 15 15.2174 19.5652
13463 1 2 17 15.2174 19.5652
13464 1 2 19 15.2174 19.5652
13465 1 2 21 15.2174 19.5652
13466 1 2 23 15.2174 19.5652
13467 1 2 25 15.2174 19.5652
13468 1 2 27 15.2174 19.5652
13469 1 1 1 17.3913 19.5652
13470 1 1 3 17.3913 19.5652
13471 1 1 5 17.3913 19.5652
13472 1 1 7 17.3913 19.5652
13473 1 1 9 17.3913 19.5652
13474 1 1 11 17.3913 19.5652
13475 1 1 13 17.3913 19.5652
13476 1 1 15 17.3913 19.5652
13477 1 2 17 17.3913 19.5652
13478 1 2 19 17.3913 19.5652
13479 1 2 21 17.3913 19.5652
13480 1 2 23 17.3913 19.5652
13481 1 2 25 17.3913 19.5652
13482 1 2 27 17.3913 19.5652
13483 1 1 1 19.5652 19.5652
13484 1 1 3 19.5652 19.5652
13485 1 1 5 19.5652 19.5652
13486 1 1 7 19.5652 19.5652
13487 1 1 9 19.5652 19.5652
13488 1 1 11 19.5652 19.5652
13489 1 1 13 19.5652 19.5652
13490 1 1 15 19.5652 19.5652
13491 1 2 17 19.5652 19.5652
13492 1 2 19 19.5652 19.5652
13493 1 2 21 19.5652 19.5652
13494 1 2 23 19.5652 19.5652
13495 1 2 25 19.5652 19.5652
13496 1 2 27 19.5652 19.5652
13497 1 1 1 21.7391 19.5652
13498 1 1 3 21.7391 19.5652
13499 1 1 5 21.7391 19.5652
13500 1 1 7 21.7391 19.5652
13501 1 1 9 21.7391 19.5652
13502 1 1 11 21.7391 19.5652
13503 1 1 13 21.7391 19.5652
13504 1 1 15 21.7391 19.5652
13505 1 2 17 21.7391 19.5652
13506 1 2 19 21.7391 19.5652
13507 1 2 21 21.7391 19.5652
13508 1 2 23 21.7391 19.5652
13509 1 2 25 21.7391 19.5652
13510 1 2 27 21.7391 19.5652
13511 1 1 1 23.913 19.5652
13512 1 1 3 23.913 19.5652
13513 1 1 5 23.913 19.5652
13514 1 1 7 23.913 19.5652
13515 1 1 9 23.913 19.5652
13516 1 1 11 23.913 19.5652
13517 1 1 13 23.913 19.5652
13518 1 1 15 23.913 19.5652
13519 1 2 17 23.913 19.5652
13520 1 2 19 23.913 19.5652
13521 1 2 21 23.913 19.5652
13522 1 2 23 23.913 19.5652
13523 1 2 25 23.913 19.5652
13524 1 2 27 23.913 19.5652
13525 1 1 -27 -23.913 21.7391
13526 1 1 -25 -23.913 21.7391
13527 1 1 -23 -23.913 21.7391
13528 1 1 -21 -23.913 21.7391
13529 1 1 -19 -23.913 21.7391
13530 1 1 -17 -23.913 21.7391
13531 1 1 -15 -23.913 21.7391
13532 1 1 -13 -23.913 21.7391
13533 1 2 -11 -23.913 21.7391
13534 1 2 -9 -23.913 21.7391
13535 1 2 -7 -23.913 21.7391
13536 1 2 -5 -23.913 21.7391
13537 1 2 -3 -23.913 21.7391
13538 1 2 -1 -23.913 21.7391
13539 1 1 -27 -21.7391 21.7391
13540 1 1 -25 -21.7391 21.7391
13541 1 1 -23 -21.7391 21.7391
13542 1 1 -21 -21.7391 21.7391
13543 1 1 -19 -21.7391 21.7391
13544 1 1 -17 -21.7391 21.7391
13545 1 1 -15 -21.7391 21.7391
13546 1 1 -13 -21.7391 21.7391
13547 1 2 -11 -21.7391 21.7391
13548 1 2 -9 -21.7391 21.7391
13549 1 2 -7 -21.7391 21.7391
13550 1 2 -5 -21.7391 21.7391
13551 1 2 -3 -21.7391 21.7391
13552 1 2 -1 -21.7391 21.7391
13553 1 1 -27 -19.5652 21.7391
13554 1 1 -25 -19.5652 21.7391
13555 1 1 -23 -19.5652 21.7391
13556 1 1 -21 -19.5652 21.7391
13557 1 1 -19 -19.5652 21.7391
13558 1 1 -17 -19.5652 21.7391
13559 1 1 -15 -19.5652 21.7391
13560 1 1 -13 -19.5652 21.7391
13561 1 2 -11 -19.5652 21.7391
13562 1 2 -9 -19.5652 21.7391
13563 1 2 -7 -19.5652 21.7391
13564 1 2 -5 -19.5652 21.7391
13565 1 2 -3 -19.5652 21.7391
13566 1 2 -1 -19.5652 21.7391
13567 1 1 -27 -17.3913 21.7391
13568 1 1 -25 -17.3913 21.7391
13569 1 1 -23 -17.3913 21.7391
13570 1 1 -21 -17.3913 21.7391
13571 1 1 -19 -17.3913 21.7391
13572 1 1 -17 -17.3913 21.7391
13573 1 1 -15 -17.3913 21.7391
13574 1 1 -13 -17.3913 21.7391
13575 1 2 -11 -17.3913 21.7391
13576 1 2 -9 -17.3913 21.7391
13577 1 2 -7 -17.3913 21.7391
13578 1 2 -5 -17.3913 21.7391
13579 1 2 -3 -17.3913 21.7391
13580 1 2 -1 -17.3913 21.7391
13581 1 1 -27 -15.2174 21.7391
13582 1 1 -25 -15.2174 21.7391
13583 1 1 -23 -15.2174 21.7391
13584 1 1 -21 -15.2174 21.7391
13585 1 1 -19 -15.2174 21.7391
13586 1 1 -17 -15.2174 21.7391
13587 1 1 -15 -15.2174 21.7391
13588 1 1 -13 -15.2174 21.7391
13589 1 2 -11 -15.2174 21.7391
13590 1 2 -9 -15.2174 21.7391
13591 1 2 -7 -15.2174 21.7391
13592 1 2 -5 -15.2174 21.7391
13593 1 2 -3 -15.2174 21.7391
13594 1 2 -1 -15.2174 21.7391
13595 1 1 -27 -13.0435 21.7391
13596 1 1 -25 -13.0435 21.7391
13597 1 1 -23 -13.0435 21.7391
13598 1 1 -21 -13.0435 21.7391
13599 1 1 -19 -13.0435 21.7391
13600 1 1 -17 -13.0435 21.7391
13601 1 1 -15 -13.0435 21.7391
13602 1 1 -13 -13.0435 21.7391
13603 1 2 -11 -13.0435 21.7391
13604 1 2 -9 -13.0435 21.7391
13605 1 2 -7 -13.0435 21.7391
13606 1 2 -5 -13.0435 21.7391
13607 1 2 -3 -13.0435 21.7391
13608 1 2 -1 -13.0435 21.7391
13609 1 1 -27 -10.8696 21.7391
13610 1 1 -25 -10.8696 21.7391
13611 1 1 -23 -10.8696 21.7391
13612 1 1 -21 -10.8696 21.7391
13613 1 1 -19 -10.8696 21.7391
13614 1 1 -17 -10.8696 21.7391
13615 1 1 -15 -10.8696 21.7391
13616 1 1 -13 -10.8696 21.7391
13617 1 2 -11 -10.8696 21.7391
13618 1 2 -9 -10.8696 21.7391
13619 1 2 -7 -10.8696 21.7391
13620 1 2 -5 -10.8696 21.7391
13621 1 2 -3 -10.8696 21.7391
13622 1 2 -1 -10.8696 21.7391
13623 1 1 -27 -8.6957 21.7391
13624 1 1 -25 -8.6957 21.7391
13625 1 1 -23 -8.6957 21.7391
13626 1 1 -21 -8.6957 21.7391
13627 1 1 -19 -8.6957 21.7391
13628 1 1 -17 -8.6957 21.7391
13629 1 1 -15 -8.6957 21.7391
13630 1 1 -13 -8.6957 21.7391
13631 1 2 -11 -8.6957 21.7391
13632 1 2 -9 -8.6957 21.7391
13633 1 2 -7 -8.6957 21.7391
13634 1 2 -5 -8.6957 21.7391
13635 1 2 -3 -8.6957 21.7391
13636 1 2 -1 -8.6957 21.7391
13637 1 1 -27 -6.5217 21.7391
13638 1 1 -25 -6.5217 21.7391
13639 1 1 -23 -6.5217 21.7391
13640 1 1 -21 -6.5217 21.7391
13641 1 1 -19 -6.5217 21.7391
13642 1 1 -17 -6.5217 21.7391
13643 1 1 -15 -6.5217 21.7391
13644 1 1 -13 -6.5217 21.7391
13645 1 2 -11 -6.5217 21.7391
13646 1 2 -9 -6.5217 21.7391
13647 1 2 -7 -6.5217 21.7391
13648 1 2 -5 -6.5217 21.7391
13649 1 2 -3 -6.5217 21.7391
13650 1 2 -1 -6.5217 21.7391
13651 1 1 -27 -4.3478 21.7391
13652 1 1 -25 -4.3478 21.7391
13653 1 1 -23 -4.3478 21.7391
13654 1 1 -21 -4.3478 21.7391
13655 1 1 -19 -4.3478 21.7391
13656 1 1 -17 -4.3478 21.7391
13657 1 1 -15 -4.3478 21.7391
13658 1 1 -13 -4.3478 21.7391
13659 1 2 -11 -4.3478 21.7391
13660 1 2 -9 -4.3478 21.7391
13661 1 2 -7 -4.3478 21.7391
13662 1 2 -5 -4.3478 21.7391
13663 1 2 -3 -4.3478 21.7391
13664 1 2 -1 -4.3478 21.7391
13665 1 1 -27 -2.1739 21.7391
13666 1 1 -25 -2.1739 21.7391
13667 1 1 -23 -2.1739 21.7391
13668 1 1 -21 -2.1739 21.7391
13669 1 1 -19 -2.1739 21.7391
13670 1 1 -17 -2.1739 21.7391
13671 1 1 -15 -2.1739 21.7391
13672 1 1 -13 -2.1739 21.7391
13673 1 2 -11 -2.1739 21.7391
13674 1 2 -9 -2.1739 21.7391
13675 1 2 -7 -2.1739 21.7391
13676 1 2 -5 -2.1739 21.7391
13677 1 2 -3 -2.1739 21.7391
13678 1 2 -1 -2.1739 21.7391
13679 1 1 -27 0 21.7391
13680 1 1 -25 0 21.7391
13681 1 1 -23 0 21.7391
13682 1 1 -21 0 21.7391
13683 1 1 -19 0 21.7391
13684 1 1 -17 0 21.7391
13685 1 1 -15 0 21.7391
13686 1 1 -13 0 21.7391
13687 1 2 -11 0 21.7391
13688 1 2 -9 0 21.7391
13689 1 2 -7 0 21.7391
13690 1 2 -5 0 21.7391
13691 1 2 -3 0 21.7391
13692 1 2 -1 0 21.7391
13693 1 1 -27 2.1739 21.7391
13694 1 1 -25 2.1739 21.7391
13695 1 1 -23 2.1739 21.7391
13696 1 1 -21 2.1739 21.7391
13697 1 1 -19 2.1739 21.7391
13698 1 1 -17 2.1739 21.7391
13699 1 1 -15 2.1739 21.7391
13700 1 1 -13 2.1739 21.7391
13701 1 2 -11 2.1739 21.7391
13702 1 2 -9 2.1739 21.7391
13703 1 2 -7 2.1739 21.7391
13704 1 2 -5 2.1739 21.7391
13705 1 2 -3 2.1739 21.7391
13706 1 2 -1 2.1739 21.7391
13707 1 1 -27 4.3478 21.7391
13708 1 1 -25 4.3478 21.7391
13709 1 1 -23 4.3478 21.7391
13710 1 1 -21 4.3478 21.7391
13711 1 1 -19 4.3478 21.7391
13712 1 1 -17 4.3478 21.7391
13713 1 1 -15 4.3478 21.7391
13714 1 1 -13 4.3478 21.7391
13715 1 2 -11 4.3478 21.7391
13716 1 2 -9 4.3478 21.7391
13717 1 2 -7 4.3478 21.7391
13718 1 2 -5 4.3478 21.7391
13719 1 2 -3 4.3478 21.7391
13720 1 2 -1 4.3478 21.7391
13721 1 1 -27 6.5217 21.7391
13722 1 1 -25 6.5217 21.7391
13723 1 1 -23 6.5217 21.7391
13724 1 1 -21 6.5217 21.7391
13725 1 1 -19 6.5217 21.7391
13726 1 1 -17 6.5217 21.7391
13727 1 1 -15 6.5217 21.7391
13728 1 1 -13 6.5217 21.7391
13729 1 2 -11 6.5217 21.7391
13730 1 2 -9 6.5217 21.7391
13731 1 2 -7 6.5217 21.7391
13732 1 2 -5 6.5217 21.7391
13733 1 2 -3 6.5217 21.7391
13734 1 2 -1 6.5217 21.7391
13735 1 1 -27 8.6957 21.7391
13736 1 1 -25 8.6957 21.7391
13737 1 1 -23 8.6957 21.7391
13738 1 1 -21 8.6957 21.7391
13739 1 1 -19 8.6957 21.7391
13740 1 1 -17 8.6957 21.7391
13741 1 1 -15 8.6957 21.7391
13742 1 1 -13 8.6957 21.7391
13743 1 2 -11 8.6957 21.7391
13744 1 2 -9 8.6957 21.7391
13745 1 2 -7 8.6957 21.7391
13746 1 2 -5 8.6957 21.7391
13747 1 2 -3 8.6957 21.7391
13748 1 2 -1 8.6957 21.7391
13749 1 1 -27 10.8696 21.7391
13750 1 1 -25 10.8696 21.7391
13751 1 1 -23 10.8696 21.7391
13752 1 1 -21 10.8696 21.7391
13753 1 1 -19 10.8696 21.7391
13754 1 1 -17 10.8696 21.7391
13755 1 1 -15 10.8696 21.7391
13756 1 1 -13 10.8696 21.7391
13757 1 2 -11 10.8696 21.7391
13758 1 2 -9 10.8696 21.7391
13759 1 2 -7 10.8696 21.7391
13760 1 2 -5 10.8696 21.7391
13761 1 2 -3 10.8696 21.7391
13762 1 2 -1 10.8696 21.7391
13763 1 1 -27 13.0435 21.7391
13764 1 1 -25 13.0435 21.7391
13765 1 1 -23 13.0435 21.7391
13766 1 1 -21 13.0435 21.7391
13767 1 1 -19 13.0435 21.7391
13768 1 1 -17 13.0435 21.7391
13769 1 1 -15 13.0435 21.7391
13770 1 1 -13 13.0435 21.7391
13771 1 2 -11 13.0435 21.7391
13772 1 2 -9 13.0435 21.7391
13773 1 2 -7 13.0435 21.7391
13774 1 2 -5 13.0435 21.7391
13775 1 2 -3 13.0435 21.7391
13776 1 2 -1 13.0435 21.7391
13777 1 1 -27 15.2174 21.7391
13778 1 1 -25 15.2174 21.7391
13779 1 1 -23 15.2174 21.7391
13780 1 1 -21 15.2174 21.7391
13781 1 1 -19 15.2174 21.7391
13782 1 1 -17 15.2174 21.7391
13783 1 1 -15 15.2174 21.7391
13784 1 1 -13 15.2174 21.7391
13785 1 2 -11 15.2174 21.7391
13786 1 2 -9 15.2174 21.7391
13787 1 2 -7 15.2174 21.7391
13788 1 2 -5 15.2174 21.7391
13789 1 2 -3 15.2174 21.7391
13790 1 2 -1 15.2174 21.7391
13791 1 1 -27 17.3913 21.7391
13792 1 1 -25 17.3913 21.7391
13793 1 1 -23 17.3913 21.7391
13794 1 1 -21 17.3913 21.7391
13795 1 1 -19 17.3913 21.7391
13796 1 1 -17 17.3913 21.7391
13797 1 1 -15 17.3913 21.7391
13798 1 1 -13 17.3913 21.7391
13799 1 2 -11 17.3913 21.7391
13800 1 2 -9 17.3913 21.7391
13801 1 2 -7 17.3913 21.7391
13802 1 2 -5 17.3913 21.7391
13803 1 2 -3 17.3913 21.7391
13804 1 2 -1 17.3913 21.7391
13805 1 1 -27 19.5652 21.7391
13806 1 1 -25 19.5652 21.7391
13807 1 1 -23 19.5652 21.7391
13808 1 1 -21 19.5652 21.7391
13809 1 1 -19 19.5652 21.7391
13810 1 1 -17 19.5652 21.7391
13811 1 1 -15 19.5652 21.7391
13812 1 1 -13 19.5652 21.7391
13813 1 2 -11 19.5652 21.7391
13814 1 2 -9 19.5652 21.7391
13815 1 2 -7 19.5652 21.7391
13816 1 2 -5 19.5652 21.7391
13817 1 2 -3 19.5652 21.7391
13818 1 2 -1 19.5652 21.7391
13819 1 1 -27 21.7391 21.7391
13820 1 1 -25 21.7391 21.7391
13821 1 1 -23 21.7391 21.7391
13822 1 1 -21 21.7391 21.7391
13823 1 1 -19 21.7391 21.7391
13824 1 1 -17 21.7391 21.7391
13825 1 1 -15 21.7391 21.7391
13826 1 1 -13 21.7391 21.7391
13827 1 2 -11 21.7391 21.7391
13828 1 2 -9 21.7391 21.7391
13829 1 2 -7 21.7391 21.7391
13830 1 2 -5 21.7391 21.7391
13831 1 2 -3 21.7391 21.7391
13832 1 2 -1 21.7391 21.7391
13833 1 1 -27 23.913 21.7391
13834 1 1 -25 23.913 21.7391
13835 1 1 -23 23.913 21.7391
13836 1 1 -21 23.913 21.7391
13837 1 1 -19 23.913 21.7391
13838 1 1 -17 23.913 21.7391
13839 1 1 -15 23.913 21.7391
13840 1 1 -13 23.913 21.7391
13841 1 2 -11 23.913 21.7391
13842 1 2 -9 23.913 21.7391
13843 1 2 -7 23.913 21.7391
13844 1 2 -5 23.913 21.7391
13845 1 2 -3 23.913 21.7391
13846 1 2 -1 23.913 21.7391
13847 1 1 1 -23.913 21.7391
13848 1 1 3 -23.913 21.7391
13849 1 1 5 -23.913 21.7391
13850 1 1 7 -23.913 21.7391
13851 1 1 9 -23.913 21.7391
13852 1 1 11 -23.913 21.7391
13853 1 1 13 -23.913 21.7391
13854 1 1 15 -23.913 21.7391
13855 1 2 17 -23.913 21.7391
13856 1 2 19 -23.913 21.7391
13857 1 2 21 -23.913 21.7391
13858 1 2 23 -23.913 21.7391
13859 1 2 25 -23.913 21.7391
13860 1 2 27 -23.913 21.7391
13861 1 1 1 -21.7391 21.7391
13862 1 1 3 -21.7391 21.7391
13863 1 1 5 -21.7391 21.7391
13864 1 1 7 -21.7391 21.7391
13865 1 1 9 -21.7391 21.7391
13866 1 1 11 -21.7391 21.7391
13867 1 1 13 -21.7391 21.7391
13868 1 1 15 -21.7391 21.7391
13869 1 2 17 -21.7391 21.7391
13870 1 2 19 -21.7391 21.7391
13871 1 2 21 -21.7391 21.7391
13872 1 2 23 -21.7391 21.7391
13873 1 2 25 -21.7391 21.7391
13874 1 2 27 -21.7391 21.7391
13875 1 1 1 -19.5652 21.7391
13876 1 1 3 -19.5652 21.7391
13877 1 1 5 -19.5652 21.7391
13878 1 1 7 -19.5652 21.7391
13879 1 1 9 -19.5652 21.7391
13880 1 1 11 -19.5652 21.7391
13881 1 1 13 -19.5652 21.7391
13882 1 1 15 -19.5652 21.7391
13883 1 2 17 -19.5652 21.7391
13884 1 2 19 -19.5652 21.7391
13885 1 2 21 -19.5652 21.7391
13886 1 2 23 -19.5652 21.7391
13887 1 2 25 -19.5652 21.7391
13888 1 2 27 -19.5652 21.7391
13889 1 1 1 -17.3913 21.7391
13890 1 1 3 -17.3913 21.7391
13891 1 1 5 -17.3913 21.7391
13892 1 1 7 -17.3913 21.7391
13893 1 1 9 -17.3913 21.7391
13894 1 1 11 -17.3913 21.7391
13895 1 1 13 -17.3913 21.7391
13896 1 1 15 -17.3913 21.7391
13897 1 2 17 -17.3913 21.7391
13898 1 2 19 -17.3913 21.7391
13899 1 2 21 -17.3913 21.7391
13900 1 2 23 -17.3913 21.7391
13901 1 2 25 -17.3913 21.7391
13902 1 2 27 -17.3913 21.7391
13903 1 1 1 -15.2174 21.7391
13904 1 1 3 -15.2174 21.7391
13905 1 1 5 -15.2174 21.7391
13906 1 1 7 -15.2174 21.7391
13907 1 1 9 -15.2174 21.7391
13908 1 1 11 -15.2174 21.7391
13909 1 1 13 -15.2174 21.7391
13910 1 1 15 -15.2174 21.7391
13911 1 2 17 -15.2174 21.7391
13912 1 2 19 -15.2174 21.7391
13913 1 2 21 -15.2174 21.7391
13914 1 2 23 -15.2174 21.7391
13915 1 2 25 -15.2174 21.7391
13916 1 2 27 -15.2174 21.7391
13917 1 1 1 -13.0435 21.7391
13918 1 1 3 -13.0435 21.7391
13919 1 1 5 -13.0435 21.7391
13920 1 1 7 -13.0435 21.7391
13921 1 1 9 -13.0435 21.7391
13922 1 1 11 -13.0435 21.7391
13923 1 1 13 -13.0435 21.7391
13924 1 1 15 -13.0435 21.7391
13925 1 2 17 -13.0435 21.7391
13926 1 2 19 -13.0435 21.7391
13927 1 2 21 -13.0435 21.7391
13928 1 2 23 -13.0435 21.7391
13929 1 2 25 -13.0435 21.7391
13930 1 2 27 -13.0435 21.7391
13931 1 1 1 -10.8696 21.7391
13932 1 1 3 -10.8696 21.7391
13933 1 1 5 -10.8696 21.7391
13934 1 1 7 -10.8696 21.7391
13935 1 1 9 -10.8696 21.7391
13936 1 1 11 -10.8696 21.7391
13937 1 1 13 -10.8696 21.7391
13938 1 1 15 -10.8696 21.7391
13939 1 2 17 -10.8696 21.7391
13940 1 2 19 -10.8696 21.7391
13941 1 2 21 -10.8696 21.7391
13942 1 2 23 -10.8696 21.7391
13943 1 2 25 -10.8696 21.7391
13944 1 2 27 -10.8696 21.7391
13945 1 1 1 -8.6957 21.7391
13946 1 1 3 -8.6957 21.7391
13947 1 1 5 -8.6957 21.7391
13948 1 1 7 -8.6957 21.7391
13949 1 1 9 -8.6957 21.7391
13950 1 1 11 -8.6957 21.7391
13951 1 1 13 -8.6957 21.7391
13952 1 1 15 -8.6957 21.7391
13953 1 2 17 -8.6957 21.7391
13954 1 2 19 -8.6957 21.7391
13955 1 2 21 -8.6957 21.7391
13956 1 2 23 -8.6957 21.7391
13957 1 2 25 -8.6957 21.7391
13958 1 2 27 -8.6957 21.7391
13959 1 1 1 -6.5217 21.7391
13960 1 1 3 -6.5217 21.7391
13961 1 1 5 -6.5217 21.7391
13962 1 1 7 -6.5217 21.7391
13963 1 1 9 -6.5217 21.7391
13964 1 1 11 -6.5217 21.7391
13965 1 1 13 -6.5217 21.7391
13966 1 1 15 -6.5217 21.7391
13967 1 2 17 -6.5217 21.7391
13968 1 2 19 -6.5217 21.7391
13969 1 2 21 -6.5217 21.7391
13970 1 2 23 -6.5217 21.7391
13971 1 2 25 -6.5217 21.7391
13972 1 2 27 -6.5217 21.7391
13973 1 1 1 -4.3478 21.7391
13974 1 1 3 -4.3478 21.7391
13975 1 1 5 -4.3478 21.7391
13976 1 1 7 -4.3478 21.7391
13977 1 1 9 -4.3478 21.7391
13978 1 1 11 -4.3478 21.7391
13979 1 1 13 -4.3478 21.7391
13980 1 1 15 -4.3478 21.7391
13981 1 2 17 -4.3478 21.7391
13982 1 2 19 -4.3478 21.7391
13983 1 2 21 -4.3478 21.7391
13984 1 2 23 -4.3478 21.7391
13985 1 2 25 -4.3478 21.7391
13986 1 2 27 -4.3478 21.7391
13987 1 1 1 -2.1739 21.7391
13988 1 1 3 -2.1739 21.7391
13989 1 1 5 -2.1739 21.7391
13990 1 1 7 -2.1739 21.7391
13991 1 1 9 -2.1739 21.7391
13992 1 1 11 -2.1739 21.7391
13993 1 1 13 -2.1739 21.7391
13994 1 1 15 -2.1739 21.7391
13995 1 2 17 -2.1739 21.7391
13996 1 2 19 -2.1739 21.7391
13997 1 2 21 -2.1739 21.7391
13998 1 2 23 -2.1739 21.7391
13999 1 2 25 -2.1739 21.7391
14000 1 2 27 -2.1739 21.7391

Velocities

1 0 0 0
2 0 0 0
3 0 0 0
4 0 0 0
5 0 0 0
6 0 0 0
7 0 0 0
8 0 0 0
9 0 0 0
10 0 0 0
11 0 0 0
12 0 0 0
13 0 0 0
14 0 0 0
15 0 0 0
16 0 0 0
17 0 0 0
18 0 0 0
19 0 0 0
20 0 0 0
21 0 0 0
22 0 0 0
23 0 0 0
24 0 0 0
25 0 0 0
26 0 0 0
27 0 0 0
28 0 0 0
29 0 0 0
30 0 0 0
31 0 0 0
32 0 0 0
33 0 0 0
34 0 0 0
35 0 0 0
36 0 0 0
37 0 0 0
38 0 0 0
39 0 0 0
40 0 0 0
41 0 0 0
42 0 0 0
43 0 0 0
44 0 0 0
45 0 0 0
46 0 0 0
47 0 0 0
48 0 0 0
49 0 0 0
50 0 0 0
51 0 0 0
52 0 0 0
53 0 0 0
54 0 0 0
55 0 0 0
56 0 0 0
57 0 0 0
58 0 0 0
59 0 0 0
60 0 0 0
61 0 0 0
62 0 0 0
63 0 0 0
64 0 0 0
65 0 0 0
66 0 0 0
67 0 0 0
68 0 0 0
69 0 0 0
70 0 0 0
71 0 0 0
72 0 0 0
73 0 0 0
74 0 0 0
75 0 0 0
76 0 0 0
77 0 0 0
78 0 0 0
79 0 0 0
80 0 0 0
81 0 0 0
82 0 0 0
83 0 0 0
84 0 0 0
85 0 0 0
86 0 0 0
87 0 0 0
88 0 0 0
89 0 0 0
90 0 0 0
91 0 0 0
92 0 0 0
93 0 0 0
94 0 0 0
95 0 0 0
96 0 0 0
97 0 0 0
98 0 0 0
99 0 0 0
100 0 0 0
101 0 0 0
102 0 0 0
103 0 0 0
104 0 0 0
105 0 0 0
106 0 0 0
107 0 0 0
108 0 0 0
109 0 0 0
110 0 0 0
111 0 0 0
112 0 0 0
113 0 0 0
114 0 0 0
115 0 0 0
116 0 0 0
117 0 0 0
118 0 0 0
119 0 0 0
120 0 0 0
121 0 0 0
122 0 0 0
123 0 0 0
124 0 0 0
125 0 0 0
126 0 0 0
127 0 0 0
128 0 0 0
129 0 0 0
130 0 0 0
131 0 0 0
132 0 0 0
133 0 0 0
134 0 0 0
135 0 0 0
136 0 0 0
137 0 0 0
138 0 0 0
139 0 0 0
140 0 0 0
141 0 0 0
142 0 0 0
143 0 0 0
144 0 0 0
145 0 0 0
146 0 0 0
147 0 0 0
148 0 0 0
149 0 0 0
150 0 0 0
151 0 0 0
152 0 0 0
153 0 0 0
154 0 0 0
155 0 0 0
156 0 0 0
157 0 0 0
158 0 0 0
159 0 0 0
160 0 0 0
161 0 0 0
162 0 0 0
163 0 0 0
164 0 0 0
165 0 0 0
166 0 0 0
167 0 0 0
168 0 0 0
169 0 0 0
170 0 0 0
171 0 0 0
172 0 0 0
173 0 0 0
174 0 0 0
175 0 0 0
176 0 0 0
177 0 0 0
178 0 0 0
179 0 0 0
180 0 0 0
181 0 0 0
182 0 0 0
183 0 0 0
184 0 0 0
185 0 0 0
186 0 0 0
187 0 0 0
188 0 0 0
189 0 0 0
190 0 0 0
191 0 0 0
192 0 0 0
193 0 0 0
194 0 0 0
195 0 0 0
196 0 0 0
197 0 0 0
198 0 0 0
199 0 0 0
200 0 0 0
201 0 0 0
202 0 0 0
203 0 0 0
204 0 0 0
205 0 0 0
206 0 0 0
207 0 0 0
208 0 0 0
209 0 0 0
210 0 0 0
211 0 0 0
212 0 0 0
213 0 0 0
214 0 0 0
215 0 0 0
216 0 0 0
217 0 0 0
218 0 0 0
219 0 0 0
220 0 0 0
221 0 0 0
222 0 0 0
223 0 0 0
224 0 0 0
225 0 0 0
226 0 0 0
227 0 0 0
228 0 0 0
229 0 0 0
230 0 0 0
231 0 0 0
232 0 0 0
233 0 0 0
234 0 0 0
235 0 0 0
236 0 0 0
237 0 0 0
238 0 0 0
239 0 0 0
240 0 0 0
241 0 0 0
242 0 0 0
243 0 0 0
244 0 0 0
245 0 0 0
246 0 0 0
247 0 0 0
248 0 0 0
249 0 0 0
250 0 0 0
251 0 0 0
252 0 0 0
253 0 0 0
254 0 0 0
255 0 0 0
256 0 0 0
257 0 0 0
258 0 0 0
259 0 0 0
260 0 0 0
261 0 0 0
262 0 0 0
263 0 0 0
264 0 0 0
265 0 0 0
266 0 0 0
267 0 0 0
268 0 0 0
269 0 0 0
270 0 0 0
271 0 0 0
272 0 0 0
273 0 0 0
274 0 0 0
275 0 0 0
276 0 0 0
277 0 0 0
278 0 0 0
279 0 0 0
280 0 0 0
281 0 0 0
282 0 0 0
283 0 0 0
284 0 0 0
285 0 0 0
286 0 0 0
287 0 0 0
288 0 0 0
289 0 0 0
290 0 0 0
291 0 0 0
292 0 0 0
293 0 0 0
294 0 0 0
295 0 0 0
296 0 0 0
297 0 0 0
298 0 0 0
299 0 0 0
300 0 0 0
301 0 0 0
302 0 0 0
303 0 0 0
304 0 0 0
305 0 0 0
306 0 0 0
307 0 0 0
308 0 0 0
309 0 0 0
310 0 0 0
311 0 0 0
312 0 0 0
313 0 0 0
314 0 0 0
315 0 0 0
316 0 0 0
317 0 0 0
318 0 0 0
319 0 0 0
320 0 0 0
321 0 0 0
322 0 0 0
323 0 0 0
324 0 0 0
325 0 0 0
326 0 0 0
327 0 0 0
328 0 0 0
329 0 0 0
330 0 0 0
331 0 0 0
332 0 0 0
333 0 0 0
334 0 0 0
335 0 0 0
336 0 0 0
337 0 0 0
338 0 0 0
339 0 0 0
340 0 0 0
341 0 0 0
342 0 0 0
343 0 0 0
344 0 0 0
345 0 0 0
346 0 0 0
347 0 0 0
348 0 0 0
349 0 0 0
350 0 0 0
351 0 0 0
352 0 0 0
353 0 0 0
354 0 0 0
355 0 0 0
356 0 0 0
357 0 0 0
358 0 0 0
359 0 0 0
360 0 0 0
361 0 0 0
362 0 0 0
363 0 0 0
364 0 0 0
365 0 0 0
366 0 0 0
367 0 0 0
368 0 0 0
369 0 0 0
370 0 0 0
371 0 0 0
372 0 0 0
373 0 0 0
374 0 0 0
375 0 0 0
376 0 0 0
377 0 0 0
378 0 0 0
379 0 0 0
380 0 0 0
381 0 0 0
382 0 0 0
383 0 0 0
384 0 0 0
385 0 0 0
386 0 0 0
387 0 0 0
388 0 0 0
389 0 0 0
390 0 0 0
391 0 0 0
392 0 0 0
393 0 0 0
394 0 0 0
395 0 0 0
396 0 0 0
397 0 0 0
398 0 0 0
399 0 0 0
400 0 0 0
401 0 0 0
402 0 0 0
403 0 0 0
404 0 0 0
405 0 0 0
406 0 0 0
407 0 0 0
408 0 0 0
409 0 0 0
410 0 0 0
411 0 0 0
412 0 0 0
413 0 0 0
414 0 0 0
415 0 0 0
416 0 0 0
417 0 0 0
418 0 0 0
419 0 0 0
420 0 0 0
421 0 0 0
422 0 0 0
423 0 0 0
424 0 0 0
425 0 0 0
426 0 0 0
427 0 0 0
428 0 0 0
429 0 0 0
430 0 0 0
431 0 0 0
432 0 0 0
433 0 0 0
434 0 0 0
435 0 0 0
436 0 0 0
437 0 0 0
438 0 0 0
439 0 0 0
440 0 0 0
441 0 0 0
442 0 0 0
443 0 0 0
444 0 0 0
445 0 0 0
446 0 0 0
447 0 0 0
448 0 0 0
449 0 0 0
450 0 0 0
451 0 0 0
452 0 0 0
453 0 0 0
454 0 0 0
455 0 0 0
456 0 0 0
457 0 0 0
458 0 0 0
459 0 0 0
460 0 0 0
461 0 0 0
462 0 0 0
463 0 0 0
464 0 0 0
465 0 0 0
466 0 0 0
467 0 0 0
468 0 0 0
469 0 0 0
470 0 0 0
471 0 0 0
472 0 0 0
473 0 0 0
474 0 0 0
475 0 0 0
476 0 0 0
477 0 0 0
478 0 0 0
479 0 0 0
480 0 0 0
481 0 0 0
482 0 0 0
483 0 0 0
484 0 0 0
485 0 0 0
486 0 0 0
487 0 0 0
488 0 0 0
489 0 0 0
490 0 0 0
491 0 0 0
492 0 0 0
493 0 0 0
494 0 0 0
495 0 0 0
496 0 0 0
497 0 0 0
498 0 0 0
499 0 0 0
500 0 0 0
501 0 0 0
502 0 0 0
503 0 0 0
504 0 0 0
505 0 0 0
506 0 0 0
507 0 0 0
508 0 0 0
509 0 0 0
510 0 0 0
511 0 0 0
512 0 0 0
513 0 0 0
514 0 0 0
515 0 0 0
516 0 0 0
517 0 0 0
518 0 0 0
519 0 0 0
520 0 0 0
521 0 0 0
522 0 0 0
523 0 0 0
524 0 0 0
525 0 0 0
526 0 0 0
527 0 0 0
528 0 0 0
529 0 0 0
530 0 0 0
531 0 0 0
532 0 0 0
533 0 0 0
534 0 0 0
535 0 0 0
536 0 0 0
537 0 0 0
538 0 0 0
539 0 0 0
540 0 0 0
541 0 0 0
542 0 0 0
543 0 0 0
544 0 0 0
545 0 0 0
546 0 0 0
547 0 0 0
548 0 0 0
549 0 0 0
550 0 0 0
551 0 0 0
552 0 0 0
553 0 0 0
554 0 0 0
555 0 0 0
556 0 0 0
557 0 0 0
558 0 0 0
559 0 0 0
560 0 0 0
561 0 0 0
562 0 0 0
563 0 0 0
564 0 0 0
565 0 0 0
566 0 0 0
567 0 0 0
568 0 0 0
569 0 0 0
570 0 0 0
571 0 0 0
572 0 0 0
573 0 0 0
574 0 0 0
575 0 0 0
576 0 0 0
577 0 0 0
578 0 0 0
579 0 0 0
580 0 0 0
581 0 0 0
582 0 0 0
583 0 0 0
584 0 0 0
585 0 0 0
586 0 0 0
587 0 0 0
588 0 0 0
589 0 0 0
590 0 0 0
591 0 0 0
592 0 0 0
593 0 0 0
594 0 0 0
595 0 0 0
596 0 0 0
597 0 0 0
598 0 0 0
599 0 0 0
600 0 0 0
601 0 0 0
602 0 0 0
603 0 0 0
604 0 0 0
605 0 0 0
606 0 0 0
607 0 0 0
608 0 0 0
609 0 0 0
610 0 0 0
611 0 0 0
612 0 0 0
613 0 0 0
614 0 0 0
615 0 0 0
616 0 0 0
617 0 0 0
618 0 0 0
619 0 0 0
620 0 0 0
621 0 0 0
622 0 0 0
623 0 0 0
624 0 0 0
625 0 0 0
626 0 0 0
627 0 0 0
628 0 0 0
629 0 0 0
630 0 0 0
631 0 0 0
632 0 0 0
633 0 0 0
634 0 0 0
635 0 0 0
636 0 0 0
637 0 0 0
638 0 0 0
639 0 0 0
640 0 0 0
641 0 0 0
642 0 0 0
643 0 0 0
644 0 0 0
645 0 0 0
646 0 0 0
647 0 0 0
648 0 0 0
649 0 0 0
650 0 0 0
651 0 0 0
652 0 0 0
653 0 0 0
654 0 0 0
655 0 0 0
656 0 0 0
657 0 0 0
658 0 0 0
659 0 0 0
660 0 0 0
661 0 0 0
662 0 0 0
663 0 0 0
664 0 0 0
665 0 0 0
666 0 0 0
667 0 0 0
668 0 0 0
669 0 0 0
670 0 0 0
671 0 0 0
672 0 0 0
673 0 0 0
674 0 0 0
675 0 0 0
676 0 0 0
677 0 0 0
678 0 0 0
679 0 0 0
680 0 0 0
681 0 0 0
682 0 0 0
683 0 0 0
684 0 0 0
685 0 0 0
686 0 0 0
687 0 0 0
688 0 0 0
689 0 0 0
690 0 0 0
691 0 0 0
692 0 0 0
693 0 0 0
694 0 0 0
695 0 0 0
696 0 0 0
697 0 0 0
698 0 0 0
699 0 0 0
700 0 0 0
701 0 0 0
702 0 0 0
703 0 0 0
704 0 0 0
705 0 0 0
706 0 0 0
707 0 0 0
708 0 0 0
709 0 0 0
710 0 0 0
711 0 0 0
712 0 0 0
713 0 0 0
714 0 0 0
715 0 0 0
716 0 0 0
717 0 0 0
718 0 0 0
719 0 0 0
720 0 0 0
721 0 0 0
722 0 0 0
723 0 0 0
724 0 0 0
725 0 0 0
726 0 0 0
727 0 0 0
728 0 0 0
729 0 0 0
730 0 0 0
731 0 0 0
732 0 0 0
733 0 0 0
734 0 0 0
735 0 0 0
736 0 0 0
737 0 0 0
738 0 0 0
739 0 0 0
740 0 0 0
741 0 0 0
742 0 0 0
743 0 0 0
744 0 0 0
745 0 0 0
746 0 0 0
747 0 0 0
748 0 0 0
749 0 0 0
750 0 0 0
751 0 0 0
752 0 0 0
753 0 0 0
754 0 0 0
755 0 0 0
756 0 0 0
757 0 0 0
758 0 0 0
759 0 0 0
760 0 0 0
761 0 0 0
762 0 0 0
763 0 0 0
764 0 0 0
765 0 0 0
766 0 0 0
767 0 0 0
768 0 0 0
769 0 0 0
770 0 0 0
771 0 0 0
772 0 0 0
773 0 0 0
774 0 0 0
775 0 0 0
776 0 0 0
777 0 0 0
778 0 0 0
779 0 0 0
780 0 0 0
781 0 0 0
782 0 0 0
783 0 0 0
784 0 0 0
785 0 0 0
786 0 0 0
787 0 0 0
788 0 0 0
789 0 0 0
790 0 0 0
791 0 0 0
792 0 0 0
793 0 0 0
794 0 0 0
795 0 0 0
796 0 0 0
797 0 0 0
798 0 0 0
799 0 0 0
800 0 0 0
801 0 0 0
802 0 0 0
803 0 0 0
804 0 0 0
805 0 0 0
806 0 0 0
807 0 0 0
808 0 0 0
809 0 0 0
810 0 0 0
811 0 0 0
812 0 0 0
813 0 0 0
814 0 0 0
815 0 0 0
816 0 0 0
817 0 0 0
818 0 0 0
819 0 0 0
820 0 0 0
821 0 0 0
822 0 0 0
823 0 0 0
824 0 0 0
825 0 0 0
826 0 0 0
827 0 0 0
828 0 0 0
829 0 0 0
830 0 0 0
831 0 0 0
832 0 0 0
833 0 0 0
834 0 0 0
[truncated: 376,942 more chars]
