# Supplementary material for: The exchange dynamics of biomolecular condensates
Source: eLife. 2024 Sep 25;12:RP91680. doi: 10.7554/eLife.91680 (PMC11424094; doi:10.7554/eLife.91680)
Supplement: Source code 1. [file elife-91680-code1.zip › Codes/DensePhase/In/Record_Index_15.in]

read_restart Out/L1_12_N1_1000_A6B6_A7_Rep5.restart

pair_style hybrid lj/cut 2.2449 soft 1
pair_coeff 1 1 lj/cut 4.14 2 2.2449
pair_coeff 2 2 lj/cut 4.14 2 2.2449
pair_coeff 1 2 soft -28.98 1
pair_modify shift yes
special_bonds lj/coul 1.0 1.0 1.0

bond_style fene
bond_coeff * 0.621 10 0 0

neighbor 7.7551 bin 
neigh_modify every 1 delay 0

fix 1 all nve
fix 2 all langevin 300 300 10 1486123 zero yes

thermo 100000000
timestep 0.1

dump 1 all movie 1000000 Out_Record/L1_12_N1_1000_A6B6_A7_Rep5.mpeg type type zoom 4 box yes 0.01 bond type 0.3 view 85 85 size 1000 400 shiny 0.5
dump_modify 1 acolor 1 orange
dump_modify 1 acolor 2 blue
dump_modify 1 bcolor 1 orange
dump_modify 1 adiam 1 2.0
dump_modify 1 adiam 2 2.0

compute 1 all displace/atom

dump 2 all custom 250000 Out_Record/L1_12_N1_1000_A6B6_A7_Rep5.dump id c_1[1] c_1[2] c_1[3]

run 100000000

write_restart Out_Record/L1_12_N1_1000_A6B6_A7_Rep5.restart
