# Supplementary material for: The exchange dynamics of biomolecular condensates
Source: eLife. 2024 Sep 25;12:RP91680. doi: 10.7554/eLife.91680 (PMC11424094; doi:10.7554/eLife.91680)
Supplement: Source code 1. [file elife-91680-code1.zip › Codes/DilutePhase/In/L1_12_N1_101_A6B6.initial]

LAMMPS chain data file

1212 atoms
1111 bonds
0 angles
0 dihedrals
0 impropers

2 atom types
1 bond types
0 angle types
0 dihedral types
0 improper types

-75.00000 75.00000 xlo xhi
-75.00000 75.00000 ylo yhi
-75.00000 75.00000 zlo zhi

Masses

1 188.49556
2 188.49556

Atoms

1 1 1 -61 -62.5 -62.5
2 1 1 -59 -62.5 -62.5
3 1 1 -57 -62.5 -62.5
4 1 1 -55 -62.5 -62.5
5 1 1 -53 -62.5 -62.5
6 1 1 -51 -62.5 -62.5
7 1 2 -49 -62.5 -62.5
8 1 2 -47 -62.5 -62.5
9 1 2 -45 -62.5 -62.5
10 1 2 -43 -62.5 -62.5
11 1 2 -41 -62.5 -62.5
12 1 2 -39 -62.5 -62.5
13 1 1 -61 -37.5 -62.5
14 1 1 -59 -37.5 -62.5
15 1 1 -57 -37.5 -62.5
16 1 1 -55 -37.5 -62.5
17 1 1 -53 -37.5 -62.5
18 1 1 -51 -37.5 -62.5
19 1 2 -49 -37.5 -62.5
20 1 2 -47 -37.5 -62.5
21 1 2 -45 -37.5 -62.5
22 1 2 -43 -37.5 -62.5
23 1 2 -41 -37.5 -62.5
24 1 2 -39 -37.5 -62.5
25 1 1 -61 -12.5 -62.5
26 1 1 -59 -12.5 -62.5
27 1 1 -57 -12.5 -62.5
28 1 1 -55 -12.5 -62.5
29 1 1 -53 -12.5 -62.5
30 1 1 -51 -12.5 -62.5
31 1 2 -49 -12.5 -62.5
32 1 2 -47 -12.5 -62.5
33 1 2 -45 -12.5 -62.5
34 1 2 -43 -12.5 -62.5
35 1 2 -41 -12.5 -62.5
36 1 2 -39 -12.5 -62.5
37 1 1 -61 12.5 -62.5
38 1 1 -59 12.5 -62.5
39 1 1 -57 12.5 -62.5
40 1 1 -55 12.5 -62.5
41 1 1 -53 12.5 -62.5
42 1 1 -51 12.5 -62.5
43 1 2 -49 12.5 -62.5
44 1 2 -47 12.5 -62.5
45 1 2 -45 12.5 -62.5
46 1 2 -43 12.5 -62.5
47 1 2 -41 12.5 -62.5
48 1 2 -39 12.5 -62.5
49 1 1 -61 37.5 -62.5
50 1 1 -59 37.5 -62.5
51 1 1 -57 37.5 -62.5
52 1 1 -55 37.5 -62.5
53 1 1 -53 37.5 -62.5
54 1 1 -51 37.5 -62.5
55 1 2 -49 37.5 -62.5
56 1 2 -47 37.5 -62.5
57 1 2 -45 37.5 -62.5
58 1 2 -43 37.5 -62.5
59 1 2 -41 37.5 -62.5
60 1 2 -39 37.5 -62.5
61 1 1 -61 62.5 -62.5
62 1 1 -59 62.5 -62.5
63 1 1 -57 62.5 -62.5
64 1 1 -55 62.5 -62.5
65 1 1 -53 62.5 -62.5
66 1 1 -51 62.5 -62.5
67 1 2 -49 62.5 -62.5
68 1 2 -47 62.5 -62.5
69 1 2 -45 62.5 -62.5
70 1 2 -43 62.5 -62.5
71 1 2 -41 62.5 -62.5
72 1 2 -39 62.5 -62.5
73 1 1 -11 -62.5 -62.5
74 1 1 -9 -62.5 -62.5
75 1 1 -7 -62.5 -62.5
76 1 1 -5 -62.5 -62.5
77 1 1 -3 -62.5 -62.5
78 1 1 -1 -62.5 -62.5
79 1 2 1 -62.5 -62.5
80 1 2 3 -62.5 -62.5
81 1 2 5 -62.5 -62.5
82 1 2 7 -62.5 -62.5
83 1 2 9 -62.5 -62.5
84 1 2 11 -62.5 -62.5
85 1 1 -11 -37.5 -62.5
86 1 1 -9 -37.5 -62.5
87 1 1 -7 -37.5 -62.5
88 1 1 -5 -37.5 -62.5
89 1 1 -3 -37.5 -62.5
90 1 1 -1 -37.5 -62.5
91 1 2 1 -37.5 -62.5
92 1 2 3 -37.5 -62.5
93 1 2 5 -37.5 -62.5
94 1 2 7 -37.5 -62.5
95 1 2 9 -37.5 -62.5
96 1 2 11 -37.5 -62.5
97 1 1 -11 -12.5 -62.5
98 1 1 -9 -12.5 -62.5
99 1 1 -7 -12.5 -62.5
100 1 1 -5 -12.5 -62.5
101 1 1 -3 -12.5 -62.5
102 1 1 -1 -12.5 -62.5
103 1 2 1 -12.5 -62.5
104 1 2 3 -12.5 -62.5
105 1 2 5 -12.5 -62.5
106 1 2 7 -12.5 -62.5
107 1 2 9 -12.5 -62.5
108 1 2 11 -12.5 -62.5
109 1 1 -11 12.5 -62.5
110 1 1 -9 12.5 -62.5
111 1 1 -7 12.5 -62.5
112 1 1 -5 12.5 -62.5
113 1 1 -3 12.5 -62.5
114 1 1 -1 12.5 -62.5
115 1 2 1 12.5 -62.5
116 1 2 3 12.5 -62.5
117 1 2 5 12.5 -62.5
118 1 2 7 12.5 -62.5
119 1 2 9 12.5 -62.5
120 1 2 11 12.5 -62.5
121 1 1 -11 37.5 -62.5
122 1 1 -9 37.5 -62.5
123 1 1 -7 37.5 -62.5
124 1 1 -5 37.5 -62.5
125 1 1 -3 37.5 -62.5
126 1 1 -1 37.5 -62.5
127 1 2 1 37.5 -62.5
128 1 2 3 37.5 -62.5
129 1 2 5 37.5 -62.5
130 1 2 7 37.5 -62.5
131 1 2 9 37.5 -62.5
132 1 2 11 37.5 -62.5
133 1 1 -11 62.5 -62.5
134 1 1 -9 62.5 -62.5
135 1 1 -7 62.5 -62.5
136 1 1 -5 62.5 -62.5
137 1 1 -3 62.5 -62.5
138 1 1 -1 62.5 -62.5
139 1 2 1 62.5 -62.5
140 1 2 3 62.5 -62.5
141 1 2 5 62.5 -62.5
142 1 2 7 62.5 -62.5
143 1 2 9 62.5 -62.5
144 1 2 11 62.5 -62.5
145 1 1 39 -62.5 -62.5
146 1 1 41 -62.5 -62.5
147 1 1 43 -62.5 -62.5
148 1 1 45 -62.5 -62.5
149 1 1 47 -62.5 -62.5
150 1 1 49 -62.5 -62.5
151 1 2 51 -62.5 -62.5
152 1 2 53 -62.5 -62.5
153 1 2 55 -62.5 -62.5
154 1 2 57 -62.5 -62.5
155 1 2 59 -62.5 -62.5
156 1 2 61 -62.5 -62.5
157 1 1 39 -37.5 -62.5
158 1 1 41 -37.5 -62.5
159 1 1 43 -37.5 -62.5
160 1 1 45 -37.5 -62.5
161 1 1 47 -37.5 -62.5
162 1 1 49 -37.5 -62.5
163 1 2 51 -37.5 -62.5
164 1 2 53 -37.5 -62.5
165 1 2 55 -37.5 -62.5
166 1 2 57 -37.5 -62.5
167 1 2 59 -37.5 -62.5
168 1 2 61 -37.5 -62.5
169 1 1 39 -12.5 -62.5
170 1 1 41 -12.5 -62.5
171 1 1 43 -12.5 -62.5
172 1 1 45 -12.5 -62.5
173 1 1 47 -12.5 -62.5
174 1 1 49 -12.5 -62.5
175 1 2 51 -12.5 -62.5
176 1 2 53 -12.5 -62.5
177 1 2 55 -12.5 -62.5
178 1 2 57 -12.5 -62.5
179 1 2 59 -12.5 -62.5
180 1 2 61 -12.5 -62.5
181 1 1 39 12.5 -62.5
182 1 1 41 12.5 -62.5
183 1 1 43 12.5 -62.5
184 1 1 45 12.5 -62.5
185 1 1 47 12.5 -62.5
186 1 1 49 12.5 -62.5
187 1 2 51 12.5 -62.5
188 1 2 53 12.5 -62.5
189 1 2 55 12.5 -62.5
190 1 2 57 12.5 -62.5
191 1 2 59 12.5 -62.5
192 1 2 61 12.5 -62.5
193 1 1 39 37.5 -62.5
194 1 1 41 37.5 -62.5
195 1 1 43 37.5 -62.5
196 1 1 45 37.5 -62.5
197 1 1 47 37.5 -62.5
198 1 1 49 37.5 -62.5
199 1 2 51 37.5 -62.5
200 1 2 53 37.5 -62.5
201 1 2 55 37.5 -62.5
202 1 2 57 37.5 -62.5
203 1 2 59 37.5 -62.5
204 1 2 61 37.5 -62.5
205 1 1 39 62.5 -62.5
206 1 1 41 62.5 -62.5
207 1 1 43 62.5 -62.5
208 1 1 45 62.5 -62.5
209 1 1 47 62.5 -62.5
210 1 1 49 62.5 -62.5
211 1 2 51 62.5 -62.5
212 1 2 53 62.5 -62.5
213 1 2 55 62.5 -62.5
214 1 2 57 62.5 -62.5
215 1 2 59 62.5 -62.5
216 1 2 61 62.5 -62.5
217 1 1 -61 -62.5 -37.5
218 1 1 -59 -62.5 -37.5
219 1 1 -57 -62.5 -37.5
220 1 1 -55 -62.5 -37.5
221 1 1 -53 -62.5 -37.5
222 1 1 -51 -62.5 -37.5
223 1 2 -49 -62.5 -37.5
224 1 2 -47 -62.5 -37.5
225 1 2 -45 -62.5 -37.5
226 1 2 -43 -62.5 -37.5
227 1 2 -41 -62.5 -37.5
228 1 2 -39 -62.5 -37.5
229 1 1 -61 -37.5 -37.5
230 1 1 -59 -37.5 -37.5
231 1 1 -57 -37.5 -37.5
232 1 1 -55 -37.5 -37.5
233 1 1 -53 -37.5 -37.5
234 1 1 -51 -37.5 -37.5
235 1 2 -49 -37.5 -37.5
236 1 2 -47 -37.5 -37.5
237 1 2 -45 -37.5 -37.5
238 1 2 -43 -37.5 -37.5
239 1 2 -41 -37.5 -37.5
240 1 2 -39 -37.5 -37.5
241 1 1 -61 -12.5 -37.5
242 1 1 -59 -12.5 -37.5
243 1 1 -57 -12.5 -37.5
244 1 1 -55 -12.5 -37.5
245 1 1 -53 -12.5 -37.5
246 1 1 -51 -12.5 -37.5
247 1 2 -49 -12.5 -37.5
248 1 2 -47 -12.5 -37.5
249 1 2 -45 -12.5 -37.5
250 1 2 -43 -12.5 -37.5
251 1 2 -41 -12.5 -37.5
252 1 2 -39 -12.5 -37.5
253 1 1 -61 12.5 -37.5
254 1 1 -59 12.5 -37.5
255 1 1 -57 12.5 -37.5
256 1 1 -55 12.5 -37.5
257 1 1 -53 12.5 -37.5
258 1 1 -51 12.5 -37.5
259 1 2 -49 12.5 -37.5
260 1 2 -47 12.5 -37.5
261 1 2 -45 12.5 -37.5
262 1 2 -43 12.5 -37.5
263 1 2 -41 12.5 -37.5
264 1 2 -39 12.5 -37.5
265 1 1 -61 37.5 -37.5
266 1 1 -59 37.5 -37.5
267 1 1 -57 37.5 -37.5
268 1 1 -55 37.5 -37.5
269 1 1 -53 37.5 -37.5
270 1 1 -51 37.5 -37.5
271 1 2 -49 37.5 -37.5
272 1 2 -47 37.5 -37.5
273 1 2 -45 37.5 -37.5
274 1 2 -43 37.5 -37.5
275 1 2 -41 37.5 -37.5
276 1 2 -39 37.5 -37.5
277 1 1 -61 62.5 -37.5
278 1 1 -59 62.5 -37.5
279 1 1 -57 62.5 -37.5
280 1 1 -55 62.5 -37.5
281 1 1 -53 62.5 -37.5
282 1 1 -51 62.5 -37.5
283 1 2 -49 62.5 -37.5
284 1 2 -47 62.5 -37.5
285 1 2 -45 62.5 -37.5
286 1 2 -43 62.5 -37.5
287 1 2 -41 62.5 -37.5
288 1 2 -39 62.5 -37.5
289 1 1 -11 -62.5 -37.5
290 1 1 -9 -62.5 -37.5
291 1 1 -7 -62.5 -37.5
292 1 1 -5 -62.5 -37.5
293 1 1 -3 -62.5 -37.5
294 1 1 -1 -62.5 -37.5
295 1 2 1 -62.5 -37.5
296 1 2 3 -62.5 -37.5
297 1 2 5 -62.5 -37.5
298 1 2 7 -62.5 -37.5
299 1 2 9 -62.5 -37.5
300 1 2 11 -62.5 -37.5
301 1 1 -11 -37.5 -37.5
302 1 1 -9 -37.5 -37.5
303 1 1 -7 -37.5 -37.5
304 1 1 -5 -37.5 -37.5
305 1 1 -3 -37.5 -37.5
306 1 1 -1 -37.5 -37.5
307 1 2 1 -37.5 -37.5
308 1 2 3 -37.5 -37.5
309 1 2 5 -37.5 -37.5
310 1 2 7 -37.5 -37.5
311 1 2 9 -37.5 -37.5
312 1 2 11 -37.5 -37.5
313 1 1 -11 -12.5 -37.5
314 1 1 -9 -12.5 -37.5
315 1 1 -7 -12.5 -37.5
316 1 1 -5 -12.5 -37.5
317 1 1 -3 -12.5 -37.5
318 1 1 -1 -12.5 -37.5
319 1 2 1 -12.5 -37.5
320 1 2 3 -12.5 -37.5
321 1 2 5 -12.5 -37.5
322 1 2 7 -12.5 -37.5
323 1 2 9 -12.5 -37.5
324 1 2 11 -12.5 -37.5
325 1 1 -11 12.5 -37.5
326 1 1 -9 12.5 -37.5
327 1 1 -7 12.5 -37.5
328 1 1 -5 12.5 -37.5
329 1 1 -3 12.5 -37.5
330 1 1 -1 12.5 -37.5
331 1 2 1 12.5 -37.5
332 1 2 3 12.5 -37.5
333 1 2 5 12.5 -37.5
334 1 2 7 12.5 -37.5
335 1 2 9 12.5 -37.5
336 1 2 11 12.5 -37.5
337 1 1 -11 37.5 -37.5
338 1 1 -9 37.5 -37.5
339 1 1 -7 37.5 -37.5
340 1 1 -5 37.5 -37.5
341 1 1 -3 37.5 -37.5
342 1 1 -1 37.5 -37.5
343 1 2 1 37.5 -37.5
344 1 2 3 37.5 -37.5
345 1 2 5 37.5 -37.5
346 1 2 7 37.5 -37.5
347 1 2 9 37.5 -37.5
348 1 2 11 37.5 -37.5
349 1 1 -11 62.5 -37.5
350 1 1 -9 62.5 -37.5
351 1 1 -7 62.5 -37.5
352 1 1 -5 62.5 -37.5
353 1 1 -3 62.5 -37.5
354 1 1 -1 62.5 -37.5
355 1 2 1 62.5 -37.5
356 1 2 3 62.5 -37.5
357 1 2 5 62.5 -37.5
358 1 2 7 62.5 -37.5
359 1 2 9 62.5 -37.5
360 1 2 11 62.5 -37.5
361 1 1 39 -62.5 -37.5
362 1 1 41 -62.5 -37.5
363 1 1 43 -62.5 -37.5
364 1 1 45 -62.5 -37.5
365 1 1 47 -62.5 -37.5
366 1 1 49 -62.5 -37.5
367 1 2 51 -62.5 -37.5
368 1 2 53 -62.5 -37.5
369 1 2 55 -62.5 -37.5
370 1 2 57 -62.5 -37.5
371 1 2 59 -62.5 -37.5
372 1 2 61 -62.5 -37.5
373 1 1 39 -37.5 -37.5
374 1 1 41 -37.5 -37.5
375 1 1 43 -37.5 -37.5
376 1 1 45 -37.5 -37.5
377 1 1 47 -37.5 -37.5
378 1 1 49 -37.5 -37.5
379 1 2 51 -37.5 -37.5
380 1 2 53 -37.5 -37.5
381 1 2 55 -37.5 -37.5
382 1 2 57 -37.5 -37.5
383 1 2 59 -37.5 -37.5
384 1 2 61 -37.5 -37.5
385 1 1 39 -12.5 -37.5
386 1 1 41 -12.5 -37.5
387 1 1 43 -12.5 -37.5
388 1 1 45 -12.5 -37.5
389 1 1 47 -12.5 -37.5
390 1 1 49 -12.5 -37.5
391 1 2 51 -12.5 -37.5
392 1 2 53 -12.5 -37.5
393 1 2 55 -12.5 -37.5
394 1 2 57 -12.5 -37.5
395 1 2 59 -12.5 -37.5
396 1 2 61 -12.5 -37.5
397 1 1 39 12.5 -37.5
398 1 1 41 12.5 -37.5
399 1 1 43 12.5 -37.5
400 1 1 45 12.5 -37.5
401 1 1 47 12.5 -37.5
402 1 1 49 12.5 -37.5
403 1 2 51 12.5 -37.5
404 1 2 53 12.5 -37.5
405 1 2 55 12.5 -37.5
406 1 2 57 12.5 -37.5
407 1 2 59 12.5 -37.5
408 1 2 61 12.5 -37.5
409 1 1 39 37.5 -37.5
410 1 1 41 37.5 -37.5
411 1 1 43 37.5 -37.5
412 1 1 45 37.5 -37.5
413 1 1 47 37.5 -37.5
414 1 1 49 37.5 -37.5
415 1 2 51 37.5 -37.5
416 1 2 53 37.5 -37.5
417 1 2 55 37.5 -37.5
418 1 2 57 37.5 -37.5
419 1 2 59 37.5 -37.5
420 1 2 61 37.5 -37.5
421 1 1 39 62.5 -37.5
422 1 1 41 62.5 -37.5
423 1 1 43 62.5 -37.5
424 1 1 45 62.5 -37.5
425 1 1 47 62.5 -37.5
426 1 1 49 62.5 -37.5
427 1 2 51 62.5 -37.5
428 1 2 53 62.5 -37.5
429 1 2 55 62.5 -37.5
430 1 2 57 62.5 -37.5
431 1 2 59 62.5 -37.5
432 1 2 61 62.5 -37.5
433 1 1 -61 -62.5 -12.5
434 1 1 -59 -62.5 -12.5
435 1 1 -57 -62.5 -12.5
436 1 1 -55 -62.5 -12.5
437 1 1 -53 -62.5 -12.5
438 1 1 -51 -62.5 -12.5
439 1 2 -49 -62.5 -12.5
440 1 2 -47 -62.5 -12.5
441 1 2 -45 -62.5 -12.5
442 1 2 -43 -62.5 -12.5
443 1 2 -41 -62.5 -12.5
444 1 2 -39 -62.5 -12.5
445 1 1 -61 -37.5 -12.5
446 1 1 -59 -37.5 -12.5
447 1 1 -57 -37.5 -12.5
448 1 1 -55 -37.5 -12.5
449 1 1 -53 -37.5 -12.5
450 1 1 -51 -37.5 -12.5
451 1 2 -49 -37.5 -12.5
452 1 2 -47 -37.5 -12.5
453 1 2 -45 -37.5 -12.5
454 1 2 -43 -37.5 -12.5
455 1 2 -41 -37.5 -12.5
456 1 2 -39 -37.5 -12.5
457 1 1 -61 -12.5 -12.5
458 1 1 -59 -12.5 -12.5
459 1 1 -57 -12.5 -12.5
460 1 1 -55 -12.5 -12.5
461 1 1 -53 -12.5 -12.5
462 1 1 -51 -12.5 -12.5
463 1 2 -49 -12.5 -12.5
464 1 2 -47 -12.5 -12.5
465 1 2 -45 -12.5 -12.5
466 1 2 -43 -12.5 -12.5
467 1 2 -41 -12.5 -12.5
468 1 2 -39 -12.5 -12.5
469 1 1 -61 12.5 -12.5
470 1 1 -59 12.5 -12.5
471 1 1 -57 12.5 -12.5
472 1 1 -55 12.5 -12.5
473 1 1 -53 12.5 -12.5
474 1 1 -51 12.5 -12.5
475 1 2 -49 12.5 -12.5
476 1 2 -47 12.5 -12.5
477 1 2 -45 12.5 -12.5
478 1 2 -43 12.5 -12.5
479 1 2 -41 12.5 -12.5
480 1 2 -39 12.5 -12.5
481 1 1 -61 37.5 -12.5
482 1 1 -59 37.5 -12.5
483 1 1 -57 37.5 -12.5
484 1 1 -55 37.5 -12.5
485 1 1 -53 37.5 -12.5
486 1 1 -51 37.5 -12.5
487 1 2 -49 37.5 -12.5
488 1 2 -47 37.5 -12.5
489 1 2 -45 37.5 -12.5
490 1 2 -43 37.5 -12.5
491 1 2 -41 37.5 -12.5
492 1 2 -39 37.5 -12.5
493 1 1 -61 62.5 -12.5
494 1 1 -59 62.5 -12.5
495 1 1 -57 62.5 -12.5
496 1 1 -55 62.5 -12.5
497 1 1 -53 62.5 -12.5
498 1 1 -51 62.5 -12.5
499 1 2 -49 62.5 -12.5
500 1 2 -47 62.5 -12.5
501 1 2 -45 62.5 -12.5
502 1 2 -43 62.5 -12.5
503 1 2 -41 62.5 -12.5
504 1 2 -39 62.5 -12.5
505 1 1 -11 -62.5 -12.5
506 1 1 -9 -62.5 -12.5
507 1 1 -7 -62.5 -12.5
508 1 1 -5 -62.5 -12.5
509 1 1 -3 -62.5 -12.5
510 1 1 -1 -62.5 -12.5
511 1 2 1 -62.5 -12.5
512 1 2 3 -62.5 -12.5
513 1 2 5 -62.5 -12.5
514 1 2 7 -62.5 -12.5
515 1 2 9 -62.5 -12.5
516 1 2 11 -62.5 -12.5
517 1 1 -11 -37.5 -12.5
518 1 1 -9 -37.5 -12.5
519 1 1 -7 -37.5 -12.5
520 1 1 -5 -37.5 -12.5
521 1 1 -3 -37.5 -12.5
522 1 1 -1 -37.5 -12.5
523 1 2 1 -37.5 -12.5
524 1 2 3 -37.5 -12.5
525 1 2 5 -37.5 -12.5
526 1 2 7 -37.5 -12.5
527 1 2 9 -37.5 -12.5
528 1 2 11 -37.5 -12.5
529 1 1 -11 -12.5 -12.5
530 1 1 -9 -12.5 -12.5
531 1 1 -7 -12.5 -12.5
532 1 1 -5 -12.5 -12.5
533 1 1 -3 -12.5 -12.5
534 1 1 -1 -12.5 -12.5
535 1 2 1 -12.5 -12.5
536 1 2 3 -12.5 -12.5
537 1 2 5 -12.5 -12.5
538 1 2 7 -12.5 -12.5
539 1 2 9 -12.5 -12.5
540 1 2 11 -12.5 -12.5
541 1 1 -11 12.5 -12.5
542 1 1 -9 12.5 -12.5
543 1 1 -7 12.5 -12.5
544 1 1 -5 12.5 -12.5
545 1 1 -3 12.5 -12.5
546 1 1 -1 12.5 -12.5
547 1 2 1 12.5 -12.5
548 1 2 3 12.5 -12.5
549 1 2 5 12.5 -12.5
550 1 2 7 12.5 -12.5
551 1 2 9 12.5 -12.5
552 1 2 11 12.5 -12.5
553 1 1 -11 37.5 -12.5
554 1 1 -9 37.5 -12.5
555 1 1 -7 37.5 -12.5
556 1 1 -5 37.5 -12.5
557 1 1 -3 37.5 -12.5
558 1 1 -1 37.5 -12.5
559 1 2 1 37.5 -12.5
560 1 2 3 37.5 -12.5
561 1 2 5 37.5 -12.5
562 1 2 7 37.5 -12.5
563 1 2 9 37.5 -12.5
564 1 2 11 37.5 -12.5
565 1 1 -11 62.5 -12.5
566 1 1 -9 62.5 -12.5
567 1 1 -7 62.5 -12.5
568 1 1 -5 62.5 -12.5
569 1 1 -3 62.5 -12.5
570 1 1 -1 62.5 -12.5
571 1 2 1 62.5 -12.5
572 1 2 3 62.5 -12.5
573 1 2 5 62.5 -12.5
574 1 2 7 62.5 -12.5
575 1 2 9 62.5 -12.5
576 1 2 11 62.5 -12.5
577 1 1 39 -62.5 -12.5
578 1 1 41 -62.5 -12.5
579 1 1 43 -62.5 -12.5
580 1 1 45 -62.5 -12.5
581 1 1 47 -62.5 -12.5
582 1 1 49 -62.5 -12.5
583 1 2 51 -62.5 -12.5
584 1 2 53 -62.5 -12.5
585 1 2 55 -62.5 -12.5
586 1 2 57 -62.5 -12.5
587 1 2 59 -62.5 -12.5
588 1 2 61 -62.5 -12.5
589 1 1 39 -37.5 -12.5
590 1 1 41 -37.5 -12.5
591 1 1 43 -37.5 -12.5
592 1 1 45 -37.5 -12.5
593 1 1 47 -37.5 -12.5
594 1 1 49 -37.5 -12.5
595 1 2 51 -37.5 -12.5
596 1 2 53 -37.5 -12.5
597 1 2 55 -37.5 -12.5
598 1 2 57 -37.5 -12.5
599 1 2 59 -37.5 -12.5
600 1 2 61 -37.5 -12.5
601 1 1 39 -12.5 -12.5
602 1 1 41 -12.5 -12.5
603 1 1 43 -12.5 -12.5
604 1 1 45 -12.5 -12.5
605 1 1 47 -12.5 -12.5
606 1 1 49 -12.5 -12.5
607 1 2 51 -12.5 -12.5
608 1 2 53 -12.5 -12.5
609 1 2 55 -12.5 -12.5
610 1 2 57 -12.5 -12.5
611 1 2 59 -12.5 -12.5
612 1 2 61 -12.5 -12.5
613 1 1 39 12.5 -12.5
614 1 1 41 12.5 -12.5
615 1 1 43 12.5 -12.5
616 1 1 45 12.5 -12.5
617 1 1 47 12.5 -12.5
618 1 1 49 12.5 -12.5
619 1 2 51 12.5 -12.5
620 1 2 53 12.5 -12.5
621 1 2 55 12.5 -12.5
622 1 2 57 12.5 -12.5
623 1 2 59 12.5 -12.5
624 1 2 61 12.5 -12.5
625 1 1 39 37.5 -12.5
626 1 1 41 37.5 -12.5
627 1 1 43 37.5 -12.5
628 1 1 45 37.5 -12.5
629 1 1 47 37.5 -12.5
630 1 1 49 37.5 -12.5
631 1 2 51 37.5 -12.5
632 1 2 53 37.5 -12.5
633 1 2 55 37.5 -12.5
634 1 2 57 37.5 -12.5
635 1 2 59 37.5 -12.5
636 1 2 61 37.5 -12.5
637 1 1 39 62.5 -12.5
638 1 1 41 62.5 -12.5
639 1 1 43 62.5 -12.5
640 1 1 45 62.5 -12.5
641 1 1 47 62.5 -12.5
642 1 1 49 62.5 -12.5
643 1 2 51 62.5 -12.5
644 1 2 53 62.5 -12.5
645 1 2 55 62.5 -12.5
646 1 2 57 62.5 -12.5
647 1 2 59 62.5 -12.5
648 1 2 61 62.5 -12.5
649 1 1 -61 -62.5 12.5
650 1 1 -59 -62.5 12.5
651 1 1 -57 -62.5 12.5
652 1 1 -55 -62.5 12.5
653 1 1 -53 -62.5 12.5
654 1 1 -51 -62.5 12.5
655 1 2 -49 -62.5 12.5
656 1 2 -47 -62.5 12.5
657 1 2 -45 -62.5 12.5
658 1 2 -43 -62.5 12.5
659 1 2 -41 -62.5 12.5
660 1 2 -39 -62.5 12.5
661 1 1 -61 -37.5 12.5
662 1 1 -59 -37.5 12.5
663 1 1 -57 -37.5 12.5
664 1 1 -55 -37.5 12.5
665 1 1 -53 -37.5 12.5
666 1 1 -51 -37.5 12.5
667 1 2 -49 -37.5 12.5
668 1 2 -47 -37.5 12.5
669 1 2 -45 -37.5 12.5
670 1 2 -43 -37.5 12.5
671 1 2 -41 -37.5 12.5
672 1 2 -39 -37.5 12.5
673 1 1 -61 -12.5 12.5
674 1 1 -59 -12.5 12.5
675 1 1 -57 -12.5 12.5
676 1 1 -55 -12.5 12.5
677 1 1 -53 -12.5 12.5
678 1 1 -51 -12.5 12.5
679 1 2 -49 -12.5 12.5
680 1 2 -47 -12.5 12.5
681 1 2 -45 -12.5 12.5
682 1 2 -43 -12.5 12.5
683 1 2 -41 -12.5 12.5
684 1 2 -39 -12.5 12.5
685 1 1 -61 12.5 12.5
686 1 1 -59 12.5 12.5
687 1 1 -57 12.5 12.5
688 1 1 -55 12.5 12.5
689 1 1 -53 12.5 12.5
690 1 1 -51 12.5 12.5
691 1 2 -49 12.5 12.5
692 1 2 -47 12.5 12.5
693 1 2 -45 12.5 12.5
694 1 2 -43 12.5 12.5
695 1 2 -41 12.5 12.5
696 1 2 -39 12.5 12.5
697 1 1 -61 37.5 12.5
698 1 1 -59 37.5 12.5
699 1 1 -57 37.5 12.5
700 1 1 -55 37.5 12.5
701 1 1 -53 37.5 12.5
702 1 1 -51 37.5 12.5
703 1 2 -49 37.5 12.5
704 1 2 -47 37.5 12.5
705 1 2 -45 37.5 12.5
706 1 2 -43 37.5 12.5
707 1 2 -41 37.5 12.5
708 1 2 -39 37.5 12.5
709 1 1 -61 62.5 12.5
710 1 1 -59 62.5 12.5
711 1 1 -57 62.5 12.5
712 1 1 -55 62.5 12.5
713 1 1 -53 62.5 12.5
714 1 1 -51 62.5 12.5
715 1 2 -49 62.5 12.5
716 1 2 -47 62.5 12.5
717 1 2 -45 62.5 12.5
718 1 2 -43 62.5 12.5
719 1 2 -41 62.5 12.5
720 1 2 -39 62.5 12.5
721 1 1 -11 -62.5 12.5
722 1 1 -9 -62.5 12.5
723 1 1 -7 -62.5 12.5
724 1 1 -5 -62.5 12.5
725 1 1 -3 -62.5 12.5
726 1 1 -1 -62.5 12.5
727 1 2 1 -62.5 12.5
728 1 2 3 -62.5 12.5
729 1 2 5 -62.5 12.5
730 1 2 7 -62.5 12.5
731 1 2 9 -62.5 12.5
732 1 2 11 -62.5 12.5
733 1 1 -11 -37.5 12.5
734 1 1 -9 -37.5 12.5
735 1 1 -7 -37.5 12.5
736 1 1 -5 -37.5 12.5
737 1 1 -3 -37.5 12.5
738 1 1 -1 -37.5 12.5
739 1 2 1 -37.5 12.5
740 1 2 3 -37.5 12.5
741 1 2 5 -37.5 12.5
742 1 2 7 -37.5 12.5
743 1 2 9 -37.5 12.5
744 1 2 11 -37.5 12.5
745 1 1 -11 -12.5 12.5
746 1 1 -9 -12.5 12.5
747 1 1 -7 -12.5 12.5
748 1 1 -5 -12.5 12.5
749 1 1 -3 -12.5 12.5
750 1 1 -1 -12.5 12.5
751 1 2 1 -12.5 12.5
752 1 2 3 -12.5 12.5
753 1 2 5 -12.5 12.5
754 1 2 7 -12.5 12.5
755 1 2 9 -12.5 12.5
756 1 2 11 -12.5 12.5
757 1 1 -11 12.5 12.5
758 1 1 -9 12.5 12.5
759 1 1 -7 12.5 12.5
760 1 1 -5 12.5 12.5
761 1 1 -3 12.5 12.5
762 1 1 -1 12.5 12.5
763 1 2 1 12.5 12.5
764 1 2 3 12.5 12.5
765 1 2 5 12.5 12.5
766 1 2 7 12.5 12.5
767 1 2 9 12.5 12.5
768 1 2 11 12.5 12.5
769 1 1 -11 37.5 12.5
770 1 1 -9 37.5 12.5
771 1 1 -7 37.5 12.5
772 1 1 -5 37.5 12.5
773 1 1 -3 37.5 12.5
774 1 1 -1 37.5 12.5
775 1 2 1 37.5 12.5
776 1 2 3 37.5 12.5
777 1 2 5 37.5 12.5
778 1 2 7 37.5 12.5
779 1 2 9 37.5 12.5
780 1 2 11 37.5 12.5
781 1 1 -11 62.5 12.5
782 1 1 -9 62.5 12.5
783 1 1 -7 62.5 12.5
784 1 1 -5 62.5 12.5
785 1 1 -3 62.5 12.5
786 1 1 -1 62.5 12.5
787 1 2 1 62.5 12.5
788 1 2 3 62.5 12.5
789 1 2 5 62.5 12.5
790 1 2 7 62.5 12.5
791 1 2 9 62.5 12.5
792 1 2 11 62.5 12.5
793 1 1 39 -62.5 12.5
794 1 1 41 -62.5 12.5
795 1 1 43 -62.5 12.5
796 1 1 45 -62.5 12.5
797 1 1 47 -62.5 12.5
798 1 1 49 -62.5 12.5
799 1 2 51 -62.5 12.5
800 1 2 53 -62.5 12.5
801 1 2 55 -62.5 12.5
802 1 2 57 -62.5 12.5
803 1 2 59 -62.5 12.5
804 1 2 61 -62.5 12.5
805 1 1 39 -37.5 12.5
806 1 1 41 -37.5 12.5
807 1 1 43 -37.5 12.5
808 1 1 45 -37.5 12.5
809 1 1 47 -37.5 12.5
810 1 1 49 -37.5 12.5
811 1 2 51 -37.5 12.5
812 1 2 53 -37.5 12.5
813 1 2 55 -37.5 12.5
814 1 2 57 -37.5 12.5
815 1 2 59 -37.5 12.5
816 1 2 61 -37.5 12.5
817 1 1 39 -12.5 12.5
818 1 1 41 -12.5 12.5
819 1 1 43 -12.5 12.5
820 1 1 45 -12.5 12.5
821 1 1 47 -12.5 12.5
822 1 1 49 -12.5 12.5
823 1 2 51 -12.5 12.5
824 1 2 53 -12.5 12.5
825 1 2 55 -12.5 12.5
826 1 2 57 -12.5 12.5
827 1 2 59 -12.5 12.5
828 1 2 61 -12.5 12.5
829 1 1 39 12.5 12.5
830 1 1 41 12.5 12.5
831 1 1 43 12.5 12.5
832 1 1 45 12.5 12.5
833 1 1 47 12.5 12.5
834 1 1 49 12.5 12.5
835 1 2 51 12.5 12.5
836 1 2 53 12.5 12.5
837 1 2 55 12.5 12.5
838 1 2 57 12.5 12.5
839 1 2 59 12.5 12.5
840 1 2 61 12.5 12.5
841 1 1 39 37.5 12.5
842 1 1 41 37.5 12.5
843 1 1 43 37.5 12.5
844 1 1 45 37.5 12.5
845 1 1 47 37.5 12.5
846 1 1 49 37.5 12.5
847 1 2 51 37.5 12.5
848 1 2 53 37.5 12.5
849 1 2 55 37.5 12.5
850 1 2 57 37.5 12.5
851 1 2 59 37.5 12.5
852 1 2 61 37.5 12.5
853 1 1 39 62.5 12.5
854 1 1 41 62.5 12.5
855 1 1 43 62.5 12.5
856 1 1 45 62.5 12.5
857 1 1 47 62.5 12.5
858 1 1 49 62.5 12.5
859 1 2 51 62.5 12.5
860 1 2 53 62.5 12.5
861 1 2 55 62.5 12.5
862 1 2 57 62.5 12.5
863 1 2 59 62.5 12.5
864 1 2 61 62.5 12.5
865 1 1 -61 -62.5 37.5
866 1 1 -59 -62.5 37.5
867 1 1 -57 -62.5 37.5
868 1 1 -55 -62.5 37.5
869 1 1 -53 -62.5 37.5
870 1 1 -51 -62.5 37.5
871 1 2 -49 -62.5 37.5
872 1 2 -47 -62.5 37.5
873 1 2 -45 -62.5 37.5
874 1 2 -43 -62.5 37.5
875 1 2 -41 -62.5 37.5
876 1 2 -39 -62.5 37.5
877 1 1 -61 -37.5 37.5
878 1 1 -59 -37.5 37.5
879 1 1 -57 -37.5 37.5
880 1 1 -55 -37.5 37.5
881 1 1 -53 -37.5 37.5
882 1 1 -51 -37.5 37.5
883 1 2 -49 -37.5 37.5
884 1 2 -47 -37.5 37.5
885 1 2 -45 -37.5 37.5
886 1 2 -43 -37.5 37.5
887 1 2 -41 -37.5 37.5
888 1 2 -39 -37.5 37.5
889 1 1 -61 -12.5 37.5
890 1 1 -59 -12.5 37.5
891 1 1 -57 -12.5 37.5
892 1 1 -55 -12.5 37.5
893 1 1 -53 -12.5 37.5
894 1 1 -51 -12.5 37.5
895 1 2 -49 -12.5 37.5
896 1 2 -47 -12.5 37.5
897 1 2 -45 -12.5 37.5
898 1 2 -43 -12.5 37.5
899 1 2 -41 -12.5 37.5
900 1 2 -39 -12.5 37.5
901 1 1 -61 12.5 37.5
902 1 1 -59 12.5 37.5
903 1 1 -57 12.5 37.5
904 1 1 -55 12.5 37.5
905 1 1 -53 12.5 37.5
906 1 1 -51 12.5 37.5
907 1 2 -49 12.5 37.5
908 1 2 -47 12.5 37.5
909 1 2 -45 12.5 37.5
910 1 2 -43 12.5 37.5
911 1 2 -41 12.5 37.5
912 1 2 -39 12.5 37.5
913 1 1 -61 37.5 37.5
914 1 1 -59 37.5 37.5
915 1 1 -57 37.5 37.5
916 1 1 -55 37.5 37.5
917 1 1 -53 37.5 37.5
918 1 1 -51 37.5 37.5
919 1 2 -49 37.5 37.5
920 1 2 -47 37.5 37.5
921 1 2 -45 37.5 37.5
922 1 2 -43 37.5 37.5
923 1 2 -41 37.5 37.5
924 1 2 -39 37.5 37.5
925 1 1 -61 62.5 37.5
926 1 1 -59 62.5 37.5
927 1 1 -57 62.5 37.5
928 1 1 -55 62.5 37.5
929 1 1 -53 62.5 37.5
930 1 1 -51 62.5 37.5
931 1 2 -49 62.5 37.5
932 1 2 -47 62.5 37.5
933 1 2 -45 62.5 37.5
934 1 2 -43 62.5 37.5
935 1 2 -41 62.5 37.5
936 1 2 -39 62.5 37.5
937 1 1 -11 -62.5 37.5
938 1 1 -9 -62.5 37.5
939 1 1 -7 -62.5 37.5
940 1 1 -5 -62.5 37.5
941 1 1 -3 -62.5 37.5
942 1 1 -1 -62.5 37.5
943 1 2 1 -62.5 37.5
944 1 2 3 -62.5 37.5
945 1 2 5 -62.5 37.5
946 1 2 7 -62.5 37.5
947 1 2 9 -62.5 37.5
948 1 2 11 -62.5 37.5
949 1 1 -11 -37.5 37.5
950 1 1 -9 -37.5 37.5
951 1 1 -7 -37.5 37.5
952 1 1 -5 -37.5 37.5
953 1 1 -3 -37.5 37.5
954 1 1 -1 -37.5 37.5
955 1 2 1 -37.5 37.5
956 1 2 3 -37.5 37.5
957 1 2 5 -37.5 37.5
958 1 2 7 -37.5 37.5
959 1 2 9 -37.5 37.5
960 1 2 11 -37.5 37.5
961 1 1 -11 -12.5 37.5
962 1 1 -9 -12.5 37.5
963 1 1 -7 -12.5 37.5
964 1 1 -5 -12.5 37.5
965 1 1 -3 -12.5 37.5
966 1 1 -1 -12.5 37.5
967 1 2 1 -12.5 37.5
968 1 2 3 -12.5 37.5
969 1 2 5 -12.5 37.5
970 1 2 7 -12.5 37.5
971 1 2 9 -12.5 37.5
972 1 2 11 -12.5 37.5
973 1 1 -11 12.5 37.5
974 1 1 -9 12.5 37.5
975 1 1 -7 12.5 37.5
976 1 1 -5 12.5 37.5
977 1 1 -3 12.5 37.5
978 1 1 -1 12.5 37.5
979 1 2 1 12.5 37.5
980 1 2 3 12.5 37.5
981 1 2 5 12.5 37.5
982 1 2 7 12.5 37.5
983 1 2 9 12.5 37.5
984 1 2 11 12.5 37.5
985 1 1 -11 37.5 37.5
986 1 1 -9 37.5 37.5
987 1 1 -7 37.5 37.5
988 1 1 -5 37.5 37.5
989 1 1 -3 37.5 37.5
990 1 1 -1 37.5 37.5
991 1 2 1 37.5 37.5
992 1 2 3 37.5 37.5
993 1 2 5 37.5 37.5
994 1 2 7 37.5 37.5
995 1 2 9 37.5 37.5
996 1 2 11 37.5 37.5
997 1 1 -11 62.5 37.5
998 1 1 -9 62.5 37.5
999 1 1 -7 62.5 37.5
1000 1 1 -5 62.5 37.5
1001 1 1 -3 62.5 37.5
1002 1 1 -1 62.5 37.5
1003 1 2 1 62.5 37.5
1004 1 2 3 62.5 37.5
1005 1 2 5 62.5 37.5
1006 1 2 7 62.5 37.5
1007 1 2 9 62.5 37.5
1008 1 2 11 62.5 37.5
1009 1 1 39 -62.5 37.5
1010 1 1 41 -62.5 37.5
1011 1 1 43 -62.5 37.5
1012 1 1 45 -62.5 37.5
1013 1 1 47 -62.5 37.5
1014 1 1 49 -62.5 37.5
1015 1 2 51 -62.5 37.5
1016 1 2 53 -62.5 37.5
1017 1 2 55 -62.5 37.5
1018 1 2 57 -62.5 37.5
1019 1 2 59 -62.5 37.5
1020 1 2 61 -62.5 37.5
1021 1 1 39 -37.5 37.5
1022 1 1 41 -37.5 37.5
1023 1 1 43 -37.5 37.5
1024 1 1 45 -37.5 37.5
1025 1 1 47 -37.5 37.5
1026 1 1 49 -37.5 37.5
1027 1 2 51 -37.5 37.5
1028 1 2 53 -37.5 37.5
1029 1 2 55 -37.5 37.5
1030 1 2 57 -37.5 37.5
1031 1 2 59 -37.5 37.5
1032 1 2 61 -37.5 37.5
1033 1 1 39 -12.5 37.5
1034 1 1 41 -12.5 37.5
1035 1 1 43 -12.5 37.5
1036 1 1 45 -12.5 37.5
1037 1 1 47 -12.5 37.5
1038 1 1 49 -12.5 37.5
1039 1 2 51 -12.5 37.5
1040 1 2 53 -12.5 37.5
1041 1 2 55 -12.5 37.5
1042 1 2 57 -12.5 37.5
1043 1 2 59 -12.5 37.5
1044 1 2 61 -12.5 37.5
1045 1 1 39 12.5 37.5
1046 1 1 41 12.5 37.5
1047 1 1 43 12.5 37.5
1048 1 1 45 12.5 37.5
1049 1 1 47 12.5 37.5
1050 1 1 49 12.5 37.5
1051 1 2 51 12.5 37.5
1052 1 2 53 12.5 37.5
1053 1 2 55 12.5 37.5
1054 1 2 57 12.5 37.5
1055 1 2 59 12.5 37.5
1056 1 2 61 12.5 37.5
1057 1 1 39 37.5 37.5
1058 1 1 41 37.5 37.5
1059 1 1 43 37.5 37.5
1060 1 1 45 37.5 37.5
1061 1 1 47 37.5 37.5
1062 1 1 49 37.5 37.5
1063 1 2 51 37.5 37.5
1064 1 2 53 37.5 37.5
1065 1 2 55 37.5 37.5
1066 1 2 57 37.5 37.5
1067 1 2 59 37.5 37.5
1068 1 2 61 37.5 37.5
1069 1 1 39 62.5 37.5
1070 1 1 41 62.5 37.5
1071 1 1 43 62.5 37.5
1072 1 1 45 62.5 37.5
1073 1 1 47 62.5 37.5
1074 1 1 49 62.5 37.5
1075 1 2 51 62.5 37.5
1076 1 2 53 62.5 37.5
1077 1 2 55 62.5 37.5
1078 1 2 57 62.5 37.5
1079 1 2 59 62.5 37.5
1080 1 2 61 62.5 37.5
1081 1 1 -61 -62.5 62.5
1082 1 1 -59 -62.5 62.5
1083 1 1 -57 -62.5 62.5
1084 1 1 -55 -62.5 62.5
1085 1 1 -53 -62.5 62.5
1086 1 1 -51 -62.5 62.5
1087 1 2 -49 -62.5 62.5
1088 1 2 -47 -62.5 62.5
1089 1 2 -45 -62.5 62.5
1090 1 2 -43 -62.5 62.5
1091 1 2 -41 -62.5 62.5
1092 1 2 -39 -62.5 62.5
1093 1 1 -61 -37.5 62.5
1094 1 1 -59 -37.5 62.5
1095 1 1 -57 -37.5 62.5
1096 1 1 -55 -37.5 62.5
1097 1 1 -53 -37.5 62.5
1098 1 1 -51 -37.5 62.5
1099 1 2 -49 -37.5 62.5
1100 1 2 -47 -37.5 62.5
1101 1 2 -45 -37.5 62.5
1102 1 2 -43 -37.5 62.5
1103 1 2 -41 -37.5 62.5
1104 1 2 -39 -37.5 62.5
1105 1 1 -61 -12.5 62.5
1106 1 1 -59 -12.5 62.5
1107 1 1 -57 -12.5 62.5
1108 1 1 -55 -12.5 62.5
1109 1 1 -53 -12.5 62.5
1110 1 1 -51 -12.5 62.5
1111 1 2 -49 -12.5 62.5
1112 1 2 -47 -12.5 62.5
1113 1 2 -45 -12.5 62.5
1114 1 2 -43 -12.5 62.5
1115 1 2 -41 -12.5 62.5
1116 1 2 -39 -12.5 62.5
1117 1 1 -61 12.5 62.5
1118 1 1 -59 12.5 62.5
1119 1 1 -57 12.5 62.5
1120 1 1 -55 12.5 62.5
1121 1 1 -53 12.5 62.5
1122 1 1 -51 12.5 62.5
1123 1 2 -49 12.5 62.5
1124 1 2 -47 12.5 62.5
1125 1 2 -45 12.5 62.5
1126 1 2 -43 12.5 62.5
1127 1 2 -41 12.5 62.5
1128 1 2 -39 12.5 62.5
1129 1 1 -61 37.5 62.5
1130 1 1 -59 37.5 62.5
1131 1 1 -57 37.5 62.5
1132 1 1 -55 37.5 62.5
1133 1 1 -53 37.5 62.5
1134 1 1 -51 37.5 62.5
1135 1 2 -49 37.5 62.5
1136 1 2 -47 37.5 62.5
1137 1 2 -45 37.5 62.5
1138 1 2 -43 37.5 62.5
1139 1 2 -41 37.5 62.5
1140 1 2 -39 37.5 62.5
1141 1 1 -61 62.5 62.5
1142 1 1 -59 62.5 62.5
1143 1 1 -57 62.5 62.5
1144 1 1 -55 62.5 62.5
1145 1 1 -53 62.5 62.5
1146 1 1 -51 62.5 62.5
1147 1 2 -49 62.5 62.5
1148 1 2 -47 62.5 62.5
1149 1 2 -45 62.5 62.5
1150 1 2 -43 62.5 62.5
1151 1 2 -41 62.5 62.5
1152 1 2 -39 62.5 62.5
1153 1 1 -11 -62.5 62.5
1154 1 1 -9 -62.5 62.5
1155 1 1 -7 -62.5 62.5
1156 1 1 -5 -62.5 62.5
1157 1 1 -3 -62.5 62.5
1158 1 1 -1 -62.5 62.5
1159 1 2 1 -62.5 62.5
1160 1 2 3 -62.5 62.5
1161 1 2 5 -62.5 62.5
1162 1 2 7 -62.5 62.5
1163 1 2 9 -62.5 62.5
1164 1 2 11 -62.5 62.5
1165 1 1 -11 -37.5 62.5
1166 1 1 -9 -37.5 62.5
1167 1 1 -7 -37.5 62.5
1168 1 1 -5 -37.5 62.5
1169 1 1 -3 -37.5 62.5
1170 1 1 -1 -37.5 62.5
1171 1 2 1 -37.5 62.5
1172 1 2 3 -37.5 62.5
1173 1 2 5 -37.5 62.5
1174 1 2 7 -37.5 62.5
1175 1 2 9 -37.5 62.5
1176 1 2 11 -37.5 62.5
1177 1 1 -11 -12.5 62.5
1178 1 1 -9 -12.5 62.5
1179 1 1 -7 -12.5 62.5
1180 1 1 -5 -12.5 62.5
1181 1 1 -3 -12.5 62.5
1182 1 1 -1 -12.5 62.5
1183 1 2 1 -12.5 62.5
1184 1 2 3 -12.5 62.5
1185 1 2 5 -12.5 62.5
1186 1 2 7 -12.5 62.5
1187 1 2 9 -12.5 62.5
1188 1 2 11 -12.5 62.5
1189 1 1 -11 12.5 62.5
1190 1 1 -9 12.5 62.5
1191 1 1 -7 12.5 62.5
1192 1 1 -5 12.5 62.5
1193 1 1 -3 12.5 62.5
1194 1 1 -1 12.5 62.5
1195 1 2 1 12.5 62.5
1196 1 2 3 12.5 62.5
1197 1 2 5 12.5 62.5
1198 1 2 7 12.5 62.5
1199 1 2 9 12.5 62.5
1200 1 2 11 12.5 62.5
1201 1 1 -11 37.5 62.5
1202 1 1 -9 37.5 62.5
1203 1 1 -7 37.5 62.5
1204 1 1 -5 37.5 62.5
1205 1 1 -3 37.5 62.5
1206 1 1 -1 37.5 62.5
1207 1 2 1 37.5 62.5
1208 1 2 3 37.5 62.5
1209 1 2 5 37.5 62.5
1210 1 2 7 37.5 62.5
1211 1 2 9 37.5 62.5
1212 1 2 11 37.5 62.5

Velocities

1 0 0 0
2 0 0 0
3 0 0 0
4 0 0 0
5 0 0 0
6 0 0 0
7 0 0 0
8 0 0 0
9 0 0 0
10 0 0 0
11 0 0 0
12 0 0 0
13 0 0 0
14 0 0 0
15 0 0 0
16 0 0 0
17 0 0 0
18 0 0 0
19 0 0 0
20 0 0 0
21 0 0 0
22 0 0 0
23 0 0 0
24 0 0 0
25 0 0 0
26 0 0 0
27 0 0 0
28 0 0 0
29 0 0 0
30 0 0 0
31 0 0 0
32 0 0 0
33 0 0 0
34 0 0 0
35 0 0 0
36 0 0 0
37 0 0 0
38 0 0 0
39 0 0 0
40 0 0 0
41 0 0 0
42 0 0 0
43 0 0 0
44 0 0 0
45 0 0 0
46 0 0 0
47 0 0 0
48 0 0 0
49 0 0 0
50 0 0 0
51 0 0 0
52 0 0 0
53 0 0 0
54 0 0 0
55 0 0 0
56 0 0 0
57 0 0 0
58 0 0 0
59 0 0 0
60 0 0 0
61 0 0 0
62 0 0 0
63 0 0 0
64 0 0 0
65 0 0 0
66 0 0 0
67 0 0 0
68 0 0 0
69 0 0 0
70 0 0 0
71 0 0 0
72 0 0 0
73 0 0 0
74 0 0 0
75 0 0 0
76 0 0 0
77 0 0 0
78 0 0 0
79 0 0 0
80 0 0 0
81 0 0 0
82 0 0 0
83 0 0 0
84 0 0 0
85 0 0 0
86 0 0 0
87 0 0 0
88 0 0 0
89 0 0 0
90 0 0 0
91 0 0 0
92 0 0 0
93 0 0 0
94 0 0 0
95 0 0 0
96 0 0 0
97 0 0 0
98 0 0 0
99 0 0 0
100 0 0 0
101 0 0 0
102 0 0 0
103 0 0 0
104 0 0 0
105 0 0 0
106 0 0 0
107 0 0 0
108 0 0 0
109 0 0 0
110 0 0 0
111 0 0 0
112 0 0 0
113 0 0 0
114 0 0 0
115 0 0 0
116 0 0 0
117 0 0 0
118 0 0 0
119 0 0 0
120 0 0 0
121 0 0 0
122 0 0 0
123 0 0 0
124 0 0 0
125 0 0 0
126 0 0 0
127 0 0 0
128 0 0 0
129 0 0 0
130 0 0 0
131 0 0 0
132 0 0 0
133 0 0 0
134 0 0 0
135 0 0 0
136 0 0 0
137 0 0 0
138 0 0 0
139 0 0 0
140 0 0 0
141 0 0 0
142 0 0 0
143 0 0 0
144 0 0 0
145 0 0 0
146 0 0 0
147 0 0 0
148 0 0 0
149 0 0 0
150 0 0 0
151 0 0 0
152 0 0 0
153 0 0 0
154 0 0 0
155 0 0 0
156 0 0 0
157 0 0 0
158 0 0 0
159 0 0 0
160 0 0 0
161 0 0 0
162 0 0 0
163 0 0 0
164 0 0 0
165 0 0 0
166 0 0 0
167 0 0 0
168 0 0 0
169 0 0 0
170 0 0 0
171 0 0 0
172 0 0 0
173 0 0 0
174 0 0 0
175 0 0 0
176 0 0 0
177 0 0 0
178 0 0 0
179 0 0 0
180 0 0 0
181 0 0 0
182 0 0 0
183 0 0 0
184 0 0 0
185 0 0 0
186 0 0 0
187 0 0 0
188 0 0 0
189 0 0 0
190 0 0 0
191 0 0 0
192 0 0 0
193 0 0 0
194 0 0 0
195 0 0 0
196 0 0 0
197 0 0 0
198 0 0 0
199 0 0 0
200 0 0 0
201 0 0 0
202 0 0 0
203 0 0 0
204 0 0 0
205 0 0 0
206 0 0 0
207 0 0 0
208 0 0 0
209 0 0 0
210 0 0 0
211 0 0 0
212 0 0 0
213 0 0 0
214 0 0 0
215 0 0 0
216 0 0 0
217 0 0 0
218 0 0 0
219 0 0 0
220 0 0 0
221 0 0 0
222 0 0 0
223 0 0 0
224 0 0 0
225 0 0 0
226 0 0 0
227 0 0 0
228 0 0 0
229 0 0 0
230 0 0 0
231 0 0 0
232 0 0 0
233 0 0 0
234 0 0 0
235 0 0 0
236 0 0 0
237 0 0 0
238 0 0 0
239 0 0 0
240 0 0 0
241 0 0 0
242 0 0 0
243 0 0 0
244 0 0 0
245 0 0 0
246 0 0 0
247 0 0 0
248 0 0 0
249 0 0 0
250 0 0 0
251 0 0 0
252 0 0 0
253 0 0 0
254 0 0 0
255 0 0 0
256 0 0 0
257 0 0 0
258 0 0 0
259 0 0 0
260 0 0 0
261 0 0 0
262 0 0 0
263 0 0 0
264 0 0 0
265 0 0 0
266 0 0 0
267 0 0 0
268 0 0 0
269 0 0 0
270 0 0 0
271 0 0 0
272 0 0 0
273 0 0 0
274 0 0 0
275 0 0 0
276 0 0 0
277 0 0 0
278 0 0 0
279 0 0 0
280 0 0 0
281 0 0 0
282 0 0 0
283 0 0 0
284 0 0 0
285 0 0 0
286 0 0 0
287 0 0 0
288 0 0 0
289 0 0 0
290 0 0 0
291 0 0 0
292 0 0 0
293 0 0 0
294 0 0 0
295 0 0 0
296 0 0 0
297 0 0 0
298 0 0 0
299 0 0 0
300 0 0 0
301 0 0 0
302 0 0 0
303 0 0 0
304 0 0 0
305 0 0 0
306 0 0 0
307 0 0 0
308 0 0 0
309 0 0 0
310 0 0 0
311 0 0 0
312 0 0 0
313 0 0 0
314 0 0 0
315 0 0 0
316 0 0 0
317 0 0 0
318 0 0 0
319 0 0 0
320 0 0 0
321 0 0 0
322 0 0 0
323 0 0 0
324 0 0 0
325 0 0 0
326 0 0 0
327 0 0 0
328 0 0 0
329 0 0 0
330 0 0 0
331 0 0 0
332 0 0 0
333 0 0 0
334 0 0 0
335 0 0 0
336 0 0 0
337 0 0 0
338 0 0 0
339 0 0 0
340 0 0 0
341 0 0 0
342 0 0 0
343 0 0 0
344 0 0 0
345 0 0 0
346 0 0 0
347 0 0 0
348 0 0 0
349 0 0 0
350 0 0 0
351 0 0 0
352 0 0 0
353 0 0 0
354 0 0 0
355 0 0 0
356 0 0 0
357 0 0 0
358 0 0 0
359 0 0 0
360 0 0 0
361 0 0 0
362 0 0 0
363 0 0 0
364 0 0 0
365 0 0 0
366 0 0 0
367 0 0 0
368 0 0 0
369 0 0 0
370 0 0 0
371 0 0 0
372 0 0 0
373 0 0 0
374 0 0 0
375 0 0 0
376 0 0 0
377 0 0 0
378 0 0 0
379 0 0 0
380 0 0 0
381 0 0 0
382 0 0 0
383 0 0 0
384 0 0 0
385 0 0 0
386 0 0 0
387 0 0 0
388 0 0 0
389 0 0 0
390 0 0 0
391 0 0 0
392 0 0 0
393 0 0 0
394 0 0 0
395 0 0 0
396 0 0 0
397 0 0 0
398 0 0 0
399 0 0 0
400 0 0 0
401 0 0 0
402 0 0 0
403 0 0 0
404 0 0 0
405 0 0 0
406 0 0 0
407 0 0 0
408 0 0 0
409 0 0 0
410 0 0 0
411 0 0 0
412 0 0 0
413 0 0 0
414 0 0 0
415 0 0 0
416 0 0 0
417 0 0 0
418 0 0 0
419 0 0 0
420 0 0 0
421 0 0 0
422 0 0 0
423 0 0 0
424 0 0 0
425 0 0 0
426 0 0 0
427 0 0 0
428 0 0 0
429 0 0 0
430 0 0 0
431 0 0 0
432 0 0 0
433 0 0 0
434 0 0 0
435 0 0 0
436 0 0 0
437 0 0 0
438 0 0 0
439 0 0 0
440 0 0 0
441 0 0 0
442 0 0 0
443 0 0 0
444 0 0 0
445 0 0 0
446 0 0 0
447 0 0 0
448 0 0 0
449 0 0 0
450 0 0 0
451 0 0 0
452 0 0 0
453 0 0 0
454 0 0 0
455 0 0 0
456 0 0 0
457 0 0 0
458 0 0 0
459 0 0 0
460 0 0 0
461 0 0 0
462 0 0 0
463 0 0 0
464 0 0 0
465 0 0 0
466 0 0 0
467 0 0 0
468 0 0 0
469 0 0 0
470 0 0 0
471 0 0 0
472 0 0 0
473 0 0 0
474 0 0 0
475 0 0 0
476 0 0 0
477 0 0 0
478 0 0 0
479 0 0 0
480 0 0 0
481 0 0 0
482 0 0 0
483 0 0 0
484 0 0 0
485 0 0 0
486 0 0 0
487 0 0 0
488 0 0 0
489 0 0 0
490 0 0 0
491 0 0 0
492 0 0 0
493 0 0 0
494 0 0 0
495 0 0 0
496 0 0 0
497 0 0 0
498 0 0 0
499 0 0 0
500 0 0 0
501 0 0 0
502 0 0 0
503 0 0 0
504 0 0 0
505 0 0 0
506 0 0 0
507 0 0 0
508 0 0 0
509 0 0 0
510 0 0 0
511 0 0 0
512 0 0 0
513 0 0 0
514 0 0 0
515 0 0 0
516 0 0 0
517 0 0 0
518 0 0 0
519 0 0 0
520 0 0 0
521 0 0 0
522 0 0 0
523 0 0 0
524 0 0 0
525 0 0 0
526 0 0 0
527 0 0 0
528 0 0 0
529 0 0 0
530 0 0 0
531 0 0 0
532 0 0 0
533 0 0 0
534 0 0 0
535 0 0 0
536 0 0 0
537 0 0 0
538 0 0 0
539 0 0 0
540 0 0 0
541 0 0 0
542 0 0 0
543 0 0 0
544 0 0 0
545 0 0 0
546 0 0 0
547 0 0 0
548 0 0 0
549 0 0 0
550 0 0 0
551 0 0 0
552 0 0 0
553 0 0 0
554 0 0 0
555 0 0 0
556 0 0 0
557 0 0 0
558 0 0 0
559 0 0 0
560 0 0 0
561 0 0 0
562 0 0 0
563 0 0 0
564 0 0 0
565 0 0 0
566 0 0 0
567 0 0 0
568 0 0 0
569 0 0 0
570 0 0 0
571 0 0 0
572 0 0 0
573 0 0 0
574 0 0 0
575 0 0 0
576 0 0 0
577 0 0 0
578 0 0 0
579 0 0 0
580 0 0 0
581 0 0 0
582 0 0 0
583 0 0 0
584 0 0 0
585 0 0 0
586 0 0 0
587 0 0 0
588 0 0 0
589 0 0 0
590 0 0 0
591 0 0 0
592 0 0 0
593 0 0 0
594 0 0 0
595 0 0 0
596 0 0 0
597 0 0 0
598 0 0 0
599 0 0 0
600 0 0 0
601 0 0 0
602 0 0 0
603 0 0 0
604 0 0 0
605 0 0 0
606 0 0 0
607 0 0 0
608 0 0 0
609 0 0 0
610 0 0 0
611 0 0 0
612 0 0 0
613 0 0 0
614 0 0 0
615 0 0 0
616 0 0 0
617 0 0 0
618 0 0 0
619 0 0 0
620 0 0 0
621 0 0 0
622 0 0 0
623 0 0 0
624 0 0 0
625 0 0 0
626 0 0 0
627 0 0 0
628 0 0 0
629 0 0 0
630 0 0 0
631 0 0 0
632 0 0 0
633 0 0 0
634 0 0 0
635 0 0 0
636 0 0 0
637 0 0 0
638 0 0 0
639 0 0 0
640 0 0 0
641 0 0 0
642 0 0 0
643 0 0 0
644 0 0 0
645 0 0 0
646 0 0 0
647 0 0 0
648 0 0 0
649 0 0 0
650 0 0 0
651 0 0 0
652 0 0 0
653 0 0 0
654 0 0 0
655 0 0 0
656 0 0 0
657 0 0 0
658 0 0 0
659 0 0 0
660 0 0 0
661 0 0 0
662 0 0 0
663 0 0 0
664 0 0 0
665 0 0 0
666 0 0 0
667 0 0 0
668 0 0 0
669 0 0 0
670 0 0 0
671 0 0 0
672 0 0 0
673 0 0 0
674 0 0 0
675 0 0 0
676 0 0 0
677 0 0 0
678 0 0 0
679 0 0 0
680 0 0 0
681 0 0 0
682 0 0 0
683 0 0 0
684 0 0 0
685 0 0 0
686 0 0 0
687 0 0 0
688 0 0 0
689 0 0 0
690 0 0 0
691 0 0 0
692 0 0 0
693 0 0 0
694 0 0 0
695 0 0 0
696 0 0 0
697 0 0 0
698 0 0 0
699 0 0 0
700 0 0 0
701 0 0 0
702 0 0 0
703 0 0 0
704 0 0 0
705 0 0 0
706 0 0 0
707 0 0 0
708 0 0 0
709 0 0 0
710 0 0 0
711 0 0 0
712 0 0 0
713 0 0 0
714 0 0 0
715 0 0 0
716 0 0 0
717 0 0 0
718 0 0 0
719 0 0 0
720 0 0 0
721 0 0 0
722 0 0 0
723 0 0 0
724 0 0 0
725 0 0 0
726 0 0 0
727 0 0 0
728 0 0 0
729 0 0 0
730 0 0 0
731 0 0 0
732 0 0 0
733 0 0 0
734 0 0 0
735 0 0 0
736 0 0 0
737 0 0 0
738 0 0 0
739 0 0 0
740 0 0 0
741 0 0 0
742 0 0 0
743 0 0 0
744 0 0 0
745 0 0 0
746 0 0 0
747 0 0 0
748 0 0 0
749 0 0 0
750 0 0 0
751 0 0 0
752 0 0 0
753 0 0 0
754 0 0 0
755 0 0 0
756 0 0 0
757 0 0 0
758 0 0 0
759 0 0 0
760 0 0 0
761 0 0 0
762 0 0 0
763 0 0 0
764 0 0 0
765 0 0 0
766 0 0 0
767 0 0 0
768 0 0 0
769 0 0 0
770 0 0 0
771 0 0 0
772 0 0 0
773 0 0 0
774 0 0 0
775 0 0 0
776 0 0 0
777 0 0 0
778 0 0 0
779 0 0 0
780 0 0 0
781 0 0 0
782 0 0 0
783 0 0 0
784 0 0 0
785 0 0 0
786 0 0 0
787 0 0 0
788 0 0 0
789 0 0 0
790 0 0 0
791 0 0 0
792 0 0 0
793 0 0 0
794 0 0 0
795 0 0 0
796 0 0 0
797 0 0 0
798 0 0 0
799 0 0 0
800 0 0 0
801 0 0 0
802 0 0 0
803 0 0 0
804 0 0 0
805 0 0 0
806 0 0 0
807 0 0 0
808 0 0 0
809 0 0 0
810 0 0 0
811 0 0 0
812 0 0 0
813 0 0 0
814 0 0 0
815 0 0 0
816 0 0 0
817 0 0 0
818 0 0 0
819 0 0 0
820 0 0 0
821 0 0 0
822 0 0 0
823 0 0 0
824 0 0 0
825 0 0 0
826 0 0 0
827 0 0 0
828 0 0 0
829 0 0 0
830 0 0 0
831 0 0 0
832 0 0 0
833 0 0 0
834 0 0 0
835 0 0 0
836 0 0 0
837 0 0 0
838 0 0 0
839 0 0 0
840 0 0 0
841 0 0 0
842 0 0 0
843 0 0 0
844 0 0 0
845 0 0 0
846 0 0 0
847 0 0 0
848 0 0 0
849 0 0 0
850 0 0 0
851 0 0 0
852 0 0 0
853 0 0 0
854 0 0 0
855 0 0 0
856 0 0 0
857 0 0 0
858 0 0 0
859 0 0 0
860 0 0 0
861 0 0 0
862 0 0 0
863 0 0 0
864 0 0 0
865 0 0 0
866 0 0 0
867 0 0 0
868 0 0 0
869 0 0 0
870 0 0 0
871 0 0 0
872 0 0 0
873 0 0 0
874 0 0 0
875 0 0 0
876 0 0 0
877 0 0 0
878 0 0 0
879 0 0 0
880 0 0 0
881 0 0 0
882 0 0 0
883 0 0 0
884 0 0 0
885 0 0 0
886 0 0 0
887 0 0 0
888 0 0 0
889 0 0 0
890 0 0 0
891 0 0 0
892 0 0 0
893 0 0 0
894 0 0 0
895 0 0 0
896 0 0 0
897 0 0 0
898 0 0 0
899 0 0 0
900 0 0 0
901 0 0 0
902 0 0 0
903 0 0 0
904 0 0 0
905 0 0 0
906 0 0 0
907 0 0 0
908 0 0 0
909 0 0 0
910 0 0 0
911 0 0 0
912 0 0 0
913 0 0 0
914 0 0 0
915 0 0 0
916 0 0 0
917 0 0 0
918 0 0 0
919 0 0 0
920 0 0 0
921 0 0 0
922 0 0 0
923 0 0 0
924 0 0 0
925 0 0 0
926 0 0 0
927 0 0 0
928 0 0 0
929 0 0 0
930 0 0 0
931 0 0 0
932 0 0 0
933 0 0 0
934 0 0 0
935 0 0 0
936 0 0 0
937 0 0 0
938 0 0 0
939 0 0 0
940 0 0 0
941 0 0 0
942 0 0 0
943 0 0 0
944 0 0 0
945 0 0 0
946 0 0 0
947 0 0 0
948 0 0 0
949 0 0 0
950 0 0 0
951 0 0 0
952 0 0 0
953 0 0 0
954 0 0 0
955 0 0 0
956 0 0 0
957 0 0 0
958 0 0 0
959 0 0 0
960 0 0 0
961 0 0 0
962 0 0 0
963 0 0 0
964 0 0 0
965 0 0 0
966 0 0 0
967 0 0 0
968 0 0 0
969 0 0 0
970 0 0 0
971 0 0 0
972 0 0 0
973 0 0 0
974 0 0 0
975 0 0 0
976 0 0 0
977 0 0 0
978 0 0 0
979 0 0 0
980 0 0 0
981 0 0 0
982 0 0 0
983 0 0 0
984 0 0 0
985 0 0 0
986 0 0 0
987 0 0 0
988 0 0 0
989 0 0 0
990 0 0 0
991 0 0 0
992 0 0 0
993 0 0 0
994 0 0 0
995 0 0 0
996 0 0 0
997 0 0 0
998 0 0 0
999 0 0 0
1000 0 0 0
1001 0 0 0
1002 0 0 0
1003 0 0 0
1004 0 0 0
1005 0 0 0
1006 0 0 0
1007 0 0 0
1008 0 0 0
1009 0 0 0
1010 0 0 0
1011 0 0 0
1012 0 0 0
1013 0 0 0
1014 0 0 0
1015 0 0 0
1016 0 0 0
1017 0 0 0
1018 0 0 0
1019 0 0 0
1020 0 0 0
1021 0 0 0
1022 0 0 0
1023 0 0 0
1024 0 0 0
1025 0 0 0
1026 0 0 0
1027 0 0 0
1028 0 0 0
1029 0 0 0
1030 0 0 0
1031 0 0 0
1032 0 0 0
1033 0 0 0
1034 0 0 0
1035 0 0 0
1036 0 0 0
1037 0 0 0
1038 0 0 0
1039 0 0 0
1040 0 0 0
1041 0 0 0
1042 0 0 0
1043 0 0 0
1044 0 0 0
1045 0 0 0
1046 0 0 0
1047 0 0 0
1048 0 0 0
1049 0 0 0
1050 0 0 0
1051 0 0 0
1052 0 0 0
1053 0 0 0
1054 0 0 0
1055 0 0 0
1056 0 0 0
1057 0 0 0
1058 0 0 0
1059 0 0 0
1060 0 0 0
1061 0 0 0
1062 0 0 0
1063 0 0 0
1064 0 0 0
1065 0 0 0
1066 0 0 0
1067 0 0 0
1068 0 0 0
1069 0 0 0
1070 0 0 0
1071 0 0 0
1072 0 0 0
1073 0 0 0
1074 0 0 0
1075 0 0 0
1076 0 0 0
1077 0 0 0
1078 0 0 0
1079 0 0 0
1080 0 0 0
1081 0 0 0
1082 0 0 0
1083 0 0 0
1084 0 0 0
1085 0 0 0
1086 0 0 0
1087 0 0 0
1088 0 0 0
1089 0 0 0
1090 0 0 0
1091 0 0 0
1092 0 0 0
1093 0 0 0
1094 0 0 0
1095 0 0 0
1096 0 0 0
1097 0 0 0
1098 0 0 0
1099 0 0 0
1100 0 0 0
1101 0 0 0
1102 0 0 0
1103 0 0 0
1104 0 0 0
1105 0 0 0
1106 0 0 0
1107 0 0 0
1108 0 0 0
1109 0 0 0
1110 0 0 0
1111 0 0 0
1112 0 0 0
1113 0 0 0
1114 0 0 0
1115 0 0 0
1116 0 0 0
1117 0 0 0
1118 0 0 0
1119 0 0 0
1120 0 0 0
1121 0 0 0
1122 0 0 0
1123 0 0 0
1124 0 0 0
1125 0 0 0
1126 0 0 0
1127 0 0 0
1128 0 0 0
1129 0 0 0
1130 0 0 0
1131 0 0 0
1132 0 0 0
1133 0 0 0
1134 0 0 0
1135 0 0 0
1136 0 0 0
1137 0 0 0
1138 0 0 0
1139 0 0 0
1140 0 0 0
1141 0 0 0
1142 0 0 0
1143 0 0 0
1144 0 0 0
1145 0 0 0
1146 0 0 0
1147 0 0 0
1148 0 0 0
1149 0 0 0
1150 0 0 0
1151 0 0 0
1152 0 0 0
1153 0 0 0
1154 0 0 0
1155 0 0 0
1156 0 0 0
1157 0 0 0
1158 0 0 0
1159 0 0 0
1160 0 0 0
1161 0 0 0
1162 0 0 0
1163 0 0 0
1164 0 0 0
1165 0 0 0
1166 0 0 0
1167 0 0 0
1168 0 0 0
1169 0 0 0
1170 0 0 0
1171 0 0 0
1172 0 0 0
1173 0 0 0
1174 0 0 0
1175 0 0 0
1176 0 0 0
1177 0 0 0
1178 0 0 0
1179 0 0 0
1180 0 0 0
1181 0 0 0
1182 0 0 0
1183 0 0 0
1184 0 0 0
1185 0 0 0
1186 0 0 0
1187 0 0 0
1188 0 0 0
1189 0 0 0
1190 0 0 0
1191 0 0 0
1192 0 0 0
1193 0 0 0
1194 0 0 0
1195 0 0 0
1196 0 0 0
1197 0 0 0
1198 0 0 0
1199 0 0 0
1200 0 0 0
1201 0 0 0
1202 0 0 0
1203 0 0 0
1204 0 0 0
1205 0 0 0
1206 0 0 0
1207 0 0 0
1208 0 0 0
1209 0 0 0
1210 0 0 0
1211 0 0 0
1212 0 0 0

Bonds

1 1 1 2
2 1 2 3
3 1 3 4
4 1 4 5
5 1 5 6
6 1 6 7
7 1 7 8
8 1 8 9
9 1 9 10
10 1 10 11
11 1 11 12
12 1 13 14
13 1 14 15
14 1 15 16
15 1 16 17
16 1 17 18
17 1 18 19
18 1 19 20
19 1 20 21
20 1 21 22
21 1 22 23
22 1 23 24
23 1 25 26
24 1 26 27
25 1 27 28
26 1 28 29
27 1 29 30
28 1 30 31
29 1 31 32
30 1 32 33
31 1 33 34
32 1 34 35
33 1 35 36
34 1 37 38
35 1 38 39
36 1 39 40
37 1 40 41
38 1 41 42
39 1 42 43
40 1 43 44
41 1 44 45
42 1 45 46
43 1 46 47
44 1 47 48
45 1 49 50
46 1 50 51
47 1 51 52
48 1 52 53
49 1 53 54
50 1 54 55
51 1 55 56
52 1 56 57
53 1 57 58
54 1 58 59
55 1 59 60
56 1 61 62
57 1 62 63
58 1 63 64
59 1 64 65
60 1 65 66
61 1 66 67
62 1 67 68
63 1 68 69
64 1 69 70
65 1 70 71
66 1 71 72
67 1 73 74
68 1 74 75
69 1 75 76
70 1 76 77
71 1 77 78
72 1 78 79
73 1 79 80
74 1 80 81
75 1 81 82
76 1 82 83
77 1 83 84
78 1 85 86
79 1 86 87
80 1 87 88
81 1 88 89
82 1 89 90
83 1 90 91
84 1 91 92
85 1 92 93
86 1 93 94
87 1 94 95
88 1 95 96
89 1 97 98
90 1 98 99
91 1 99 100
92 1 100 101
93 1 101 102
94 1 102 103
95 1 103 104
96 1 104 105
97 1 105 106
98 1 106 107
99 1 107 108
100 1 109 110
101 1 110 111
102 1 111 112
103 1 112 113
104 1 113 114
105 1 114 115
106 1 115 116
107 1 116 117
108 1 117 118
109 1 118 119
110 1 119 120
111 1 121 122
112 1 122 123
113 1 123 124
114 1 124 125
115 1 125 126
116 1 126 127
117 1 127 128
118 1 128 129
119 1 129 130
120 1 130 131
121 1 131 132
122 1 133 134
123 1 134 135
124 1 135 136
125 1 136 137
126 1 137 138
127 1 138 139
128 1 139 140
129 1 140 141
130 1 141 142
131 1 142 143
132 1 143 144
133 1 145 146
134 1 146 147
135 1 147 148
136 1 148 149
137 1 149 150
138 1 150 151
139 1 151 152
140 1 152 153
141 1 153 154
142 1 154 155
143 1 155 156
144 1 157 158
145 1 158 159
146 1 159 160
147 1 160 161
148 1 161 162
149 1 162 163
150 1 163 164
151 1 164 165
152 1 165 166
153 1 166 167
154 1 167 168
155 1 169 170
156 1 170 171
157 1 171 172
158 1 172 173
159 1 173 174
160 1 174 175
161 1 175 176
162 1 176 177
163 1 177 178
164 1 178 179
165 1 179 180
166 1 181 182
167 1 182 183
168 1 183 184
169 1 184 185
170 1 185 186
171 1 186 187
172 1 187 188
173 1 188 189
174 1 189 190
175 1 190 191
176 1 191 192
177 1 193 194
178 1 194 195
179 1 195 196
180 1 196 197
181 1 197 198
182 1 198 199
183 1 199 200
184 1 200 201
185 1 201 202
186 1 202 203
187 1 203 204
188 1 205 206
189 1 206 207
190 1 207 208
191 1 208 209
192 1 209 210
193 1 210 211
194 1 211 212
195 1 212 213
196 1 213 214
197 1 214 215
198 1 215 216
199 1 217 218
200 1 218 219
201 1 219 220
202 1 220 221
203 1 221 222
204 1 222 223
205 1 223 224
206 1 224 225
207 1 225 226
208 1 226 227
209 1 227 228
210 1 229 230
211 1 230 231
212 1 231 232
213 1 232 233
214 1 233 234
215 1 234 235
216 1 235 236
217 1 236 237
218 1 237 238
219 1 238 239
220 1 239 240
221 1 241 242
222 1 242 243
223 1 243 244
224 1 244 245
225 1 245 246
226 1 246 247
227 1 247 248
228 1 248 249
229 1 249 250
230 1 250 251
231 1 251 252
232 1 253 254
233 1 254 255
234 1 255 256
235 1 256 257
236 1 257 258
237 1 258 259
238 1 259 260
239 1 260 261
240 1 261 262
241 1 262 263
242 1 263 264
243 1 265 266
244 1 266 267
245 1 267 268
246 1 268 269
247 1 269 270
248 1 270 271
249 1 271 272
250 1 272 273
251 1 273 274
252 1 274 275
253 1 275 276
254 1 277 278
255 1 278 279
256 1 279 280
257 1 280 281
258 1 281 282
259 1 282 283
260 1 283 284
261 1 284 285
262 1 285 286
263 1 286 287
264 1 287 288
265 1 289 290
266 1 290 291
267 1 291 292
268 1 292 293
269 1 293 294
270 1 294 295
271 1 295 296
272 1 296 297
273 1 297 298
274 1 298 299
275 1 299 300
276 1 301 302
277 1 302 303
278 1 303 304
279 1 304 305
280 1 305 306
281 1 306 307
282 1 307 308
283 1 308 309
284 1 309 310
285 1 310 311
286 1 311 312
287 1 313 314
288 1 314 315
289 1 315 316
290 1 316 317
291 1 317 318
292 1 318 319
293 1 319 320
294 1 320 321
295 1 321 322
296 1 322 323
297 1 323 324
298 1 325 326
299 1 326 327
300 1 327 328
301 1 328 329
302 1 329 330
303 1 330 331
304 1 331 332
305 1 332 333
306 1 333 334
307 1 334 335
308 1 335 336
309 1 337 338
310 1 338 339
311 1 339 340
312 1 340 341
313 1 341 342
314 1 342 343
315 1 343 344
316 1 344 345
317 1 345 346
318 1 346 347
319 1 347 348
320 1 349 350
321 1 350 351
322 1 351 352
323 1 352 353
324 1 353 354
325 1 354 355
326 1 355 356
327 1 356 357
328 1 357 358
329 1 358 359
330 1 359 360
331 1 361 362
332 1 362 363
333 1 363 364
334 1 364 365
335 1 365 366
336 1 366 367
337 1 367 368
338 1 368 369
339 1 369 370
340 1 370 371
341 1 371 372
342 1 373 374
343 1 374 375
344 1 375 376
345 1 376 377
346 1 377 378
347 1 378 379
348 1 379 380
349 1 380 381
350 1 381 382
351 1 382 383
352 1 383 384
353 1 385 386
354 1 386 387
355 1 387 388
356 1 388 389
357 1 389 390
358 1 390 391
359 1 391 392
360 1 392 393
361 1 393 394
362 1 394 395
363 1 395 396
364 1 397 398
365 1 398 399
366 1 399 400
367 1 400 401
368 1 401 402
369 1 402 403
370 1 403 404
371 1 404 405
372 1 405 406
373 1 406 407
374 1 407 408
375 1 409 410
376 1 410 411
377 1 411 412
378 1 412 413
379 1 413 414
380 1 414 415
381 1 415 416
382 1 416 417
383 1 417 418
384 1 418 419
385 1 419 420
386 1 421 422
387 1 422 423
388 1 423 424
389 1 424 425
390 1 425 426
391 1 426 427
392 1 427 428
393 1 428 429
394 1 429 430
395 1 430 431
396 1 431 432
397 1 433 434
398 1 434 435
399 1 435 436
400 1 436 437
401 1 437 438
402 1 438 439
403 1 439 440
404 1 440 441
405 1 441 442
406 1 442 443
407 1 443 444
408 1 445 446
409 1 446 447
410 1 447 448
411 1 448 449
412 1 449 450
413 1 450 451
414 1 451 452
415 1 452 453
416 1 453 454
417 1 454 455
418 1 455 456
419 1 457 458
420 1 458 459
421 1 459 460
422 1 460 461
423 1 461 462
424 1 462 463
425 1 463 464
426 1 464 465
427 1 465 466
428 1 466 467
429 1 467 468
430 1 469 470
431 1 470 471
432 1 471 472
433 1 472 473
434 1 473 474
435 1 474 475
436 1 475 476
437 1 476 477
438 1 477 478
439 1 478 479
440 1 479 480
441 1 481 482
442 1 482 483
443 1 483 484
444 1 484 485
445 1 485 486
446 1 486 487
447 1 487 488
448 1 488 489
449 1 489 490
450 1 490 491
451 1 491 492
452 1 493 494
453 1 494 495
454 1 495 496
455 1 496 497
456 1 497 498
457 1 498 499
458 1 499 500
459 1 500 501
460 1 501 502
461 1 502 503
462 1 503 504
463 1 505 506
464 1 506 507
465 1 507 508
466 1 508 509
467 1 509 510
468 1 510 511
469 1 511 512
470 1 512 513
471 1 513 514
472 1 514 515
473 1 515 516
474 1 517 518
475 1 518 519
476 1 519 520
477 1 520 521
478 1 521 522
479 1 522 523
480 1 523 524
481 1 524 525
482 1 525 526
483 1 526 527
484 1 527 528
485 1 529 530
486 1 530 531
487 1 531 532
488 1 532 533
489 1 533 534
490 1 534 535
491 1 535 536
492 1 536 537
493 1 537 538
494 1 538 539
495 1 539 540
496 1 541 542
497 1 542 543
498 1 543 544
499 1 544 545
500 1 545 546
501 1 546 547
502 1 547 548
503 1 548 549
504 1 549 550
505 1 550 551
506 1 551 552
507 1 553 554
508 1 554 555
509 1 555 556
510 1 556 557
511 1 557 558
512 1 558 559
513 1 559 560
514 1 560 561
515 1 561 562
516 1 562 563
517 1 563 564
518 1 565 566
519 1 566 567
520 1 567 568
521 1 568 569
522 1 569 570
523 1 570 571
524 1 571 572
525 1 572 573
526 1 573 574
527 1 574 575
528 1 575 576
529 1 577 578
530 1 578 579
531 1 579 580
532 1 580 581
533 1 581 582
534 1 582 583
535 1 583 584
536 1 584 585
537 1 585 586
538 1 586 587
539 1 587 588
540 1 589 590
541 1 590 591
542 1 591 592
543 1 592 593
544 1 593 594
545 1 594 595
546 1 595 596
547 1 596 597
548 1 597 598
549 1 598 599
550 1 599 600
551 1 601 602
552 1 602 603
553 1 603 604
554 1 604 605
555 1 605 606
556 1 606 607
557 1 607 608
558 1 608 609
559 1 609 610
560 1 610 611
561 1 611 612
562 1 613 614
563 1 614 615
564 1 615 616
565 1 616 617
566 1 617 618
567 1 618 619
568 1 619 620
569 1 620 621
570 1 621 622
571 1 622 623
572 1 623 624
573 1 625 626
574 1 626 627
575 1 627 628
576 1 628 629
577 1 629 630
578 1 630 631
579 1 631 632
580 1 632 633
581 1 633 634
582 1 634 635
583 1 635 636
584 1 637 638
585 1 638 639
586 1 639 640
587 1 640 641
588 1 641 642
589 1 642 643
590 1 643 644
591 1 644 645
592 1 645 646
593 1 646 647
594 1 647 648
595 1 649 650
596 1 650 651
597 1 651 652
598 1 652 653
599 1 653 654
600 1 654 655
601 1 655 656
602 1 656 657
603 1 657 658
604 1 658 659
605 1 659 660
606 1 661 662
607 1 662 663
608 1 663 664
609 1 664 665
610 1 665 666
611 1 666 667
612 1 667 668
613 1 668 669
614 1 669 670
615 1 670 671
616 1 671 672
617 1 673 674
618 1 674 675
619 1 675 676
620 1 676 677
621 1 677 678
622 1 678 679
623 1 679 680
624 1 680 681
625 1 681 682
626 1 682 683
627 1 683 684
628 1 685 686
629 1 686 687
630 1 687 688
631 1 688 689
632 1 689 690
633 1 690 691
634 1 691 692
635 1 692 693
636 1 693 694
637 1 694 695
638 1 695 696
639 1 697 698
640 1 698 699
641 1 699 700
642 1 700 701
643 1 701 702
644 1 702 703
645 1 703 704
646 1 704 705
647 1 705 706
648 1 706 707
649 1 707 708
650 1 709 710
651 1 710 711
652 1 711 712
653 1 712 713
654 1 713 714
655 1 714 715
656 1 715 716
657 1 716 717
658 1 717 718
659 1 718 719
660 1 719 720
661 1 721 722
662 1 722 723
663 1 723 724
664 1 724 725
665 1 725 726
666 1 726 727
667 1 727 728
668 1 728 729
669 1 729 730
670 1 730 731
671 1 731 732
672 1 733 734
673 1 734 735
674 1 735 736
675 1 736 737
676 1 737 738
677 1 738 739
678 1 739 740
679 1 740 741
680 1 741 742
681 1 742 743
682 1 743 744
683 1 745 746
684 1 746 747
685 1 747 748
686 1 748 749
687 1 749 750
688 1 750 751
689 1 751 752
690 1 752 753
691 1 753 754
692 1 754 755
693 1 755 756
694 1 757 758
695 1 758 759
696 1 759 760
697 1 760 761
698 1 761 762
699 1 762 763
700 1 763 764
701 1 764 765
702 1 765 766
703 1 766 767
704 1 767 768
705 1 769 770
706 1 770 771
707 1 771 772
708 1 772 773
709 1 773 774
710 1 774 775
711 1 775 776
712 1 776 777
713 1 777 778
714 1 778 779
715 1 779 780
716 1 781 782
717 1 782 783
718 1 783 784
719 1 784 785
720 1 785 786
721 1 786 787
722 1 787 788
723 1 788 789
724 1 789 790
725 1 790 791
726 1 791 792
727 1 793 794
728 1 794 795
729 1 795 796
730 1 796 797
731 1 797 798
732 1 798 799
733 1 799 800
734 1 800 801
735 1 801 802
736 1 802 803
737 1 803 804
738 1 805 806
739 1 806 807
740 1 807 808
741 1 808 809
742 1 809 810
743 1 810 811
744 1 811 812
745 1 812 813
746 1 813 814
747 1 814 815
748 1 815 816
749 1 817 818
750 1 818 819
751 1 819 820
752 1 820 821
753 1 821 822
754 1 822 823
755 1 823 824
756 1 824 825
757 1 825 826
758 1 826 827
759 1 827 828
760 1 829 830
761 1 830 831
762 1 831 832
763 1 832 833
764 1 833 834
765 1 834 835
766 1 835 836
767 1 836 837
768 1 837 838
769 1 838 839
770 1 839 840
771 1 841 842
772 1 842 843
773 1 843 844
774 1 844 845
775 1 845 846
776 1 846 847
777 1 847 848
778 1 848 849
779 1 849 850
780 1 850 851
781 1 851 852
782 1 853 854
783 1 854 855
784 1 855 856
785 1 856 857
786 1 857 858
787 1 858 859
788 1 859 860
789 1 860 861
790 1 861 862
791 1 862 863
792 1 863 864
793 1 865 866
794 1 866 867
795 1 867 868
796 1 868 869
797 1 869 870
798 1 870 871
799 1 871 872
800 1 872 873
801 1 873 874
802 1 874 875
803 1 875 876
804 1 877 878
805 1 878 879
806 1 879 880
807 1 880 881
808 1 881 882
809 1 882 883
810 1 883 884
811 1 884 885
812 1 885 886
813 1 886 887
814 1 887 888
815 1 889 890
816 1 890 891
817 1 891 892
818 1 892 893
819 1 893 894
820 1 894 895
821 1 895 896
822 1 896 897
823 1 897 898
824 1 898 899
825 1 899 900
826 1 901 902
827 1 902 903
828 1 903 904
829 1 904 905
830 1 905 906
831 1 906 907
832 1 907 908
833 1 908 909
834 1 909 910
835 1 910 911
836 1 911 912
837 1 913 914
838 1 914 915
839 1 915 916
840 1 916 917
841 1 917 918
842 1 918 919
843 1 919 920
844 1 920 921
845 1 921 922
846 1 922 923
847 1 923 924
848 1 925 926
849 1 926 927
850 1 927 928
851 1 928 929
852 1 929 930
853 1 930 931
854 1 931 932
855 1 932 933
856 1 933 934
857 1 934 935
858 1 935 936
859 1 937 938
860 1 938 939
861 1 939 940
862 1 940 941
863 1 941 942
864 1 942 943
865 1 943 944
866 1 944 945
867 1 945 946
868 1 946 947
869 1 947 948
870 1 949 950
871 1 950 951
872 1 951 952
873 1 952 953
874 1 953 954
875 1 954 955
876 1 955 956
877 1 956 957
878 1 957 958
879 1 958 959
880 1 959 960
881 1 961 962
882 1 962 963
883 1 963 964
884 1 964 965
885 1 965 966
886 1 966 967
887 1 967 968
888 1 968 969
889 1 969 970
890 1 970 971
891 1 971 972
892 1 973 974
893 1 974 975
894 1 975 976
895 1 976 977
896 1 977 978
897 1 978 979
898 1 979 980
899 1 980 981
900 1 981 982
901 1 982 983
902 1 983 984
903 1 985 986
904 1 986 987
905 1 987 988
906 1 988 989
907 1 989 990
908 1 990 991
909 1 991 992
910 1 992 993
911 1 993 994
912 1 994 995
913 1 995 996
914 1 997 998
915 1 998 999
916 1 999 1000
917 1 1000 1001
918 1 1001 1002
919 1 1002 1003
920 1 1003 1004
921 1 1004 1005
922 1 1005 1006
923 1 1006 1007
924 1 1007 1008
925 1 1009 1010
926 1 1010 1011
927 1 1011 1012
928 1 1012 1013
929 1 1013 1014
930 1 1014 1015
931 1 1015 1016
932 1 1016 1017
933 1 1017 1018
934 1 1018 1019
935 1 1019 1020
936 1 1021 1022
937 1 1022 1023
938 1 1023 1024
939 1 1024 1025
940 1 1025 1026
941 1 1026 1027
942 1 1027 1028
943 1 1028 1029
944 1 1029 1030
945 1 1030 1031
946 1 1031 1032
947 1 1033 1034
948 1 1034 1035
949 1 1035 1036
950 1 1036 1037
951 1 1037 1038
952 1 1038 1039
953 1 1039 1040
954 1 1040 1041
955 1 1041 1042
956 1 1042 1043
957 1 1043 1044
958 1 1045 1046
959 1 1046 1047
960 1 1047 1048
961 1 1048 1049
962 1 1049 1050
963 1 1050 1051
964 1 1051 1052
965 1 1052 1053
966 1 1053 1054
967 1 1054 1055
968 1 1055 1056
969 1 1057 1058
970 1 1058 1059
971 1 1059 1060
972 1 1060 1061
973 1 1061 1062
974 1 1062 1063
975 1 1063 1064
976 1 1064 1065
977 1 1065 1066
978 1 1066 1067
979 1 1067 1068
980 1 1069 1070
981 1 1070 1071
982 1 1071 1072
983 1 1072 1073
984 1 1073 1074
985 1 1074 1075
986 1 1075 1076
987 1 1076 1077
988 1 1077 1078
989 1 1078 1079
990 1 1079 1080
991 1 1081 1082
992 1 1082 1083
993 1 1083 1084
994 1 1084 1085
995 1 1085 1086
996 1 1086 1087
997 1 1087 1088
998 1 1088 1089
999 1 1089 1090
1000 1 1090 1091
1001 1 1091 1092
1002 1 1093 1094
1003 1 1094 1095
1004 1 1095 1096
1005 1 1096 1097
1006 1 1097 1098
1007 1 1098 1099
1008 1 1099 1100
1009 1 1100 1101
1010 1 1101 1102
1011 1 1102 1103
1012 1 1103 1104
1013 1 1105 1106
1014 1 1106 1107
1015 1 1107 1108
1016 1 1108 1109
1017 1 1109 1110
1018 1 1110 1111
1019 1 1111 1112
1020 1 1112 1113
1021 1 1113 1114
1022 1 1114 1115
1023 1 1115 1116
1024 1 1117 1118
1025 1 1118 1119
1026 1 1119 1120
1027 1 1120 1121
1028 1 1121 1122
1029 1 1122 1123
1030 1 1123 1124
1031 1 1124 1125
1032 1 1125 1126
1033 1 1126 1127
1034 1 1127 1128
1035 1 1129 1130
1036 1 1130 1131
1037 1 1131 1132
1038 1 1132 1133
1039 1 1133 1134
1040 1 1134 1135
1041 1 1135 1136
1042 1 1136 1137
1043 1 1137 1138
1044 1 1138 1139
1045 1 1139 1140
1046 1 1141 1142
1047 1 1142 1143
1048 1 1143 1144
1049 1 1144 1145
1050 1 1145 1146
1051 1 1146 1147
1052 1 1147 1148
1053 1 1148 1149
1054 1 1149 1150
1055 1 1150 1151
1056 1 1151 1152
1057 1 1153 1154
1058 1 1154 1155
1059 1 1155 1156
1060 1 1156 1157
1061 1 1157 1158
1062 1 1158 1159
1063 1 1159 1160
1064 1 1160 1161
1065 1 1161 1162
1066 1 1162 1163
1067 1 1163 1164
1068 1 1165 1166
1069 1 1166 1167
1070 1 1167 1168
1071 1 1168 1169
1072 1 1169 1170
1073 1 1170 1171
1074 1 1171 1172
1075 1 1172 1173
1076 1 1173 1174
1077 1 1174 1175
1078 1 1175 1176
1079 1 1177 1178
1080 1 1178 1179
1081 1 1179 1180
1082 1 1180 1181
1083 1 1181 1182
1084 1 1182 1183
1085 1 1183 1184
1086 1 1184 1185
1087 1 1185 1186
1088 1 1186 1187
1089 1 1187 1188
1090 1 1189 1190
1091 1 1190 1191
1092 1 1191 1192
1093 1 1192 1193
1094 1 1193 1194
1095 1 1194 1195
1096 1 1195 1196
1097 1 1196 1197
1098 1 1197 1198
1099 1 1198 1199
1100 1 1199 1200
1101 1 1201 1202
1102 1 1202 1203
1103 1 1203 1204
1104 1 1204 1205
1105 1 1205 1206
1106 1 1206 1207
1107 1 1207 1208
1108 1 1208 1209
1109 1 1209 1210
1110 1 1210 1211
1111 1 1211 1212
