# Supplementary material for: The exchange dynamics of biomolecular condensates
Source: eLife. 2024 Sep 25;12:RP91680. doi: 10.7554/eLife.91680 (PMC11424094; doi:10.7554/eLife.91680)
Supplement: Source code 1. [file elife-91680-code1.zip › Codes/DilutePhase/In/L1_12_N1_285_A3B3.initial]

LAMMPS chain data file

3420 atoms
3135 bonds
0 angles
0 dihedrals
0 impropers

2 atom types
1 bond types
0 angle types
0 dihedral types
0 improper types

-75.00000 75.00000 xlo xhi
-75.00000 75.00000 ylo yhi
-75.00000 75.00000 zlo zhi

Masses

1 188.49556
2 188.49556

Atoms

1 1 1 -61 -67.5 -67.5
2 1 1 -59 -67.5 -67.5
3 1 1 -57 -67.5 -67.5
4 1 2 -55 -67.5 -67.5
5 1 2 -53 -67.5 -67.5
6 1 2 -51 -67.5 -67.5
7 1 1 -49 -67.5 -67.5
8 1 1 -47 -67.5 -67.5
9 1 1 -45 -67.5 -67.5
10 1 2 -43 -67.5 -67.5
11 1 2 -41 -67.5 -67.5
12 1 2 -39 -67.5 -67.5
13 1 1 -61 -52.5 -67.5
14 1 1 -59 -52.5 -67.5
15 1 1 -57 -52.5 -67.5
16 1 2 -55 -52.5 -67.5
17 1 2 -53 -52.5 -67.5
18 1 2 -51 -52.5 -67.5
19 1 1 -49 -52.5 -67.5
20 1 1 -47 -52.5 -67.5
21 1 1 -45 -52.5 -67.5
22 1 2 -43 -52.5 -67.5
23 1 2 -41 -52.5 -67.5
24 1 2 -39 -52.5 -67.5
25 1 1 -61 -37.5 -67.5
26 1 1 -59 -37.5 -67.5
27 1 1 -57 -37.5 -67.5
28 1 2 -55 -37.5 -67.5
29 1 2 -53 -37.5 -67.5
30 1 2 -51 -37.5 -67.5
31 1 1 -49 -37.5 -67.5
32 1 1 -47 -37.5 -67.5
33 1 1 -45 -37.5 -67.5
34 1 2 -43 -37.5 -67.5
35 1 2 -41 -37.5 -67.5
36 1 2 -39 -37.5 -67.5
37 1 1 -61 -22.5 -67.5
38 1 1 -59 -22.5 -67.5
39 1 1 -57 -22.5 -67.5
40 1 2 -55 -22.5 -67.5
41 1 2 -53 -22.5 -67.5
42 1 2 -51 -22.5 -67.5
43 1 1 -49 -22.5 -67.5
44 1 1 -47 -22.5 -67.5
45 1 1 -45 -22.5 -67.5
46 1 2 -43 -22.5 -67.5
47 1 2 -41 -22.5 -67.5
48 1 2 -39 -22.5 -67.5
49 1 1 -61 -7.5 -67.5
50 1 1 -59 -7.5 -67.5
51 1 1 -57 -7.5 -67.5
52 1 2 -55 -7.5 -67.5
53 1 2 -53 -7.5 -67.5
54 1 2 -51 -7.5 -67.5
55 1 1 -49 -7.5 -67.5
56 1 1 -47 -7.5 -67.5
57 1 1 -45 -7.5 -67.5
58 1 2 -43 -7.5 -67.5
59 1 2 -41 -7.5 -67.5
60 1 2 -39 -7.5 -67.5
61 1 1 -61 7.5 -67.5
62 1 1 -59 7.5 -67.5
63 1 1 -57 7.5 -67.5
64 1 2 -55 7.5 -67.5
65 1 2 -53 7.5 -67.5
66 1 2 -51 7.5 -67.5
67 1 1 -49 7.5 -67.5
68 1 1 -47 7.5 -67.5
69 1 1 -45 7.5 -67.5
70 1 2 -43 7.5 -67.5
71 1 2 -41 7.5 -67.5
72 1 2 -39 7.5 -67.5
73 1 1 -61 22.5 -67.5
74 1 1 -59 22.5 -67.5
75 1 1 -57 22.5 -67.5
76 1 2 -55 22.5 -67.5
77 1 2 -53 22.5 -67.5
78 1 2 -51 22.5 -67.5
79 1 1 -49 22.5 -67.5
80 1 1 -47 22.5 -67.5
81 1 1 -45 22.5 -67.5
82 1 2 -43 22.5 -67.5
83 1 2 -41 22.5 -67.5
84 1 2 -39 22.5 -67.5
85 1 1 -61 37.5 -67.5
86 1 1 -59 37.5 -67.5
87 1 1 -57 37.5 -67.5
88 1 2 -55 37.5 -67.5
89 1 2 -53 37.5 -67.5
90 1 2 -51 37.5 -67.5
91 1 1 -49 37.5 -67.5
92 1 1 -47 37.5 -67.5
93 1 1 -45 37.5 -67.5
94 1 2 -43 37.5 -67.5
95 1 2 -41 37.5 -67.5
96 1 2 -39 37.5 -67.5
97 1 1 -61 52.5 -67.5
98 1 1 -59 52.5 -67.5
99 1 1 -57 52.5 -67.5
100 1 2 -55 52.5 -67.5
101 1 2 -53 52.5 -67.5
102 1 2 -51 52.5 -67.5
103 1 1 -49 52.5 -67.5
104 1 1 -47 52.5 -67.5
105 1 1 -45 52.5 -67.5
106 1 2 -43 52.5 -67.5
107 1 2 -41 52.5 -67.5
108 1 2 -39 52.5 -67.5
109 1 1 -61 67.5 -67.5
110 1 1 -59 67.5 -67.5
111 1 1 -57 67.5 -67.5
112 1 2 -55 67.5 -67.5
113 1 2 -53 67.5 -67.5
114 1 2 -51 67.5 -67.5
115 1 1 -49 67.5 -67.5
116 1 1 -47 67.5 -67.5
117 1 1 -45 67.5 -67.5
118 1 2 -43 67.5 -67.5
119 1 2 -41 67.5 -67.5
120 1 2 -39 67.5 -67.5
121 1 1 -11 -67.5 -67.5
122 1 1 -9 -67.5 -67.5
123 1 1 -7 -67.5 -67.5
124 1 2 -5 -67.5 -67.5
125 1 2 -3 -67.5 -67.5
126 1 2 -1 -67.5 -67.5
127 1 1 1 -67.5 -67.5
128 1 1 3 -67.5 -67.5
129 1 1 5 -67.5 -67.5
130 1 2 7 -67.5 -67.5
131 1 2 9 -67.5 -67.5
132 1 2 11 -67.5 -67.5
133 1 1 -11 -52.5 -67.5
134 1 1 -9 -52.5 -67.5
135 1 1 -7 -52.5 -67.5
136 1 2 -5 -52.5 -67.5
137 1 2 -3 -52.5 -67.5
138 1 2 -1 -52.5 -67.5
139 1 1 1 -52.5 -67.5
140 1 1 3 -52.5 -67.5
141 1 1 5 -52.5 -67.5
142 1 2 7 -52.5 -67.5
143 1 2 9 -52.5 -67.5
144 1 2 11 -52.5 -67.5
145 1 1 -11 -37.5 -67.5
146 1 1 -9 -37.5 -67.5
147 1 1 -7 -37.5 -67.5
148 1 2 -5 -37.5 -67.5
149 1 2 -3 -37.5 -67.5
150 1 2 -1 -37.5 -67.5
151 1 1 1 -37.5 -67.5
152 1 1 3 -37.5 -67.5
153 1 1 5 -37.5 -67.5
154 1 2 7 -37.5 -67.5
155 1 2 9 -37.5 -67.5
156 1 2 11 -37.5 -67.5
157 1 1 -11 -22.5 -67.5
158 1 1 -9 -22.5 -67.5
159 1 1 -7 -22.5 -67.5
160 1 2 -5 -22.5 -67.5
161 1 2 -3 -22.5 -67.5
162 1 2 -1 -22.5 -67.5
163 1 1 1 -22.5 -67.5
164 1 1 3 -22.5 -67.5
165 1 1 5 -22.5 -67.5
166 1 2 7 -22.5 -67.5
167 1 2 9 -22.5 -67.5
168 1 2 11 -22.5 -67.5
169 1 1 -11 -7.5 -67.5
170 1 1 -9 -7.5 -67.5
171 1 1 -7 -7.5 -67.5
172 1 2 -5 -7.5 -67.5
173 1 2 -3 -7.5 -67.5
174 1 2 -1 -7.5 -67.5
175 1 1 1 -7.5 -67.5
176 1 1 3 -7.5 -67.5
177 1 1 5 -7.5 -67.5
178 1 2 7 -7.5 -67.5
179 1 2 9 -7.5 -67.5
180 1 2 11 -7.5 -67.5
181 1 1 -11 7.5 -67.5
182 1 1 -9 7.5 -67.5
183 1 1 -7 7.5 -67.5
184 1 2 -5 7.5 -67.5
185 1 2 -3 7.5 -67.5
186 1 2 -1 7.5 -67.5
187 1 1 1 7.5 -67.5
188 1 1 3 7.5 -67.5
189 1 1 5 7.5 -67.5
190 1 2 7 7.5 -67.5
191 1 2 9 7.5 -67.5
192 1 2 11 7.5 -67.5
193 1 1 -11 22.5 -67.5
194 1 1 -9 22.5 -67.5
195 1 1 -7 22.5 -67.5
196 1 2 -5 22.5 -67.5
197 1 2 -3 22.5 -67.5
198 1 2 -1 22.5 -67.5
199 1 1 1 22.5 -67.5
200 1 1 3 22.5 -67.5
201 1 1 5 22.5 -67.5
202 1 2 7 22.5 -67.5
203 1 2 9 22.5 -67.5
204 1 2 11 22.5 -67.5
205 1 1 -11 37.5 -67.5
206 1 1 -9 37.5 -67.5
207 1 1 -7 37.5 -67.5
208 1 2 -5 37.5 -67.5
209 1 2 -3 37.5 -67.5
210 1 2 -1 37.5 -67.5
211 1 1 1 37.5 -67.5
212 1 1 3 37.5 -67.5
213 1 1 5 37.5 -67.5
214 1 2 7 37.5 -67.5
215 1 2 9 37.5 -67.5
216 1 2 11 37.5 -67.5
217 1 1 -11 52.5 -67.5
218 1 1 -9 52.5 -67.5
219 1 1 -7 52.5 -67.5
220 1 2 -5 52.5 -67.5
221 1 2 -3 52.5 -67.5
222 1 2 -1 52.5 -67.5
223 1 1 1 52.5 -67.5
224 1 1 3 52.5 -67.5
225 1 1 5 52.5 -67.5
226 1 2 7 52.5 -67.5
227 1 2 9 52.5 -67.5
228 1 2 11 52.5 -67.5
229 1 1 -11 67.5 -67.5
230 1 1 -9 67.5 -67.5
231 1 1 -7 67.5 -67.5
232 1 2 -5 67.5 -67.5
233 1 2 -3 67.5 -67.5
234 1 2 -1 67.5 -67.5
235 1 1 1 67.5 -67.5
236 1 1 3 67.5 -67.5
237 1 1 5 67.5 -67.5
238 1 2 7 67.5 -67.5
239 1 2 9 67.5 -67.5
240 1 2 11 67.5 -67.5
241 1 1 39 -67.5 -67.5
242 1 1 41 -67.5 -67.5
243 1 1 43 -67.5 -67.5
244 1 2 45 -67.5 -67.5
245 1 2 47 -67.5 -67.5
246 1 2 49 -67.5 -67.5
247 1 1 51 -67.5 -67.5
248 1 1 53 -67.5 -67.5
249 1 1 55 -67.5 -67.5
250 1 2 57 -67.5 -67.5
251 1 2 59 -67.5 -67.5
252 1 2 61 -67.5 -67.5
253 1 1 39 -52.5 -67.5
254 1 1 41 -52.5 -67.5
255 1 1 43 -52.5 -67.5
256 1 2 45 -52.5 -67.5
257 1 2 47 -52.5 -67.5
258 1 2 49 -52.5 -67.5
259 1 1 51 -52.5 -67.5
260 1 1 53 -52.5 -67.5
261 1 1 55 -52.5 -67.5
262 1 2 57 -52.5 -67.5
263 1 2 59 -52.5 -67.5
264 1 2 61 -52.5 -67.5
265 1 1 39 -37.5 -67.5
266 1 1 41 -37.5 -67.5
267 1 1 43 -37.5 -67.5
268 1 2 45 -37.5 -67.5
269 1 2 47 -37.5 -67.5
270 1 2 49 -37.5 -67.5
271 1 1 51 -37.5 -67.5
272 1 1 53 -37.5 -67.5
273 1 1 55 -37.5 -67.5
274 1 2 57 -37.5 -67.5
275 1 2 59 -37.5 -67.5
276 1 2 61 -37.5 -67.5
277 1 1 39 -22.5 -67.5
278 1 1 41 -22.5 -67.5
279 1 1 43 -22.5 -67.5
280 1 2 45 -22.5 -67.5
281 1 2 47 -22.5 -67.5
282 1 2 49 -22.5 -67.5
283 1 1 51 -22.5 -67.5
284 1 1 53 -22.5 -67.5
285 1 1 55 -22.5 -67.5
286 1 2 57 -22.5 -67.5
287 1 2 59 -22.5 -67.5
288 1 2 61 -22.5 -67.5
289 1 1 39 -7.5 -67.5
290 1 1 41 -7.5 -67.5
291 1 1 43 -7.5 -67.5
292 1 2 45 -7.5 -67.5
293 1 2 47 -7.5 -67.5
294 1 2 49 -7.5 -67.5
295 1 1 51 -7.5 -67.5
296 1 1 53 -7.5 -67.5
297 1 1 55 -7.5 -67.5
298 1 2 57 -7.5 -67.5
299 1 2 59 -7.5 -67.5
300 1 2 61 -7.5 -67.5
301 1 1 39 7.5 -67.5
302 1 1 41 7.5 -67.5
303 1 1 43 7.5 -67.5
304 1 2 45 7.5 -67.5
305 1 2 47 7.5 -67.5
306 1 2 49 7.5 -67.5
307 1 1 51 7.5 -67.5
308 1 1 53 7.5 -67.5
309 1 1 55 7.5 -67.5
310 1 2 57 7.5 -67.5
311 1 2 59 7.5 -67.5
312 1 2 61 7.5 -67.5
313 1 1 39 22.5 -67.5
314 1 1 41 22.5 -67.5
315 1 1 43 22.5 -67.5
316 1 2 45 22.5 -67.5
317 1 2 47 22.5 -67.5
318 1 2 49 22.5 -67.5
319 1 1 51 22.5 -67.5
320 1 1 53 22.5 -67.5
321 1 1 55 22.5 -67.5
322 1 2 57 22.5 -67.5
323 1 2 59 22.5 -67.5
324 1 2 61 22.5 -67.5
325 1 1 39 37.5 -67.5
326 1 1 41 37.5 -67.5
327 1 1 43 37.5 -67.5
328 1 2 45 37.5 -67.5
329 1 2 47 37.5 -67.5
330 1 2 49 37.5 -67.5
331 1 1 51 37.5 -67.5
332 1 1 53 37.5 -67.5
333 1 1 55 37.5 -67.5
334 1 2 57 37.5 -67.5
335 1 2 59 37.5 -67.5
336 1 2 61 37.5 -67.5
337 1 1 39 52.5 -67.5
338 1 1 41 52.5 -67.5
339 1 1 43 52.5 -67.5
340 1 2 45 52.5 -67.5
341 1 2 47 52.5 -67.5
342 1 2 49 52.5 -67.5
343 1 1 51 52.5 -67.5
344 1 1 53 52.5 -67.5
345 1 1 55 52.5 -67.5
346 1 2 57 52.5 -67.5
347 1 2 59 52.5 -67.5
348 1 2 61 52.5 -67.5
349 1 1 39 67.5 -67.5
350 1 1 41 67.5 -67.5
351 1 1 43 67.5 -67.5
352 1 2 45 67.5 -67.5
353 1 2 47 67.5 -67.5
354 1 2 49 67.5 -67.5
355 1 1 51 67.5 -67.5
356 1 1 53 67.5 -67.5
357 1 1 55 67.5 -67.5
358 1 2 57 67.5 -67.5
359 1 2 59 67.5 -67.5
360 1 2 61 67.5 -67.5
361 1 1 -61 -67.5 -52.5
362 1 1 -59 -67.5 -52.5
363 1 1 -57 -67.5 -52.5
364 1 2 -55 -67.5 -52.5
365 1 2 -53 -67.5 -52.5
366 1 2 -51 -67.5 -52.5
367 1 1 -49 -67.5 -52.5
368 1 1 -47 -67.5 -52.5
369 1 1 -45 -67.5 -52.5
370 1 2 -43 -67.5 -52.5
371 1 2 -41 -67.5 -52.5
372 1 2 -39 -67.5 -52.5
373 1 1 -61 -52.5 -52.5
374 1 1 -59 -52.5 -52.5
375 1 1 -57 -52.5 -52.5
376 1 2 -55 -52.5 -52.5
377 1 2 -53 -52.5 -52.5
378 1 2 -51 -52.5 -52.5
379 1 1 -49 -52.5 -52.5
380 1 1 -47 -52.5 -52.5
381 1 1 -45 -52.5 -52.5
382 1 2 -43 -52.5 -52.5
383 1 2 -41 -52.5 -52.5
384 1 2 -39 -52.5 -52.5
385 1 1 -61 -37.5 -52.5
386 1 1 -59 -37.5 -52.5
387 1 1 -57 -37.5 -52.5
388 1 2 -55 -37.5 -52.5
389 1 2 -53 -37.5 -52.5
390 1 2 -51 -37.5 -52.5
391 1 1 -49 -37.5 -52.5
392 1 1 -47 -37.5 -52.5
393 1 1 -45 -37.5 -52.5
394 1 2 -43 -37.5 -52.5
395 1 2 -41 -37.5 -52.5
396 1 2 -39 -37.5 -52.5
397 1 1 -61 -22.5 -52.5
398 1 1 -59 -22.5 -52.5
399 1 1 -57 -22.5 -52.5
400 1 2 -55 -22.5 -52.5
401 1 2 -53 -22.5 -52.5
402 1 2 -51 -22.5 -52.5
403 1 1 -49 -22.5 -52.5
404 1 1 -47 -22.5 -52.5
405 1 1 -45 -22.5 -52.5
406 1 2 -43 -22.5 -52.5
407 1 2 -41 -22.5 -52.5
408 1 2 -39 -22.5 -52.5
409 1 1 -61 -7.5 -52.5
410 1 1 -59 -7.5 -52.5
411 1 1 -57 -7.5 -52.5
412 1 2 -55 -7.5 -52.5
413 1 2 -53 -7.5 -52.5
414 1 2 -51 -7.5 -52.5
415 1 1 -49 -7.5 -52.5
416 1 1 -47 -7.5 -52.5
417 1 1 -45 -7.5 -52.5
418 1 2 -43 -7.5 -52.5
419 1 2 -41 -7.5 -52.5
420 1 2 -39 -7.5 -52.5
421 1 1 -61 7.5 -52.5
422 1 1 -59 7.5 -52.5
423 1 1 -57 7.5 -52.5
424 1 2 -55 7.5 -52.5
425 1 2 -53 7.5 -52.5
426 1 2 -51 7.5 -52.5
427 1 1 -49 7.5 -52.5
428 1 1 -47 7.5 -52.5
429 1 1 -45 7.5 -52.5
430 1 2 -43 7.5 -52.5
431 1 2 -41 7.5 -52.5
432 1 2 -39 7.5 -52.5
433 1 1 -61 22.5 -52.5
434 1 1 -59 22.5 -52.5
435 1 1 -57 22.5 -52.5
436 1 2 -55 22.5 -52.5
437 1 2 -53 22.5 -52.5
438 1 2 -51 22.5 -52.5
439 1 1 -49 22.5 -52.5
440 1 1 -47 22.5 -52.5
441 1 1 -45 22.5 -52.5
442 1 2 -43 22.5 -52.5
443 1 2 -41 22.5 -52.5
444 1 2 -39 22.5 -52.5
445 1 1 -61 37.5 -52.5
446 1 1 -59 37.5 -52.5
447 1 1 -57 37.5 -52.5
448 1 2 -55 37.5 -52.5
449 1 2 -53 37.5 -52.5
450 1 2 -51 37.5 -52.5
451 1 1 -49 37.5 -52.5
452 1 1 -47 37.5 -52.5
453 1 1 -45 37.5 -52.5
454 1 2 -43 37.5 -52.5
455 1 2 -41 37.5 -52.5
456 1 2 -39 37.5 -52.5
457 1 1 -61 52.5 -52.5
458 1 1 -59 52.5 -52.5
459 1 1 -57 52.5 -52.5
460 1 2 -55 52.5 -52.5
461 1 2 -53 52.5 -52.5
462 1 2 -51 52.5 -52.5
463 1 1 -49 52.5 -52.5
464 1 1 -47 52.5 -52.5
465 1 1 -45 52.5 -52.5
466 1 2 -43 52.5 -52.5
467 1 2 -41 52.5 -52.5
468 1 2 -39 52.5 -52.5
469 1 1 -61 67.5 -52.5
470 1 1 -59 67.5 -52.5
471 1 1 -57 67.5 -52.5
472 1 2 -55 67.5 -52.5
473 1 2 -53 67.5 -52.5
474 1 2 -51 67.5 -52.5
475 1 1 -49 67.5 -52.5
476 1 1 -47 67.5 -52.5
477 1 1 -45 67.5 -52.5
478 1 2 -43 67.5 -52.5
479 1 2 -41 67.5 -52.5
480 1 2 -39 67.5 -52.5
481 1 1 -11 -67.5 -52.5
482 1 1 -9 -67.5 -52.5
483 1 1 -7 -67.5 -52.5
484 1 2 -5 -67.5 -52.5
485 1 2 -3 -67.5 -52.5
486 1 2 -1 -67.5 -52.5
487 1 1 1 -67.5 -52.5
488 1 1 3 -67.5 -52.5
489 1 1 5 -67.5 -52.5
490 1 2 7 -67.5 -52.5
491 1 2 9 -67.5 -52.5
492 1 2 11 -67.5 -52.5
493 1 1 -11 -52.5 -52.5
494 1 1 -9 -52.5 -52.5
495 1 1 -7 -52.5 -52.5
496 1 2 -5 -52.5 -52.5
497 1 2 -3 -52.5 -52.5
498 1 2 -1 -52.5 -52.5
499 1 1 1 -52.5 -52.5
500 1 1 3 -52.5 -52.5
501 1 1 5 -52.5 -52.5
502 1 2 7 -52.5 -52.5
503 1 2 9 -52.5 -52.5
504 1 2 11 -52.5 -52.5
505 1 1 -11 -37.5 -52.5
506 1 1 -9 -37.5 -52.5
507 1 1 -7 -37.5 -52.5
508 1 2 -5 -37.5 -52.5
509 1 2 -3 -37.5 -52.5
510 1 2 -1 -37.5 -52.5
511 1 1 1 -37.5 -52.5
512 1 1 3 -37.5 -52.5
513 1 1 5 -37.5 -52.5
514 1 2 7 -37.5 -52.5
515 1 2 9 -37.5 -52.5
516 1 2 11 -37.5 -52.5
517 1 1 -11 -22.5 -52.5
518 1 1 -9 -22.5 -52.5
519 1 1 -7 -22.5 -52.5
520 1 2 -5 -22.5 -52.5
521 1 2 -3 -22.5 -52.5
522 1 2 -1 -22.5 -52.5
523 1 1 1 -22.5 -52.5
524 1 1 3 -22.5 -52.5
525 1 1 5 -22.5 -52.5
526 1 2 7 -22.5 -52.5
527 1 2 9 -22.5 -52.5
528 1 2 11 -22.5 -52.5
529 1 1 -11 -7.5 -52.5
530 1 1 -9 -7.5 -52.5
531 1 1 -7 -7.5 -52.5
532 1 2 -5 -7.5 -52.5
533 1 2 -3 -7.5 -52.5
534 1 2 -1 -7.5 -52.5
535 1 1 1 -7.5 -52.5
536 1 1 3 -7.5 -52.5
537 1 1 5 -7.5 -52.5
538 1 2 7 -7.5 -52.5
539 1 2 9 -7.5 -52.5
540 1 2 11 -7.5 -52.5
541 1 1 -11 7.5 -52.5
542 1 1 -9 7.5 -52.5
543 1 1 -7 7.5 -52.5
544 1 2 -5 7.5 -52.5
545 1 2 -3 7.5 -52.5
546 1 2 -1 7.5 -52.5
547 1 1 1 7.5 -52.5
548 1 1 3 7.5 -52.5
549 1 1 5 7.5 -52.5
550 1 2 7 7.5 -52.5
551 1 2 9 7.5 -52.5
552 1 2 11 7.5 -52.5
553 1 1 -11 22.5 -52.5
554 1 1 -9 22.5 -52.5
555 1 1 -7 22.5 -52.5
556 1 2 -5 22.5 -52.5
557 1 2 -3 22.5 -52.5
558 1 2 -1 22.5 -52.5
559 1 1 1 22.5 -52.5
560 1 1 3 22.5 -52.5
561 1 1 5 22.5 -52.5
562 1 2 7 22.5 -52.5
563 1 2 9 22.5 -52.5
564 1 2 11 22.5 -52.5
565 1 1 -11 37.5 -52.5
566 1 1 -9 37.5 -52.5
567 1 1 -7 37.5 -52.5
568 1 2 -5 37.5 -52.5
569 1 2 -3 37.5 -52.5
570 1 2 -1 37.5 -52.5
571 1 1 1 37.5 -52.5
572 1 1 3 37.5 -52.5
573 1 1 5 37.5 -52.5
574 1 2 7 37.5 -52.5
575 1 2 9 37.5 -52.5
576 1 2 11 37.5 -52.5
577 1 1 -11 52.5 -52.5
578 1 1 -9 52.5 -52.5
579 1 1 -7 52.5 -52.5
580 1 2 -5 52.5 -52.5
581 1 2 -3 52.5 -52.5
582 1 2 -1 52.5 -52.5
583 1 1 1 52.5 -52.5
584 1 1 3 52.5 -52.5
585 1 1 5 52.5 -52.5
586 1 2 7 52.5 -52.5
587 1 2 9 52.5 -52.5
588 1 2 11 52.5 -52.5
589 1 1 -11 67.5 -52.5
590 1 1 -9 67.5 -52.5
591 1 1 -7 67.5 -52.5
592 1 2 -5 67.5 -52.5
593 1 2 -3 67.5 -52.5
594 1 2 -1 67.5 -52.5
595 1 1 1 67.5 -52.5
596 1 1 3 67.5 -52.5
597 1 1 5 67.5 -52.5
598 1 2 7 67.5 -52.5
599 1 2 9 67.5 -52.5
600 1 2 11 67.5 -52.5
601 1 1 39 -67.5 -52.5
602 1 1 41 -67.5 -52.5
603 1 1 43 -67.5 -52.5
604 1 2 45 -67.5 -52.5
605 1 2 47 -67.5 -52.5
606 1 2 49 -67.5 -52.5
607 1 1 51 -67.5 -52.5
608 1 1 53 -67.5 -52.5
609 1 1 55 -67.5 -52.5
610 1 2 57 -67.5 -52.5
611 1 2 59 -67.5 -52.5
612 1 2 61 -67.5 -52.5
613 1 1 39 -52.5 -52.5
614 1 1 41 -52.5 -52.5
615 1 1 43 -52.5 -52.5
616 1 2 45 -52.5 -52.5
617 1 2 47 -52.5 -52.5
618 1 2 49 -52.5 -52.5
619 1 1 51 -52.5 -52.5
620 1 1 53 -52.5 -52.5
621 1 1 55 -52.5 -52.5
622 1 2 57 -52.5 -52.5
623 1 2 59 -52.5 -52.5
624 1 2 61 -52.5 -52.5
625 1 1 39 -37.5 -52.5
626 1 1 41 -37.5 -52.5
627 1 1 43 -37.5 -52.5
628 1 2 45 -37.5 -52.5
629 1 2 47 -37.5 -52.5
630 1 2 49 -37.5 -52.5
631 1 1 51 -37.5 -52.5
632 1 1 53 -37.5 -52.5
633 1 1 55 -37.5 -52.5
634 1 2 57 -37.5 -52.5
635 1 2 59 -37.5 -52.5
636 1 2 61 -37.5 -52.5
637 1 1 39 -22.5 -52.5
638 1 1 41 -22.5 -52.5
639 1 1 43 -22.5 -52.5
640 1 2 45 -22.5 -52.5
641 1 2 47 -22.5 -52.5
642 1 2 49 -22.5 -52.5
643 1 1 51 -22.5 -52.5
644 1 1 53 -22.5 -52.5
645 1 1 55 -22.5 -52.5
646 1 2 57 -22.5 -52.5
647 1 2 59 -22.5 -52.5
648 1 2 61 -22.5 -52.5
649 1 1 39 -7.5 -52.5
650 1 1 41 -7.5 -52.5
651 1 1 43 -7.5 -52.5
652 1 2 45 -7.5 -52.5
653 1 2 47 -7.5 -52.5
654 1 2 49 -7.5 -52.5
655 1 1 51 -7.5 -52.5
656 1 1 53 -7.5 -52.5
657 1 1 55 -7.5 -52.5
658 1 2 57 -7.5 -52.5
659 1 2 59 -7.5 -52.5
660 1 2 61 -7.5 -52.5
661 1 1 39 7.5 -52.5
662 1 1 41 7.5 -52.5
663 1 1 43 7.5 -52.5
664 1 2 45 7.5 -52.5
665 1 2 47 7.5 -52.5
666 1 2 49 7.5 -52.5
667 1 1 51 7.5 -52.5
668 1 1 53 7.5 -52.5
669 1 1 55 7.5 -52.5
670 1 2 57 7.5 -52.5
671 1 2 59 7.5 -52.5
672 1 2 61 7.5 -52.5
673 1 1 39 22.5 -52.5
674 1 1 41 22.5 -52.5
675 1 1 43 22.5 -52.5
676 1 2 45 22.5 -52.5
677 1 2 47 22.5 -52.5
678 1 2 49 22.5 -52.5
679 1 1 51 22.5 -52.5
680 1 1 53 22.5 -52.5
681 1 1 55 22.5 -52.5
682 1 2 57 22.5 -52.5
683 1 2 59 22.5 -52.5
684 1 2 61 22.5 -52.5
685 1 1 39 37.5 -52.5
686 1 1 41 37.5 -52.5
687 1 1 43 37.5 -52.5
688 1 2 45 37.5 -52.5
689 1 2 47 37.5 -52.5
690 1 2 49 37.5 -52.5
691 1 1 51 37.5 -52.5
692 1 1 53 37.5 -52.5
693 1 1 55 37.5 -52.5
694 1 2 57 37.5 -52.5
695 1 2 59 37.5 -52.5
696 1 2 61 37.5 -52.5
697 1 1 39 52.5 -52.5
698 1 1 41 52.5 -52.5
699 1 1 43 52.5 -52.5
700 1 2 45 52.5 -52.5
701 1 2 47 52.5 -52.5
702 1 2 49 52.5 -52.5
703 1 1 51 52.5 -52.5
704 1 1 53 52.5 -52.5
705 1 1 55 52.5 -52.5
706 1 2 57 52.5 -52.5
707 1 2 59 52.5 -52.5
708 1 2 61 52.5 -52.5
709 1 1 39 67.5 -52.5
710 1 1 41 67.5 -52.5
711 1 1 43 67.5 -52.5
712 1 2 45 67.5 -52.5
713 1 2 47 67.5 -52.5
714 1 2 49 67.5 -52.5
715 1 1 51 67.5 -52.5
716 1 1 53 67.5 -52.5
717 1 1 55 67.5 -52.5
718 1 2 57 67.5 -52.5
719 1 2 59 67.5 -52.5
720 1 2 61 67.5 -52.5
721 1 1 -61 -67.5 -37.5
722 1 1 -59 -67.5 -37.5
723 1 1 -57 -67.5 -37.5
724 1 2 -55 -67.5 -37.5
725 1 2 -53 -67.5 -37.5
726 1 2 -51 -67.5 -37.5
727 1 1 -49 -67.5 -37.5
728 1 1 -47 -67.5 -37.5
729 1 1 -45 -67.5 -37.5
730 1 2 -43 -67.5 -37.5
731 1 2 -41 -67.5 -37.5
732 1 2 -39 -67.5 -37.5
733 1 1 -61 -52.5 -37.5
734 1 1 -59 -52.5 -37.5
735 1 1 -57 -52.5 -37.5
736 1 2 -55 -52.5 -37.5
737 1 2 -53 -52.5 -37.5
738 1 2 -51 -52.5 -37.5
739 1 1 -49 -52.5 -37.5
740 1 1 -47 -52.5 -37.5
741 1 1 -45 -52.5 -37.5
742 1 2 -43 -52.5 -37.5
743 1 2 -41 -52.5 -37.5
744 1 2 -39 -52.5 -37.5
745 1 1 -61 -37.5 -37.5
746 1 1 -59 -37.5 -37.5
747 1 1 -57 -37.5 -37.5
748 1 2 -55 -37.5 -37.5
749 1 2 -53 -37.5 -37.5
750 1 2 -51 -37.5 -37.5
751 1 1 -49 -37.5 -37.5
752 1 1 -47 -37.5 -37.5
753 1 1 -45 -37.5 -37.5
754 1 2 -43 -37.5 -37.5
755 1 2 -41 -37.5 -37.5
756 1 2 -39 -37.5 -37.5
757 1 1 -61 -22.5 -37.5
758 1 1 -59 -22.5 -37.5
759 1 1 -57 -22.5 -37.5
760 1 2 -55 -22.5 -37.5
761 1 2 -53 -22.5 -37.5
762 1 2 -51 -22.5 -37.5
763 1 1 -49 -22.5 -37.5
764 1 1 -47 -22.5 -37.5
765 1 1 -45 -22.5 -37.5
766 1 2 -43 -22.5 -37.5
767 1 2 -41 -22.5 -37.5
768 1 2 -39 -22.5 -37.5
769 1 1 -61 -7.5 -37.5
770 1 1 -59 -7.5 -37.5
771 1 1 -57 -7.5 -37.5
772 1 2 -55 -7.5 -37.5
773 1 2 -53 -7.5 -37.5
774 1 2 -51 -7.5 -37.5
775 1 1 -49 -7.5 -37.5
776 1 1 -47 -7.5 -37.5
777 1 1 -45 -7.5 -37.5
778 1 2 -43 -7.5 -37.5
779 1 2 -41 -7.5 -37.5
780 1 2 -39 -7.5 -37.5
781 1 1 -61 7.5 -37.5
782 1 1 -59 7.5 -37.5
783 1 1 -57 7.5 -37.5
784 1 2 -55 7.5 -37.5
785 1 2 -53 7.5 -37.5
786 1 2 -51 7.5 -37.5
787 1 1 -49 7.5 -37.5
788 1 1 -47 7.5 -37.5
789 1 1 -45 7.5 -37.5
790 1 2 -43 7.5 -37.5
791 1 2 -41 7.5 -37.5
792 1 2 -39 7.5 -37.5
793 1 1 -61 22.5 -37.5
794 1 1 -59 22.5 -37.5
795 1 1 -57 22.5 -37.5
796 1 2 -55 22.5 -37.5
797 1 2 -53 22.5 -37.5
798 1 2 -51 22.5 -37.5
799 1 1 -49 22.5 -37.5
800 1 1 -47 22.5 -37.5
801 1 1 -45 22.5 -37.5
802 1 2 -43 22.5 -37.5
803 1 2 -41 22.5 -37.5
804 1 2 -39 22.5 -37.5
805 1 1 -61 37.5 -37.5
806 1 1 -59 37.5 -37.5
807 1 1 -57 37.5 -37.5
808 1 2 -55 37.5 -37.5
809 1 2 -53 37.5 -37.5
810 1 2 -51 37.5 -37.5
811 1 1 -49 37.5 -37.5
812 1 1 -47 37.5 -37.5
813 1 1 -45 37.5 -37.5
814 1 2 -43 37.5 -37.5
815 1 2 -41 37.5 -37.5
816 1 2 -39 37.5 -37.5
817 1 1 -61 52.5 -37.5
818 1 1 -59 52.5 -37.5
819 1 1 -57 52.5 -37.5
820 1 2 -55 52.5 -37.5
821 1 2 -53 52.5 -37.5
822 1 2 -51 52.5 -37.5
823 1 1 -49 52.5 -37.5
824 1 1 -47 52.5 -37.5
825 1 1 -45 52.5 -37.5
826 1 2 -43 52.5 -37.5
827 1 2 -41 52.5 -37.5
828 1 2 -39 52.5 -37.5
829 1 1 -61 67.5 -37.5
830 1 1 -59 67.5 -37.5
831 1 1 -57 67.5 -37.5
832 1 2 -55 67.5 -37.5
833 1 2 -53 67.5 -37.5
834 1 2 -51 67.5 -37.5
835 1 1 -49 67.5 -37.5
836 1 1 -47 67.5 -37.5
837 1 1 -45 67.5 -37.5
838 1 2 -43 67.5 -37.5
839 1 2 -41 67.5 -37.5
840 1 2 -39 67.5 -37.5
841 1 1 -11 -67.5 -37.5
842 1 1 -9 -67.5 -37.5
843 1 1 -7 -67.5 -37.5
844 1 2 -5 -67.5 -37.5
845 1 2 -3 -67.5 -37.5
846 1 2 -1 -67.5 -37.5
847 1 1 1 -67.5 -37.5
848 1 1 3 -67.5 -37.5
849 1 1 5 -67.5 -37.5
850 1 2 7 -67.5 -37.5
851 1 2 9 -67.5 -37.5
852 1 2 11 -67.5 -37.5
853 1 1 -11 -52.5 -37.5
854 1 1 -9 -52.5 -37.5
855 1 1 -7 -52.5 -37.5
856 1 2 -5 -52.5 -37.5
857 1 2 -3 -52.5 -37.5
858 1 2 -1 -52.5 -37.5
859 1 1 1 -52.5 -37.5
860 1 1 3 -52.5 -37.5
861 1 1 5 -52.5 -37.5
862 1 2 7 -52.5 -37.5
863 1 2 9 -52.5 -37.5
864 1 2 11 -52.5 -37.5
865 1 1 -11 -37.5 -37.5
866 1 1 -9 -37.5 -37.5
867 1 1 -7 -37.5 -37.5
868 1 2 -5 -37.5 -37.5
869 1 2 -3 -37.5 -37.5
870 1 2 -1 -37.5 -37.5
871 1 1 1 -37.5 -37.5
872 1 1 3 -37.5 -37.5
873 1 1 5 -37.5 -37.5
874 1 2 7 -37.5 -37.5
875 1 2 9 -37.5 -37.5
876 1 2 11 -37.5 -37.5
877 1 1 -11 -22.5 -37.5
878 1 1 -9 -22.5 -37.5
879 1 1 -7 -22.5 -37.5
880 1 2 -5 -22.5 -37.5
881 1 2 -3 -22.5 -37.5
882 1 2 -1 -22.5 -37.5
883 1 1 1 -22.5 -37.5
884 1 1 3 -22.5 -37.5
885 1 1 5 -22.5 -37.5
886 1 2 7 -22.5 -37.5
887 1 2 9 -22.5 -37.5
888 1 2 11 -22.5 -37.5
889 1 1 -11 -7.5 -37.5
890 1 1 -9 -7.5 -37.5
891 1 1 -7 -7.5 -37.5
892 1 2 -5 -7.5 -37.5
893 1 2 -3 -7.5 -37.5
894 1 2 -1 -7.5 -37.5
895 1 1 1 -7.5 -37.5
896 1 1 3 -7.5 -37.5
897 1 1 5 -7.5 -37.5
898 1 2 7 -7.5 -37.5
899 1 2 9 -7.5 -37.5
900 1 2 11 -7.5 -37.5
901 1 1 -11 7.5 -37.5
902 1 1 -9 7.5 -37.5
903 1 1 -7 7.5 -37.5
904 1 2 -5 7.5 -37.5
905 1 2 -3 7.5 -37.5
906 1 2 -1 7.5 -37.5
907 1 1 1 7.5 -37.5
908 1 1 3 7.5 -37.5
909 1 1 5 7.5 -37.5
910 1 2 7 7.5 -37.5
911 1 2 9 7.5 -37.5
912 1 2 11 7.5 -37.5
913 1 1 -11 22.5 -37.5
914 1 1 -9 22.5 -37.5
915 1 1 -7 22.5 -37.5
916 1 2 -5 22.5 -37.5
917 1 2 -3 22.5 -37.5
918 1 2 -1 22.5 -37.5
919 1 1 1 22.5 -37.5
920 1 1 3 22.5 -37.5
921 1 1 5 22.5 -37.5
922 1 2 7 22.5 -37.5
923 1 2 9 22.5 -37.5
924 1 2 11 22.5 -37.5
925 1 1 -11 37.5 -37.5
926 1 1 -9 37.5 -37.5
927 1 1 -7 37.5 -37.5
928 1 2 -5 37.5 -37.5
929 1 2 -3 37.5 -37.5
930 1 2 -1 37.5 -37.5
931 1 1 1 37.5 -37.5
932 1 1 3 37.5 -37.5
933 1 1 5 37.5 -37.5
934 1 2 7 37.5 -37.5
935 1 2 9 37.5 -37.5
936 1 2 11 37.5 -37.5
937 1 1 -11 52.5 -37.5
938 1 1 -9 52.5 -37.5
939 1 1 -7 52.5 -37.5
940 1 2 -5 52.5 -37.5
941 1 2 -3 52.5 -37.5
942 1 2 -1 52.5 -37.5
943 1 1 1 52.5 -37.5
944 1 1 3 52.5 -37.5
945 1 1 5 52.5 -37.5
946 1 2 7 52.5 -37.5
947 1 2 9 52.5 -37.5
948 1 2 11 52.5 -37.5
949 1 1 -11 67.5 -37.5
950 1 1 -9 67.5 -37.5
951 1 1 -7 67.5 -37.5
952 1 2 -5 67.5 -37.5
953 1 2 -3 67.5 -37.5
954 1 2 -1 67.5 -37.5
955 1 1 1 67.5 -37.5
956 1 1 3 67.5 -37.5
957 1 1 5 67.5 -37.5
958 1 2 7 67.5 -37.5
959 1 2 9 67.5 -37.5
960 1 2 11 67.5 -37.5
961 1 1 39 -67.5 -37.5
962 1 1 41 -67.5 -37.5
963 1 1 43 -67.5 -37.5
964 1 2 45 -67.5 -37.5
965 1 2 47 -67.5 -37.5
966 1 2 49 -67.5 -37.5
967 1 1 51 -67.5 -37.5
968 1 1 53 -67.5 -37.5
969 1 1 55 -67.5 -37.5
970 1 2 57 -67.5 -37.5
971 1 2 59 -67.5 -37.5
972 1 2 61 -67.5 -37.5
973 1 1 39 -52.5 -37.5
974 1 1 41 -52.5 -37.5
975 1 1 43 -52.5 -37.5
976 1 2 45 -52.5 -37.5
977 1 2 47 -52.5 -37.5
978 1 2 49 -52.5 -37.5
979 1 1 51 -52.5 -37.5
980 1 1 53 -52.5 -37.5
981 1 1 55 -52.5 -37.5
982 1 2 57 -52.5 -37.5
983 1 2 59 -52.5 -37.5
984 1 2 61 -52.5 -37.5
985 1 1 39 -37.5 -37.5
986 1 1 41 -37.5 -37.5
987 1 1 43 -37.5 -37.5
988 1 2 45 -37.5 -37.5
989 1 2 47 -37.5 -37.5
990 1 2 49 -37.5 -37.5
991 1 1 51 -37.5 -37.5
992 1 1 53 -37.5 -37.5
993 1 1 55 -37.5 -37.5
994 1 2 57 -37.5 -37.5
995 1 2 59 -37.5 -37.5
996 1 2 61 -37.5 -37.5
997 1 1 39 -22.5 -37.5
998 1 1 41 -22.5 -37.5
999 1 1 43 -22.5 -37.5
1000 1 2 45 -22.5 -37.5
1001 1 2 47 -22.5 -37.5
1002 1 2 49 -22.5 -37.5
1003 1 1 51 -22.5 -37.5
1004 1 1 53 -22.5 -37.5
1005 1 1 55 -22.5 -37.5
1006 1 2 57 -22.5 -37.5
1007 1 2 59 -22.5 -37.5
1008 1 2 61 -22.5 -37.5
1009 1 1 39 -7.5 -37.5
1010 1 1 41 -7.5 -37.5
1011 1 1 43 -7.5 -37.5
1012 1 2 45 -7.5 -37.5
1013 1 2 47 -7.5 -37.5
1014 1 2 49 -7.5 -37.5
1015 1 1 51 -7.5 -37.5
1016 1 1 53 -7.5 -37.5
1017 1 1 55 -7.5 -37.5
1018 1 2 57 -7.5 -37.5
1019 1 2 59 -7.5 -37.5
1020 1 2 61 -7.5 -37.5
1021 1 1 39 7.5 -37.5
1022 1 1 41 7.5 -37.5
1023 1 1 43 7.5 -37.5
1024 1 2 45 7.5 -37.5
1025 1 2 47 7.5 -37.5
1026 1 2 49 7.5 -37.5
1027 1 1 51 7.5 -37.5
1028 1 1 53 7.5 -37.5
1029 1 1 55 7.5 -37.5
1030 1 2 57 7.5 -37.5
1031 1 2 59 7.5 -37.5
1032 1 2 61 7.5 -37.5
1033 1 1 39 22.5 -37.5
1034 1 1 41 22.5 -37.5
1035 1 1 43 22.5 -37.5
1036 1 2 45 22.5 -37.5
1037 1 2 47 22.5 -37.5
1038 1 2 49 22.5 -37.5
1039 1 1 51 22.5 -37.5
1040 1 1 53 22.5 -37.5
1041 1 1 55 22.5 -37.5
1042 1 2 57 22.5 -37.5
1043 1 2 59 22.5 -37.5
1044 1 2 61 22.5 -37.5
1045 1 1 39 37.5 -37.5
1046 1 1 41 37.5 -37.5
1047 1 1 43 37.5 -37.5
1048 1 2 45 37.5 -37.5
1049 1 2 47 37.5 -37.5
1050 1 2 49 37.5 -37.5
1051 1 1 51 37.5 -37.5
1052 1 1 53 37.5 -37.5
1053 1 1 55 37.5 -37.5
1054 1 2 57 37.5 -37.5
1055 1 2 59 37.5 -37.5
1056 1 2 61 37.5 -37.5
1057 1 1 39 52.5 -37.5
1058 1 1 41 52.5 -37.5
1059 1 1 43 52.5 -37.5
1060 1 2 45 52.5 -37.5
1061 1 2 47 52.5 -37.5
1062 1 2 49 52.5 -37.5
1063 1 1 51 52.5 -37.5
1064 1 1 53 52.5 -37.5
1065 1 1 55 52.5 -37.5
1066 1 2 57 52.5 -37.5
1067 1 2 59 52.5 -37.5
1068 1 2 61 52.5 -37.5
1069 1 1 39 67.5 -37.5
1070 1 1 41 67.5 -37.5
1071 1 1 43 67.5 -37.5
1072 1 2 45 67.5 -37.5
1073 1 2 47 67.5 -37.5
1074 1 2 49 67.5 -37.5
1075 1 1 51 67.5 -37.5
1076 1 1 53 67.5 -37.5
1077 1 1 55 67.5 -37.5
1078 1 2 57 67.5 -37.5
1079 1 2 59 67.5 -37.5
1080 1 2 61 67.5 -37.5
1081 1 1 -61 -67.5 -22.5
1082 1 1 -59 -67.5 -22.5
1083 1 1 -57 -67.5 -22.5
1084 1 2 -55 -67.5 -22.5
1085 1 2 -53 -67.5 -22.5
1086 1 2 -51 -67.5 -22.5
1087 1 1 -49 -67.5 -22.5
1088 1 1 -47 -67.5 -22.5
1089 1 1 -45 -67.5 -22.5
1090 1 2 -43 -67.5 -22.5
1091 1 2 -41 -67.5 -22.5
1092 1 2 -39 -67.5 -22.5
1093 1 1 -61 -52.5 -22.5
1094 1 1 -59 -52.5 -22.5
1095 1 1 -57 -52.5 -22.5
1096 1 2 -55 -52.5 -22.5
1097 1 2 -53 -52.5 -22.5
1098 1 2 -51 -52.5 -22.5
1099 1 1 -49 -52.5 -22.5
1100 1 1 -47 -52.5 -22.5
1101 1 1 -45 -52.5 -22.5
1102 1 2 -43 -52.5 -22.5
1103 1 2 -41 -52.5 -22.5
1104 1 2 -39 -52.5 -22.5
1105 1 1 -61 -37.5 -22.5
1106 1 1 -59 -37.5 -22.5
1107 1 1 -57 -37.5 -22.5
1108 1 2 -55 -37.5 -22.5
1109 1 2 -53 -37.5 -22.5
1110 1 2 -51 -37.5 -22.5
1111 1 1 -49 -37.5 -22.5
1112 1 1 -47 -37.5 -22.5
1113 1 1 -45 -37.5 -22.5
1114 1 2 -43 -37.5 -22.5
1115 1 2 -41 -37.5 -22.5
1116 1 2 -39 -37.5 -22.5
1117 1 1 -61 -22.5 -22.5
1118 1 1 -59 -22.5 -22.5
1119 1 1 -57 -22.5 -22.5
1120 1 2 -55 -22.5 -22.5
1121 1 2 -53 -22.5 -22.5
1122 1 2 -51 -22.5 -22.5
1123 1 1 -49 -22.5 -22.5
1124 1 1 -47 -22.5 -22.5
1125 1 1 -45 -22.5 -22.5
1126 1 2 -43 -22.5 -22.5
1127 1 2 -41 -22.5 -22.5
1128 1 2 -39 -22.5 -22.5
1129 1 1 -61 -7.5 -22.5
1130 1 1 -59 -7.5 -22.5
1131 1 1 -57 -7.5 -22.5
1132 1 2 -55 -7.5 -22.5
1133 1 2 -53 -7.5 -22.5
1134 1 2 -51 -7.5 -22.5
1135 1 1 -49 -7.5 -22.5
1136 1 1 -47 -7.5 -22.5
1137 1 1 -45 -7.5 -22.5
1138 1 2 -43 -7.5 -22.5
1139 1 2 -41 -7.5 -22.5
1140 1 2 -39 -7.5 -22.5
1141 1 1 -61 7.5 -22.5
1142 1 1 -59 7.5 -22.5
1143 1 1 -57 7.5 -22.5
1144 1 2 -55 7.5 -22.5
1145 1 2 -53 7.5 -22.5
1146 1 2 -51 7.5 -22.5
1147 1 1 -49 7.5 -22.5
1148 1 1 -47 7.5 -22.5
1149 1 1 -45 7.5 -22.5
1150 1 2 -43 7.5 -22.5
1151 1 2 -41 7.5 -22.5
1152 1 2 -39 7.5 -22.5
1153 1 1 -61 22.5 -22.5
1154 1 1 -59 22.5 -22.5
1155 1 1 -57 22.5 -22.5
1156 1 2 -55 22.5 -22.5
1157 1 2 -53 22.5 -22.5
1158 1 2 -51 22.5 -22.5
1159 1 1 -49 22.5 -22.5
1160 1 1 -47 22.5 -22.5
1161 1 1 -45 22.5 -22.5
1162 1 2 -43 22.5 -22.5
1163 1 2 -41 22.5 -22.5
1164 1 2 -39 22.5 -22.5
1165 1 1 -61 37.5 -22.5
1166 1 1 -59 37.5 -22.5
1167 1 1 -57 37.5 -22.5
1168 1 2 -55 37.5 -22.5
1169 1 2 -53 37.5 -22.5
1170 1 2 -51 37.5 -22.5
1171 1 1 -49 37.5 -22.5
1172 1 1 -47 37.5 -22.5
1173 1 1 -45 37.5 -22.5
1174 1 2 -43 37.5 -22.5
1175 1 2 -41 37.5 -22.5
1176 1 2 -39 37.5 -22.5
1177 1 1 -61 52.5 -22.5
1178 1 1 -59 52.5 -22.5
1179 1 1 -57 52.5 -22.5
1180 1 2 -55 52.5 -22.5
1181 1 2 -53 52.5 -22.5
1182 1 2 -51 52.5 -22.5
1183 1 1 -49 52.5 -22.5
1184 1 1 -47 52.5 -22.5
1185 1 1 -45 52.5 -22.5
1186 1 2 -43 52.5 -22.5
1187 1 2 -41 52.5 -22.5
1188 1 2 -39 52.5 -22.5
1189 1 1 -61 67.5 -22.5
1190 1 1 -59 67.5 -22.5
1191 1 1 -57 67.5 -22.5
1192 1 2 -55 67.5 -22.5
1193 1 2 -53 67.5 -22.5
1194 1 2 -51 67.5 -22.5
1195 1 1 -49 67.5 -22.5
1196 1 1 -47 67.5 -22.5
1197 1 1 -45 67.5 -22.5
1198 1 2 -43 67.5 -22.5
1199 1 2 -41 67.5 -22.5
1200 1 2 -39 67.5 -22.5
1201 1 1 -11 -67.5 -22.5
1202 1 1 -9 -67.5 -22.5
1203 1 1 -7 -67.5 -22.5
1204 1 2 -5 -67.5 -22.5
1205 1 2 -3 -67.5 -22.5
1206 1 2 -1 -67.5 -22.5
1207 1 1 1 -67.5 -22.5
1208 1 1 3 -67.5 -22.5
1209 1 1 5 -67.5 -22.5
1210 1 2 7 -67.5 -22.5
1211 1 2 9 -67.5 -22.5
1212 1 2 11 -67.5 -22.5
1213 1 1 -11 -52.5 -22.5
1214 1 1 -9 -52.5 -22.5
1215 1 1 -7 -52.5 -22.5
1216 1 2 -5 -52.5 -22.5
1217 1 2 -3 -52.5 -22.5
1218 1 2 -1 -52.5 -22.5
1219 1 1 1 -52.5 -22.5
1220 1 1 3 -52.5 -22.5
1221 1 1 5 -52.5 -22.5
1222 1 2 7 -52.5 -22.5
1223 1 2 9 -52.5 -22.5
1224 1 2 11 -52.5 -22.5
1225 1 1 -11 -37.5 -22.5
1226 1 1 -9 -37.5 -22.5
1227 1 1 -7 -37.5 -22.5
1228 1 2 -5 -37.5 -22.5
1229 1 2 -3 -37.5 -22.5
1230 1 2 -1 -37.5 -22.5
1231 1 1 1 -37.5 -22.5
1232 1 1 3 -37.5 -22.5
1233 1 1 5 -37.5 -22.5
1234 1 2 7 -37.5 -22.5
1235 1 2 9 -37.5 -22.5
1236 1 2 11 -37.5 -22.5
1237 1 1 -11 -22.5 -22.5
1238 1 1 -9 -22.5 -22.5
1239 1 1 -7 -22.5 -22.5
1240 1 2 -5 -22.5 -22.5
1241 1 2 -3 -22.5 -22.5
1242 1 2 -1 -22.5 -22.5
1243 1 1 1 -22.5 -22.5
1244 1 1 3 -22.5 -22.5
1245 1 1 5 -22.5 -22.5
1246 1 2 7 -22.5 -22.5
1247 1 2 9 -22.5 -22.5
1248 1 2 11 -22.5 -22.5
1249 1 1 -11 -7.5 -22.5
1250 1 1 -9 -7.5 -22.5
1251 1 1 -7 -7.5 -22.5
1252 1 2 -5 -7.5 -22.5
1253 1 2 -3 -7.5 -22.5
1254 1 2 -1 -7.5 -22.5
1255 1 1 1 -7.5 -22.5
1256 1 1 3 -7.5 -22.5
1257 1 1 5 -7.5 -22.5
1258 1 2 7 -7.5 -22.5
1259 1 2 9 -7.5 -22.5
1260 1 2 11 -7.5 -22.5
1261 1 1 -11 7.5 -22.5
1262 1 1 -9 7.5 -22.5
1263 1 1 -7 7.5 -22.5
1264 1 2 -5 7.5 -22.5
1265 1 2 -3 7.5 -22.5
1266 1 2 -1 7.5 -22.5
1267 1 1 1 7.5 -22.5
1268 1 1 3 7.5 -22.5
1269 1 1 5 7.5 -22.5
1270 1 2 7 7.5 -22.5
1271 1 2 9 7.5 -22.5
1272 1 2 11 7.5 -22.5
1273 1 1 -11 22.5 -22.5
1274 1 1 -9 22.5 -22.5
1275 1 1 -7 22.5 -22.5
1276 1 2 -5 22.5 -22.5
1277 1 2 -3 22.5 -22.5
1278 1 2 -1 22.5 -22.5
1279 1 1 1 22.5 -22.5
1280 1 1 3 22.5 -22.5
1281 1 1 5 22.5 -22.5
1282 1 2 7 22.5 -22.5
1283 1 2 9 22.5 -22.5
1284 1 2 11 22.5 -22.5
1285 1 1 -11 37.5 -22.5
1286 1 1 -9 37.5 -22.5
1287 1 1 -7 37.5 -22.5
1288 1 2 -5 37.5 -22.5
1289 1 2 -3 37.5 -22.5
1290 1 2 -1 37.5 -22.5
1291 1 1 1 37.5 -22.5
1292 1 1 3 37.5 -22.5
1293 1 1 5 37.5 -22.5
1294 1 2 7 37.5 -22.5
1295 1 2 9 37.5 -22.5
1296 1 2 11 37.5 -22.5
1297 1 1 -11 52.5 -22.5
1298 1 1 -9 52.5 -22.5
1299 1 1 -7 52.5 -22.5
1300 1 2 -5 52.5 -22.5
1301 1 2 -3 52.5 -22.5
1302 1 2 -1 52.5 -22.5
1303 1 1 1 52.5 -22.5
1304 1 1 3 52.5 -22.5
1305 1 1 5 52.5 -22.5
1306 1 2 7 52.5 -22.5
1307 1 2 9 52.5 -22.5
1308 1 2 11 52.5 -22.5
1309 1 1 -11 67.5 -22.5
1310 1 1 -9 67.5 -22.5
1311 1 1 -7 67.5 -22.5
1312 1 2 -5 67.5 -22.5
1313 1 2 -3 67.5 -22.5
1314 1 2 -1 67.5 -22.5
1315 1 1 1 67.5 -22.5
1316 1 1 3 67.5 -22.5
1317 1 1 5 67.5 -22.5
1318 1 2 7 67.5 -22.5
1319 1 2 9 67.5 -22.5
1320 1 2 11 67.5 -22.5
1321 1 1 39 -67.5 -22.5
1322 1 1 41 -67.5 -22.5
1323 1 1 43 -67.5 -22.5
1324 1 2 45 -67.5 -22.5
1325 1 2 47 -67.5 -22.5
1326 1 2 49 -67.5 -22.5
1327 1 1 51 -67.5 -22.5
1328 1 1 53 -67.5 -22.5
1329 1 1 55 -67.5 -22.5
1330 1 2 57 -67.5 -22.5
1331 1 2 59 -67.5 -22.5
1332 1 2 61 -67.5 -22.5
1333 1 1 39 -52.5 -22.5
1334 1 1 41 -52.5 -22.5
1335 1 1 43 -52.5 -22.5
1336 1 2 45 -52.5 -22.5
1337 1 2 47 -52.5 -22.5
1338 1 2 49 -52.5 -22.5
1339 1 1 51 -52.5 -22.5
1340 1 1 53 -52.5 -22.5
1341 1 1 55 -52.5 -22.5
1342 1 2 57 -52.5 -22.5
1343 1 2 59 -52.5 -22.5
1344 1 2 61 -52.5 -22.5
1345 1 1 39 -37.5 -22.5
1346 1 1 41 -37.5 -22.5
1347 1 1 43 -37.5 -22.5
1348 1 2 45 -37.5 -22.5
1349 1 2 47 -37.5 -22.5
1350 1 2 49 -37.5 -22.5
1351 1 1 51 -37.5 -22.5
1352 1 1 53 -37.5 -22.5
1353 1 1 55 -37.5 -22.5
1354 1 2 57 -37.5 -22.5
1355 1 2 59 -37.5 -22.5
1356 1 2 61 -37.5 -22.5
1357 1 1 39 -22.5 -22.5
1358 1 1 41 -22.5 -22.5
1359 1 1 43 -22.5 -22.5
1360 1 2 45 -22.5 -22.5
1361 1 2 47 -22.5 -22.5
1362 1 2 49 -22.5 -22.5
1363 1 1 51 -22.5 -22.5
1364 1 1 53 -22.5 -22.5
1365 1 1 55 -22.5 -22.5
1366 1 2 57 -22.5 -22.5
1367 1 2 59 -22.5 -22.5
1368 1 2 61 -22.5 -22.5
1369 1 1 39 -7.5 -22.5
1370 1 1 41 -7.5 -22.5
1371 1 1 43 -7.5 -22.5
1372 1 2 45 -7.5 -22.5
1373 1 2 47 -7.5 -22.5
1374 1 2 49 -7.5 -22.5
1375 1 1 51 -7.5 -22.5
1376 1 1 53 -7.5 -22.5
1377 1 1 55 -7.5 -22.5
1378 1 2 57 -7.5 -22.5
1379 1 2 59 -7.5 -22.5
1380 1 2 61 -7.5 -22.5
1381 1 1 39 7.5 -22.5
1382 1 1 41 7.5 -22.5
1383 1 1 43 7.5 -22.5
1384 1 2 45 7.5 -22.5
1385 1 2 47 7.5 -22.5
1386 1 2 49 7.5 -22.5
1387 1 1 51 7.5 -22.5
1388 1 1 53 7.5 -22.5
1389 1 1 55 7.5 -22.5
1390 1 2 57 7.5 -22.5
1391 1 2 59 7.5 -22.5
1392 1 2 61 7.5 -22.5
1393 1 1 39 22.5 -22.5
1394 1 1 41 22.5 -22.5
1395 1 1 43 22.5 -22.5
1396 1 2 45 22.5 -22.5
1397 1 2 47 22.5 -22.5
1398 1 2 49 22.5 -22.5
1399 1 1 51 22.5 -22.5
1400 1 1 53 22.5 -22.5
1401 1 1 55 22.5 -22.5
1402 1 2 57 22.5 -22.5
1403 1 2 59 22.5 -22.5
1404 1 2 61 22.5 -22.5
1405 1 1 39 37.5 -22.5
1406 1 1 41 37.5 -22.5
1407 1 1 43 37.5 -22.5
1408 1 2 45 37.5 -22.5
1409 1 2 47 37.5 -22.5
1410 1 2 49 37.5 -22.5
1411 1 1 51 37.5 -22.5
1412 1 1 53 37.5 -22.5
1413 1 1 55 37.5 -22.5
1414 1 2 57 37.5 -22.5
1415 1 2 59 37.5 -22.5
1416 1 2 61 37.5 -22.5
1417 1 1 39 52.5 -22.5
1418 1 1 41 52.5 -22.5
1419 1 1 43 52.5 -22.5
1420 1 2 45 52.5 -22.5
1421 1 2 47 52.5 -22.5
1422 1 2 49 52.5 -22.5
1423 1 1 51 52.5 -22.5
1424 1 1 53 52.5 -22.5
1425 1 1 55 52.5 -22.5
1426 1 2 57 52.5 -22.5
1427 1 2 59 52.5 -22.5
1428 1 2 61 52.5 -22.5
1429 1 1 39 67.5 -22.5
1430 1 1 41 67.5 -22.5
1431 1 1 43 67.5 -22.5
1432 1 2 45 67.5 -22.5
1433 1 2 47 67.5 -22.5
1434 1 2 49 67.5 -22.5
1435 1 1 51 67.5 -22.5
1436 1 1 53 67.5 -22.5
1437 1 1 55 67.5 -22.5
1438 1 2 57 67.5 -22.5
1439 1 2 59 67.5 -22.5
1440 1 2 61 67.5 -22.5
1441 1 1 -61 -67.5 -7.5
1442 1 1 -59 -67.5 -7.5
1443 1 1 -57 -67.5 -7.5
1444 1 2 -55 -67.5 -7.5
1445 1 2 -53 -67.5 -7.5
1446 1 2 -51 -67.5 -7.5
1447 1 1 -49 -67.5 -7.5
1448 1 1 -47 -67.5 -7.5
1449 1 1 -45 -67.5 -7.5
1450 1 2 -43 -67.5 -7.5
1451 1 2 -41 -67.5 -7.5
1452 1 2 -39 -67.5 -7.5
1453 1 1 -61 -52.5 -7.5
1454 1 1 -59 -52.5 -7.5
1455 1 1 -57 -52.5 -7.5
1456 1 2 -55 -52.5 -7.5
1457 1 2 -53 -52.5 -7.5
1458 1 2 -51 -52.5 -7.5
1459 1 1 -49 -52.5 -7.5
1460 1 1 -47 -52.5 -7.5
1461 1 1 -45 -52.5 -7.5
1462 1 2 -43 -52.5 -7.5
1463 1 2 -41 -52.5 -7.5
1464 1 2 -39 -52.5 -7.5
1465 1 1 -61 -37.5 -7.5
1466 1 1 -59 -37.5 -7.5
1467 1 1 -57 -37.5 -7.5
1468 1 2 -55 -37.5 -7.5
1469 1 2 -53 -37.5 -7.5
1470 1 2 -51 -37.5 -7.5
1471 1 1 -49 -37.5 -7.5
1472 1 1 -47 -37.5 -7.5
1473 1 1 -45 -37.5 -7.5
1474 1 2 -43 -37.5 -7.5
1475 1 2 -41 -37.5 -7.5
1476 1 2 -39 -37.5 -7.5
1477 1 1 -61 -22.5 -7.5
1478 1 1 -59 -22.5 -7.5
1479 1 1 -57 -22.5 -7.5
1480 1 2 -55 -22.5 -7.5
1481 1 2 -53 -22.5 -7.5
1482 1 2 -51 -22.5 -7.5
1483 1 1 -49 -22.5 -7.5
1484 1 1 -47 -22.5 -7.5
1485 1 1 -45 -22.5 -7.5
1486 1 2 -43 -22.5 -7.5
1487 1 2 -41 -22.5 -7.5
1488 1 2 -39 -22.5 -7.5
1489 1 1 -61 -7.5 -7.5
1490 1 1 -59 -7.5 -7.5
1491 1 1 -57 -7.5 -7.5
1492 1 2 -55 -7.5 -7.5
1493 1 2 -53 -7.5 -7.5
1494 1 2 -51 -7.5 -7.5
1495 1 1 -49 -7.5 -7.5
1496 1 1 -47 -7.5 -7.5
1497 1 1 -45 -7.5 -7.5
1498 1 2 -43 -7.5 -7.5
1499 1 2 -41 -7.5 -7.5
1500 1 2 -39 -7.5 -7.5
1501 1 1 -61 7.5 -7.5
1502 1 1 -59 7.5 -7.5
1503 1 1 -57 7.5 -7.5
1504 1 2 -55 7.5 -7.5
1505 1 2 -53 7.5 -7.5
1506 1 2 -51 7.5 -7.5
1507 1 1 -49 7.5 -7.5
1508 1 1 -47 7.5 -7.5
1509 1 1 -45 7.5 -7.5
1510 1 2 -43 7.5 -7.5
1511 1 2 -41 7.5 -7.5
1512 1 2 -39 7.5 -7.5
1513 1 1 -61 22.5 -7.5
1514 1 1 -59 22.5 -7.5
1515 1 1 -57 22.5 -7.5
1516 1 2 -55 22.5 -7.5
1517 1 2 -53 22.5 -7.5
1518 1 2 -51 22.5 -7.5
1519 1 1 -49 22.5 -7.5
1520 1 1 -47 22.5 -7.5
1521 1 1 -45 22.5 -7.5
1522 1 2 -43 22.5 -7.5
1523 1 2 -41 22.5 -7.5
1524 1 2 -39 22.5 -7.5
1525 1 1 -61 37.5 -7.5
1526 1 1 -59 37.5 -7.5
1527 1 1 -57 37.5 -7.5
1528 1 2 -55 37.5 -7.5
1529 1 2 -53 37.5 -7.5
1530 1 2 -51 37.5 -7.5
1531 1 1 -49 37.5 -7.5
1532 1 1 -47 37.5 -7.5
1533 1 1 -45 37.5 -7.5
1534 1 2 -43 37.5 -7.5
1535 1 2 -41 37.5 -7.5
1536 1 2 -39 37.5 -7.5
1537 1 1 -61 52.5 -7.5
1538 1 1 -59 52.5 -7.5
1539 1 1 -57 52.5 -7.5
1540 1 2 -55 52.5 -7.5
1541 1 2 -53 52.5 -7.5
1542 1 2 -51 52.5 -7.5
1543 1 1 -49 52.5 -7.5
1544 1 1 -47 52.5 -7.5
1545 1 1 -45 52.5 -7.5
1546 1 2 -43 52.5 -7.5
1547 1 2 -41 52.5 -7.5
1548 1 2 -39 52.5 -7.5
1549 1 1 -61 67.5 -7.5
1550 1 1 -59 67.5 -7.5
1551 1 1 -57 67.5 -7.5
1552 1 2 -55 67.5 -7.5
1553 1 2 -53 67.5 -7.5
1554 1 2 -51 67.5 -7.5
1555 1 1 -49 67.5 -7.5
1556 1 1 -47 67.5 -7.5
1557 1 1 -45 67.5 -7.5
1558 1 2 -43 67.5 -7.5
1559 1 2 -41 67.5 -7.5
1560 1 2 -39 67.5 -7.5
1561 1 1 -11 -67.5 -7.5
1562 1 1 -9 -67.5 -7.5
1563 1 1 -7 -67.5 -7.5
1564 1 2 -5 -67.5 -7.5
1565 1 2 -3 -67.5 -7.5
1566 1 2 -1 -67.5 -7.5
1567 1 1 1 -67.5 -7.5
1568 1 1 3 -67.5 -7.5
1569 1 1 5 -67.5 -7.5
1570 1 2 7 -67.5 -7.5
1571 1 2 9 -67.5 -7.5
1572 1 2 11 -67.5 -7.5
1573 1 1 -11 -52.5 -7.5
1574 1 1 -9 -52.5 -7.5
1575 1 1 -7 -52.5 -7.5
1576 1 2 -5 -52.5 -7.5
1577 1 2 -3 -52.5 -7.5
1578 1 2 -1 -52.5 -7.5
1579 1 1 1 -52.5 -7.5
1580 1 1 3 -52.5 -7.5
1581 1 1 5 -52.5 -7.5
1582 1 2 7 -52.5 -7.5
1583 1 2 9 -52.5 -7.5
1584 1 2 11 -52.5 -7.5
1585 1 1 -11 -37.5 -7.5
1586 1 1 -9 -37.5 -7.5
1587 1 1 -7 -37.5 -7.5
1588 1 2 -5 -37.5 -7.5
1589 1 2 -3 -37.5 -7.5
1590 1 2 -1 -37.5 -7.5
1591 1 1 1 -37.5 -7.5
1592 1 1 3 -37.5 -7.5
1593 1 1 5 -37.5 -7.5
1594 1 2 7 -37.5 -7.5
1595 1 2 9 -37.5 -7.5
1596 1 2 11 -37.5 -7.5
1597 1 1 -11 -22.5 -7.5
1598 1 1 -9 -22.5 -7.5
1599 1 1 -7 -22.5 -7.5
1600 1 2 -5 -22.5 -7.5
1601 1 2 -3 -22.5 -7.5
1602 1 2 -1 -22.5 -7.5
1603 1 1 1 -22.5 -7.5
1604 1 1 3 -22.5 -7.5
1605 1 1 5 -22.5 -7.5
1606 1 2 7 -22.5 -7.5
1607 1 2 9 -22.5 -7.5
1608 1 2 11 -22.5 -7.5
1609 1 1 -11 -7.5 -7.5
1610 1 1 -9 -7.5 -7.5
1611 1 1 -7 -7.5 -7.5
1612 1 2 -5 -7.5 -7.5
1613 1 2 -3 -7.5 -7.5
1614 1 2 -1 -7.5 -7.5
1615 1 1 1 -7.5 -7.5
1616 1 1 3 -7.5 -7.5
1617 1 1 5 -7.5 -7.5
1618 1 2 7 -7.5 -7.5
1619 1 2 9 -7.5 -7.5
1620 1 2 11 -7.5 -7.5
1621 1 1 -11 7.5 -7.5
1622 1 1 -9 7.5 -7.5
1623 1 1 -7 7.5 -7.5
1624 1 2 -5 7.5 -7.5
1625 1 2 -3 7.5 -7.5
1626 1 2 -1 7.5 -7.5
1627 1 1 1 7.5 -7.5
1628 1 1 3 7.5 -7.5
1629 1 1 5 7.5 -7.5
1630 1 2 7 7.5 -7.5
1631 1 2 9 7.5 -7.5
1632 1 2 11 7.5 -7.5
1633 1 1 -11 22.5 -7.5
1634 1 1 -9 22.5 -7.5
1635 1 1 -7 22.5 -7.5
1636 1 2 -5 22.5 -7.5
1637 1 2 -3 22.5 -7.5
1638 1 2 -1 22.5 -7.5
1639 1 1 1 22.5 -7.5
1640 1 1 3 22.5 -7.5
1641 1 1 5 22.5 -7.5
1642 1 2 7 22.5 -7.5
1643 1 2 9 22.5 -7.5
1644 1 2 11 22.5 -7.5
1645 1 1 -11 37.5 -7.5
1646 1 1 -9 37.5 -7.5
1647 1 1 -7 37.5 -7.5
1648 1 2 -5 37.5 -7.5
1649 1 2 -3 37.5 -7.5
1650 1 2 -1 37.5 -7.5
1651 1 1 1 37.5 -7.5
1652 1 1 3 37.5 -7.5
1653 1 1 5 37.5 -7.5
1654 1 2 7 37.5 -7.5
1655 1 2 9 37.5 -7.5
1656 1 2 11 37.5 -7.5
1657 1 1 -11 52.5 -7.5
1658 1 1 -9 52.5 -7.5
1659 1 1 -7 52.5 -7.5
1660 1 2 -5 52.5 -7.5
1661 1 2 -3 52.5 -7.5
1662 1 2 -1 52.5 -7.5
1663 1 1 1 52.5 -7.5
1664 1 1 3 52.5 -7.5
1665 1 1 5 52.5 -7.5
1666 1 2 7 52.5 -7.5
1667 1 2 9 52.5 -7.5
1668 1 2 11 52.5 -7.5
1669 1 1 -11 67.5 -7.5
1670 1 1 -9 67.5 -7.5
1671 1 1 -7 67.5 -7.5
1672 1 2 -5 67.5 -7.5
1673 1 2 -3 67.5 -7.5
1674 1 2 -1 67.5 -7.5
1675 1 1 1 67.5 -7.5
1676 1 1 3 67.5 -7.5
1677 1 1 5 67.5 -7.5
1678 1 2 7 67.5 -7.5
1679 1 2 9 67.5 -7.5
1680 1 2 11 67.5 -7.5
1681 1 1 39 -67.5 -7.5
1682 1 1 41 -67.5 -7.5
1683 1 1 43 -67.5 -7.5
1684 1 2 45 -67.5 -7.5
1685 1 2 47 -67.5 -7.5
1686 1 2 49 -67.5 -7.5
1687 1 1 51 -67.5 -7.5
1688 1 1 53 -67.5 -7.5
1689 1 1 55 -67.5 -7.5
1690 1 2 57 -67.5 -7.5
1691 1 2 59 -67.5 -7.5
1692 1 2 61 -67.5 -7.5
1693 1 1 39 -52.5 -7.5
1694 1 1 41 -52.5 -7.5
1695 1 1 43 -52.5 -7.5
1696 1 2 45 -52.5 -7.5
1697 1 2 47 -52.5 -7.5
1698 1 2 49 -52.5 -7.5
1699 1 1 51 -52.5 -7.5
1700 1 1 53 -52.5 -7.5
1701 1 1 55 -52.5 -7.5
1702 1 2 57 -52.5 -7.5
1703 1 2 59 -52.5 -7.5
1704 1 2 61 -52.5 -7.5
1705 1 1 39 -37.5 -7.5
1706 1 1 41 -37.5 -7.5
1707 1 1 43 -37.5 -7.5
1708 1 2 45 -37.5 -7.5
1709 1 2 47 -37.5 -7.5
1710 1 2 49 -37.5 -7.5
1711 1 1 51 -37.5 -7.5
1712 1 1 53 -37.5 -7.5
1713 1 1 55 -37.5 -7.5
1714 1 2 57 -37.5 -7.5
1715 1 2 59 -37.5 -7.5
1716 1 2 61 -37.5 -7.5
1717 1 1 39 -22.5 -7.5
1718 1 1 41 -22.5 -7.5
1719 1 1 43 -22.5 -7.5
1720 1 2 45 -22.5 -7.5
1721 1 2 47 -22.5 -7.5
1722 1 2 49 -22.5 -7.5
1723 1 1 51 -22.5 -7.5
1724 1 1 53 -22.5 -7.5
1725 1 1 55 -22.5 -7.5
1726 1 2 57 -22.5 -7.5
1727 1 2 59 -22.5 -7.5
1728 1 2 61 -22.5 -7.5
1729 1 1 39 -7.5 -7.5
1730 1 1 41 -7.5 -7.5
1731 1 1 43 -7.5 -7.5
1732 1 2 45 -7.5 -7.5
1733 1 2 47 -7.5 -7.5
1734 1 2 49 -7.5 -7.5
1735 1 1 51 -7.5 -7.5
1736 1 1 53 -7.5 -7.5
1737 1 1 55 -7.5 -7.5
1738 1 2 57 -7.5 -7.5
1739 1 2 59 -7.5 -7.5
1740 1 2 61 -7.5 -7.5
1741 1 1 39 7.5 -7.5
1742 1 1 41 7.5 -7.5
1743 1 1 43 7.5 -7.5
1744 1 2 45 7.5 -7.5
1745 1 2 47 7.5 -7.5
1746 1 2 49 7.5 -7.5
1747 1 1 51 7.5 -7.5
1748 1 1 53 7.5 -7.5
1749 1 1 55 7.5 -7.5
1750 1 2 57 7.5 -7.5
1751 1 2 59 7.5 -7.5
1752 1 2 61 7.5 -7.5
1753 1 1 39 22.5 -7.5
1754 1 1 41 22.5 -7.5
1755 1 1 43 22.5 -7.5
1756 1 2 45 22.5 -7.5
1757 1 2 47 22.5 -7.5
1758 1 2 49 22.5 -7.5
1759 1 1 51 22.5 -7.5
1760 1 1 53 22.5 -7.5
1761 1 1 55 22.5 -7.5
1762 1 2 57 22.5 -7.5
1763 1 2 59 22.5 -7.5
1764 1 2 61 22.5 -7.5
1765 1 1 39 37.5 -7.5
1766 1 1 41 37.5 -7.5
1767 1 1 43 37.5 -7.5
1768 1 2 45 37.5 -7.5
1769 1 2 47 37.5 -7.5
1770 1 2 49 37.5 -7.5
1771 1 1 51 37.5 -7.5
1772 1 1 53 37.5 -7.5
1773 1 1 55 37.5 -7.5
1774 1 2 57 37.5 -7.5
1775 1 2 59 37.5 -7.5
1776 1 2 61 37.5 -7.5
1777 1 1 39 52.5 -7.5
1778 1 1 41 52.5 -7.5
1779 1 1 43 52.5 -7.5
1780 1 2 45 52.5 -7.5
1781 1 2 47 52.5 -7.5
1782 1 2 49 52.5 -7.5
1783 1 1 51 52.5 -7.5
1784 1 1 53 52.5 -7.5
1785 1 1 55 52.5 -7.5
1786 1 2 57 52.5 -7.5
1787 1 2 59 52.5 -7.5
1788 1 2 61 52.5 -7.5
1789 1 1 39 67.5 -7.5
1790 1 1 41 67.5 -7.5
1791 1 1 43 67.5 -7.5
1792 1 2 45 67.5 -7.5
1793 1 2 47 67.5 -7.5
1794 1 2 49 67.5 -7.5
1795 1 1 51 67.5 -7.5
1796 1 1 53 67.5 -7.5
1797 1 1 55 67.5 -7.5
1798 1 2 57 67.5 -7.5
1799 1 2 59 67.5 -7.5
1800 1 2 61 67.5 -7.5
1801 1 1 -61 -67.5 7.5
1802 1 1 -59 -67.5 7.5
1803 1 1 -57 -67.5 7.5
1804 1 2 -55 -67.5 7.5
1805 1 2 -53 -67.5 7.5
1806 1 2 -51 -67.5 7.5
1807 1 1 -49 -67.5 7.5
1808 1 1 -47 -67.5 7.5
1809 1 1 -45 -67.5 7.5
1810 1 2 -43 -67.5 7.5
1811 1 2 -41 -67.5 7.5
1812 1 2 -39 -67.5 7.5
1813 1 1 -61 -52.5 7.5
1814 1 1 -59 -52.5 7.5
1815 1 1 -57 -52.5 7.5
1816 1 2 -55 -52.5 7.5
1817 1 2 -53 -52.5 7.5
1818 1 2 -51 -52.5 7.5
1819 1 1 -49 -52.5 7.5
1820 1 1 -47 -52.5 7.5
1821 1 1 -45 -52.5 7.5
1822 1 2 -43 -52.5 7.5
1823 1 2 -41 -52.5 7.5
1824 1 2 -39 -52.5 7.5
1825 1 1 -61 -37.5 7.5
1826 1 1 -59 -37.5 7.5
1827 1 1 -57 -37.5 7.5
1828 1 2 -55 -37.5 7.5
1829 1 2 -53 -37.5 7.5
1830 1 2 -51 -37.5 7.5
1831 1 1 -49 -37.5 7.5
1832 1 1 -47 -37.5 7.5
1833 1 1 -45 -37.5 7.5
1834 1 2 -43 -37.5 7.5
1835 1 2 -41 -37.5 7.5
1836 1 2 -39 -37.5 7.5
1837 1 1 -61 -22.5 7.5
1838 1 1 -59 -22.5 7.5
1839 1 1 -57 -22.5 7.5
1840 1 2 -55 -22.5 7.5
1841 1 2 -53 -22.5 7.5
1842 1 2 -51 -22.5 7.5
1843 1 1 -49 -22.5 7.5
1844 1 1 -47 -22.5 7.5
1845 1 1 -45 -22.5 7.5
1846 1 2 -43 -22.5 7.5
1847 1 2 -41 -22.5 7.5
1848 1 2 -39 -22.5 7.5
1849 1 1 -61 -7.5 7.5
1850 1 1 -59 -7.5 7.5
1851 1 1 -57 -7.5 7.5
1852 1 2 -55 -7.5 7.5
1853 1 2 -53 -7.5 7.5
1854 1 2 -51 -7.5 7.5
1855 1 1 -49 -7.5 7.5
1856 1 1 -47 -7.5 7.5
1857 1 1 -45 -7.5 7.5
1858 1 2 -43 -7.5 7.5
1859 1 2 -41 -7.5 7.5
1860 1 2 -39 -7.5 7.5
1861 1 1 -61 7.5 7.5
1862 1 1 -59 7.5 7.5
1863 1 1 -57 7.5 7.5
1864 1 2 -55 7.5 7.5
1865 1 2 -53 7.5 7.5
1866 1 2 -51 7.5 7.5
1867 1 1 -49 7.5 7.5
1868 1 1 -47 7.5 7.5
1869 1 1 -45 7.5 7.5
1870 1 2 -43 7.5 7.5
1871 1 2 -41 7.5 7.5
1872 1 2 -39 7.5 7.5
1873 1 1 -61 22.5 7.5
1874 1 1 -59 22.5 7.5
1875 1 1 -57 22.5 7.5
1876 1 2 -55 22.5 7.5
1877 1 2 -53 22.5 7.5
1878 1 2 -51 22.5 7.5
1879 1 1 -49 22.5 7.5
1880 1 1 -47 22.5 7.5
1881 1 1 -45 22.5 7.5
1882 1 2 -43 22.5 7.5
1883 1 2 -41 22.5 7.5
1884 1 2 -39 22.5 7.5
1885 1 1 -61 37.5 7.5
1886 1 1 -59 37.5 7.5
1887 1 1 -57 37.5 7.5
1888 1 2 -55 37.5 7.5
1889 1 2 -53 37.5 7.5
1890 1 2 -51 37.5 7.5
1891 1 1 -49 37.5 7.5
1892 1 1 -47 37.5 7.5
1893 1 1 -45 37.5 7.5
1894 1 2 -43 37.5 7.5
1895 1 2 -41 37.5 7.5
1896 1 2 -39 37.5 7.5
1897 1 1 -61 52.5 7.5
1898 1 1 -59 52.5 7.5
1899 1 1 -57 52.5 7.5
1900 1 2 -55 52.5 7.5
1901 1 2 -53 52.5 7.5
1902 1 2 -51 52.5 7.5
1903 1 1 -49 52.5 7.5
1904 1 1 -47 52.5 7.5
1905 1 1 -45 52.5 7.5
1906 1 2 -43 52.5 7.5
1907 1 2 -41 52.5 7.5
1908 1 2 -39 52.5 7.5
1909 1 1 -61 67.5 7.5
1910 1 1 -59 67.5 7.5
1911 1 1 -57 67.5 7.5
1912 1 2 -55 67.5 7.5
1913 1 2 -53 67.5 7.5
1914 1 2 -51 67.5 7.5
1915 1 1 -49 67.5 7.5
1916 1 1 -47 67.5 7.5
1917 1 1 -45 67.5 7.5
1918 1 2 -43 67.5 7.5
1919 1 2 -41 67.5 7.5
1920 1 2 -39 67.5 7.5
1921 1 1 -11 -67.5 7.5
1922 1 1 -9 -67.5 7.5
1923 1 1 -7 -67.5 7.5
1924 1 2 -5 -67.5 7.5
1925 1 2 -3 -67.5 7.5
1926 1 2 -1 -67.5 7.5
1927 1 1 1 -67.5 7.5
1928 1 1 3 -67.5 7.5
1929 1 1 5 -67.5 7.5
1930 1 2 7 -67.5 7.5
1931 1 2 9 -67.5 7.5
1932 1 2 11 -67.5 7.5
1933 1 1 -11 -52.5 7.5
1934 1 1 -9 -52.5 7.5
1935 1 1 -7 -52.5 7.5
1936 1 2 -5 -52.5 7.5
1937 1 2 -3 -52.5 7.5
1938 1 2 -1 -52.5 7.5
1939 1 1 1 -52.5 7.5
1940 1 1 3 -52.5 7.5
1941 1 1 5 -52.5 7.5
1942 1 2 7 -52.5 7.5
1943 1 2 9 -52.5 7.5
1944 1 2 11 -52.5 7.5
1945 1 1 -11 -37.5 7.5
1946 1 1 -9 -37.5 7.5
1947 1 1 -7 -37.5 7.5
1948 1 2 -5 -37.5 7.5
1949 1 2 -3 -37.5 7.5
1950 1 2 -1 -37.5 7.5
1951 1 1 1 -37.5 7.5
1952 1 1 3 -37.5 7.5
1953 1 1 5 -37.5 7.5
1954 1 2 7 -37.5 7.5
1955 1 2 9 -37.5 7.5
1956 1 2 11 -37.5 7.5
1957 1 1 -11 -22.5 7.5
1958 1 1 -9 -22.5 7.5
1959 1 1 -7 -22.5 7.5
1960 1 2 -5 -22.5 7.5
1961 1 2 -3 -22.5 7.5
1962 1 2 -1 -22.5 7.5
1963 1 1 1 -22.5 7.5
1964 1 1 3 -22.5 7.5
1965 1 1 5 -22.5 7.5
1966 1 2 7 -22.5 7.5
1967 1 2 9 -22.5 7.5
1968 1 2 11 -22.5 7.5
1969 1 1 -11 -7.5 7.5
1970 1 1 -9 -7.5 7.5
1971 1 1 -7 -7.5 7.5
1972 1 2 -5 -7.5 7.5
1973 1 2 -3 -7.5 7.5
1974 1 2 -1 -7.5 7.5
1975 1 1 1 -7.5 7.5
1976 1 1 3 -7.5 7.5
1977 1 1 5 -7.5 7.5
1978 1 2 7 -7.5 7.5
1979 1 2 9 -7.5 7.5
1980 1 2 11 -7.5 7.5
1981 1 1 -11 7.5 7.5
1982 1 1 -9 7.5 7.5
1983 1 1 -7 7.5 7.5
1984 1 2 -5 7.5 7.5
1985 1 2 -3 7.5 7.5
1986 1 2 -1 7.5 7.5
1987 1 1 1 7.5 7.5
1988 1 1 3 7.5 7.5
1989 1 1 5 7.5 7.5
1990 1 2 7 7.5 7.5
1991 1 2 9 7.5 7.5
1992 1 2 11 7.5 7.5
1993 1 1 -11 22.5 7.5
1994 1 1 -9 22.5 7.5
1995 1 1 -7 22.5 7.5
1996 1 2 -5 22.5 7.5
1997 1 2 -3 22.5 7.5
1998 1 2 -1 22.5 7.5
1999 1 1 1 22.5 7.5
2000 1 1 3 22.5 7.5
2001 1 1 5 22.5 7.5
2002 1 2 7 22.5 7.5
2003 1 2 9 22.5 7.5
2004 1 2 11 22.5 7.5
2005 1 1 -11 37.5 7.5
2006 1 1 -9 37.5 7.5
2007 1 1 -7 37.5 7.5
2008 1 2 -5 37.5 7.5
2009 1 2 -3 37.5 7.5
2010 1 2 -1 37.5 7.5
2011 1 1 1 37.5 7.5
2012 1 1 3 37.5 7.5
2013 1 1 5 37.5 7.5
2014 1 2 7 37.5 7.5
2015 1 2 9 37.5 7.5
2016 1 2 11 37.5 7.5
2017 1 1 -11 52.5 7.5
2018 1 1 -9 52.5 7.5
2019 1 1 -7 52.5 7.5
2020 1 2 -5 52.5 7.5
2021 1 2 -3 52.5 7.5
2022 1 2 -1 52.5 7.5
2023 1 1 1 52.5 7.5
2024 1 1 3 52.5 7.5
2025 1 1 5 52.5 7.5
2026 1 2 7 52.5 7.5
2027 1 2 9 52.5 7.5
2028 1 2 11 52.5 7.5
2029 1 1 -11 67.5 7.5
2030 1 1 -9 67.5 7.5
2031 1 1 -7 67.5 7.5
2032 1 2 -5 67.5 7.5
2033 1 2 -3 67.5 7.5
2034 1 2 -1 67.5 7.5
2035 1 1 1 67.5 7.5
2036 1 1 3 67.5 7.5
2037 1 1 5 67.5 7.5
2038 1 2 7 67.5 7.5
2039 1 2 9 67.5 7.5
2040 1 2 11 67.5 7.5
2041 1 1 39 -67.5 7.5
2042 1 1 41 -67.5 7.5
2043 1 1 43 -67.5 7.5
2044 1 2 45 -67.5 7.5
2045 1 2 47 -67.5 7.5
2046 1 2 49 -67.5 7.5
2047 1 1 51 -67.5 7.5
2048 1 1 53 -67.5 7.5
2049 1 1 55 -67.5 7.5
2050 1 2 57 -67.5 7.5
2051 1 2 59 -67.5 7.5
2052 1 2 61 -67.5 7.5
2053 1 1 39 -52.5 7.5
2054 1 1 41 -52.5 7.5
2055 1 1 43 -52.5 7.5
2056 1 2 45 -52.5 7.5
2057 1 2 47 -52.5 7.5
2058 1 2 49 -52.5 7.5
2059 1 1 51 -52.5 7.5
2060 1 1 53 -52.5 7.5
2061 1 1 55 -52.5 7.5
2062 1 2 57 -52.5 7.5
2063 1 2 59 -52.5 7.5
2064 1 2 61 -52.5 7.5
2065 1 1 39 -37.5 7.5
2066 1 1 41 -37.5 7.5
2067 1 1 43 -37.5 7.5
2068 1 2 45 -37.5 7.5
2069 1 2 47 -37.5 7.5
2070 1 2 49 -37.5 7.5
2071 1 1 51 -37.5 7.5
2072 1 1 53 -37.5 7.5
2073 1 1 55 -37.5 7.5
2074 1 2 57 -37.5 7.5
2075 1 2 59 -37.5 7.5
2076 1 2 61 -37.5 7.5
2077 1 1 39 -22.5 7.5
2078 1 1 41 -22.5 7.5
2079 1 1 43 -22.5 7.5
2080 1 2 45 -22.5 7.5
2081 1 2 47 -22.5 7.5
2082 1 2 49 -22.5 7.5
2083 1 1 51 -22.5 7.5
2084 1 1 53 -22.5 7.5
2085 1 1 55 -22.5 7.5
2086 1 2 57 -22.5 7.5
2087 1 2 59 -22.5 7.5
2088 1 2 61 -22.5 7.5
2089 1 1 39 -7.5 7.5
2090 1 1 41 -7.5 7.5
2091 1 1 43 -7.5 7.5
2092 1 2 45 -7.5 7.5
2093 1 2 47 -7.5 7.5
2094 1 2 49 -7.5 7.5
2095 1 1 51 -7.5 7.5
2096 1 1 53 -7.5 7.5
2097 1 1 55 -7.5 7.5
2098 1 2 57 -7.5 7.5
2099 1 2 59 -7.5 7.5
2100 1 2 61 -7.5 7.5
2101 1 1 39 7.5 7.5
2102 1 1 41 7.5 7.5
2103 1 1 43 7.5 7.5
2104 1 2 45 7.5 7.5
2105 1 2 47 7.5 7.5
2106 1 2 49 7.5 7.5
2107 1 1 51 7.5 7.5
2108 1 1 53 7.5 7.5
2109 1 1 55 7.5 7.5
2110 1 2 57 7.5 7.5
2111 1 2 59 7.5 7.5
2112 1 2 61 7.5 7.5
2113 1 1 39 22.5 7.5
2114 1 1 41 22.5 7.5
2115 1 1 43 22.5 7.5
2116 1 2 45 22.5 7.5
2117 1 2 47 22.5 7.5
2118 1 2 49 22.5 7.5
2119 1 1 51 22.5 7.5
2120 1 1 53 22.5 7.5
2121 1 1 55 22.5 7.5
2122 1 2 57 22.5 7.5
2123 1 2 59 22.5 7.5
2124 1 2 61 22.5 7.5
2125 1 1 39 37.5 7.5
2126 1 1 41 37.5 7.5
2127 1 1 43 37.5 7.5
2128 1 2 45 37.5 7.5
2129 1 2 47 37.5 7.5
2130 1 2 49 37.5 7.5
2131 1 1 51 37.5 7.5
2132 1 1 53 37.5 7.5
2133 1 1 55 37.5 7.5
2134 1 2 57 37.5 7.5
2135 1 2 59 37.5 7.5
2136 1 2 61 37.5 7.5
2137 1 1 39 52.5 7.5
2138 1 1 41 52.5 7.5
2139 1 1 43 52.5 7.5
2140 1 2 45 52.5 7.5
2141 1 2 47 52.5 7.5
2142 1 2 49 52.5 7.5
2143 1 1 51 52.5 7.5
2144 1 1 53 52.5 7.5
2145 1 1 55 52.5 7.5
2146 1 2 57 52.5 7.5
2147 1 2 59 52.5 7.5
2148 1 2 61 52.5 7.5
2149 1 1 39 67.5 7.5
2150 1 1 41 67.5 7.5
2151 1 1 43 67.5 7.5
2152 1 2 45 67.5 7.5
2153 1 2 47 67.5 7.5
2154 1 2 49 67.5 7.5
2155 1 1 51 67.5 7.5
2156 1 1 53 67.5 7.5
2157 1 1 55 67.5 7.5
2158 1 2 57 67.5 7.5
2159 1 2 59 67.5 7.5
2160 1 2 61 67.5 7.5
2161 1 1 -61 -67.5 22.5
2162 1 1 -59 -67.5 22.5
2163 1 1 -57 -67.5 22.5
2164 1 2 -55 -67.5 22.5
2165 1 2 -53 -67.5 22.5
2166 1 2 -51 -67.5 22.5
2167 1 1 -49 -67.5 22.5
2168 1 1 -47 -67.5 22.5
2169 1 1 -45 -67.5 22.5
2170 1 2 -43 -67.5 22.5
2171 1 2 -41 -67.5 22.5
2172 1 2 -39 -67.5 22.5
2173 1 1 -61 -52.5 22.5
2174 1 1 -59 -52.5 22.5
2175 1 1 -57 -52.5 22.5
2176 1 2 -55 -52.5 22.5
2177 1 2 -53 -52.5 22.5
2178 1 2 -51 -52.5 22.5
2179 1 1 -49 -52.5 22.5
2180 1 1 -47 -52.5 22.5
2181 1 1 -45 -52.5 22.5
2182 1 2 -43 -52.5 22.5
2183 1 2 -41 -52.5 22.5
2184 1 2 -39 -52.5 22.5
2185 1 1 -61 -37.5 22.5
2186 1 1 -59 -37.5 22.5
2187 1 1 -57 -37.5 22.5
2188 1 2 -55 -37.5 22.5
2189 1 2 -53 -37.5 22.5
2190 1 2 -51 -37.5 22.5
2191 1 1 -49 -37.5 22.5
2192 1 1 -47 -37.5 22.5
2193 1 1 -45 -37.5 22.5
2194 1 2 -43 -37.5 22.5
2195 1 2 -41 -37.5 22.5
2196 1 2 -39 -37.5 22.5
2197 1 1 -61 -22.5 22.5
2198 1 1 -59 -22.5 22.5
2199 1 1 -57 -22.5 22.5
2200 1 2 -55 -22.5 22.5
2201 1 2 -53 -22.5 22.5
2202 1 2 -51 -22.5 22.5
2203 1 1 -49 -22.5 22.5
2204 1 1 -47 -22.5 22.5
2205 1 1 -45 -22.5 22.5
2206 1 2 -43 -22.5 22.5
2207 1 2 -41 -22.5 22.5
2208 1 2 -39 -22.5 22.5
2209 1 1 -61 -7.5 22.5
2210 1 1 -59 -7.5 22.5
2211 1 1 -57 -7.5 22.5
2212 1 2 -55 -7.5 22.5
2213 1 2 -53 -7.5 22.5
2214 1 2 -51 -7.5 22.5
2215 1 1 -49 -7.5 22.5
2216 1 1 -47 -7.5 22.5
2217 1 1 -45 -7.5 22.5
2218 1 2 -43 -7.5 22.5
2219 1 2 -41 -7.5 22.5
2220 1 2 -39 -7.5 22.5
2221 1 1 -61 7.5 22.5
2222 1 1 -59 7.5 22.5
2223 1 1 -57 7.5 22.5
2224 1 2 -55 7.5 22.5
2225 1 2 -53 7.5 22.5
2226 1 2 -51 7.5 22.5
2227 1 1 -49 7.5 22.5
2228 1 1 -47 7.5 22.5
2229 1 1 -45 7.5 22.5
2230 1 2 -43 7.5 22.5
2231 1 2 -41 7.5 22.5
2232 1 2 -39 7.5 22.5
2233 1 1 -61 22.5 22.5
2234 1 1 -59 22.5 22.5
2235 1 1 -57 22.5 22.5
2236 1 2 -55 22.5 22.5
2237 1 2 -53 22.5 22.5
2238 1 2 -51 22.5 22.5
2239 1 1 -49 22.5 22.5
2240 1 1 -47 22.5 22.5
2241 1 1 -45 22.5 22.5
2242 1 2 -43 22.5 22.5
2243 1 2 -41 22.5 22.5
2244 1 2 -39 22.5 22.5
2245 1 1 -61 37.5 22.5
2246 1 1 -59 37.5 22.5
2247 1 1 -57 37.5 22.5
2248 1 2 -55 37.5 22.5
2249 1 2 -53 37.5 22.5
2250 1 2 -51 37.5 22.5
2251 1 1 -49 37.5 22.5
2252 1 1 -47 37.5 22.5
2253 1 1 -45 37.5 22.5
2254 1 2 -43 37.5 22.5
2255 1 2 -41 37.5 22.5
2256 1 2 -39 37.5 22.5
2257 1 1 -61 52.5 22.5
2258 1 1 -59 52.5 22.5
2259 1 1 -57 52.5 22.5
2260 1 2 -55 52.5 22.5
2261 1 2 -53 52.5 22.5
2262 1 2 -51 52.5 22.5
2263 1 1 -49 52.5 22.5
2264 1 1 -47 52.5 22.5
2265 1 1 -45 52.5 22.5
2266 1 2 -43 52.5 22.5
2267 1 2 -41 52.5 22.5
2268 1 2 -39 52.5 22.5
2269 1 1 -61 67.5 22.5
2270 1 1 -59 67.5 22.5
2271 1 1 -57 67.5 22.5
2272 1 2 -55 67.5 22.5
2273 1 2 -53 67.5 22.5
2274 1 2 -51 67.5 22.5
2275 1 1 -49 67.5 22.5
2276 1 1 -47 67.5 22.5
2277 1 1 -45 67.5 22.5
2278 1 2 -43 67.5 22.5
2279 1 2 -41 67.5 22.5
2280 1 2 -39 67.5 22.5
2281 1 1 -11 -67.5 22.5
2282 1 1 -9 -67.5 22.5
2283 1 1 -7 -67.5 22.5
2284 1 2 -5 -67.5 22.5
2285 1 2 -3 -67.5 22.5
2286 1 2 -1 -67.5 22.5
2287 1 1 1 -67.5 22.5
2288 1 1 3 -67.5 22.5
2289 1 1 5 -67.5 22.5
2290 1 2 7 -67.5 22.5
2291 1 2 9 -67.5 22.5
2292 1 2 11 -67.5 22.5
2293 1 1 -11 -52.5 22.5
2294 1 1 -9 -52.5 22.5
2295 1 1 -7 -52.5 22.5
2296 1 2 -5 -52.5 22.5
2297 1 2 -3 -52.5 22.5
2298 1 2 -1 -52.5 22.5
2299 1 1 1 -52.5 22.5
2300 1 1 3 -52.5 22.5
2301 1 1 5 -52.5 22.5
2302 1 2 7 -52.5 22.5
2303 1 2 9 -52.5 22.5
2304 1 2 11 -52.5 22.5
2305 1 1 -11 -37.5 22.5
2306 1 1 -9 -37.5 22.5
2307 1 1 -7 -37.5 22.5
2308 1 2 -5 -37.5 22.5
2309 1 2 -3 -37.5 22.5
2310 1 2 -1 -37.5 22.5
2311 1 1 1 -37.5 22.5
2312 1 1 3 -37.5 22.5
2313 1 1 5 -37.5 22.5
2314 1 2 7 -37.5 22.5
2315 1 2 9 -37.5 22.5
2316 1 2 11 -37.5 22.5
2317 1 1 -11 -22.5 22.5
2318 1 1 -9 -22.5 22.5
2319 1 1 -7 -22.5 22.5
2320 1 2 -5 -22.5 22.5
2321 1 2 -3 -22.5 22.5
2322 1 2 -1 -22.5 22.5
2323 1 1 1 -22.5 22.5
2324 1 1 3 -22.5 22.5
2325 1 1 5 -22.5 22.5
2326 1 2 7 -22.5 22.5
2327 1 2 9 -22.5 22.5
2328 1 2 11 -22.5 22.5
2329 1 1 -11 -7.5 22.5
2330 1 1 -9 -7.5 22.5
2331 1 1 -7 -7.5 22.5
2332 1 2 -5 -7.5 22.5
2333 1 2 -3 -7.5 22.5
2334 1 2 -1 -7.5 22.5
2335 1 1 1 -7.5 22.5
2336 1 1 3 -7.5 22.5
2337 1 1 5 -7.5 22.5
2338 1 2 7 -7.5 22.5
2339 1 2 9 -7.5 22.5
2340 1 2 11 -7.5 22.5
2341 1 1 -11 7.5 22.5
2342 1 1 -9 7.5 22.5
2343 1 1 -7 7.5 22.5
2344 1 2 -5 7.5 22.5
2345 1 2 -3 7.5 22.5
2346 1 2 -1 7.5 22.5
2347 1 1 1 7.5 22.5
2348 1 1 3 7.5 22.5
2349 1 1 5 7.5 22.5
2350 1 2 7 7.5 22.5
2351 1 2 9 7.5 22.5
2352 1 2 11 7.5 22.5
2353 1 1 -11 22.5 22.5
2354 1 1 -9 22.5 22.5
2355 1 1 -7 22.5 22.5
2356 1 2 -5 22.5 22.5
2357 1 2 -3 22.5 22.5
2358 1 2 -1 22.5 22.5
2359 1 1 1 22.5 22.5
2360 1 1 3 22.5 22.5
2361 1 1 5 22.5 22.5
2362 1 2 7 22.5 22.5
2363 1 2 9 22.5 22.5
2364 1 2 11 22.5 22.5
2365 1 1 -11 37.5 22.5
2366 1 1 -9 37.5 22.5
2367 1 1 -7 37.5 22.5
2368 1 2 -5 37.5 22.5
2369 1 2 -3 37.5 22.5
2370 1 2 -1 37.5 22.5
2371 1 1 1 37.5 22.5
2372 1 1 3 37.5 22.5
2373 1 1 5 37.5 22.5
2374 1 2 7 37.5 22.5
2375 1 2 9 37.5 22.5
2376 1 2 11 37.5 22.5
2377 1 1 -11 52.5 22.5
2378 1 1 -9 52.5 22.5
2379 1 1 -7 52.5 22.5
2380 1 2 -5 52.5 22.5
2381 1 2 -3 52.5 22.5
2382 1 2 -1 52.5 22.5
2383 1 1 1 52.5 22.5
2384 1 1 3 52.5 22.5
2385 1 1 5 52.5 22.5
2386 1 2 7 52.5 22.5
2387 1 2 9 52.5 22.5
2388 1 2 11 52.5 22.5
2389 1 1 -11 67.5 22.5
2390 1 1 -9 67.5 22.5
2391 1 1 -7 67.5 22.5
2392 1 2 -5 67.5 22.5
2393 1 2 -3 67.5 22.5
2394 1 2 -1 67.5 22.5
2395 1 1 1 67.5 22.5
2396 1 1 3 67.5 22.5
2397 1 1 5 67.5 22.5
2398 1 2 7 67.5 22.5
2399 1 2 9 67.5 22.5
2400 1 2 11 67.5 22.5
2401 1 1 39 -67.5 22.5
2402 1 1 41 -67.5 22.5
2403 1 1 43 -67.5 22.5
2404 1 2 45 -67.5 22.5
2405 1 2 47 -67.5 22.5
2406 1 2 49 -67.5 22.5
2407 1 1 51 -67.5 22.5
2408 1 1 53 -67.5 22.5
2409 1 1 55 -67.5 22.5
2410 1 2 57 -67.5 22.5
2411 1 2 59 -67.5 22.5
2412 1 2 61 -67.5 22.5
2413 1 1 39 -52.5 22.5
2414 1 1 41 -52.5 22.5
2415 1 1 43 -52.5 22.5
2416 1 2 45 -52.5 22.5
2417 1 2 47 -52.5 22.5
2418 1 2 49 -52.5 22.5
2419 1 1 51 -52.5 22.5
2420 1 1 53 -52.5 22.5
2421 1 1 55 -52.5 22.5
2422 1 2 57 -52.5 22.5
2423 1 2 59 -52.5 22.5
2424 1 2 61 -52.5 22.5
2425 1 1 39 -37.5 22.5
2426 1 1 41 -37.5 22.5
2427 1 1 43 -37.5 22.5
2428 1 2 45 -37.5 22.5
2429 1 2 47 -37.5 22.5
2430 1 2 49 -37.5 22.5
2431 1 1 51 -37.5 22.5
2432 1 1 53 -37.5 22.5
2433 1 1 55 -37.5 22.5
2434 1 2 57 -37.5 22.5
2435 1 2 59 -37.5 22.5
2436 1 2 61 -37.5 22.5
2437 1 1 39 -22.5 22.5
2438 1 1 41 -22.5 22.5
2439 1 1 43 -22.5 22.5
2440 1 2 45 -22.5 22.5
2441 1 2 47 -22.5 22.5
2442 1 2 49 -22.5 22.5
2443 1 1 51 -22.5 22.5
2444 1 1 53 -22.5 22.5
2445 1 1 55 -22.5 22.5
2446 1 2 57 -22.5 22.5
2447 1 2 59 -22.5 22.5
2448 1 2 61 -22.5 22.5
2449 1 1 39 -7.5 22.5
2450 1 1 41 -7.5 22.5
2451 1 1 43 -7.5 22.5
2452 1 2 45 -7.5 22.5
2453 1 2 47 -7.5 22.5
2454 1 2 49 -7.5 22.5
2455 1 1 51 -7.5 22.5
2456 1 1 53 -7.5 22.5
2457 1 1 55 -7.5 22.5
2458 1 2 57 -7.5 22.5
2459 1 2 59 -7.5 22.5
2460 1 2 61 -7.5 22.5
2461 1 1 39 7.5 22.5
2462 1 1 41 7.5 22.5
2463 1 1 43 7.5 22.5
2464 1 2 45 7.5 22.5
2465 1 2 47 7.5 22.5
2466 1 2 49 7.5 22.5
2467 1 1 51 7.5 22.5
2468 1 1 53 7.5 22.5
2469 1 1 55 7.5 22.5
2470 1 2 57 7.5 22.5
2471 1 2 59 7.5 22.5
2472 1 2 61 7.5 22.5
2473 1 1 39 22.5 22.5
2474 1 1 41 22.5 22.5
2475 1 1 43 22.5 22.5
2476 1 2 45 22.5 22.5
2477 1 2 47 22.5 22.5
2478 1 2 49 22.5 22.5
2479 1 1 51 22.5 22.5
2480 1 1 53 22.5 22.5
2481 1 1 55 22.5 22.5
2482 1 2 57 22.5 22.5
2483 1 2 59 22.5 22.5
2484 1 2 61 22.5 22.5
2485 1 1 39 37.5 22.5
2486 1 1 41 37.5 22.5
2487 1 1 43 37.5 22.5
2488 1 2 45 37.5 22.5
2489 1 2 47 37.5 22.5
2490 1 2 49 37.5 22.5
2491 1 1 51 37.5 22.5
2492 1 1 53 37.5 22.5
2493 1 1 55 37.5 22.5
2494 1 2 57 37.5 22.5
2495 1 2 59 37.5 22.5
2496 1 2 61 37.5 22.5
2497 1 1 39 52.5 22.5
2498 1 1 41 52.5 22.5
2499 1 1 43 52.5 22.5
2500 1 2 45 52.5 22.5
2501 1 2 47 52.5 22.5
2502 1 2 49 52.5 22.5
2503 1 1 51 52.5 22.5
2504 1 1 53 52.5 22.5
2505 1 1 55 52.5 22.5
2506 1 2 57 52.5 22.5
2507 1 2 59 52.5 22.5
2508 1 2 61 52.5 22.5
2509 1 1 39 67.5 22.5
2510 1 1 41 67.5 22.5
2511 1 1 43 67.5 22.5
2512 1 2 45 67.5 22.5
2513 1 2 47 67.5 22.5
2514 1 2 49 67.5 22.5
2515 1 1 51 67.5 22.5
2516 1 1 53 67.5 22.5
2517 1 1 55 67.5 22.5
2518 1 2 57 67.5 22.5
2519 1 2 59 67.5 22.5
2520 1 2 61 67.5 22.5
2521 1 1 -61 -67.5 37.5
2522 1 1 -59 -67.5 37.5
2523 1 1 -57 -67.5 37.5
2524 1 2 -55 -67.5 37.5
2525 1 2 -53 -67.5 37.5
2526 1 2 -51 -67.5 37.5
2527 1 1 -49 -67.5 37.5
2528 1 1 -47 -67.5 37.5
2529 1 1 -45 -67.5 37.5
2530 1 2 -43 -67.5 37.5
2531 1 2 -41 -67.5 37.5
2532 1 2 -39 -67.5 37.5
2533 1 1 -61 -52.5 37.5
2534 1 1 -59 -52.5 37.5
2535 1 1 -57 -52.5 37.5
2536 1 2 -55 -52.5 37.5
2537 1 2 -53 -52.5 37.5
2538 1 2 -51 -52.5 37.5
2539 1 1 -49 -52.5 37.5
2540 1 1 -47 -52.5 37.5
2541 1 1 -45 -52.5 37.5
2542 1 2 -43 -52.5 37.5
2543 1 2 -41 -52.5 37.5
2544 1 2 -39 -52.5 37.5
2545 1 1 -61 -37.5 37.5
2546 1 1 -59 -37.5 37.5
2547 1 1 -57 -37.5 37.5
2548 1 2 -55 -37.5 37.5
2549 1 2 -53 -37.5 37.5
2550 1 2 -51 -37.5 37.5
2551 1 1 -49 -37.5 37.5
2552 1 1 -47 -37.5 37.5
2553 1 1 -45 -37.5 37.5
2554 1 2 -43 -37.5 37.5
2555 1 2 -41 -37.5 37.5
2556 1 2 -39 -37.5 37.5
2557 1 1 -61 -22.5 37.5
2558 1 1 -59 -22.5 37.5
2559 1 1 -57 -22.5 37.5
2560 1 2 -55 -22.5 37.5
2561 1 2 -53 -22.5 37.5
2562 1 2 -51 -22.5 37.5
2563 1 1 -49 -22.5 37.5
2564 1 1 -47 -22.5 37.5
2565 1 1 -45 -22.5 37.5
2566 1 2 -43 -22.5 37.5
2567 1 2 -41 -22.5 37.5
2568 1 2 -39 -22.5 37.5
2569 1 1 -61 -7.5 37.5
2570 1 1 -59 -7.5 37.5
2571 1 1 -57 -7.5 37.5
2572 1 2 -55 -7.5 37.5
2573 1 2 -53 -7.5 37.5
2574 1 2 -51 -7.5 37.5
2575 1 1 -49 -7.5 37.5
2576 1 1 -47 -7.5 37.5
2577 1 1 -45 -7.5 37.5
2578 1 2 -43 -7.5 37.5
2579 1 2 -41 -7.5 37.5
2580 1 2 -39 -7.5 37.5
2581 1 1 -61 7.5 37.5
2582 1 1 -59 7.5 37.5
2583 1 1 -57 7.5 37.5
2584 1 2 -55 7.5 37.5
2585 1 2 -53 7.5 37.5
2586 1 2 -51 7.5 37.5
2587 1 1 -49 7.5 37.5
2588 1 1 -47 7.5 37.5
2589 1 1 -45 7.5 37.5
2590 1 2 -43 7.5 37.5
2591 1 2 -41 7.5 37.5
2592 1 2 -39 7.5 37.5
2593 1 1 -61 22.5 37.5
2594 1 1 -59 22.5 37.5
2595 1 1 -57 22.5 37.5
2596 1 2 -55 22.5 37.5
2597 1 2 -53 22.5 37.5
2598 1 2 -51 22.5 37.5
2599 1 1 -49 22.5 37.5
2600 1 1 -47 22.5 37.5
2601 1 1 -45 22.5 37.5
2602 1 2 -43 22.5 37.5
2603 1 2 -41 22.5 37.5
2604 1 2 -39 22.5 37.5
2605 1 1 -61 37.5 37.5
2606 1 1 -59 37.5 37.5
2607 1 1 -57 37.5 37.5
2608 1 2 -55 37.5 37.5
2609 1 2 -53 37.5 37.5
2610 1 2 -51 37.5 37.5
2611 1 1 -49 37.5 37.5
2612 1 1 -47 37.5 37.5
2613 1 1 -45 37.5 37.5
2614 1 2 -43 37.5 37.5
2615 1 2 -41 37.5 37.5
2616 1 2 -39 37.5 37.5
2617 1 1 -61 52.5 37.5
2618 1 1 -59 52.5 37.5
2619 1 1 -57 52.5 37.5
2620 1 2 -55 52.5 37.5
2621 1 2 -53 52.5 37.5
2622 1 2 -51 52.5 37.5
2623 1 1 -49 52.5 37.5
2624 1 1 -47 52.5 37.5
2625 1 1 -45 52.5 37.5
2626 1 2 -43 52.5 37.5
2627 1 2 -41 52.5 37.5
2628 1 2 -39 52.5 37.5
2629 1 1 -61 67.5 37.5
2630 1 1 -59 67.5 37.5
2631 1 1 -57 67.5 37.5
2632 1 2 -55 67.5 37.5
2633 1 2 -53 67.5 37.5
2634 1 2 -51 67.5 37.5
2635 1 1 -49 67.5 37.5
2636 1 1 -47 67.5 37.5
2637 1 1 -45 67.5 37.5
2638 1 2 -43 67.5 37.5
2639 1 2 -41 67.5 37.5
2640 1 2 -39 67.5 37.5
2641 1 1 -11 -67.5 37.5
2642 1 1 -9 -67.5 37.5
2643 1 1 -7 -67.5 37.5
2644 1 2 -5 -67.5 37.5
2645 1 2 -3 -67.5 37.5
2646 1 2 -1 -67.5 37.5
2647 1 1 1 -67.5 37.5
2648 1 1 3 -67.5 37.5
2649 1 1 5 -67.5 37.5
2650 1 2 7 -67.5 37.5
2651 1 2 9 -67.5 37.5
2652 1 2 11 -67.5 37.5
2653 1 1 -11 -52.5 37.5
2654 1 1 -9 -52.5 37.5
2655 1 1 -7 -52.5 37.5
2656 1 2 -5 -52.5 37.5
2657 1 2 -3 -52.5 37.5
2658 1 2 -1 -52.5 37.5
2659 1 1 1 -52.5 37.5
2660 1 1 3 -52.5 37.5
2661 1 1 5 -52.5 37.5
2662 1 2 7 -52.5 37.5
2663 1 2 9 -52.5 37.5
2664 1 2 11 -52.5 37.5
2665 1 1 -11 -37.5 37.5
2666 1 1 -9 -37.5 37.5
2667 1 1 -7 -37.5 37.5
2668 1 2 -5 -37.5 37.5
2669 1 2 -3 -37.5 37.5
2670 1 2 -1 -37.5 37.5
2671 1 1 1 -37.5 37.5
2672 1 1 3 -37.5 37.5
2673 1 1 5 -37.5 37.5
2674 1 2 7 -37.5 37.5
2675 1 2 9 -37.5 37.5
2676 1 2 11 -37.5 37.5
2677 1 1 -11 -22.5 37.5
2678 1 1 -9 -22.5 37.5
2679 1 1 -7 -22.5 37.5
2680 1 2 -5 -22.5 37.5
2681 1 2 -3 -22.5 37.5
2682 1 2 -1 -22.5 37.5
2683 1 1 1 -22.5 37.5
2684 1 1 3 -22.5 37.5
2685 1 1 5 -22.5 37.5
2686 1 2 7 -22.5 37.5
2687 1 2 9 -22.5 37.5
2688 1 2 11 -22.5 37.5
2689 1 1 -11 -7.5 37.5
2690 1 1 -9 -7.5 37.5
2691 1 1 -7 -7.5 37.5
2692 1 2 -5 -7.5 37.5
2693 1 2 -3 -7.5 37.5
2694 1 2 -1 -7.5 37.5
2695 1 1 1 -7.5 37.5
2696 1 1 3 -7.5 37.5
2697 1 1 5 -7.5 37.5
2698 1 2 7 -7.5 37.5
2699 1 2 9 -7.5 37.5
2700 1 2 11 -7.5 37.5
2701 1 1 -11 7.5 37.5
2702 1 1 -9 7.5 37.5
2703 1 1 -7 7.5 37.5
2704 1 2 -5 7.5 37.5
2705 1 2 -3 7.5 37.5
2706 1 2 -1 7.5 37.5
2707 1 1 1 7.5 37.5
2708 1 1 3 7.5 37.5
2709 1 1 5 7.5 37.5
2710 1 2 7 7.5 37.5
2711 1 2 9 7.5 37.5
2712 1 2 11 7.5 37.5
2713 1 1 -11 22.5 37.5
2714 1 1 -9 22.5 37.5
2715 1 1 -7 22.5 37.5
2716 1 2 -5 22.5 37.5
2717 1 2 -3 22.5 37.5
2718 1 2 -1 22.5 37.5
2719 1 1 1 22.5 37.5
2720 1 1 3 22.5 37.5
2721 1 1 5 22.5 37.5
2722 1 2 7 22.5 37.5
2723 1 2 9 22.5 37.5
2724 1 2 11 22.5 37.5
2725 1 1 -11 37.5 37.5
2726 1 1 -9 37.5 37.5
2727 1 1 -7 37.5 37.5
2728 1 2 -5 37.5 37.5
2729 1 2 -3 37.5 37.5
2730 1 2 -1 37.5 37.5
2731 1 1 1 37.5 37.5
2732 1 1 3 37.5 37.5
2733 1 1 5 37.5 37.5
2734 1 2 7 37.5 37.5
2735 1 2 9 37.5 37.5
2736 1 2 11 37.5 37.5
2737 1 1 -11 52.5 37.5
2738 1 1 -9 52.5 37.5
2739 1 1 -7 52.5 37.5
2740 1 2 -5 52.5 37.5
2741 1 2 -3 52.5 37.5
2742 1 2 -1 52.5 37.5
2743 1 1 1 52.5 37.5
2744 1 1 3 52.5 37.5
2745 1 1 5 52.5 37.5
2746 1 2 7 52.5 37.5
2747 1 2 9 52.5 37.5
2748 1 2 11 52.5 37.5
2749 1 1 -11 67.5 37.5
2750 1 1 -9 67.5 37.5
2751 1 1 -7 67.5 37.5
2752 1 2 -5 67.5 37.5
2753 1 2 -3 67.5 37.5
2754 1 2 -1 67.5 37.5
2755 1 1 1 67.5 37.5
2756 1 1 3 67.5 37.5
2757 1 1 5 67.5 37.5
2758 1 2 7 67.5 37.5
2759 1 2 9 67.5 37.5
2760 1 2 11 67.5 37.5
2761 1 1 39 -67.5 37.5
2762 1 1 41 -67.5 37.5
2763 1 1 43 -67.5 37.5
2764 1 2 45 -67.5 37.5
2765 1 2 47 -67.5 37.5
2766 1 2 49 -67.5 37.5
2767 1 1 51 -67.5 37.5
2768 1 1 53 -67.5 37.5
2769 1 1 55 -67.5 37.5
2770 1 2 57 -67.5 37.5
2771 1 2 59 -67.5 37.5
2772 1 2 61 -67.5 37.5
2773 1 1 39 -52.5 37.5
2774 1 1 41 -52.5 37.5
2775 1 1 43 -52.5 37.5
2776 1 2 45 -52.5 37.5
2777 1 2 47 -52.5 37.5
2778 1 2 49 -52.5 37.5
2779 1 1 51 -52.5 37.5
2780 1 1 53 -52.5 37.5
2781 1 1 55 -52.5 37.5
2782 1 2 57 -52.5 37.5
2783 1 2 59 -52.5 37.5
2784 1 2 61 -52.5 37.5
2785 1 1 39 -37.5 37.5
2786 1 1 41 -37.5 37.5
2787 1 1 43 -37.5 37.5
2788 1 2 45 -37.5 37.5
2789 1 2 47 -37.5 37.5
2790 1 2 49 -37.5 37.5
2791 1 1 51 -37.5 37.5
2792 1 1 53 -37.5 37.5
2793 1 1 55 -37.5 37.5
2794 1 2 57 -37.5 37.5
2795 1 2 59 -37.5 37.5
2796 1 2 61 -37.5 37.5
2797 1 1 39 -22.5 37.5
2798 1 1 41 -22.5 37.5
2799 1 1 43 -22.5 37.5
2800 1 2 45 -22.5 37.5
2801 1 2 47 -22.5 37.5
2802 1 2 49 -22.5 37.5
2803 1 1 51 -22.5 37.5
2804 1 1 53 -22.5 37.5
2805 1 1 55 -22.5 37.5
2806 1 2 57 -22.5 37.5
2807 1 2 59 -22.5 37.5
2808 1 2 61 -22.5 37.5
2809 1 1 39 -7.5 37.5
2810 1 1 41 -7.5 37.5
2811 1 1 43 -7.5 37.5
2812 1 2 45 -7.5 37.5
2813 1 2 47 -7.5 37.5
2814 1 2 49 -7.5 37.5
2815 1 1 51 -7.5 37.5
2816 1 1 53 -7.5 37.5
2817 1 1 55 -7.5 37.5
2818 1 2 57 -7.5 37.5
2819 1 2 59 -7.5 37.5
2820 1 2 61 -7.5 37.5
2821 1 1 39 7.5 37.5
2822 1 1 41 7.5 37.5
2823 1 1 43 7.5 37.5
2824 1 2 45 7.5 37.5
2825 1 2 47 7.5 37.5
2826 1 2 49 7.5 37.5
2827 1 1 51 7.5 37.5
2828 1 1 53 7.5 37.5
2829 1 1 55 7.5 37.5
2830 1 2 57 7.5 37.5
2831 1 2 59 7.5 37.5
2832 1 2 61 7.5 37.5
2833 1 1 39 22.5 37.5
2834 1 1 41 22.5 37.5
2835 1 1 43 22.5 37.5
2836 1 2 45 22.5 37.5
2837 1 2 47 22.5 37.5
2838 1 2 49 22.5 37.5
2839 1 1 51 22.5 37.5
2840 1 1 53 22.5 37.5
2841 1 1 55 22.5 37.5
2842 1 2 57 22.5 37.5
2843 1 2 59 22.5 37.5
2844 1 2 61 22.5 37.5
2845 1 1 39 37.5 37.5
2846 1 1 41 37.5 37.5
2847 1 1 43 37.5 37.5
2848 1 2 45 37.5 37.5
2849 1 2 47 37.5 37.5
2850 1 2 49 37.5 37.5
2851 1 1 51 37.5 37.5
2852 1 1 53 37.5 37.5
2853 1 1 55 37.5 37.5
2854 1 2 57 37.5 37.5
2855 1 2 59 37.5 37.5
2856 1 2 61 37.5 37.5
2857 1 1 39 52.5 37.5
2858 1 1 41 52.5 37.5
2859 1 1 43 52.5 37.5
2860 1 2 45 52.5 37.5
2861 1 2 47 52.5 37.5
2862 1 2 49 52.5 37.5
2863 1 1 51 52.5 37.5
2864 1 1 53 52.5 37.5
2865 1 1 55 52.5 37.5
2866 1 2 57 52.5 37.5
2867 1 2 59 52.5 37.5
2868 1 2 61 52.5 37.5
2869 1 1 39 67.5 37.5
2870 1 1 41 67.5 37.5
2871 1 1 43 67.5 37.5
2872 1 2 45 67.5 37.5
2873 1 2 47 67.5 37.5
2874 1 2 49 67.5 37.5
2875 1 1 51 67.5 37.5
2876 1 1 53 67.5 37.5
2877 1 1 55 67.5 37.5
2878 1 2 57 67.5 37.5
2879 1 2 59 67.5 37.5
2880 1 2 61 67.5 37.5
2881 1 1 -61 -67.5 52.5
2882 1 1 -59 -67.5 52.5
2883 1 1 -57 -67.5 52.5
2884 1 2 -55 -67.5 52.5
2885 1 2 -53 -67.5 52.5
2886 1 2 -51 -67.5 52.5
2887 1 1 -49 -67.5 52.5
2888 1 1 -47 -67.5 52.5
2889 1 1 -45 -67.5 52.5
2890 1 2 -43 -67.5 52.5
2891 1 2 -41 -67.5 52.5
2892 1 2 -39 -67.5 52.5
2893 1 1 -61 -52.5 52.5
2894 1 1 -59 -52.5 52.5
2895 1 1 -57 -52.5 52.5
2896 1 2 -55 -52.5 52.5
2897 1 2 -53 -52.5 52.5
2898 1 2 -51 -52.5 52.5
2899 1 1 -49 -52.5 52.5
2900 1 1 -47 -52.5 52.5
2901 1 1 -45 -52.5 52.5
2902 1 2 -43 -52.5 52.5
2903 1 2 -41 -52.5 52.5
2904 1 2 -39 -52.5 52.5
2905 1 1 -61 -37.5 52.5
2906 1 1 -59 -37.5 52.5
2907 1 1 -57 -37.5 52.5
2908 1 2 -55 -37.5 52.5
2909 1 2 -53 -37.5 52.5
2910 1 2 -51 -37.5 52.5
2911 1 1 -49 -37.5 52.5
2912 1 1 -47 -37.5 52.5
2913 1 1 -45 -37.5 52.5
2914 1 2 -43 -37.5 52.5
2915 1 2 -41 -37.5 52.5
2916 1 2 -39 -37.5 52.5
2917 1 1 -61 -22.5 52.5
2918 1 1 -59 -22.5 52.5
2919 1 1 -57 -22.5 52.5
2920 1 2 -55 -22.5 52.5
2921 1 2 -53 -22.5 52.5
2922 1 2 -51 -22.5 52.5
2923 1 1 -49 -22.5 52.5
2924 1 1 -47 -22.5 52.5
2925 1 1 -45 -22.5 52.5
2926 1 2 -43 -22.5 52.5
2927 1 2 -41 -22.5 52.5
2928 1 2 -39 -22.5 52.5
2929 1 1 -61 -7.5 52.5
2930 1 1 -59 -7.5 52.5
2931 1 1 -57 -7.5 52.5
2932 1 2 -55 -7.5 52.5
2933 1 2 -53 -7.5 52.5
2934 1 2 -51 -7.5 52.5
2935 1 1 -49 -7.5 52.5
2936 1 1 -47 -7.5 52.5
2937 1 1 -45 -7.5 52.5
2938 1 2 -43 -7.5 52.5
2939 1 2 -41 -7.5 52.5
2940 1 2 -39 -7.5 52.5
2941 1 1 -61 7.5 52.5
2942 1 1 -59 7.5 52.5
2943 1 1 -57 7.5 52.5
2944 1 2 -55 7.5 52.5
2945 1 2 -53 7.5 52.5
2946 1 2 -51 7.5 52.5
2947 1 1 -49 7.5 52.5
2948 1 1 -47 7.5 52.5
2949 1 1 -45 7.5 52.5
2950 1 2 -43 7.5 52.5
2951 1 2 -41 7.5 52.5
2952 1 2 -39 7.5 52.5
2953 1 1 -61 22.5 52.5
2954 1 1 -59 22.5 52.5
2955 1 1 -57 22.5 52.5
2956 1 2 -55 22.5 52.5
2957 1 2 -53 22.5 52.5
2958 1 2 -51 22.5 52.5
2959 1 1 -49 22.5 52.5
2960 1 1 -47 22.5 52.5
2961 1 1 -45 22.5 52.5
2962 1 2 -43 22.5 52.5
2963 1 2 -41 22.5 52.5
2964 1 2 -39 22.5 52.5
2965 1 1 -61 37.5 52.5
2966 1 1 -59 37.5 52.5
2967 1 1 -57 37.5 52.5
2968 1 2 -55 37.5 52.5
2969 1 2 -53 37.5 52.5
2970 1 2 -51 37.5 52.5
2971 1 1 -49 37.5 52.5
2972 1 1 -47 37.5 52.5
2973 1 1 -45 37.5 52.5
2974 1 2 -43 37.5 52.5
2975 1 2 -41 37.5 52.5
2976 1 2 -39 37.5 52.5
2977 1 1 -61 52.5 52.5
2978 1 1 -59 52.5 52.5
2979 1 1 -57 52.5 52.5
2980 1 2 -55 52.5 52.5
2981 1 2 -53 52.5 52.5
2982 1 2 -51 52.5 52.5
2983 1 1 -49 52.5 52.5
2984 1 1 -47 52.5 52.5
2985 1 1 -45 52.5 52.5
2986 1 2 -43 52.5 52.5
2987 1 2 -41 52.5 52.5
2988 1 2 -39 52.5 52.5
2989 1 1 -61 67.5 52.5
2990 1 1 -59 67.5 52.5
2991 1 1 -57 67.5 52.5
2992 1 2 -55 67.5 52.5
2993 1 2 -53 67.5 52.5
2994 1 2 -51 67.5 52.5
2995 1 1 -49 67.5 52.5
2996 1 1 -47 67.5 52.5
2997 1 1 -45 67.5 52.5
2998 1 2 -43 67.5 52.5
2999 1 2 -41 67.5 52.5
3000 1 2 -39 67.5 52.5
3001 1 1 -11 -67.5 52.5
3002 1 1 -9 -67.5 52.5
3003 1 1 -7 -67.5 52.5
3004 1 2 -5 -67.5 52.5
3005 1 2 -3 -67.5 52.5
3006 1 2 -1 -67.5 52.5
3007 1 1 1 -67.5 52.5
3008 1 1 3 -67.5 52.5
3009 1 1 5 -67.5 52.5
3010 1 2 7 -67.5 52.5
3011 1 2 9 -67.5 52.5
3012 1 2 11 -67.5 52.5
3013 1 1 -11 -52.5 52.5
3014 1 1 -9 -52.5 52.5
3015 1 1 -7 -52.5 52.5
3016 1 2 -5 -52.5 52.5
3017 1 2 -3 -52.5 52.5
3018 1 2 -1 -52.5 52.5
3019 1 1 1 -52.5 52.5
3020 1 1 3 -52.5 52.5
3021 1 1 5 -52.5 52.5
3022 1 2 7 -52.5 52.5
3023 1 2 9 -52.5 52.5
3024 1 2 11 -52.5 52.5
3025 1 1 -11 -37.5 52.5
3026 1 1 -9 -37.5 52.5
3027 1 1 -7 -37.5 52.5
3028 1 2 -5 -37.5 52.5
3029 1 2 -3 -37.5 52.5
3030 1 2 -1 -37.5 52.5
3031 1 1 1 -37.5 52.5
3032 1 1 3 -37.5 52.5
3033 1 1 5 -37.5 52.5
3034 1 2 7 -37.5 52.5
3035 1 2 9 -37.5 52.5
3036 1 2 11 -37.5 52.5
3037 1 1 -11 -22.5 52.5
3038 1 1 -9 -22.5 52.5
3039 1 1 -7 -22.5 52.5
3040 1 2 -5 -22.5 52.5
3041 1 2 -3 -22.5 52.5
3042 1 2 -1 -22.5 52.5
3043 1 1 1 -22.5 52.5
3044 1 1 3 -22.5 52.5
3045 1 1 5 -22.5 52.5
3046 1 2 7 -22.5 52.5
3047 1 2 9 -22.5 52.5
3048 1 2 11 -22.5 52.5
3049 1 1 -11 -7.5 52.5
3050 1 1 -9 -7.5 52.5
3051 1 1 -7 -7.5 52.5
3052 1 2 -5 -7.5 52.5
3053 1 2 -3 -7.5 52.5
3054 1 2 -1 -7.5 52.5
3055 1 1 1 -7.5 52.5
3056 1 1 3 -7.5 52.5
3057 1 1 5 -7.5 52.5
3058 1 2 7 -7.5 52.5
3059 1 2 9 -7.5 52.5
3060 1 2 11 -7.5 52.5
3061 1 1 -11 7.5 52.5
3062 1 1 -9 7.5 52.5
3063 1 1 -7 7.5 52.5
3064 1 2 -5 7.5 52.5
3065 1 2 -3 7.5 52.5
3066 1 2 -1 7.5 52.5
3067 1 1 1 7.5 52.5
3068 1 1 3 7.5 52.5
3069 1 1 5 7.5 52.5
3070 1 2 7 7.5 52.5
3071 1 2 9 7.5 52.5
3072 1 2 11 7.5 52.5
3073 1 1 -11 22.5 52.5
3074 1 1 -9 22.5 52.5
3075 1 1 -7 22.5 52.5
3076 1 2 -5 22.5 52.5
3077 1 2 -3 22.5 52.5
3078 1 2 -1 22.5 52.5
3079 1 1 1 22.5 52.5
3080 1 1 3 22.5 52.5
3081 1 1 5 22.5 52.5
3082 1 2 7 22.5 52.5
3083 1 2 9 22.5 52.5
3084 1 2 11 22.5 52.5
3085 1 1 -11 37.5 52.5
3086 1 1 -9 37.5 52.5
3087 1 1 -7 37.5 52.5
3088 1 2 -5 37.5 52.5
3089 1 2 -3 37.5 52.5
3090 1 2 -1 37.5 52.5
3091 1 1 1 37.5 52.5
3092 1 1 3 37.5 52.5
3093 1 1 5 37.5 52.5
3094 1 2 7 37.5 52.5
3095 1 2 9 37.5 52.5
3096 1 2 11 37.5 52.5
3097 1 1 -11 52.5 52.5
3098 1 1 -9 52.5 52.5
3099 1 1 -7 52.5 52.5
3100 1 2 -5 52.5 52.5
3101 1 2 -3 52.5 52.5
3102 1 2 -1 52.5 52.5
3103 1 1 1 52.5 52.5
3104 1 1 3 52.5 52.5
3105 1 1 5 52.5 52.5
3106 1 2 7 52.5 52.5
3107 1 2 9 52.5 52.5
3108 1 2 11 52.5 52.5
3109 1 1 -11 67.5 52.5
3110 1 1 -9 67.5 52.5
3111 1 1 -7 67.5 52.5
3112 1 2 -5 67.5 52.5
3113 1 2 -3 67.5 52.5
3114 1 2 -1 67.5 52.5
3115 1 1 1 67.5 52.5
3116 1 1 3 67.5 52.5
3117 1 1 5 67.5 52.5
3118 1 2 7 67.5 52.5
3119 1 2 9 67.5 52.5
3120 1 2 11 67.5 52.5
3121 1 1 39 -67.5 52.5
3122 1 1 41 -67.5 52.5
3123 1 1 43 -67.5 52.5
3124 1 2 45 -67.5 52.5
3125 1 2 47 -67.5 52.5
3126 1 2 49 -67.5 52.5
3127 1 1 51 -67.5 52.5
3128 1 1 53 -67.5 52.5
3129 1 1 55 -67.5 52.5
3130 1 2 57 -67.5 52.5
3131 1 2 59 -67.5 52.5
3132 1 2 61 -67.5 52.5
3133 1 1 39 -52.5 52.5
3134 1 1 41 -52.5 52.5
3135 1 1 43 -52.5 52.5
3136 1 2 45 -52.5 52.5
3137 1 2 47 -52.5 52.5
3138 1 2 49 -52.5 52.5
3139 1 1 51 -52.5 52.5
3140 1 1 53 -52.5 52.5
3141 1 1 55 -52.5 52.5
3142 1 2 57 -52.5 52.5
3143 1 2 59 -52.5 52.5
3144 1 2 61 -52.5 52.5
3145 1 1 39 -37.5 52.5
3146 1 1 41 -37.5 52.5
3147 1 1 43 -37.5 52.5
3148 1 2 45 -37.5 52.5
3149 1 2 47 -37.5 52.5
3150 1 2 49 -37.5 52.5
3151 1 1 51 -37.5 52.5
3152 1 1 53 -37.5 52.5
3153 1 1 55 -37.5 52.5
3154 1 2 57 -37.5 52.5
3155 1 2 59 -37.5 52.5
3156 1 2 61 -37.5 52.5
3157 1 1 39 -22.5 52.5
3158 1 1 41 -22.5 52.5
3159 1 1 43 -22.5 52.5
3160 1 2 45 -22.5 52.5
3161 1 2 47 -22.5 52.5
3162 1 2 49 -22.5 52.5
3163 1 1 51 -22.5 52.5
3164 1 1 53 -22.5 52.5
3165 1 1 55 -22.5 52.5
3166 1 2 57 -22.5 52.5
3167 1 2 59 -22.5 52.5
3168 1 2 61 -22.5 52.5
3169 1 1 39 -7.5 52.5
3170 1 1 41 -7.5 52.5
3171 1 1 43 -7.5 52.5
3172 1 2 45 -7.5 52.5
3173 1 2 47 -7.5 52.5
3174 1 2 49 -7.5 52.5
3175 1 1 51 -7.5 52.5
3176 1 1 53 -7.5 52.5
3177 1 1 55 -7.5 52.5
3178 1 2 57 -7.5 52.5
3179 1 2 59 -7.5 52.5
3180 1 2 61 -7.5 52.5
3181 1 1 39 7.5 52.5
3182 1 1 41 7.5 52.5
3183 1 1 43 7.5 52.5
3184 1 2 45 7.5 52.5
3185 1 2 47 7.5 52.5
3186 1 2 49 7.5 52.5
3187 1 1 51 7.5 52.5
3188 1 1 53 7.5 52.5
3189 1 1 55 7.5 52.5
3190 1 2 57 7.5 52.5
3191 1 2 59 7.5 52.5
3192 1 2 61 7.5 52.5
3193 1 1 39 22.5 52.5
3194 1 1 41 22.5 52.5
3195 1 1 43 22.5 52.5
3196 1 2 45 22.5 52.5
3197 1 2 47 22.5 52.5
3198 1 2 49 22.5 52.5
3199 1 1 51 22.5 52.5
3200 1 1 53 22.5 52.5
3201 1 1 55 22.5 52.5
3202 1 2 57 22.5 52.5
3203 1 2 59 22.5 52.5
3204 1 2 61 22.5 52.5
3205 1 1 39 37.5 52.5
3206 1 1 41 37.5 52.5
3207 1 1 43 37.5 52.5
3208 1 2 45 37.5 52.5
3209 1 2 47 37.5 52.5
3210 1 2 49 37.5 52.5
3211 1 1 51 37.5 52.5
3212 1 1 53 37.5 52.5
3213 1 1 55 37.5 52.5
3214 1 2 57 37.5 52.5
3215 1 2 59 37.5 52.5
3216 1 2 61 37.5 52.5
3217 1 1 39 52.5 52.5
3218 1 1 41 52.5 52.5
3219 1 1 43 52.5 52.5
3220 1 2 45 52.5 52.5
3221 1 2 47 52.5 52.5
3222 1 2 49 52.5 52.5
3223 1 1 51 52.5 52.5
3224 1 1 53 52.5 52.5
3225 1 1 55 52.5 52.5
3226 1 2 57 52.5 52.5
3227 1 2 59 52.5 52.5
3228 1 2 61 52.5 52.5
3229 1 1 39 67.5 52.5
3230 1 1 41 67.5 52.5
3231 1 1 43 67.5 52.5
3232 1 2 45 67.5 52.5
3233 1 2 47 67.5 52.5
3234 1 2 49 67.5 52.5
3235 1 1 51 67.5 52.5
3236 1 1 53 67.5 52.5
3237 1 1 55 67.5 52.5
3238 1 2 57 67.5 52.5
3239 1 2 59 67.5 52.5
3240 1 2 61 67.5 52.5
3241 1 1 -61 -67.5 67.5
3242 1 1 -59 -67.5 67.5
3243 1 1 -57 -67.5 67.5
3244 1 2 -55 -67.5 67.5
3245 1 2 -53 -67.5 67.5
3246 1 2 -51 -67.5 67.5
3247 1 1 -49 -67.5 67.5
3248 1 1 -47 -67.5 67.5
3249 1 1 -45 -67.5 67.5
3250 1 2 -43 -67.5 67.5
3251 1 2 -41 -67.5 67.5
3252 1 2 -39 -67.5 67.5
3253 1 1 -61 -52.5 67.5
3254 1 1 -59 -52.5 67.5
3255 1 1 -57 -52.5 67.5
3256 1 2 -55 -52.5 67.5
3257 1 2 -53 -52.5 67.5
3258 1 2 -51 -52.5 67.5
3259 1 1 -49 -52.5 67.5
3260 1 1 -47 -52.5 67.5
3261 1 1 -45 -52.5 67.5
3262 1 2 -43 -52.5 67.5
3263 1 2 -41 -52.5 67.5
3264 1 2 -39 -52.5 67.5
3265 1 1 -61 -37.5 67.5
3266 1 1 -59 -37.5 67.5
3267 1 1 -57 -37.5 67.5
3268 1 2 -55 -37.5 67.5
3269 1 2 -53 -37.5 67.5
3270 1 2 -51 -37.5 67.5
3271 1 1 -49 -37.5 67.5
3272 1 1 -47 -37.5 67.5
3273 1 1 -45 -37.5 67.5
3274 1 2 -43 -37.5 67.5
3275 1 2 -41 -37.5 67.5
3276 1 2 -39 -37.5 67.5
3277 1 1 -61 -22.5 67.5
3278 1 1 -59 -22.5 67.5
3279 1 1 -57 -22.5 67.5
3280 1 2 -55 -22.5 67.5
3281 1 2 -53 -22.5 67.5
3282 1 2 -51 -22.5 67.5
3283 1 1 -49 -22.5 67.5
3284 1 1 -47 -22.5 67.5
3285 1 1 -45 -22.5 67.5
3286 1 2 -43 -22.5 67.5
3287 1 2 -41 -22.5 67.5
3288 1 2 -39 -22.5 67.5
3289 1 1 -61 -7.5 67.5
3290 1 1 -59 -7.5 67.5
3291 1 1 -57 -7.5 67.5
3292 1 2 -55 -7.5 67.5
3293 1 2 -53 -7.5 67.5
3294 1 2 -51 -7.5 67.5
3295 1 1 -49 -7.5 67.5
3296 1 1 -47 -7.5 67.5
3297 1 1 -45 -7.5 67.5
3298 1 2 -43 -7.5 67.5
3299 1 2 -41 -7.5 67.5
3300 1 2 -39 -7.5 67.5
3301 1 1 -61 7.5 67.5
3302 1 1 -59 7.5 67.5
3303 1 1 -57 7.5 67.5
3304 1 2 -55 7.5 67.5
3305 1 2 -53 7.5 67.5
3306 1 2 -51 7.5 67.5
3307 1 1 -49 7.5 67.5
3308 1 1 -47 7.5 67.5
3309 1 1 -45 7.5 67.5
3310 1 2 -43 7.5 67.5
3311 1 2 -41 7.5 67.5
3312 1 2 -39 7.5 67.5
3313 1 1 -61 22.5 67.5
3314 1 1 -59 22.5 67.5
3315 1 1 -57 22.5 67.5
3316 1 2 -55 22.5 67.5
3317 1 2 -53 22.5 67.5
3318 1 2 -51 22.5 67.5
3319 1 1 -49 22.5 67.5
3320 1 1 -47 22.5 67.5
3321 1 1 -45 22.5 67.5
3322 1 2 -43 22.5 67.5
3323 1 2 -41 22.5 67.5
3324 1 2 -39 22.5 67.5
3325 1 1 -61 37.5 67.5
3326 1 1 -59 37.5 67.5
3327 1 1 -57 37.5 67.5
3328 1 2 -55 37.5 67.5
3329 1 2 -53 37.5 67.5
3330 1 2 -51 37.5 67.5
3331 1 1 -49 37.5 67.5
3332 1 1 -47 37.5 67.5
3333 1 1 -45 37.5 67.5
3334 1 2 -43 37.5 67.5
3335 1 2 -41 37.5 67.5
3336 1 2 -39 37.5 67.5
3337 1 1 -61 52.5 67.5
3338 1 1 -59 52.5 67.5
3339 1 1 -57 52.5 67.5
3340 1 2 -55 52.5 67.5
3341 1 2 -53 52.5 67.5
3342 1 2 -51 52.5 67.5
3343 1 1 -49 52.5 67.5
3344 1 1 -47 52.5 67.5
3345 1 1 -45 52.5 67.5
3346 1 2 -43 52.5 67.5
3347 1 2 -41 52.5 67.5
3348 1 2 -39 52.5 67.5
3349 1 1 -61 67.5 67.5
3350 1 1 -59 67.5 67.5
3351 1 1 -57 67.5 67.5
3352 1 2 -55 67.5 67.5
3353 1 2 -53 67.5 67.5
3354 1 2 -51 67.5 67.5
3355 1 1 -49 67.5 67.5
3356 1 1 -47 67.5 67.5
3357 1 1 -45 67.5 67.5
3358 1 2 -43 67.5 67.5
3359 1 2 -41 67.5 67.5
3360 1 2 -39 67.5 67.5
3361 1 1 -11 -67.5 67.5
3362 1 1 -9 -67.5 67.5
3363 1 1 -7 -67.5 67.5
3364 1 2 -5 -67.5 67.5
3365 1 2 -3 -67.5 67.5
3366 1 2 -1 -67.5 67.5
3367 1 1 1 -67.5 67.5
3368 1 1 3 -67.5 67.5
3369 1 1 5 -67.5 67.5
3370 1 2 7 -67.5 67.5
3371 1 2 9 -67.5 67.5
3372 1 2 11 -67.5 67.5
3373 1 1 -11 -52.5 67.5
3374 1 1 -9 -52.5 67.5
3375 1 1 -7 -52.5 67.5
3376 1 2 -5 -52.5 67.5
3377 1 2 -3 -52.5 67.5
3378 1 2 -1 -52.5 67.5
3379 1 1 1 -52.5 67.5
3380 1 1 3 -52.5 67.5
3381 1 1 5 -52.5 67.5
3382 1 2 7 -52.5 67.5
3383 1 2 9 -52.5 67.5
3384 1 2 11 -52.5 67.5
3385 1 1 -11 -37.5 67.5
3386 1 1 -9 -37.5 67.5
3387 1 1 -7 -37.5 67.5
3388 1 2 -5 -37.5 67.5
3389 1 2 -3 -37.5 67.5
3390 1 2 -1 -37.5 67.5
3391 1 1 1 -37.5 67.5
3392 1 1 3 -37.5 67.5
3393 1 1 5 -37.5 67.5
3394 1 2 7 -37.5 67.5
3395 1 2 9 -37.5 67.5
3396 1 2 11 -37.5 67.5
3397 1 1 -11 -22.5 67.5
3398 1 1 -9 -22.5 67.5
3399 1 1 -7 -22.5 67.5
3400 1 2 -5 -22.5 67.5
3401 1 2 -3 -22.5 67.5
3402 1 2 -1 -22.5 67.5
3403 1 1 1 -22.5 67.5
3404 1 1 3 -22.5 67.5
3405 1 1 5 -22.5 67.5
3406 1 2 7 -22.5 67.5
3407 1 2 9 -22.5 67.5
3408 1 2 11 -22.5 67.5
3409 1 1 -11 -7.5 67.5
3410 1 1 -9 -7.5 67.5
3411 1 1 -7 -7.5 67.5
3412 1 2 -5 -7.5 67.5
3413 1 2 -3 -7.5 67.5
3414 1 2 -1 -7.5 67.5
3415 1 1 1 -7.5 67.5
3416 1 1 3 -7.5 67.5
3417 1 1 5 -7.5 67.5
3418 1 2 7 -7.5 67.5
3419 1 2 9 -7.5 67.5
3420 1 2 11 -7.5 67.5

Velocities

1 0 0 0
2 0 0 0
3 0 0 0
4 0 0 0
5 0 0 0
6 0 0 0
7 0 0 0
8 0 0 0
9 0 0 0
10 0 0 0
11 0 0 0
12 0 0 0
13 0 0 0
14 0 0 0
15 0 0 0
16 0 0 0
17 0 0 0
18 0 0 0
19 0 0 0
20 0 0 0
21 0 0 0
22 0 0 0
23 0 0 0
24 0 0 0
25 0 0 0
26 0 0 0
27 0 0 0
28 0 0 0
29 0 0 0
30 0 0 0
31 0 0 0
32 0 0 0
33 0 0 0
34 0 0 0
35 0 0 0
36 0 0 0
37 0 0 0
38 0 0 0
39 0 0 0
40 0 0 0
41 0 0 0
42 0 0 0
43 0 0 0
44 0 0 0
45 0 0 0
46 0 0 0
47 0 0 0
48 0 0 0
49 0 0 0
50 0 0 0
51 0 0 0
52 0 0 0
53 0 0 0
54 0 0 0
55 0 0 0
56 0 0 0
57 0 0 0
58 0 0 0
59 0 0 0
60 0 0 0
61 0 0 0
62 0 0 0
63 0 0 0
64 0 0 0
65 0 0 0
66 0 0 0
67 0 0 0
68 0 0 0
69 0 0 0
70 0 0 0
71 0 0 0
72 0 0 0
73 0 0 0
74 0 0 0
75 0 0 0
76 0 0 0
77 0 0 0
78 0 0 0
79 0 0 0
80 0 0 0
81 0 0 0
82 0 0 0
83 0 0 0
84 0 0 0
85 0 0 0
86 0 0 0
87 0 0 0
88 0 0 0
89 0 0 0
90 0 0 0
91 0 0 0
92 0 0 0
93 0 0 0
94 0 0 0
95 0 0 0
96 0 0 0
97 0 0 0
98 0 0 0
99 0 0 0
100 0 0 0
101 0 0 0
102 0 0 0
103 0 0 0
104 0 0 0
105 0 0 0
106 0 0 0
107 0 0 0
108 0 0 0
109 0 0 0
110 0 0 0
111 0 0 0
112 0 0 0
113 0 0 0
114 0 0 0
115 0 0 0
116 0 0 0
117 0 0 0
118 0 0 0
119 0 0 0
120 0 0 0
121 0 0 0
122 0 0 0
123 0 0 0
124 0 0 0
125 0 0 0
126 0 0 0
127 0 0 0
128 0 0 0
129 0 0 0
130 0 0 0
131 0 0 0
132 0 0 0
133 0 0 0
134 0 0 0
135 0 0 0
136 0 0 0
137 0 0 0
138 0 0 0
139 0 0 0
140 0 0 0
141 0 0 0
142 0 0 0
143 0 0 0
144 0 0 0
145 0 0 0
146 0 0 0
147 0 0 0
148 0 0 0
149 0 0 0
150 0 0 0
151 0 0 0
152 0 0 0
153 0 0 0
154 0 0 0
155 0 0 0
156 0 0 0
157 0 0 0
158 0 0 0
159 0 0 0
160 0 0 0
161 0 0 0
162 0 0 0
163 0 0 0
164 0 0 0
165 0 0 0
166 0 0 0
167 0 0 0
168 0 0 0
169 0 0 0
170 0 0 0
171 0 0 0
172 0 0 0
173 0 0 0
174 0 0 0
175 0 0 0
176 0 0 0
177 0 0 0
178 0 0 0
179 0 0 0
180 0 0 0
181 0 0 0
182 0 0 0
183 0 0 0
184 0 0 0
185 0 0 0
186 0 0 0
187 0 0 0
188 0 0 0
189 0 0 0
190 0 0 0
191 0 0 0
192 0 0 0
193 0 0 0
194 0 0 0
195 0 0 0
196 0 0 0
197 0 0 0
198 0 0 0
199 0 0 0
200 0 0 0
201 0 0 0
202 0 0 0
203 0 0 0
204 0 0 0
205 0 0 0
206 0 0 0
207 0 0 0
208 0 0 0
209 0 0 0
210 0 0 0
211 0 0 0
212 0 0 0
213 0 0 0
214 0 0 0
215 0 0 0
216 0 0 0
217 0 0 0
218 0 0 0
219 0 0 0
220 0 0 0
221 0 0 0
222 0 0 0
223 0 0 0
224 0 0 0
225 0 0 0
226 0 0 0
227 0 0 0
228 0 0 0
229 0 0 0
230 0 0 0
231 0 0 0
232 0 0 0
233 0 0 0
234 0 0 0
235 0 0 0
236 0 0 0
237 0 0 0
238 0 0 0
239 0 0 0
240 0 0 0
241 0 0 0
242 0 0 0
243 0 0 0
244 0 0 0
245 0 0 0
246 0 0 0
247 0 0 0
248 0 0 0
249 0 0 0
250 0 0 0
251 0 0 0
252 0 0 0
253 0 0 0
254 0 0 0
255 0 0 0
256 0 0 0
257 0 0 0
258 0 0 0
259 0 0 0
260 0 0 0
261 0 0 0
262 0 0 0
263 0 0 0
264 0 0 0
265 0 0 0
266 0 0 0
267 0 0 0
268 0 0 0
269 0 0 0
270 0 0 0
271 0 0 0
272 0 0 0
273 0 0 0
274 0 0 0
275 0 0 0
276 0 0 0
277 0 0 0
278 0 0 0
279 0 0 0
280 0 0 0
281 0 0 0
282 0 0 0
283 0 0 0
284 0 0 0
285 0 0 0
286 0 0 0
287 0 0 0
288 0 0 0
289 0 0 0
290 0 0 0
291 0 0 0
292 0 0 0
293 0 0 0
294 0 0 0
295 0 0 0
296 0 0 0
297 0 0 0
298 0 0 0
299 0 0 0
300 0 0 0
301 0 0 0
302 0 0 0
303 0 0 0
304 0 0 0
305 0 0 0
306 0 0 0
307 0 0 0
308 0 0 0
309 0 0 0
310 0 0 0
311 0 0 0
312 0 0 0
313 0 0 0
314 0 0 0
315 0 0 0
316 0 0 0
317 0 0 0
318 0 0 0
319 0 0 0
320 0 0 0
321 0 0 0
322 0 0 0
323 0 0 0
324 0 0 0
325 0 0 0
326 0 0 0
327 0 0 0
328 0 0 0
329 0 0 0
330 0 0 0
331 0 0 0
332 0 0 0
333 0 0 0
334 0 0 0
335 0 0 0
336 0 0 0
337 0 0 0
338 0 0 0
339 0 0 0
340 0 0 0
341 0 0 0
342 0 0 0
343 0 0 0
344 0 0 0
345 0 0 0
346 0 0 0
347 0 0 0
348 0 0 0
349 0 0 0
350 0 0 0
351 0 0 0
352 0 0 0
353 0 0 0
354 0 0 0
355 0 0 0
356 0 0 0
357 0 0 0
358 0 0 0
359 0 0 0
360 0 0 0
361 0 0 0
362 0 0 0
363 0 0 0
364 0 0 0
365 0 0 0
366 0 0 0
367 0 0 0
368 0 0 0
369 0 0 0
370 0 0 0
371 0 0 0
372 0 0 0
373 0 0 0
374 0 0 0
375 0 0 0
376 0 0 0
377 0 0 0
378 0 0 0
379 0 0 0
380 0 0 0
381 0 0 0
382 0 0 0
383 0 0 0
384 0 0 0
385 0 0 0
386 0 0 0
387 0 0 0
388 0 0 0
389 0 0 0
390 0 0 0
391 0 0 0
392 0 0 0
393 0 0 0
394 0 0 0
395 0 0 0
396 0 0 0
397 0 0 0
398 0 0 0
399 0 0 0
400 0 0 0
401 0 0 0
402 0 0 0
403 0 0 0
404 0 0 0
405 0 0 0
406 0 0 0
407 0 0 0
408 0 0 0
409 0 0 0
410 0 0 0
411 0 0 0
412 0 0 0
413 0 0 0
414 0 0 0
415 0 0 0
416 0 0 0
417 0 0 0
418 0 0 0
419 0 0 0
420 0 0 0
421 0 0 0
422 0 0 0
423 0 0 0
424 0 0 0
425 0 0 0
426 0 0 0
427 0 0 0
428 0 0 0
429 0 0 0
430 0 0 0
431 0 0 0
432 0 0 0
433 0 0 0
434 0 0 0
435 0 0 0
436 0 0 0
437 0 0 0
438 0 0 0
439 0 0 0
440 0 0 0
441 0 0 0
442 0 0 0
443 0 0 0
444 0 0 0
445 0 0 0
446 0 0 0
447 0 0 0
448 0 0 0
449 0 0 0
450 0 0 0
451 0 0 0
452 0 0 0
453 0 0 0
454 0 0 0
455 0 0 0
456 0 0 0
457 0 0 0
458 0 0 0
459 0 0 0
460 0 0 0
461 0 0 0
462 0 0 0
463 0 0 0
464 0 0 0
465 0 0 0
466 0 0 0
467 0 0 0
468 0 0 0
469 0 0 0
470 0 0 0
471 0 0 0
472 0 0 0
473 0 0 0
474 0 0 0
475 0 0 0
476 0 0 0
477 0 0 0
478 0 0 0
479 0 0 0
480 0 0 0
481 0 0 0
482 0 0 0
483 0 0 0
484 0 0 0
485 0 0 0
486 0 0 0
487 0 0 0
488 0 0 0
489 0 0 0
490 0 0 0
491 0 0 0
492 0 0 0
493 0 0 0
494 0 0 0
495 0 0 0
496 0 0 0
497 0 0 0
498 0 0 0
499 0 0 0
500 0 0 0
501 0 0 0
502 0 0 0
503 0 0 0
504 0 0 0
505 0 0 0
506 0 0 0
507 0 0 0
508 0 0 0
509 0 0 0
510 0 0 0
511 0 0 0
512 0 0 0
513 0 0 0
514 0 0 0
515 0 0 0
516 0 0 0
517 0 0 0
518 0 0 0
519 0 0 0
520 0 0 0
521 0 0 0
522 0 0 0
523 0 0 0
524 0 0 0
525 0 0 0
526 0 0 0
527 0 0 0
528 0 0 0
529 0 0 0
530 0 0 0
531 0 0 0
532 0 0 0
533 0 0 0
534 0 0 0
535 0 0 0
536 0 0 0
537 0 0 0
538 0 0 0
539 0 0 0
540 0 0 0
541 0 0 0
542 0 0 0
543 0 0 0
544 0 0 0
545 0 0 0
546 0 0 0
547 0 0 0
548 0 0 0
549 0 0 0
550 0 0 0
551 0 0 0
552 0 0 0
553 0 0 0
554 0 0 0
555 0 0 0
556 0 0 0
557 0 0 0
558 0 0 0
559 0 0 0
560 0 0 0
561 0 0 0
562 0 0 0
563 0 0 0
564 0 0 0
565 0 0 0
566 0 0 0
567 0 0 0
568 0 0 0
569 0 0 0
570 0 0 0
571 0 0 0
572 0 0 0
573 0 0 0
574 0 0 0
575 0 0 0
576 0 0 0
577 0 0 0
578 0 0 0
579 0 0 0
580 0 0 0
581 0 0 0
582 0 0 0
583 0 0 0
584 0 0 0
585 0 0 0
586 0 0 0
587 0 0 0
588 0 0 0
589 0 0 0
590 0 0 0
591 0 0 0
592 0 0 0
593 0 0 0
594 0 0 0
595 0 0 0
596 0 0 0
597 0 0 0
598 0 0 0
599 0 0 0
600 0 0 0
601 0 0 0
602 0 0 0
603 0 0 0
604 0 0 0
605 0 0 0
606 0 0 0
607 0 0 0
608 0 0 0
609 0 0 0
610 0 0 0
611 0 0 0
612 0 0 0
613 0 0 0
614 0 0 0
615 0 0 0
616 0 0 0
617 0 0 0
618 0 0 0
619 0 0 0
620 0 0 0
621 0 0 0
622 0 0 0
623 0 0 0
624 0 0 0
625 0 0 0
626 0 0 0
627 0 0 0
628 0 0 0
629 0 0 0
630 0 0 0
631 0 0 0
632 0 0 0
633 0 0 0
634 0 0 0
635 0 0 0
636 0 0 0
637 0 0 0
638 0 0 0
639 0 0 0
640 0 0 0
641 0 0 0
642 0 0 0
643 0 0 0
644 0 0 0
645 0 0 0
646 0 0 0
647 0 0 0
648 0 0 0
649 0 0 0
650 0 0 0
651 0 0 0
652 0 0 0
653 0 0 0
654 0 0 0
655 0 0 0
656 0 0 0
657 0 0 0
658 0 0 0
659 0 0 0
660 0 0 0
661 0 0 0
662 0 0 0
663 0 0 0
664 0 0 0
665 0 0 0
666 0 0 0
667 0 0 0
668 0 0 0
669 0 0 0
670 0 0 0
671 0 0 0
672 0 0 0
673 0 0 0
674 0 0 0
675 0 0 0
676 0 0 0
677 0 0 0
678 0 0 0
679 0 0 0
680 0 0 0
681 0 0 0
682 0 0 0
683 0 0 0
684 0 0 0
685 0 0 0
686 0 0 0
687 0 0 0
688 0 0 0
689 0 0 0
690 0 0 0
691 0 0 0
692 0 0 0
693 0 0 0
694 0 0 0
695 0 0 0
696 0 0 0
697 0 0 0
698 0 0 0
699 0 0 0
700 0 0 0
701 0 0 0
702 0 0 0
703 0 0 0
704 0 0 0
705 0 0 0
706 0 0 0
707 0 0 0
708 0 0 0
709 0 0 0
710 0 0 0
711 0 0 0
712 0 0 0
713 0 0 0
714 0 0 0
715 0 0 0
716 0 0 0
717 0 0 0
718 0 0 0
719 0 0 0
720 0 0 0
721 0 0 0
722 0 0 0
723 0 0 0
724 0 0 0
725 0 0 0
726 0 0 0
727 0 0 0
728 0 0 0
729 0 0 0
730 0 0 0
731 0 0 0
732 0 0 0
733 0 0 0
734 0 0 0
735 0 0 0
736 0 0 0
737 0 0 0
738 0 0 0
739 0 0 0
740 0 0 0
741 0 0 0
742 0 0 0
743 0 0 0
744 0 0 0
745 0 0 0
746 0 0 0
747 0 0 0
748 0 0 0
749 0 0 0
750 0 0 0
751 0 0 0
752 0 0 0
753 0 0 0
754 0 0 0
755 0 0 0
756 0 0 0
757 0 0 0
758 0 0 0
759 0 0 0
760 0 0 0
761 0 0 0
762 0 0 0
763 0 0 0
764 0 0 0
765 0 0 0
766 0 0 0
767 0 0 0
768 0 0 0
769 0 0 0
770 0 0 0
771 0 0 0
772 0 0 0
773 0 0 0
774 0 0 0
775 0 0 0
776 0 0 0
777 0 0 0
778 0 0 0
779 0 0 0
780 0 0 0
781 0 0 0
782 0 0 0
783 0 0 0
784 0 0 0
785 0 0 0
786 0 0 0
787 0 0 0
788 0 0 0
789 0 0 0
790 0 0 0
791 0 0 0
792 0 0 0
793 0 0 0
794 0 0 0
795 0 0 0
796 0 0 0
797 0 0 0
798 0 0 0
799 0 0 0
800 0 0 0
801 0 0 0
802 0 0 0
803 0 0 0
804 0 0 0
805 0 0 0
806 0 0 0
807 0 0 0
808 0 0 0
809 0 0 0
810 0 0 0
811 0 0 0
812 0 0 0
813 0 0 0
814 0 0 0
815 0 0 0
816 0 0 0
817 0 0 0
818 0 0 0
819 0 0 0
820 0 0 0
821 0 0 0
822 0 0 0
823 0 0 0
824 0 0 0
825 0 0 0
826 0 0 0
827 0 0 0
828 0 0 0
829 0 0 0
830 0 0 0
831 0 0 0
832 0 0 0
833 0 0 0
834 0 0 0
835 0 0 0
836 0 0 0
837 0 0 0
838 0 0 0
839 0 0 0
840 0 0 0
841 0 0 0
842 0 0 0
843 0 0 0
844 0 0 0
845 0 0 0
846 0 0 0
847 0 0 0
848 0 0 0
849 0 0 0
850 0 0 0
851 0 0 0
852 0 0 0
853 0 0 0
854 0 0 0
855 0 0 0
856 0 0 0
857 0 0 0
858 0 0 0
859 0 0 0
860 0 0 0
861 0 0 0
862 0 0 0
863 0 0 0
864 0 0 0
865 0 0 0
866 0 0 0
867 0 0 0
868 0 0 0
869 0 0 0
870 0 0 0
871 0 0 0
872 0 0 0
873 0 0 0
874 0 0 0
875 0 0 0
876 0 0 0
877 0 0 0
878 0 0 0
879 0 0 0
880 0 0 0
881 0 0 0
882 0 0 0
883 0 0 0
884 0 0 0
885 0 0 0
886 0 0 0
887 0 0 0
888 0 0 0
889 0 0 0
890 0 0 0
891 0 0 0
892 0 0 0
893 0 0 0
894 0 0 0
895 0 0 0
896 0 0 0
897 0 0 0
898 0 0 0
899 0 0 0
900 0 0 0
901 0 0 0
902 0 0 0
903 0 0 0
904 0 0 0
905 0 0 0
906 0 0 0
907 0 0 0
908 0 0 0
909 0 0 0
910 0 0 0
911 0 0 0
912 0 0 0
913 0 0 0
914 0 0 0
915 0 0 0
916 0 0 0
917 0 0 0
918 0 0 0
919 0 0 0
920 0 0 0
921 0 0 0
922 0 0 0
923 0 0 0
924 0 0 0
925 0 0 0
926 0 0 0
927 0 0 0
928 0 0 0
929 0 0 0
930 0 0 0
931 0 0 0
932 0 0 0
933 0 0 0
934 0 0 0
935 0 0 0
936 0 0 0
937 0 0 0
938 0 0 0
939 0 0 0
940 0 0 0
941 0 0 0
942 0 0 0
943 0 0 0
944 0 0 0
945 0 0 0
946 0 0 0
947 0 0 0
948 0 0 0
949 0 0 0
950 0 0 0
951 0 0 0
952 0 0 0
953 0 0 0
954 0 0 0
955 0 0 0
956 0 0 0
957 0 0 0
958 0 0 0
959 0 0 0
960 0 0 0
961 0 0 0
962 0 0 0
963 0 0 0
964 0 0 0
965 0 0 0
966 0 0 0
967 0 0 0
968 0 0 0
969 0 0 0
970 0 0 0
971 0 0 0
972 0 0 0
973 0 0 0
974 0 0 0
975 0 0 0
976 0 0 0
977 0 0 0
978 0 0 0
979 0 0 0
980 0 0 0
981 0 0 0
982 0 0 0
983 0 0 0
984 0 0 0
985 0 0 0
986 0 0 0
987 0 0 0
988 0 0 0
989 0 0 0
990 0 0 0
991 0 0 0
992 0 0 0
993 0 0 0
994 0 0 0
995 0 0 0
996 0 0 0
997 0 0 0
998 0 0 0
999 0 0 0
1000 0 0 0
1001 0 0 0
1002 0 0 0
1003 0 0 0
1004 0 0 0
1005 0 0 0
1006 0 0 0
1007 0 0 0
1008 0 0 0
1009 0 0 0
1010 0 0 0
1011 0 0 0
1012 0 0 0
1013 0 0 0
1014 0 0 0
1015 0 0 0
1016 0 0 0
1017 0 0 0
1018 0 0 0
1019 0 0 0
1020 0 0 0
1021 0 0 0
1022 0 0 0
1023 0 0 0
1024 0 0 0
1025 0 0 0
1026 0 0 0
1027 0 0 0
1028 0 0 0
1029 0 0 0
1030 0 0 0
1031 0 0 0
1032 0 0 0
1033 0 0 0
1034 0 0 0
1035 0 0 0
1036 0 0 0
1037 0 0 0
1038 0 0 0
1039 0 0 0
1040 0 0 0
1041 0 0 0
1042 0 0 0
1043 0 0 0
1044 0 0 0
1045 0 0 0
1046 0 0 0
1047 0 0 0
1048 0 0 0
1049 0 0 0
1050 0 0 0
1051 0 0 0
1052 0 0 0
1053 0 0 0
1054 0 0 0
1055 0 0 0
1056 0 0 0
1057 0 0 0
1058 0 0 0
1059 0 0 0
1060 0 0 0
1061 0 0 0
1062 0 0 0
1063 0 0 0
1064 0 0 0
1065 0 0 0
1066 0 0 0
1067 0 0 0
1068 0 0 0
1069 0 0 0
1070 0 0 0
1071 0 0 0
1072 0 0 0
1073 0 0 0
1074 0 0 0
1075 0 0 0
1076 0 0 0
1077 0 0 0
1078 0 0 0
1079 0 0 0
1080 0 0 0
1081 0 0 0
1082 0 0 0
1083 0 0 0
1084 0 0 0
1085 0 0 0
1086 0 0 0
1087 0 0 0
1088 0 0 0
1089 0 0 0
1090 0 0 0
1091 0 0 0
1092 0 0 0
1093 0 0 0
1094 0 0 0
1095 0 0 0
1096 0 0 0
1097 0 0 0
1098 0 0 0
1099 0 0 0
1100 0 0 0
1101 0 0 0
1102 0 0 0
1103 0 0 0
1104 0 0 0
1105 0 0 0
1106 0 0 0
1107 0 0 0
1108 0 0 0
1109 0 0 0
1110 0 0 0
1111 0 0 0
1112 0 0 0
1113 0 0 0
1114 0 0 0
1115 0 0 0
1116 0 0 0
1117 0 0 0
1118 0 0 0
1119 0 0 0
1120 0 0 0
1121 0 0 0
1122 0 0 0
1123 0 0 0
1124 0 0 0
1125 0 0 0
1126 0 0 0
1127 0 0 0
1128 0 0 0
1129 0 0 0
1130 0 0 0
1131 0 0 0
1132 0 0 0
1133 0 0 0
1134 0 0 0
1135 0 0 0
1136 0 0 0
1137 0 0 0
1138 0 0 0
1139 0 0 0
1140 0 0 0
1141 0 0 0
1142 0 0 0
1143 0 0 0
1144 0 0 0
1145 0 0 0
1146 0 0 0
1147 0 0 0
1148 0 0 0
1149 0 0 0
1150 0 0 0
1151 0 0 0
1152 0 0 0
1153 0 0 0
1154 0 0 0
1155 0 0 0
1156 0 0 0
1157 0 0 0
1158 0 0 0
1159 0 0 0
1160 0 0 0
1161 0 0 0
1162 0 0 0
1163 0 0 0
1164 0 0 0
1165 0 0 0
1166 0 0 0
1167 0 0 0
1168 0 0 0
1169 0 0 0
1170 0 0 0
1171 0 0 0
1172 0 0 0
1173 0 0 0
1174 0 0 0
1175 0 0 0
1176 0 0 0
1177 0 0 0
1178 0 0 0
1179 0 0 0
1180 0 0 0
1181 0 0 0
1182 0 0 0
1183 0 0 0
1184 0 0 0
1185 0 0 0
1186 0 0 0
1187 0 0 0
1188 0 0 0
1189 0 0 0
1190 0 0 0
1191 0 0 0
1192 0 0 0
1193 0 0 0
1194 0 0 0
1195 0 0 0
1196 0 0 0
1197 0 0 0
1198 0 0 0
1199 0 0 0
1200 0 0 0
1201 0 0 0
1202 0 0 0
1203 0 0 0
1204 0 0 0
1205 0 0 0
1206 0 0 0
1207 0 0 0
1208 0 0 0
1209 0 0 0
1210 0 0 0
1211 0 0 0
1212 0 0 0
1213 0 0 0
1214 0 0 0
1215 0 0 0
1216 0 0 0
1217 0 0 0
1218 0 0 0
1219 0 0 0
1220 0 0 0
1221 0 0 0
1222 0 0 0
1223 0 0 0
1224 0 0 0
1225 0 0 0
1226 0 0 0
1227 0 0 0
1228 0 0 0
1229 0 0 0
1230 0 0 0
1231 0 0 0
1232 0 0 0
1233 0 0 0
1234 0 0 0
1235 0 0 0
1236 0 0 0
1237 0 0 0
1238 0 0 0
1239 0 0 0
1240 0 0 0
1241 0 0 0
1242 0 0 0
1243 0 0 0
1244 0 0 0
1245 0 0 0
1246 0 0 0
1247 0 0 0
1248 0 0 0
1249 0 0 0
1250 0 0 0
1251 0 0 0
1252 0 0 0
1253 0 0 0
1254 0 0 0
1255 0 0 0
1256 0 0 0
1257 0 0 0
1258 0 0 0
1259 0 0 0
1260 0 0 0
1261 0 0 0
1262 0 0 0
1263 0 0 0
1264 0 0 0
1265 0 0 0
1266 0 0 0
1267 0 0 0
1268 0 0 0
1269 0 0 0
1270 0 0 0
1271 0 0 0
1272 0 0 0
1273 0 0 0
1274 0 0 0
1275 0 0 0
1276 0 0 0
1277 0 0 0
1278 0 0 0
1279 0 0 0
1280 0 0 0
1281 0 0 0
1282 0 0 0
1283 0 0 0
1284 0 0 0
1285 0 0 0
1286 0 0 0
1287 0 0 0
1288 0 0 0
1289 0 0 0
1290 0 0 0
1291 0 0 0
1292 0 0 0
1293 0 0 0
1294 0 0 0
1295 0 0 0
1296 0 0 0
1297 0 0 0
1298 0 0 0
1299 0 0 0
1300 0 0 0
1301 0 0 0
1302 0 0 0
1303 0 0 0
1304 0 0 0
1305 0 0 0
1306 0 0 0
1307 0 0 0
1308 0 0 0
1309 0 0 0
1310 0 0 0
1311 0 0 0
1312 0 0 0
1313 0 0 0
1314 0 0 0
1315 0 0 0
1316 0 0 0
1317 0 0 0
1318 0 0 0
1319 0 0 0
1320 0 0 0
1321 0 0 0
1322 0 0 0
1323 0 0 0
1324 0 0 0
1325 0 0 0
1326 0 0 0
1327 0 0 0
1328 0 0 0
1329 0 0 0
1330 0 0 0
1331 0 0 0
1332 0 0 0
1333 0 0 0
1334 0 0 0
1335 0 0 0
1336 0 0 0
1337 0 0 0
1338 0 0 0
1339 0 0 0
1340 0 0 0
1341 0 0 0
1342 0 0 0
1343 0 0 0
1344 0 0 0
1345 0 0 0
1346 0 0 0
1347 0 0 0
1348 0 0 0
1349 0 0 0
1350 0 0 0
1351 0 0 0
1352 0 0 0
1353 0 0 0
1354 0 0 0
1355 0 0 0
1356 0 0 0
1357 0 0 0
1358 0 0 0
1359 0 0 0
1360 0 0 0
1361 0 0 0
1362 0 0 0
1363 0 0 0
1364 0 0 0
1365 0 0 0
1366 0 0 0
1367 0 0 0
1368 0 0 0
1369 0 0 0
1370 0 0 0
1371 0 0 0
1372 0 0 0
1373 0 0 0
1374 0 0 0
1375 0 0 0
1376 0 0 0
1377 0 0 0
1378 0 0 0
1379 0 0 0
1380 0 0 0
1381 0 0 0
1382 0 0 0
1383 0 0 0
1384 0 0 0
1385 0 0 0
1386 0 0 0
1387 0 0 0
1388 0 0 0
1389 0 0 0
1390 0 0 0
1391 0 0 0
1392 0 0 0
1393 0 0 0
1394 0 0 0
1395 0 0 0
1396 0 0 0
1397 0 0 0
1398 0 0 0
1399 0 0 0
1400 0 0 0
1401 0 0 0
1402 0 0 0
1403 0 0 0
1404 0 0 0
1405 0 0 0
1406 0 0 0
1407 0 0 0
1408 0 0 0
1409 0 0 0
1410 0 0 0
1411 0 0 0
1412 0 0 0
1413 0 0 0
1414 0 0 0
1415 0 0 0
1416 0 0 0
1417 0 0 0
1418 0 0 0
1419 0 0 0
1420 0 0 0
1421 0 0 0
1422 0 0 0
1423 0 0 0
1424 0 0 0
1425 0 0 0
1426 0 0 0
1427 0 0 0
1428 0 0 0
1429 0 0 0
1430 0 0 0
1431 0 0 0
1432 0 0 0
1433 0 0 0
1434 0 0 0
1435 0 0 0
1436 0 0 0
1437 0 0 0
1438 0 0 0
1439 0 0 0
1440 0 0 0
1441 0 0 0
1442 0 0 0
1443 0 0 0
1444 0 0 0
1445 0 0 0
1446 0 0 0
1447 0 0 0
1448 0 0 0
1449 0 0 0
1450 0 0 0
1451 0 0 0
1452 0 0 0
1453 0 0 0
1454 0 0 0
1455 0 0 0
1456 0 0 0
1457 0 0 0
1458 0 0 0
1459 0 0 0
1460 0 0 0
1461 0 0 0
1462 0 0 0
1463 0 0 0
1464 0 0 0
1465 0 0 0
1466 0 0 0
1467 0 0 0
1468 0 0 0
1469 0 0 0
1470 0 0 0
1471 0 0 0
1472 0 0 0
1473 0 0 0
1474 0 0 0
1475 0 0 0
1476 0 0 0
1477 0 0 0
1478 0 0 0
1479 0 0 0
1480 0 0 0
1481 0 0 0
1482 0 0 0
1483 0 0 0
1484 0 0 0
1485 0 0 0
1486 0 0 0
1487 0 0 0
1488 0 0 0
1489 0 0 0
1490 0 0 0
1491 0 0 0
1492 0 0 0
1493 0 0 0
1494 0 0 0
1495 0 0 0
1496 0 0 0
1497 0 0 0
1498 0 0 0
1499 0 0 0
1500 0 0 0
1501 0 0 0
1502 0 0 0
1503 0 0 0
1504 0 0 0
1505 0 0 0
1506 0 0 0
1507 0 0 0
1508 0 0 0
1509 0 0 0
1510 0 0 0
1511 0 0 0
1512 0 0 0
1513 0 0 0
1514 0 0 0
1515 0 0 0
1516 0 0 0
1517 0 0 0
1518 0 0 0
1519 0 0 0
1520 0 0 0
1521 0 0 0
1522 0 0 0
1523 0 0 0
1524 0 0 0
1525 0 0 0
1526 0 0 0
1527 0 0 0
1528 0 0 0
1529 0 0 0
1530 0 0 0
1531 0 0 0
1532 0 0 0
1533 0 0 0
1534 0 0 0
1535 0 0 0
1536 0 0 0
1537 0 0 0
1538 0 0 0
1539 0 0 0
1540 0 0 0
1541 0 0 0
1542 0 0 0
1543 0 0 0
1544 0 0 0
1545 0 0 0
1546 0 0 0
1547 0 0 0
1548 0 0 0
1549 0 0 0
1550 0 0 0
1551 0 0 0
1552 0 0 0
1553 0 0 0
1554 0 0 0
1555 0 0 0
1556 0 0 0
1557 0 0 0
1558 0 0 0
1559 0 0 0
1560 0 0 0
1561 0 0 0
1562 0 0 0
1563 0 0 0
1564 0 0 0
1565 0 0 0
1566 0 0 0
1567 0 0 0
1568 0 0 0
1569 0 0 0
1570 0 0 0
1571 0 0 0
1572 0 0 0
1573 0 0 0
1574 0 0 0
1575 0 0 0
1576 0 0 0
1577 0 0 0
1578 0 0 0
1579 0 0 0
1580 0 0 0
1581 0 0 0
1582 0 0 0
1583 0 0 0
1584 0 0 0
1585 0 0 0
1586 0 0 0
1587 0 0 0
1588 0 0 0
1589 0 0 0
1590 0 0 0
1591 0 0 0
1592 0 0 0
1593 0 0 0
1594 0 0 0
1595 0 0 0
1596 0 0 0
1597 0 0 0
1598 0 0 0
1599 0 0 0
1600 0 0 0
1601 0 0 0
1602 0 0 0
1603 0 0 0
1604 0 0 0
1605 0 0 0
1606 0 0 0
1607 0 0 0
1608 0 0 0
1609 0 0 0
1610 0 0 0
1611 0 0 0
1612 0 0 0
1613 0 0 0
1614 0 0 0
1615 0 0 0
1616 0 0 0
1617 0 0 0
1618 0 0 0
1619 0 0 0
1620 0 0 0
1621 0 0 0
1622 0 0 0
1623 0 0 0
1624 0 0 0
1625 0 0 0
1626 0 0 0
1627 0 0 0
1628 0 0 0
1629 0 0 0
1630 0 0 0
1631 0 0 0
1632 0 0 0
1633 0 0 0
1634 0 0 0
1635 0 0 0
1636 0 0 0
1637 0 0 0
1638 0 0 0
1639 0 0 0
1640 0 0 0
1641 0 0 0
1642 0 0 0
1643 0 0 0
1644 0 0 0
1645 0 0 0
1646 0 0 0
1647 0 0 0
1648 0 0 0
1649 0 0 0
1650 0 0 0
1651 0 0 0
1652 0 0 0
1653 0 0 0
1654 0 0 0
1655 0 0 0
1656 0 0 0
1657 0 0 0
1658 0 0 0
1659 0 0 0
1660 0 0 0
1661 0 0 0
1662 0 0 0
1663 0 0 0
1664 0 0 0
1665 0 0 0
1666 0 0 0
1667 0 0 0
1668 0 0 0
1669 0 0 0
1670 0 0 0
1671 0 0 0
1672 0 0 0
1673 0 0 0
1674 0 0 0
1675 0 0 0
1676 0 0 0
1677 0 0 0
1678 0 0 0
1679 0 0 0
1680 0 0 0
1681 0 0 0
1682 0 0 0
1683 0 0 0
1684 0 0 0
1685 0 0 0
1686 0 0 0
1687 0 0 0
1688 0 0 0
1689 0 0 0
1690 0 0 0
1691 0 0 0
1692 0 0 0
1693 0 0 0
1694 0 0 0
1695 0 0 0
1696 0 0 0
1697 0 0 0
1698 0 0 0
1699 0 0 0
1700 0 0 0
1701 0 0 0
1702 0 0 0
1703 0 0 0
1704 0 0 0
1705 0 0 0
1706 0 0 0
1707 0 0 0
1708 0 0 0
1709 0 0 0
1710 0 0 0
1711 0 0 0
1712 0 0 0
1713 0 0 0
1714 0 0 0
1715 0 0 0
1716 0 0 0
1717 0 0 0
1718 0 0 0
1719 0 0 0
1720 0 0 0
1721 0 0 0
1722 0 0 0
1723 0 0 0
1724 0 0 0
1725 0 0 0
1726 0 0 0
1727 0 0 0
1728 0 0 0
1729 0 0 0
1730 0 0 0
1731 0 0 0
1732 0 0 0
1733 0 0 0
1734 0 0 0
1735 0 0 0
1736 0 0 0
1737 0 0 0
1738 0 0 0
1739 0 0 0
1740 0 0 0
1741 0 0 0
1742 0 0 0
1743 0 0 0
1744 0 0 0
1745 0 0 0
1746 0 0 0
1747 0 0 0
1748 0 0 0
1749 0 0 0
1750 0 0 0
1751 0 0 0
1752 0 0 0
1753 0 0 0
1754 0 0 0
1755 0 0 0
1756 0 0 0
1757 0 0 0
1758 0 0 0
1759 0 0 0
1760 0 0 0
1761 0 0 0
1762 0 0 0
1763 0 0 0
1764 0 0 0
1765 0 0 0
1766 0 0 0
1767 0 0 0
1768 0 0 0
1769 0 0 0
1770 0 0 0
1771 0 0 0
1772 0 0 0
1773 0 0 0
1774 0 0 0
1775 0 0 0
1776 0 0 0
1777 0 0 0
1778 0 0 0
1779 0 0 0
1780 0 0 0
1781 0 0 0
1782 0 0 0
1783 0 0 0
1784 0 0 0
1785 0 0 0
1786 0 0 0
1787 0 0 0
1788 0 0 0
1789 0 0 0
1790 0 0 0
1791 0 0 0
1792 0 0 0
1793 0 0 0
1794 0 0 0
1795 0 0 0
1796 0 0 0
1797 0 0 0
1798 0 0 0
1799 0 0 0
1800 0 0 0
1801 0 0 0
1802 0 0 0
1803 0 0 0
1804 0 0 0
1805 0 0 0
1806 0 0 0
1807 0 0 0
1808 0 0 0
1809 0 0 0
1810 0 0 0
1811 0 0 0
1812 0 0 0
1813 0 0 0
1814 0 0 0
1815 0 0 0
1816 0 0 0
1817 0 0 0
1818 0 0 0
1819 0 0 0
1820 0 0 0
1821 0 0 0
1822 0 0 0
1823 0 0 0
1824 0 0 0
1825 0 0 0
1826 0 0 0
1827 0 0 0
1828 0 0 0
1829 0 0 0
1830 0 0 0
1831 0 0 0
1832 0 0 0
1833 0 0 0
1834 0 0 0
1835 0 0 0
1836 0 0 0
1837 0 0 0
1838 0 0 0
1839 0 0 0
1840 0 0 0
1841 0 0 0
1842 0 0 0
1843 0 0 0
1844 0 0 0
1845 0 0 0
1846 0 0 0
1847 0 0 0
1848 0 0 0
1849 0 0 0
1850 0 0 0
1851 0 0 0
1852 0 0 0
1853 0 0 0
1854 0 0 0
1855 0 0 0
1856 0 0 0
1857 0 0 0
1858 0 0 0
1859 0 0 0
1860 0 0 0
1861 0 0 0
1862 0 0 0
1863 0 0 0
1864 0 0 0
1865 0 0 0
1866 0 0 0
1867 0 0 0
1868 0 0 0
1869 0 0 0
1870 0 0 0
1871 0 0 0
1872 0 0 0
1873 0 0 0
1874 0 0 0
1875 0 0 0
1876 0 0 0
1877 0 0 0
1878 0 0 0
1879 0 0 0
1880 0 0 0
1881 0 0 0
1882 0 0 0
1883 0 0 0
1884 0 0 0
1885 0 0 0
1886 0 0 0
1887 0 0 0
1888 0 0 0
1889 0 0 0
1890 0 0 0
1891 0 0 0
1892 0 0 0
1893 0 0 0
1894 0 0 0
1895 0 0 0
1896 0 0 0
1897 0 0 0
1898 0 0 0
1899 0 0 0
1900 0 0 0
1901 0 0 0
1902 0 0 0
1903 0 0 0
1904 0 0 0
1905 0 0 0
1906 0 0 0
1907 0 0 0
1908 0 0 0
1909 0 0 0
1910 0 0 0
1911 0 0 0
1912 0 0 0
1913 0 0 0
1914 0 0 0
1915 0 0 0
1916 0 0 0
1917 0 0 0
1918 0 0 0
1919 0 0 0
1920 0 0 0
1921 0 0 0
1922 0 0 0
1923 0 0 0
1924 0 0 0
1925 0 0 0
1926 0 0 0
1927 0 0 0
1928 0 0 0
1929 0 0 0
1930 0 0 0
1931 0 0 0
1932 0 0 0
1933 0 0 0
1934 0 0 0
1935 0 0 0
1936 0 0 0
1937 0 0 0
1938 0 0 0
1939 0 0 0
1940 0 0 0
1941 0 0 0
1942 0 0 0
1943 0 0 0
1944 0 0 0
1945 0 0 0
1946 0 0 0
1947 0 0 0
1948 0 0 0
1949 0 0 0
1950 0 0 0
1951 0 0 0
1952 0 0 0
1953 0 0 0
1954 0 0 0
1955 0 0 0
1956 0 0 0
1957 0 0 0
1958 0 0 0
1959 0 0 0
1960 0 0 0
1961 0 0 0
1962 0 0 0
1963 0 0 0
1964 0 0 0
1965 0 0 0
1966 0 0 0
1967 0 0 0
1968 0 0 0
1969 0 0 0
1970 0 0 0
1971 0 0 0
1972 0 0 0
1973 0 0 0
1974 0 0 0
1975 0 0 0
1976 0 0 0
1977 0 0 0
1978 0 0 0
1979 0 0 0
1980 0 0 0
1981 0 0 0
1982 0 0 0
1983 0 0 0
1984 0 0 0
1985 0 0 0
1986 0 0 0
1987 0 0 0
1988 0 0 0
1989 0 0 0
1990 0 0 0
1991 0 0 0
1992 0 0 0
1993 0 0 0
1994 0 0 0
1995 0 0 0
1996 0 0 0
1997 0 0 0
1998 0 0 0
1999 0 0 0
2000 0 0 0
2001 0 0 0
2002 0 0 0
2003 0 0 0
2004 0 0 0
2005 0 0 0
2006 0 0 0
2007 0 0 0
2008 0 0 0
2009 0 0 0
2010 0 0 0
2011 0 0 0
2012 0 0 0
2013 0 0 0
2014 0 0 0
2015 0 0 0
2016 0 0 0
2017 0 0 0
2018 0 0 0
2019 0 0 0
2020 0 0 0
2021 0 0 0
2022 0 0 0
2023 0 0 0
2024 0 0 0
2025 0 0 0
2026 0 0 0
2027 0 0 0
2028 0 0 0
2029 0 0 0
2030 0 0 0
2031 0 0 0
2032 0 0 0
2033 0 0 0
2034 0 0 0
2035 0 0 0
2036 0 0 0
2037 0 0 0
2038 0 0 0
2039 0 0 0
2040 0 0 0
2041 0 0 0
2042 0 0 0
2043 0 0 0
2044 0 0 0
2045 0 0 0
2046 0 0 0
2047 0 0 0
2048 0 0 0
2049 0 0 0
2050 0 0 0
2051 0 0 0
2052 0 0 0
2053 0 0 0
2054 0 0 0
2055 0 0 0
2056 0 0 0
2057 0 0 0
2058 0 0 0
2059 0 0 0
2060 0 0 0
2061 0 0 0
2062 0 0 0
2063 0 0 0
2064 0 0 0
2065 0 0 0
2066 0 0 0
2067 0 0 0
2068 0 0 0
2069 0 0 0
2070 0 0 0
2071 0 0 0
2072 0 0 0
2073 0 0 0
2074 0 0 0
2075 0 0 0
2076 0 0 0
2077 0 0 0
2078 0 0 0
2079 0 0 0
2080 0 0 0
2081 0 0 0
2082 0 0 0
2083 0 0 0
2084 0 0 0
2085 0 0 0
2086 0 0 0
2087 0 0 0
2088 0 0 0
2089 0 0 0
2090 0 0 0
2091 0 0 0
2092 0 0 0
2093 0 0 0
2094 0 0 0
2095 0 0 0
2096 0 0 0
2097 0 0 0
2098 0 0 0
2099 0 0 0
2100 0 0 0
2101 0 0 0
2102 0 0 0
2103 0 0 0
2104 0 0 0
2105 0 0 0
2106 0 0 0
2107 0 0 0
2108 0 0 0
2109 0 0 0
2110 0 0 0
2111 0 0 0
2112 0 0 0
2113 0 0 0
2114 0 0 0
2115 0 0 0
2116 0 0 0
2117 0 0 0
2118 0 0 0
2119 0 0 0
2120 0 0 0
2121 0 0 0
2122 0 0 0
2123 0 0 0
2124 0 0 0
2125 0 0 0
2126 0 0 0
2127 0 0 0
2128 0 0 0
2129 0 0 0
2130 0 0 0
2131 0 0 0
2132 0 0 0
2133 0 0 0
2134 0 0 0
2135 0 0 0
2136 0 0 0
2137 0 0 0
2138 0 0 0
2139 0 0 0
2140 0 0 0
2141 0 0 0
2142 0 0 0
2143 0 0 0
2144 0 0 0
2145 0 0 0
2146 0 0 0
2147 0 0 0
2148 0 0 0
2149 0 0 0
2150 0 0 0
2151 0 0 0
2152 0 0 0
2153 0 0 0
2154 0 0 0
2155 0 0 0
2156 0 0 0
2157 0 0 0
2158 0 0 0
2159 0 0 0
2160 0 0 0
2161 0 0 0
2162 0 0 0
2163 0 0 0
2164 0 0 0
2165 0 0 0
2166 0 0 0
2167 0 0 0
2168 0 0 0
2169 0 0 0
2170 0 0 0
2171 0 0 0
2172 0 0 0
2173 0 0 0
2174 0 0 0
2175 0 0 0
2176 0 0 0
2177 0 0 0
2178 0 0 0
2179 0 0 0
2180 0 0 0
2181 0 0 0
2182 0 0 0
2183 0 0 0
2184 0 0 0
2185 0 0 0
2186 0 0 0
2187 0 0 0
2188 0 0 0
2189 0 0 0
2190 0 0 0
2191 0 0 0
2192 0 0 0
2193 0 0 0
2194 0 0 0
2195 0 0 0
2196 0 0 0
2197 0 0 0
2198 0 0 0
2199 0 0 0
2200 0 0 0
2201 0 0 0
2202 0 0 0
2203 0 0 0
2204 0 0 0
2205 0 0 0
2206 0 0 0
2207 0 0 0
2208 0 0 0
2209 0 0 0
2210 0 0 0
2211 0 0 0
2212 0 0 0
2213 0 0 0
2214 0 0 0
2215 0 0 0
2216 0 0 0
2217 0 0 0
2218 0 0 0
2219 0 0 0
2220 0 0 0
2221 0 0 0
2222 0 0 0
2223 0 0 0
2224 0 0 0
2225 0 0 0
2226 0 0 0
2227 0 0 0
2228 0 0 0
2229 0 0 0
2230 0 0 0
2231 0 0 0
2232 0 0 0
2233 0 0 0
2234 0 0 0
2235 0 0 0
2236 0 0 0
2237 0 0 0
2238 0 0 0
2239 0 0 0
2240 0 0 0
2241 0 0 0
2242 0 0 0
2243 0 0 0
2244 0 0 0
2245 0 0 0
2246 0 0 0
2247 0 0 0
2248 0 0 0
2249 0 0 0
2250 0 0 0
2251 0 0 0
2252 0 0 0
2253 0 0 0
2254 0 0 0
2255 0 0 0
2256 0 0 0
2257 0 0 0
2258 0 0 0
2259 0 0 0
2260 0 0 0
2261 0 0 0
2262 0 0 0
2263 0 0 0
2264 0 0 0
2265 0 0 0
2266 0 0 0
2267 0 0 0
2268 0 0 0
2269 0 0 0
2270 0 0 0
2271 0 0 0
2272 0 0 0
2273 0 0 0
2274 0 0 0
2275 0 0 0
2276 0 0 0
2277 0 0 0
2278 0 0 0
2279 0 0 0
2280 0 0 0
2281 0 0 0
2282 0 0 0
2283 0 0 0
2284 0 0 0
2285 0 0 0
2286 0 0 0
2287 0 0 0
2288 0 0 0
2289 0 0 0
2290 0 0 0
2291 0 0 0
2292 0 0 0
2293 0 0 0
2294 0 0 0
2295 0 0 0
2296 0 0 0
2297 0 0 0
2298 0 0 0
2299 0 0 0
2300 0 0 0
2301 0 0 0
2302 0 0 0
2303 0 0 0
2304 0 0 0
2305 0 0 0
2306 0 0 0
2307 0 0 0
2308 0 0 0
2309 0 0 0
2310 0 0 0
2311 0 0 0
2312 0 0 0
2313 0 0 0
2314 0 0 0
2315 0 0 0
2316 0 0 0
2317 0 0 0
2318 0 0 0
2319 0 0 0
2320 0 0 0
2321 0 0 0
2322 0 0 0
2323 0 0 0
2324 0 0 0
2325 0 0 0
2326 0 0 0
2327 0 0 0
2328 0 0 0
2329 0 0 0
2330 0 0 0
2331 0 0 0
2332 0 0 0
2333 0 0 0
2334 0 0 0
2335 0 0 0
2336 0 0 0
2337 0 0 0
2338 0 0 0
2339 0 0 0
2340 0 0 0
2341 0 0 0
2342 0 0 0
2343 0 0 0
2344 0 0 0
2345 0 0 0
2346 0 0 0
2347 0 0 0
2348 0 0 0
2349 0 0 0
2350 0 0 0
2351 0 0 0
2352 0 0 0
2353 0 0 0
2354 0 0 0
2355 0 0 0
2356 0 0 0
2357 0 0 0
2358 0 0 0
2359 0 0 0
2360 0 0 0
2361 0 0 0
2362 0 0 0
2363 0 0 0
2364 0 0 0
2365 0 0 0
2366 0 0 0
2367 0 0 0
2368 0 0 0
2369 0 0 0
2370 0 0 0
2371 0 0 0
2372 0 0 0
2373 0 0 0
2374 0 0 0
2375 0 0 0
2376 0 0 0
2377 0 0 0
2378 0 0 0
2379 0 0 0
2380 0 0 0
2381 0 0 0
2382 0 0 0
2383 0 0 0
2384 0 0 0
2385 0 0 0
2386 0 0 0
2387 0 0 0
2388 0 0 0
2389 0 0 0
2390 0 0 0
2391 0 0 0
2392 0 0 0
2393 0 0 0
2394 0 0 0
2395 0 0 0
2396 0 0 0
2397 0 0 0
2398 0 0 0
2399 0 0 0
2400 0 0 0
2401 0 0 0
2402 0 0 0
2403 0 0 0
2404 0 0 0
2405 0 0 0
2406 0 0 0
2407 0 0 0
2408 0 0 0
2409 0 0 0
2410 0 0 0
2411 0 0 0
2412 0 0 0
2413 0 0 0
2414 0 0 0
2415 0 0 0
2416 0 0 0
2417 0 0 0
2418 0 0 0
2419 0 0 0
2420 0 0 0
2421 0 0 0
2422 0 0 0
2423 0 0 0
2424 0 0 0
2425 0 0 0
2426 0 0 0
2427 0 0 0
2428 0 0 0
2429 0 0 0
2430 0 0 0
2431 0 0 0
2432 0 0 0
2433 0 0 0
2434 0 0 0
2435 0 0 0
2436 0 0 0
2437 0 0 0
2438 0 0 0
2439 0 0 0
2440 0 0 0
2441 0 0 0
2442 0 0 0
2443 0 0 0
2444 0 0 0
2445 0 0 0
2446 0 0 0
2447 0 0 0
2448 0 0 0
2449 0 0 0
2450 0 0 0
2451 0 0 0
2452 0 0 0
2453 0 0 0
2454 0 0 0
2455 0 0 0
2456 0 0 0
2457 0 0 0
2458 0 0 0
2459 0 0 0
2460 0 0 0
2461 0 0 0
2462 0 0 0
2463 0 0 0
2464 0 0 0
2465 0 0 0
2466 0 0 0
2467 0 0 0
2468 0 0 0
2469 0 0 0
2470 0 0 0
2471 0 0 0
2472 0 0 0
2473 0 0 0
2474 0 0 0
2475 0 0 0
2476 0 0 0
2477 0 0 0
2478 0 0 0
2479 0 0 0
2480 0 0 0
2481 0 0 0
2482 0 0 0
2483 0 0 0
2484 0 0 0
2485 0 0 0
2486 0 0 0
2487 0 0 0
2488 0 0 0
2489 0 0 0
2490 0 0 0
2491 0 0 0
2492 0 0 0
2493 0 0 0
2494 0 0 0
2495 0 0 0
2496 0 0 0
2497 0 0 0
2498 0 0 0
2499 0 0 0
2500 0 0 0
2501 0 0 0
2502 0 0 0
2503 0 0 0
2504 0 0 0
2505 0 0 0
2506 0 0 0
2507 0 0 0
2508 0 0 0
2509 0 0 0
2510 0 0 0
2511 0 0 0
2512 0 0 0
2513 0 0 0
2514 0 0 0
2515 0 0 0
2516 0 0 0
2517 0 0 0
2518 0 0 0
2519 0 0 0
2520 0 0 0
2521 0 0 0
2522 0 0 0
2523 0 0 0
2524 0 0 0
2525 0 0 0
2526 0 0 0
2527 0 0 0
2528 0 0 0
2529 0 0 0
2530 0 0 0
2531 0 0 0
2532 0 0 0
2533 0 0 0
2534 0 0 0
2535 0 0 0
2536 0 0 0
2537 0 0 0
2538 0 0 0
2539 0 0 0
2540 0 0 0
2541 0 0 0
2542 0 0 0
2543 0 0 0
2544 0 0 0
2545 0 0 0
2546 0 0 0
2547 0 0 0
2548 0 0 0
2549 0 0 0
2550 0 0 0
2551 0 0 0
2552 0 0 0
2553 0 0 0
2554 0 0 0
2555 0 0 0
2556 0 0 0
2557 0 0 0
2558 0 0 0
2559 0 0 0
2560 0 0 0
2561 0 0 0
2562 0 0 0
2563 0 0 0
2564 0 0 0
2565 0 0 0
2566 0 0 0
2567 0 0 0
2568 0 0 0
2569 0 0 0
2570 0 0 0
2571 0 0 0
2572 0 0 0
2573 0 0 0
2574 0 0 0
2575 0 0 0
2576 0 0 0
2577 0 0 0
2578 0 0 0
2579 0 0 0
2580 0 0 0
2581 0 0 0
2582 0 0 0
2583 0 0 0
2584 0 0 0
2585 0 0 0
2586 0 0 0
2587 0 0 0
2588 0 0 0
2589 0 0 0
2590 0 0 0
2591 0 0 0
2592 0 0 0
2593 0 0 0
2594 0 0 0
2595 0 0 0
2596 0 0 0
2597 0 0 0
2598 0 0 0
2599 0 0 0
2600 0 0 0
2601 0 0 0
2602 0 0 0
2603 0 0 0
2604 0 0 0
2605 0 0 0
2606 0 0 0
2607 0 0 0
2608 0 0 0
2609 0 0 0
2610 0 0 0
2611 0 0 0
2612 0 0 0
2613 0 0 0
2614 0 0 0
2615 0 0 0
2616 0 0 0
2617 0 0 0
2618 0 0 0
2619 0 0 0
2620 0 0 0
2621 0 0 0
2622 0 0 0
2623 0 0 0
2624 0 0 0
2625 0 0 0
2626 0 0 0
2627 0 0 0
2628 0 0 0
2629 0 0 0
2630 0 0 0
2631 0 0 0
2632 0 0 0
2633 0 0 0
2634 0 0 0
2635 0 0 0
2636 0 0 0
2637 0 0 0
2638 0 0 0
2639 0 0 0
2640 0 0 0
2641 0 0 0
2642 0 0 0
2643 0 0 0
2644 0 0 0
2645 0 0 0
2646 0 0 0
2647 0 0 0
2648 0 0 0
2649 0 0 0
2650 0 0 0
2651 0 0 0
2652 0 0 0
2653 0 0 0
2654 0 0 0
2655 0 0 0
2656 0 0 0
2657 0 0 0
2658 0 0 0
2659 0 0 0
2660 0 0 0
2661 0 0 0
2662 0 0 0
2663 0 0 0
2664 0 0 0
2665 0 0 0
2666 0 0 0
2667 0 0 0
2668 0 0 0
2669 0 0 0
2670 0 0 0
2671 0 0 0
2672 0 0 0
2673 0 0 0
2674 0 0 0
2675 0 0 0
2676 0 0 0
2677 0 0 0
2678 0 0 0
2679 0 0 0
2680 0 0 0
2681 0 0 0
2682 0 0 0
2683 0 0 0
2684 0 0 0
2685 0 0 0
2686 0 0 0
2687 0 0 0
2688 0 0 0
2689 0 0 0
2690 0 0 0
2691 0 0 0
2692 0 0 0
2693 0 0 0
2694 0 0 0
2695 0 0 0
2696 0 0 0
2697 0 0 0
2698 0 0 0
2699 0 0 0
2700 0 0 0
2701 0 0 0
2702 0 0 0
2703 0 0 0
2704 0 0 0
2705 0 0 0
2706 0 0 0
2707 0 0 0
2708 0 0 0
2709 0 0 0
2710 0 0 0
2711 0 0 0
2712 0 0 0
2713 0 0 0
2714 0 0 0
2715 0 0 0
2716 0 0 0
2717 0 0 0
2718 0 0 0
2719 0 0 0
2720 0 0 0
2721 0 0 0
2722 0 0 0
2723 0 0 0
2724 0 0 0
2725 0 0 0
2726 0 0 0
2727 0 0 0
2728 0 0 0
2729 0 0 0
2730 0 0 0
2731 0 0 0
2732 0 0 0
2733 0 0 0
2734 0 0 0
2735 0 0 0
2736 0 0 0
2737 0 0 0
2738 0 0 0
2739 0 0 0
2740 0 0 0
2741 0 0 0
2742 0 0 0
2743 0 0 0
2744 0 0 0
2745 0 0 0
2746 0 0 0
2747 0 0 0
2748 0 0 0
2749 0 0 0
2750 0 0 0
2751 0 0 0
2752 0 0 0
2753 0 0 0
2754 0 0 0
2755 0 0 0
2756 0 0 0
2757 0 0 0
2758 0 0 0
2759 0 0 0
2760 0 0 0
2761 0 0 0
2762 0 0 0
2763 0 0 0
2764 0 0 0
2765 0 0 0
2766 0 0 0
2767 0 0 0
2768 0 0 0
2769 0 0 0
2770 0 0 0
2771 0 0 0
2772 0 0 0
2773 0 0 0
2774 0 0 0
2775 0 0 0
2776 0 0 0
2777 0 0 0
2778 0 0 0
2779 0 0 0
2780 0 0 0
2781 0 0 0
2782 0 0 0
2783 0 0 0
2784 0 0 0
2785 0 0 0
2786 0 0 0
2787 0 0 0
2788 0 0 0
2789 0 0 0
2790 0 0 0
2791 0 0 0
2792 0 0 0
2793 0 0 0
2794 0 0 0
2795 0 0 0
2796 0 0 0
2797 0 0 0
2798 0 0 0
2799 0 0 0
2800 0 0 0
2801 0 0 0
2802 0 0 0
2803 0 0 0
2804 0 0 0
2805 0 0 0
2806 0 0 0
2807 0 0 0
2808 0 0 0
2809 0 0 0
2810 0 0 0
2811 0 0 0
2812 0 0 0
2813 0 0 0
2814 0 0 0
2815 0 0 0
2816 0 0 0
2817 0 0 0
2818 0 0 0
2819 0 0 0
2820 0 0 0
2821 0 0 0
2822 0 0 0
2823 0 0 0
2824 0 0 0
2825 0 0 0
2826 0 0 0
2827 0 0 0
2828 0 0 0
2829 0 0 0
2830 0 0 0
2831 0 0 0
2832 0 0 0
2833 0 0 0
2834 0 0 0
2835 0 0 0
2836 0 0 0
2837 0 0 0
2838 0 0 0
2839 0 0 0
2840 0 0 0
2841 0 0 0
2842 0 0 0
2843 0 0 0
2844 0 0 0
2845 0 0 0
2846 0 0 0
2847 0 0 0
2848 0 0 0
2849 0 0 0
2850 0 0 0
2851 0 0 0
2852 0 0 0
2853 0 0 0
2854 0 0 0
2855 0 0 0
2856 0 0 0
2857 0 0 0
2858 0 0 0
2859 0 0 0
2860 0 0 0
2861 0 0 0
2862 0 0 0
2863 0 0 0
2864 0 0 0
2865 0 0 0
2866 0 0 0
2867 0 0 0
2868 0 0 0
2869 0 0 0
2870 0 0 0
2871 0 0 0
2872 0 0 0
2873 0 0 0
2874 0 0 0
2875 0 0 0
2876 0 0 0
2877 0 0 0
2878 0 0 0
2879 0 0 0
2880 0 0 0
2881 0 0 0
2882 0 0 0
2883 0 0 0
2884 0 0 0
2885 0 0 0
2886 0 0 0
2887 0 0 0
2888 0 0 0
2889 0 0 0
2890 0 0 0
2891 0 0 0
2892 0 0 0
2893 0 0 0
2894 0 0 0
2895 0 0 0
2896 0 0 0
2897 0 0 0
2898 0 0 0
2899 0 0 0
2900 0 0 0
2901 0 0 0
2902 0 0 0
2903 0 0 0
2904 0 0 0
2905 0 0 0
2906 0 0 0
2907 0 0 0
2908 0 0 0
2909 0 0 0
2910 0 0 0
2911 0 0 0
2912 0 0 0
2913 0 0 0
2914 0 0 0
2915 0 0 0
2916 0 0 0
2917 0 0 0
2918 0 0 0
2919 0 0 0
2920 0 0 0
2921 0 0 0
2922 0 0 0
2923 0 0 0
2924 0 0 0
2925 0 0 0
2926 0 0 0
2927 0 0 0
2928 0 0 0
2929 0 0 0
2930 0 0 0
2931 0 0 0
2932 0 0 0
2933 0 0 0
2934 0 0 0
2935 0 0 0
2936 0 0 0
2937 0 0 0
2938 0 0 0
2939 0 0 0
2940 0 0 0
2941 0 0 0
2942 0 0 0
2943 0 0 0
2944 0 0 0
2945 0 0 0
2946 0 0 0
2947 0 0 0
2948 0 0 0
2949 0 0 0
2950 0 0 0
2951 0 0 0
2952 0 0 0
2953 0 0 0
2954 0 0 0
2955 0 0 0
2956 0 0 0
2957 0 0 0
2958 0 0 0
2959 0 0 0
2960 0 0 0
2961 0 0 0
2962 0 0 0
2963 0 0 0
2964 0 0 0
2965 0 0 0
2966 0 0 0
2967 0 0 0
2968 0 0 0
2969 0 0 0
2970 0 0 0
2971 0 0 0
2972 0 0 0
2973 0 0 0
2974 0 0 0
2975 0 0 0
2976 0 0 0
2977 0 0 0
2978 0 0 0
2979 0 0 0
2980 0 0 0
2981 0 0 0
2982 0 0 0
2983 0 0 0
2984 0 0 0
2985 0 0 0
2986 0 0 0
2987 0 0 0
2988 0 0 0
2989 0 0 0
2990 0 0 0
2991 0 0 0
2992 0 0 0
2993 0 0 0
2994 0 0 0
2995 0 0 0
2996 0 0 0
2997 0 0 0
2998 0 0 0
2999 0 0 0
3000 0 0 0
3001 0 0 0
3002 0 0 0
3003 0 0 0
3004 0 0 0
3005 0 0 0
3006 0 0 0
3007 0 0 0
3008 0 0 0
3009 0 0 0
3010 0 0 0
3011 0 0 0
3012 0 0 0
3013 0 0 0
3014 0 0 0
3015 0 0 0
3016 0 0 0
3017 0 0 0
3018 0 0 0
3019 0 0 0
3020 0 0 0
3021 0 0 0
3022 0 0 0
3023 0 0 0
3024 0 0 0
3025 0 0 0
3026 0 0 0
3027 0 0 0
3028 0 0 0
3029 0 0 0
3030 0 0 0
3031 0 0 0
3032 0 0 0
3033 0 0 0
3034 0 0 0
3035 0 0 0
3036 0 0 0
3037 0 0 0
3038 0 0 0
3039 0 0 0
3040 0 0 0
3041 0 0 0
3042 0 0 0
3043 0 0 0
3044 0 0 0
3045 0 0 0
3046 0 0 0
3047 0 0 0
3048 0 0 0
3049 0 0 0
3050 0 0 0
3051 0 0 0
3052 0 0 0
3053 0 0 0
3054 0 0 0
3055 0 0 0
3056 0 0 0
3057 0 0 0
3058 0 0 0
3059 0 0 0
3060 0 0 0
3061 0 0 0
3062 0 0 0
3063 0 0 0
3064 0 0 0
3065 0 0 0
3066 0 0 0
3067 0 0 0
3068 0 0 0
3069 0 0 0
3070 0 0 0
3071 0 0 0
3072 0 0 0
3073 0 0 0
3074 0 0 0
3075 0 0 0
3076 0 0 0
3077 0 0 0
3078 0 0 0
3079 0 0 0
3080 0 0 0
3081 0 0 0
3082 0 0 0
3083 0 0 0
3084 0 0 0
3085 0 0 0
3086 0 0 0
3087 0 0 0
3088 0 0 0
3089 0 0 0
3090 0 0 0
3091 0 0 0
3092 0 0 0
3093 0 0 0
3094 0 0 0
3095 0 0 0
3096 0 0 0
3097 0 0 0
3098 0 0 0
3099 0 0 0
3100 0 0 0
3101 0 0 0
3102 0 0 0
3103 0 0 0
3104 0 0 0
3105 0 0 0
3106 0 0 0
3107 0 0 0
3108 0 0 0
3109 0 0 0
3110 0 0 0
3111 0 0 0
3112 0 0 0
3113 0 0 0
3114 0 0 0
3115 0 0 0
3116 0 0 0
3117 0 0 0
3118 0 0 0
3119 0 0 0
3120 0 0 0
3121 0 0 0
3122 0 0 0
3123 0 0 0
3124 0 0 0
3125 0 0 0
3126 0 0 0
3127 0 0 0
3128 0 0 0
3129 0 0 0
3130 0 0 0
3131 0 0 0
3132 0 0 0
3133 0 0 0
3134 0 0 0
3135 0 0 0
3136 0 0 0
3137 0 0 0
3138 0 0 0
3139 0 0 0
3140 0 0 0
3141 0 0 0
3142 0 0 0
3143 0 0 0
3144 0 0 0
3145 0 0 0
3146 0 0 0
3147 0 0 0
3148 0 0 0
3149 0 0 0
3150 0 0 0
3151 0 0 0
3152 0 0 0
3153 0 0 0
3154 0 0 0
3155 0 0 0
3156 0 0 0
3157 0 0 0
3158 0 0 0
3159 0 0 0
3160 0 0 0
3161 0 0 0
3162 0 0 0
3163 0 0 0
3164 0 0 0
3165 0 0 0
3166 0 0 0
3167 0 0 0
3168 0 0 0
3169 0 0 0
3170 0 0 0
3171 0 0 0
3172 0 0 0
3173 0 0 0
3174 0 0 0
3175 0 0 0
3176 0 0 0
3177 0 0 0
3178 0 0 0
3179 0 0 0
3180 0 0 0
3181 0 0 0
3182 0 0 0
3183 0 0 0
3184 0 0 0
3185 0 0 0
3186 0 0 0
3187 0 0 0
3188 0 0 0
3189 0 0 0
3190 0 0 0
3191 0 0 0
3192 0 0 0
3193 0 0 0
3194 0 0 0
3195 0 0 0
3196 0 0 0
3197 0 0 0
3198 0 0 0
3199 0 0 0
3200 0 0 0
3201 0 0 0
3202 0 0 0
3203 0 0 0
3204 0 0 0
3205 0 0 0
3206 0 0 0
3207 0 0 0
3208 0 0 0
3209 0 0 0
3210 0 0 0
3211 0 0 0
3212 0 0 0
3213 0 0 0
3214 0 0 0
3215 0 0 0
3216 0 0 0
3217 0 0 0
3218 0 0 0
3219 0 0 0
3220 0 0 0
3221 0 0 0
3222 0 0 0
3223 0 0 0
3224 0 0 0
3225 0 0 0
3226 0 0 0
3227 0 0 0
3228 0 0 0
3229 0 0 0
3230 0 0 0
3231 0 0 0
3232 0 0 0
3233 0 0 0
3234 0 0 0
3235 0 0 0
3236 0 0 0
3237 0 0 0
3238 0 0 0
3239 0 0 0
3240 0 0 0
3241 0 0 0
3242 0 0 0
3243 0 0 0
3244 0 0 0
3245 0 0 0
3246 0 0 0
3247 0 0 0
3248 0 0 0
3249 0 0 0
3250 0 0 0
3251 0 0 0
3252 0 0 0
3253 0 0 0
3254 0 0 0
3255 0 0 0
3256 0 0 0
3257 0 0 0
3258 0 0 0
3259 0 0 0
3260 0 0 0
3261 0 0 0
3262 0 0 0
3263 0 0 0
3264 0 0 0
3265 0 0 0
3266 0 0 0
3267 0 0 0
3268 0 0 0
3269 0 0 0
3270 0 0 0
3271 0 0 0
3272 0 0 0
3273 0 0 0
3274 0 0 0
3275 0 0 0
3276 0 0 0
3277 0 0 0
3278 0 0 0
3279 0 0 0
3280 0 0 0
3281 0 0 0
3282 0 0 0
3283 0 0 0
3284 0 0 0
3285 0 0 0
3286 0 0 0
3287 0 0 0
3288 0 0 0
3289 0 0 0
3290 0 0 0
3291 0 0 0
3292 0 0 0
3293 0 0 0
3294 0 0 0
3295 0 0 0
3296 0 0 0
3297 0 0 0
3298 0 0 0
3299 0 0 0
3300 0 0 0
3301 0 0 0
3302 0 0 0
3303 0 0 0
3304 0 0 0
3305 0 0 0
3306 0 0 0
3307 0 0 0
3308 0 0 0
3309 0 0 0
3310 0 0 0
3311 0 0 0
3312 0 0 0
3313 0 0 0
3314 0 0 0
3315 0 0 0
3316 0 0 0
3317 0 0 0
3318 0 0 0
3319 0 0 0
3320 0 0 0
3321 0 0 0
3322 0 0 0
3323 0 0 0
3324 0 0 0
3325 0 0 0
3326 0 0 0
3327 0 0 0
3328 0 0 0
3329 0 0 0
3330 0 0 0
3331 0 0 0
3332 0 0 0
3333 0 0 0
3334 0 0 0
3335 0 0 0
3336 0 0 0
3337 0 0 0
3338 0 0 0
3339 0 0 0
3340 0 0 0
3341 0 0 0
3342 0 0 0
3343 0 0 0
3344 0 0 0
3345 0 0 0
3346 0 0 0
3347 0 0 0
3348 0 0 0
3349 0 0 0
3350 0 0 0
3351 0 0 0
3352 0 0 0
3353 0 0 0
3354 0 0 0
3355 0 0 0
3356 0 0 0
3357 0 0 0
3358 0 0 0
3359 0 0 0
3360 0 0 0
3361 0 0 0
3362 0 0 0
3363 0 0 0
3364 0 0 0
3365 0 0 0
3366 0 0 0
3367 0 0 0
3368 0 0 0
3369 0 0 0
3370 0 0 0
3371 0 0 0
3372 0 0 0
3373 0 0 0
3374 0 0 0
3375 0 0 0
3376 0 0 0
3377 0 0 0
3378 0 0 0
3379 0 0 0
3380 0 0 0
3381 0 0 0
3382 0 0 0
3383 0 0 0
3384 0 0 0
3385 0 0 0
3386 0 0 0
3387 0 0 0
3388 0 0 0
3389 0 0 0
3390 0 0 0
3391 0 0 0
3392 0 0 0
3393 0 0 0
3394 0 0 0
3395 0 0 0
3396 0 0 0
3397 0 0 0
3398 0 0 0
3399 0 0 0
3400 0 0 0
3401 0 0 0
3402 0 0 0
3403 0 0 0
3404 0 0 0
3405 0 0 0
3406 0 0 0
3407 0 0 0
3408 0 0 0
3409 0 0 0
3410 0 0 0
3411 0 0 0
3412 0 0 0
3413 0 0 0
3414 0 0 0
3415 0 0 0
3416 0 0 0
3417 0 0 0
3418 0 0 0
3419 0 0 0
3420 0 0 0

Bonds

1 1 1 2
2 1 2 3
3 1 3 4
4 1 4 5
5 1 5 6
6 1 6 7
7 1 7 8
8 1 8 9
9 1 9 10
10 1 10 11
11 1 11 12
12 1 13 14
13 1 14 15
14 1 15 16
15 1 16 17
16 1 17 18
17 1 18 19
18 1 19 20
19 1 20 21
20 1 21 22
21 1 22 23
22 1 23 24
23 1 25 26
24 1 26 27
25 1 27 28
26 1 28 29
27 1 29 30
28 1 30 31
29 1 31 32
30 1 32 33
31 1 33 34
32 1 34 35
33 1 35 36
34 1 37 38
35 1 38 39
36 1 39 40
37 1 40 41
38 1 41 42
39 1 42 43
40 1 43 44
41 1 44 45
42 1 45 46
43 1 46 47
44 1 47 48
45 1 49 50
46 1 50 51
47 1 51 52
48 1 52 53
49 1 53 54
50 1 54 55
51 1 55 56
52 1 56 57
53 1 57 58
54 1 58 59
55 1 59 60
56 1 61 62
57 1 62 63
58 1 63 64
59 1 64 65
60 1 65 66
61 1 66 67
62 1 67 68
63 1 68 69
64 1 69 70
65 1 70 71
66 1 71 72
67 1 73 74
68 1 74 75
69 1 75 76
70 1 76 77
71 1 77 78
72 1 78 79
73 1 79 80
74 1 80 81
75 1 81 82
76 1 82 83
77 1 83 84
78 1 85 86
79 1 86 87
80 1 87 88
81 1 88 89
82 1 89 90
83 1 90 91
84 1 91 92
85 1 92 93
86 1 93 94
87 1 94 95
88 1 95 96
89 1 97 98
90 1 98 99
91 1 99 100
92 1 100 101
93 1 101 102
94 1 102 103
95 1 103 104
96 1 104 105
97 1 105 106
98 1 106 107
99 1 107 108
100 1 109 110
101 1 110 111
102 1 111 112
103 1 112 113
104 1 113 114
105 1 114 115
106 1 115 116
107 1 116 117
108 1 117 118
109 1 118 119
110 1 119 120
111 1 121 122
112 1 122 123
113 1 123 124
114 1 124 125
115 1 125 126
116 1 126 127
117 1 127 128
118 1 128 129
119 1 129 130
120 1 130 131
121 1 131 132
122 1 133 134
123 1 134 135
124 1 135 136
125 1 136 137
126 1 137 138
127 1 138 139
128 1 139 140
129 1 140 141
130 1 141 142
131 1 142 143
132 1 143 144
133 1 145 146
134 1 146 147
135 1 147 148
136 1 148 149
137 1 149 150
138 1 150 151
139 1 151 152
140 1 152 153
141 1 153 154
142 1 154 155
143 1 155 156
144 1 157 158
145 1 158 159
146 1 159 160
147 1 160 161
148 1 161 162
149 1 162 163
150 1 163 164
151 1 164 165
152 1 165 166
153 1 166 167
154 1 167 168
155 1 169 170
156 1 170 171
157 1 171 172
158 1 172 173
159 1 173 174
160 1 174 175
161 1 175 176
162 1 176 177
163 1 177 178
164 1 178 179
165 1 179 180
166 1 181 182
167 1 182 183
168 1 183 184
169 1 184 185
170 1 185 186
171 1 186 187
172 1 187 188
173 1 188 189
174 1 189 190
175 1 190 191
176 1 191 192
177 1 193 194
178 1 194 195
179 1 195 196
180 1 196 197
181 1 197 198
182 1 198 199
183 1 199 200
184 1 200 201
185 1 201 202
186 1 202 203
187 1 203 204
188 1 205 206
189 1 206 207
190 1 207 208
191 1 208 209
192 1 209 210
193 1 210 211
194 1 211 212
195 1 212 213
196 1 213 214
197 1 214 215
198 1 215 216
199 1 217 218
200 1 218 219
201 1 219 220
202 1 220 221
203 1 221 222
204 1 222 223
205 1 223 224
206 1 224 225
207 1 225 226
208 1 226 227
209 1 227 228
210 1 229 230
211 1 230 231
212 1 231 232
213 1 232 233
214 1 233 234
215 1 234 235
216 1 235 236
217 1 236 237
218 1 237 238
219 1 238 239
220 1 239 240
221 1 241 242
222 1 242 243
223 1 243 244
224 1 244 245
225 1 245 246
226 1 246 247
227 1 247 248
228 1 248 249
229 1 249 250
230 1 250 251
231 1 251 252
232 1 253 254
233 1 254 255
234 1 255 256
235 1 256 257
236 1 257 258
237 1 258 259
238 1 259 260
239 1 260 261
240 1 261 262
241 1 262 263
242 1 263 264
243 1 265 266
244 1 266 267
245 1 267 268
246 1 268 269
247 1 269 270
248 1 270 271
249 1 271 272
250 1 272 273
251 1 273 274
252 1 274 275
253 1 275 276
254 1 277 278
255 1 278 279
256 1 279 280
257 1 280 281
258 1 281 282
259 1 282 283
260 1 283 284
261 1 284 285
262 1 285 286
263 1 286 287
264 1 287 288
265 1 289 290
266 1 290 291
267 1 291 292
268 1 292 293
269 1 293 294
270 1 294 295
271 1 295 296
272 1 296 297
273 1 297 298
274 1 298 299
275 1 299 300
276 1 301 302
277 1 302 303
278 1 303 304
279 1 304 305
280 1 305 306
281 1 306 307
282 1 307 308
283 1 308 309
284 1 309 310
285 1 310 311
286 1 311 312
287 1 313 314
288 1 314 315
289 1 315 316
290 1 316 317
291 1 317 318
292 1 318 319
293 1 319 320
294 1 320 321
295 1 321 322
296 1 322 323
297 1 323 324
298 1 325 326
299 1 326 327
300 1 327 328
301 1 328 329
302 1 329 330
303 1 330 331
304 1 331 332
305 1 332 333
306 1 333 334
307 1 334 335
308 1 335 336
309 1 337 338
310 1 338 339
311 1 339 340
312 1 340 341
313 1 341 342
314 1 342 343
315 1 343 344
316 1 344 345
317 1 345 346
318 1 346 347
319 1 347 348
320 1 349 350
321 1 350 351
322 1 351 352
323 1 352 353
324 1 353 354
325 1 354 355
326 1 355 356
327 1 356 357
328 1 357 358
329 1 358 359
330 1 359 360
331 1 361 362
332 1 362 363
333 1 363 364
334 1 364 365
335 1 365 366
336 1 366 367
337 1 367 368
338 1 368 369
339 1 369 370
340 1 370 371
341 1 371 372
342 1 373 374
343 1 374 375
344 1 375 376
345 1 376 377
346 1 377 378
347 1 378 379
348 1 379 380
349 1 380 381
350 1 381 382
351 1 382 383
352 1 383 384
353 1 385 386
354 1 386 387
355 1 387 388
356 1 388 389
357 1 389 390
358 1 390 391
359 1 391 392
360 1 392 393
361 1 393 394
362 1 394 395
363 1 395 396
364 1 397 398
365 1 398 399
366 1 399 400
367 1 400 401
368 1 401 402
369 1 402 403
370 1 403 404
371 1 404 405
372 1 405 406
373 1 406 407
374 1 407 408
375 1 409 410
376 1 410 411
377 1 411 412
378 1 412 413
379 1 413 414
380 1 414 415
381 1 415 416
382 1 416 417
383 1 417 418
384 1 418 419
385 1 419 420
386 1 421 422
387 1 422 423
388 1 423 424
389 1 424 425
390 1 425 426
391 1 426 427
392 1 427 428
393 1 428 429
394 1 429 430
395 1 430 431
396 1 431 432
397 1 433 434
398 1 434 435
399 1 435 436
400 1 436 437
401 1 437 438
402 1 438 439
403 1 439 440
404 1 440 441
405 1 441 442
406 1 442 443
407 1 443 444
408 1 445 446
409 1 446 447
410 1 447 448
411 1 448 449
412 1 449 450
413 1 450 451
414 1 451 452
415 1 452 453
416 1 453 454
417 1 454 455
418 1 455 456
419 1 457 458
420 1 458 459
421 1 459 460
422 1 460 461
423 1 461 462
424 1 462 463
425 1 463 464
426 1 464 465
427 1 465 466
428 1 466 467
429 1 467 468
430 1 469 470
431 1 470 471
432 1 471 472
433 1 472 473
434 1 473 474
435 1 474 475
436 1 475 476
437 1 476 477
438 1 477 478
439 1 478 479
440 1 479 480
441 1 481 482
442 1 482 483
443 1 483 484
444 1 484 485
445 1 485 486
446 1 486 487
447 1 487 488
448 1 488 489
449 1 489 490
450 1 490 491
451 1 491 492
452 1 493 494
453 1 494 495
454 1 495 496
455 1 496 497
456 1 497 498
457 1 498 499
458 1 499 500
459 1 500 501
460 1 501 502
461 1 502 503
462 1 503 504
463 1 505 506
464 1 506 507
465 1 507 508
466 1 508 509
467 1 509 510
468 1 510 511
469 1 511 512
470 1 512 513
471 1 513 514
472 1 514 515
473 1 515 516
474 1 517 518
475 1 518 519
476 1 519 520
477 1 520 521
478 1 521 522
479 1 522 523
480 1 523 524
481 1 524 525
482 1 525 526
483 1 526 527
484 1 527 528
485 1 529 530
486 1 530 531
487 1 531 532
488 1 532 533
489 1 533 534
490 1 534 535
491 1 535 536
492 1 536 537
493 1 537 538
494 1 538 539
495 1 539 540
496 1 541 542
497 1 542 543
498 1 543 544
499 1 544 545
500 1 545 546
501 1 546 547
502 1 547 548
503 1 548 549
504 1 549 550
505 1 550 551
506 1 551 552
507 1 553 554
508 1 554 555
509 1 555 556
510 1 556 557
511 1 557 558
512 1 558 559
513 1 559 560
514 1 560 561
515 1 561 562
516 1 562 563
517 1 563 564
518 1 565 566
519 1 566 567
520 1 567 568
521 1 568 569
522 1 569 570
523 1 570 571
524 1 571 572
525 1 572 573
526 1 573 574
527 1 574 575
528 1 575 576
529 1 577 578
530 1 578 579
531 1 579 580
532 1 580 581
533 1 581 582
534 1 582 583
535 1 583 584
536 1 584 585
537 1 585 586
538 1 586 587
539 1 587 588
540 1 589 590
541 1 590 591
542 1 591 592
543 1 592 593
544 1 593 594
545 1 594 595
546 1 595 596
547 1 596 597
548 1 597 598
549 1 598 599
550 1 599 600
551 1 601 602
552 1 602 603
553 1 603 604
554 1 604 605
555 1 605 606
556 1 606 607
557 1 607 608
558 1 608 609
559 1 609 610
560 1 610 611
561 1 611 612
562 1 613 614
563 1 614 615
564 1 615 616
565 1 616 617
566 1 617 618
567 1 618 619
568 1 619 620
569 1 620 621
570 1 621 622
571 1 622 623
572 1 623 624
573 1 625 626
574 1 626 627
575 1 627 628
576 1 628 629
577 1 629 630
578 1 630 631
579 1 631 632
580 1 632 633
581 1 633 634
582 1 634 635
583 1 635 636
584 1 637 638
585 1 638 639
586 1 639 640
587 1 640 641
588 1 641 642
589 1 642 643
590 1 643 644
591 1 644 645
592 1 645 646
593 1 646 647
594 1 647 648
595 1 649 650
596 1 650 651
597 1 651 652
598 1 652 653
599 1 653 654
600 1 654 655
601 1 655 656
602 1 656 657
603 1 657 658
604 1 658 659
605 1 659 660
606 1 661 662
607 1 662 663
608 1 663 664
609 1 664 665
610 1 665 666
611 1 666 667
612 1 667 668
613 1 668 669
614 1 669 670
615 1 670 671
616 1 671 672
617 1 673 674
618 1 674 675
619 1 675 676
620 1 676 677
621 1 677 678
622 1 678 679
623 1 679 680
624 1 680 681
625 1 681 682
626 1 682 683
627 1 683 684
628 1 685 686
629 1 686 687
630 1 687 688
631 1 688 689
632 1 689 690
633 1 690 691
634 1 691 692
635 1 692 693
636 1 693 694
637 1 694 695
638 1 695 696
639 1 697 698
640 1 698 699
641 1 699 700
642 1 700 701
643 1 701 702
644 1 702 703
645 1 703 704
646 1 704 705
647 1 705 706
648 1 706 707
649 1 707 708
650 1 709 710
651 1 710 711
652 1 711 712
653 1 712 713
654 1 713 714
655 1 714 715
656 1 715 716
657 1 716 717
658 1 717 718
659 1 718 719
660 1 719 720
661 1 721 722
662 1 722 723
663 1 723 724
664 1 724 725
665 1 725 726
666 1 726 727
667 1 727 728
668 1 728 729
669 1 729 730
670 1 730 731
671 1 731 732
672 1 733 734
673 1 734 735
674 1 735 736
675 1 736 737
676 1 737 738
677 1 738 739
678 1 739 740
679 1 740 741
680 1 741 742
681 1 742 743
682 1 743 744
683 1 745 746
684 1 746 747
685 1 747 748
686 1 748 749
687 1 749 750
688 1 750 751
689 1 751 752
690 1 752 753
691 1 753 754
692 1 754 755
693 1 755 756
694 1 757 758
695 1 758 759
696 1 759 760
697 1 760 761
698 1 761 762
699 1 762 763
700 1 763 764
701 1 764 765
702 1 765 766
703 1 766 767
704 1 767 768
705 1 769 770
706 1 770 771
707 1 771 772
708 1 772 773
709 1 773 774
710 1 774 775
711 1 775 776
712 1 776 777
713 1 777 778
714 1 778 779
715 1 779 780
716 1 781 782
717 1 782 783
718 1 783 784
719 1 784 785
720 1 785 786
721 1 786 787
722 1 787 788
723 1 788 789
724 1 789 790
725 1 790 791
726 1 791 792
727 1 793 794
728 1 794 795
729 1 795 796
730 1 796 797
731 1 797 798
732 1 798 799
733 1 799 800
734 1 800 801
735 1 801 802
736 1 802 803
737 1 803 804
738 1 805 806
739 1 806 807
740 1 807 808
741 1 808 809
742 1 809 810
743 1 810 811
744 1 811 812
745 1 812 813
746 1 813 814
747 1 814 815
748 1 815 816
749 1 817 818
750 1 818 819
751 1 819 820
752 1 820 821
753 1 821 822
754 1 822 823
755 1 823 824
756 1 824 825
757 1 825 826
758 1 826 827
759 1 827 828
760 1 829 830
761 1 830 831
762 1 831 832
763 1 832 833
764 1 833 834
765 1 834 835
766 1 835 836
767 1 836 837
768 1 837 838
769 1 838 839
770 1 839 840
771 1 841 842
772 1 842 843
773 1 843 844
774 1 844 845
775 1 845 846
776 1 846 847
777 1 847 848
778 1 848 849
779 1 849 850
780 1 850 851
781 1 851 852
782 1 853 854
783 1 854 855
784 1 855 856
785 1 856 857
786 1 857 858
787 1 858 859
788 1 859 860
789 1 860 861
790 1 861 862
791 1 862 863
792 1 863 864
793 1 865 866
794 1 866 867
795 1 867 868
796 1 868 869
797 1 869 870
798 1 870 871
799 1 871 872
800 1 872 873
801 1 873 874
802 1 874 875
803 1 875 876
804 1 877 878
805 1 878 879
806 1 879 880
807 1 880 881
808 1 881 882
809 1 882 883
810 1 883 884
811 1 884 885
812 1 885 886
813 1 886 887
814 1 887 888
815 1 889 890
816 1 890 891
817 1 891 892
818 1 892 893
819 1 893 894
820 1 894 895
821 1 895 896
822 1 896 897
823 1 897 898
824 1 898 899
825 1 899 900
826 1 901 902
827 1 902 903
828 1 903 904
829 1 904 905
830 1 905 906
831 1 906 907
832 1 907 908
833 1 908 909
834 1 909 910
835 1 910 911
836 1 911 912
837 1 913 914
838 1 914 915
839 1 915 916
840 1 916 917
841 1 917 918
842 1 918 919
843 1 919 920
844 1 920 921
845 1 921 922
846 1 922 923
847 1 923 924
848 1 925 926
849 1 926 927
850 1 927 928
851 1 928 929
852 1 929 930
853 1 930 931
854 1 931 932
855 1 932 933
856 1 933 934
857 1 934 935
858 1 935 936
859 1 937 938
860 1 938 939
861 1 939 940
862 1 940 941
863 1 941 942
864 1 942 943
865 1 943 944
866 1 944 945
867 1 945 946
868 1 946 947
869 1 947 948
870 1 949 950
871 1 950 951
872 1 951 952
873 1 952 953
874 1 953 954
875 1 954 955
876 1 955 956
877 1 956 957
878 1 957 958
879 1 958 959
880 1 959 960
881 1 961 962
882 1 962 963
883 1 963 964
884 1 964 965
885 1 965 966
886 1 966 967
887 1 967 968
888 1 968 969
889 1 969 970
890 1 970 971
891 1 971 972
892 1 973 974
893 1 974 975
894 1 975 976
895 1 976 977
896 1 977 978
897 1 978 979
898 1 979 980
899 1 980 981
900 1 981 982
901 1 982 983
902 1 983 984
903 1 985 986
904 1 986 987
905 1 987 988
906 1 988 989
907 1 989 990
908 1 990 991
909 1 991 992
910 1 992 993
911 1 993 994
912 1 994 995
913 1 995 996
914 1 997 998
915 1 998 999
916 1 999 1000
917 1 1000 1001
918 1 1001 1002
919 1 1002 1003
920 1 1003 1004
921 1 1004 1005
922 1 1005 1006
923 1 1006 1007
924 1 1007 1008
925 1 1009 1010
926 1 1010 1011
927 1 1011 1012
928 1 1012 1013
929 1 1013 1014
930 1 1014 1015
931 1 1015 1016
932 1 1016 1017
933 1 1017 1018
934 1 1018 1019
935 1 1019 1020
936 1 1021 1022
937 1 1022 1023
938 1 1023 1024
939 1 1024 1025
940 1 1025 1026
941 1 1026 1027
942 1 1027 1028
943 1 1028 1029
944 1 1029 1030
945 1 1030 1031
946 1 1031 1032
947 1 1033 1034
948 1 1034 1035
949 1 1035 1036
950 1 1036 1037
951 1 1037 1038
952 1 1038 1039
953 1 1039 1040
954 1 1040 1041
955 1 1041 1042
956 1 1042 1043
957 1 1043 1044
958 1 1045 1046
959 1 1046 1047
960 1 1047 1048
961 1 1048 1049
962 1 1049 1050
963 1 1050 1051
964 1 1051 1052
965 1 1052 1053
966 1 1053 1054
967 1 1054 1055
968 1 1055 1056
969 1 1057 1058
970 1 1058 1059
971 1 1059 1060
972 1 1060 1061
973 1 1061 1062
974 1 1062 1063
975 1 1063 1064
976 1 1064 1065
977 1 1065 1066
978 1 1066 1067
979 1 1067 1068
980 1 1069 1070
981 1 1070 1071
982 1 1071 1072
983 1 1072 1073
984 1 1073 1074
985 1 1074 1075
986 1 1075 1076
987 1 1076 1077
988 1 1077 1078
989 1 1078 1079
990 1 1079 1080
991 1 1081 1082
992 1 1082 1083
993 1 1083 1084
994 1 1084 1085
995 1 1085 1086
996 1 1086 1087
997 1 1087 1088
998 1 1088 1089
999 1 1089 1090
1000 1 1090 1091
1001 1 1091 1092
1002 1 1093 1094
1003 1 1094 1095
1004 1 1095 1096
1005 1 1096 1097
1006 1 1097 1098
1007 1 1098 1099
1008 1 1099 1100
1009 1 1100 1101
1010 1 1101 1102
1011 1 1102 1103
1012 1 1103 1104
1013 1 1105 1106
1014 1 1106 1107
1015 1 1107 1108
1016 1 1108 1109
1017 1 1109 1110
1018 1 1110 1111
1019 1 1111 1112
1020 1 1112 1113
1021 1 1113 1114
1022 1 1114 1115
1023 1 1115 1116
1024 1 1117 1118
1025 1 1118 1119
1026 1 1119 1120
1027 1 1120 1121
1028 1 1121 1122
1029 1 1122 1123
1030 1 1123 1124
1031 1 1124 1125
1032 1 1125 1126
1033 1 1126 1127
1034 1 1127 1128
1035 1 1129 1130
1036 1 1130 1131
1037 1 1131 1132
1038 1 1132 1133
1039 1 1133 1134
1040 1 1134 1135
1041 1 1135 1136
1042 1 1136 1137
1043 1 1137 1138
1044 1 1138 1139
1045 1 1139 1140
1046 1 1141 1142
1047 1 1142 1143
1048 1 1143 1144
1049 1 1144 1145
1050 1 1145 1146
1051 1 1146 1147
1052 1 1147 1148
1053 1 1148 1149
1054 1 1149 1150
1055 1 1150 1151
1056 1 1151 1152
1057 1 1153 1154
1058 1 1154 1155
1059 1 1155 1156
1060 1 1156 1157
1061 1 1157 1158
1062 1 1158 1159
1063 1 1159 1160
1064 1 1160 1161
1065 1 1161 1162
1066 1 1162 1163
1067 1 1163 1164
1068 1 1165 1166
1069 1 1166 1167
1070 1 1167 1168
1071 1 1168 1169
1072 1 1169 1170
1073 1 1170 1171
1074 1 1171 1172
1075 1 1172 1173
1076 1 1173 1174
1077 1 1174 1175
1078 1 1175 1176
1079 1 1177 1178
1080 1 1178 1179
1081 1 1179 1180
1082 1 1180 1181
1083 1 1181 1182
1084 1 1182 1183
1085 1 1183 1184
1086 1 1184 1185
1087 1 1185 1186
1088 1 1186 1187
1089 1 1187 1188
1090 1 1189 1190
1091 1 1190 1191
1092 1 1191 1192
1093 1 1192 1193
1094 1 1193 1194
1095 1 1194 1195
1096 1 1195 1196
1097 1 1196 1197
1098 1 1197 1198
1099 1 1198 1199
1100 1 1199 1200
1101 1 1201 1202
1102 1 1202 1203
1103 1 1203 1204
1104 1 1204 1205
1105 1 1205 1206
1106 1 1206 1207
1107 1 1207 1208
1108 1 1208 1209
1109 1 1209 1210
1110 1 1210 1211
1111 1 1211 1212
1112 1 1213 1214
1113 1 1214 1215
1114 1 1215 1216
1115 1 1216 1217
1116 1 1217 1218
1117 1 1218 1219
1118 1 1219 1220
1119 1 1220 1221
1120 1 1221 1222
1121 1 1222 1223
1122 1 1223 1224
1123 1 1225 1226
1124 1 1226 1227
1125 1 1227 1228
1126 1 1228 1229
1127 1 1229 1230
1128 1 1230 1231
1129 1 1231 1232
1130 1 1232 1233
1131 1 1233 1234
1132 1 1234 1235
1133 1 1235 1236
1134 1 1237 1238
1135 1 1238 1239
1136 1 1239 1240
1137 1 1240 1241
1138 1 1241 1242
1139 1 1242 1243
1140 1 1243 1244
1141 1 1244 1245
1142 1 1245 1246
1143 1 1246 1247
1144 1 1247 1248
1145 1 1249 1250
1146 1 1250 1251
1147 1 1251 1252
1148 1 1252 1253
1149 1 1253 1254
1150 1 1254 1255
1151 1 1255 1256
1152 1 1256 1257
1153 1 1257 1258
1154 1 1258 1259
1155 1 1259 1260
1156 1 1261 1262
1157 1 1262 1263
1158 1 1263 1264
1159 1 1264 1265
1160 1 1265 1266
1161 1 1266 1267
1162 1 1267 1268
1163 1 1268 1269
1164 1 1269 1270
1165 1 1270 1271
1166 1 1271 1272
1167 1 1273 1274
1168 1 1274 1275
1169 1 1275 1276
1170 1 1276 1277
1171 1 1277 1278
1172 1 1278 1279
1173 1 1279 1280
1174 1 1280 1281
1175 1 1281 1282
1176 1 1282 1283
1177 1 1283 1284
1178 1 1285 1286
1179 1 1286 1287
1180 1 1287 1288
1181 1 1288 1289
1182 1 1289 1290
1183 1 1290 1291
1184 1 1291 1292
1185 1 1292 1293
1186 1 1293 1294
1187 1 1294 1295
1188 1 1295 1296
1189 1 1297 1298
1190 1 1298 1299
1191 1 1299 1300
1192 1 1300 1301
1193 1 1301 1302
1194 1 1302 1303
1195 1 1303 1304
1196 1 1304 1305
1197 1 1305 1306
1198 1 1306 1307
1199 1 1307 1308
1200 1 1309 1310
1201 1 1310 1311
1202 1 1311 1312
1203 1 1312 1313
1204 1 1313 1314
1205 1 1314 1315
1206 1 1315 1316
1207 1 1316 1317
1208 1 1317 1318
1209 1 1318 1319
1210 1 1319 1320
1211 1 1321 1322
1212 1 1322 1323
1213 1 1323 1324
1214 1 1324 1325
1215 1 1325 1326
1216 1 1326 1327
1217 1 1327 1328
1218 1 1328 1329
1219 1 1329 1330
1220 1 1330 1331
1221 1 1331 1332
1222 1 1333 1334
1223 1 1334 1335
1224 1 1335 1336
1225 1 1336 1337
1226 1 1337 1338
1227 1 1338 1339
1228 1 1339 1340
1229 1 1340 1341
1230 1 1341 1342
1231 1 1342 1343
1232 1 1343 1344
1233 1 1345 1346
1234 1 1346 1347
1235 1 1347 1348
1236 1 1348 1349
1237 1 1349 1350
1238 1 1350 1351
1239 1 1351 1352
1240 1 1352 1353
1241 1 1353 1354
1242 1 1354 1355
1243 1 1355 1356
1244 1 1357 1358
1245 1 1358 1359
1246 1 1359 1360
1247 1 1360 1361
1248 1 1361 1362
1249 1 1362 1363
1250 1 1363 1364
1251 1 1364 1365
1252 1 1365 1366
1253 1 1366 1367
1254 1 1367 1368
1255 1 1369 1370
1256 1 1370 1371
1257 1 1371 1372
1258 1 1372 1373
1259 1 1373 1374
1260 1 1374 1375
1261 1 1375 1376
1262 1 1376 1377
1263 1 1377 1378
1264 1 1378 1379
1265 1 1379 1380
1266 1 1381 1382
1267 1 1382 1383
1268 1 1383 1384
1269 1 1384 1385
1270 1 1385 1386
1271 1 1386 1387
1272 1 1387 1388
1273 1 1388 1389
1274 1 1389 1390
1275 1 1390 1391
1276 1 1391 1392
1277 1 1393 1394
1278 1 1394 1395
1279 1 1395 1396
1280 1 1396 1397
1281 1 1397 1398
1282 1 1398 1399
1283 1 1399 1400
1284 1 1400 1401
1285 1 1401 1402
1286 1 1402 1403
1287 1 1403 1404
1288 1 1405 1406
1289 1 1406 1407
1290 1 1407 1408
1291 1 1408 1409
1292 1 1409 1410
1293 1 1410 1411
1294 1 1411 1412
1295 1 1412 1413
1296 1 1413 1414
1297 1 1414 1415
1298 1 1415 1416
1299 1 1417 1418
1300 1 1418 1419
1301 1 1419 1420
1302 1 1420 1421
1303 1 1421 1422
1304 1 1422 1423
1305 1 1423 1424
1306 1 1424 1425
1307 1 1425 1426
1308 1 1426 1427
1309 1 1427 1428
1310 1 1429 1430
1311 1 1430 1431
1312 1 1431 1432
1313 1 1432 1433
1314 1 1433 1434
1315 1 1434 1435
1316 1 1435 1436
1317 1 1436 1437
1318 1 1437 1438
1319 1 1438 1439
1320 1 1439 1440
1321 1 1441 1442
1322 1 1442 1443
1323 1 1443 1444
1324 1 1444 1445
1325 1 1445 1446
1326 1 1446 1447
1327 1 1447 1448
1328 1 1448 1449
1329 1 1449 1450
1330 1 1450 1451
1331 1 1451 1452
1332 1 1453 1454
1333 1 1454 1455
1334 1 1455 1456
1335 1 1456 1457
1336 1 1457 1458
1337 1 1458 1459
1338 1 1459 1460
1339 1 1460 1461
1340 1 1461 1462
1341 1 1462 1463
1342 1 1463 1464
1343 1 1465 1466
1344 1 1466 1467
1345 1 1467 1468
1346 1 1468 1469
1347 1 1469 1470
1348 1 1470 1471
1349 1 1471 1472
1350 1 1472 1473
1351 1 1473 1474
1352 1 1474 1475
1353 1 1475 1476
1354 1 1477 1478
1355 1 1478 1479
1356 1 1479 1480
1357 1 1480 1481
1358 1 1481 1482
1359 1 1482 1483
1360 1 1483 1484
1361 1 1484 1485
1362 1 1485 1486
1363 1 1486 1487
1364 1 1487 1488
1365 1 1489 1490
1366 1 1490 1491
1367 1 1491 1492
1368 1 1492 1493
1369 1 1493 1494
1370 1 1494 1495
1371 1 1495 1496
1372 1 1496 1497
1373 1 1497 1498
1374 1 1498 1499
1375 1 1499 1500
1376 1 1501 1502
1377 1 1502 1503
1378 1 1503 1504
1379 1 1504 1505
1380 1 1505 1506
1381 1 1506 1507
1382 1 1507 1508
1383 1 1508 1509
1384 1 1509 1510
1385 1 1510 1511
1386 1 1511 1512
1387 1 1513 1514
1388 1 1514 1515
1389 1 1515 1516
1390 1 1516 1517
1391 1 1517 1518
1392 1 1518 1519
1393 1 1519 1520
1394 1 1520 1521
1395 1 1521 1522
1396 1 1522 1523
1397 1 1523 1524
1398 1 1525 1526
1399 1 1526 1527
1400 1 1527 1528
1401 1 1528 1529
1402 1 1529 1530
1403 1 1530 1531
1404 1 1531 1532
1405 1 1532 1533
1406 1 1533 1534
1407 1 1534 1535
1408 1 1535 1536
1409 1 1537 1538
1410 1 1538 1539
1411 1 1539 1540
1412 1 1540 1541
1413 1 1541 1542
1414 1 1542 1543
1415 1 1543 1544
1416 1 1544 1545
1417 1 1545 1546
1418 1 1546 1547
1419 1 1547 1548
1420 1 1549 1550
1421 1 1550 1551
1422 1 1551 1552
1423 1 1552 1553
1424 1 1553 1554
1425 1 1554 1555
1426 1 1555 1556
1427 1 1556 1557
1428 1 1557 1558
1429 1 1558 1559
1430 1 1559 1560
1431 1 1561 1562
1432 1 1562 1563
1433 1 1563 1564
1434 1 1564 1565
1435 1 1565 1566
1436 1 1566 1567
1437 1 1567 1568
1438 1 1568 1569
1439 1 1569 1570
1440 1 1570 1571
1441 1 1571 1572
1442 1 1573 1574
1443 1 1574 1575
1444 1 1575 1576
1445 1 1576 1577
1446 1 1577 1578
1447 1 1578 1579
1448 1 1579 1580
1449 1 1580 1581
1450 1 1581 1582
1451 1 1582 1583
1452 1 1583 1584
1453 1 1585 1586
1454 1 1586 1587
1455 1 1587 1588
1456 1 1588 1589
1457 1 1589 1590
1458 1 1590 1591
1459 1 1591 1592
1460 1 1592 1593
1461 1 1593 1594
1462 1 1594 1595
1463 1 1595 1596
1464 1 1597 1598
1465 1 1598 1599
1466 1 1599 1600
1467 1 1600 1601
1468 1 1601 1602
1469 1 1602 1603
1470 1 1603 1604
1471 1 1604 1605
1472 1 1605 1606
1473 1 1606 1607
1474 1 1607 1608
1475 1 1609 1610
1476 1 1610 1611
1477 1 1611 1612
1478 1 1612 1613
1479 1 1613 1614
1480 1 1614 1615
1481 1 1615 1616
1482 1 1616 1617
1483 1 1617 1618
1484 1 1618 1619
1485 1 1619 1620
1486 1 1621 1622
1487 1 1622 1623
1488 1 1623 1624
1489 1 1624 1625
1490 1 1625 1626
1491 1 1626 1627
1492 1 1627 1628
1493 1 1628 1629
1494 1 1629 1630
1495 1 1630 1631
1496 1 1631 1632
1497 1 1633 1634
1498 1 1634 1635
1499 1 1635 1636
1500 1 1636 1637
1501 1 1637 1638
1502 1 1638 1639
1503 1 1639 1640
1504 1 1640 1641
1505 1 1641 1642
1506 1 1642 1643
1507 1 1643 1644
1508 1 1645 1646
1509 1 1646 1647
1510 1 1647 1648
1511 1 1648 1649
1512 1 1649 1650
1513 1 1650 1651
1514 1 1651 1652
1515 1 1652 1653
1516 1 1653 1654
1517 1 1654 1655
1518 1 1655 1656
1519 1 1657 1658
1520 1 1658 1659
1521 1 1659 1660
1522 1 1660 1661
1523 1 1661 1662
1524 1 1662 1663
1525 1 1663 1664
1526 1 1664 1665
1527 1 1665 1666
1528 1 1666 1667
1529 1 1667 1668
1530 1 1669 1670
1531 1 1670 1671
1532 1 1671 1672
1533 1 1672 1673
1534 1 1673 1674
1535 1 1674 1675
1536 1 1675 1676
1537 1 1676 1677
1538 1 1677 1678
1539 1 1678 1679
1540 1 1679 1680
1541 1 1681 1682
1542 1 1682 1683
1543 1 1683 1684
1544 1 1684 1685
1545 1 1685 1686
1546 1 1686 1687
1547 1 1687 1688
1548 1 1688 1689
1549 1 1689 1690
1550 1 1690 1691
1551 1 1691 1692
1552 1 1693 1694
1553 1 1694 1695
1554 1 1695 1696
1555 1 1696 1697
1556 1 1697 1698
1557 1 1698 1699
1558 1 1699 1700
1559 1 1700 1701
1560 1 1701 1702
1561 1 1702 1703
1562 1 1703 1704
1563 1 1705 1706
1564 1 1706 1707
1565 1 1707 1708
1566 1 1708 1709
1567 1 1709 1710
1568 1 1710 1711
1569 1 1711 1712
1570 1 1712 1713
1571 1 1713 1714
1572 1 1714 1715
1573 1 1715 1716
1574 1 1717 1718
1575 1 1718 1719
1576 1 1719 1720
1577 1 1720 1721
1578 1 1721 1722
1579 1 1722 1723
1580 1 1723 1724
1581 1 1724 1725
1582 1 1725 1726
1583 1 1726 1727
1584 1 1727 1728
1585 1 1729 1730
1586 1 1730 1731
1587 1 1731 1732
1588 1 1732 1733
1589 1 1733 1734
1590 1 1734 1735
1591 1 1735 1736
1592 1 1736 1737
1593 1 1737 1738
1594 1 1738 1739
1595 1 1739 1740
1596 1 1741 1742
1597 1 1742 1743
1598 1 1743 1744
1599 1 1744 1745
1600 1 1745 1746
1601 1 1746 1747
1602 1 1747 1748
1603 1 1748 1749
1604 1 1749 1750
1605 1 1750 1751
1606 1 1751 1752
1607 1 1753 1754
1608 1 1754 1755
1609 1 1755 1756
1610 1 1756 1757
1611 1 1757 1758
1612 1 1758 1759
1613 1 1759 1760
1614 1 1760 1761
1615 1 1761 1762
1616 1 1762 1763
1617 1 1763 1764
1618 1 1765 1766
1619 1 1766 1767
1620 1 1767 1768
1621 1 1768 1769
1622 1 1769 1770
1623 1 1770 1771
1624 1 1771 1772
1625 1 1772 1773
1626 1 1773 1774
1627 1 1774 1775
1628 1 1775 1776
1629 1 1777 1778
1630 1 1778 1779
1631 1 1779 1780
1632 1 1780 1781
1633 1 1781 1782
1634 1 1782 1783
1635 1 1783 1784
1636 1 1784 1785
1637 1 1785 1786
1638 1 1786 1787
1639 1 1787 1788
1640 1 1789 1790
1641 1 1790 1791
1642 1 1791 1792
1643 1 1792 1793
1644 1 1793 1794
1645 1 1794 1795
1646 1 1795 1796
1647 1 1796 1797
1648 1 1797 1798
1649 1 1798 1799
1650 1 1799 1800
1651 1 1801 1802
1652 1 1802 1803
1653 1 1803 1804
1654 1 1804 1805
1655 1 1805 1806
1656 1 1806 1807
1657 1 1807 1808
1658 1 1808 1809
1659 1 1809 1810
1660 1 1810 1811
1661 1 1811 1812
1662 1 1813 1814
1663 1 1814 1815
1664 1 1815 1816
1665 1 1816 1817
1666 1 1817 1818
1667 1 1818 1819
1668 1 1819 1820
1669 1 1820 1821
1670 1 1821 1822
1671 1 1822 1823
1672 1 1823 1824
1673 1 1825 1826
1674 1 1826 1827
1675 1 1827 1828
1676 1 1828 1829
1677 1 1829 1830
1678 1 1830 1831
1679 1 1831 1832
1680 1 1832 1833
1681 1 1833 1834
1682 1 1834 1835
1683 1 1835 1836
1684 1 1837 1838
1685 1 1838 1839
1686 1 1839 1840
1687 1 1840 1841
1688 1 1841 1842
1689 1 1842 1843
1690 1 1843 1844
1691 1 1844 1845
1692 1 1845 1846
1693 1 1846 1847
1694 1 1847 1848
1695 1 1849 1850
1696 1 1850 1851
1697 1 1851 1852
1698 1 1852 1853
1699 1 1853 1854
1700 1 1854 1855
1701 1 1855 1856
1702 1 1856 1857
1703 1 1857 1858
1704 1 1858 1859
1705 1 1859 1860
1706 1 1861 1862
1707 1 1862 1863
1708 1 1863 1864
1709 1 1864 1865
1710 1 1865 1866
1711 1 1866 1867
1712 1 1867 1868
1713 1 1868 1869
1714 1 1869 1870
1715 1 1870 1871
1716 1 1871 1872
1717 1 1873 1874
1718 1 1874 1875
1719 1 1875 1876
1720 1 1876 1877
1721 1 1877 1878
1722 1 1878 1879
1723 1 1879 1880
1724 1 1880 1881
1725 1 1881 1882
1726 1 1882 1883
1727 1 1883 1884
1728 1 1885 1886
1729 1 1886 1887
1730 1 1887 1888
1731 1 1888 1889
1732 1 1889 1890
1733 1 1890 1891
1734 1 1891 1892
1735 1 1892 1893
1736 1 1893 1894
1737 1 1894 1895
1738 1 1895 1896
1739 1 1897 1898
1740 1 1898 1899
1741 1 1899 1900
1742 1 1900 1901
1743 1 1901 1902
1744 1 1902 1903
1745 1 1903 1904
1746 1 1904 1905
1747 1 1905 1906
1748 1 1906 1907
1749 1 1907 1908
1750 1 1909 1910
1751 1 1910 1911
1752 1 1911 1912
1753 1 1912 1913
1754 1 1913 1914
1755 1 1914 1915
1756 1 1915 1916
1757 1 1916 1917
1758 1 1917 1918
1759 1 1918 1919
1760 1 1919 1920
1761 1 1921 1922
1762 1 1922 1923
1763 1 1923 1924
1764 1 1924 1925
1765 1 1925 1926
1766 1 1926 1927
1767 1 1927 1928
1768 1 1928 1929
1769 1 1929 1930
1770 1 1930 1931
1771 1 1931 1932
1772 1 1933 1934
1773 1 1934 1935
1774 1 1935 1936
1775 1 1936 1937
1776 1 1937 1938
1777 1 1938 1939
1778 1 1939 1940
1779 1 1940 1941
1780 1 1941 1942
1781 1 1942 1943
1782 1 1943 1944
1783 1 1945 1946
1784 1 1946 1947
1785 1 1947 1948
1786 1 1948 1949
1787 1 1949 1950
1788 1 1950 1951
1789 1 1951 1952
1790 1 1952 1953
1791 1 1953 1954
1792 1 1954 1955
1793 1 1955 1956
1794 1 1957 1958
1795 1 1958 1959
1796 1 1959 1960
1797 1 1960 1961
1798 1 1961 1962
1799 1 1962 1963
1800 1 1963 1964
1801 1 1964 1965
1802 1 1965 1966
1803 1 1966 1967
1804 1 1967 1968
1805 1 1969 1970
1806 1 1970 1971
1807 1 1971 1972
1808 1 1972 1973
1809 1 1973 1974
1810 1 1974 1975
1811 1 1975 1976
1812 1 1976 1977
1813 1 1977 1978
1814 1 1978 1979
1815 1 1979 1980
1816 1 1981 1982
1817 1 1982 1983
1818 1 1983 1984
1819 1 1984 1985
1820 1 1985 1986
1821 1 1986 1987
1822 1 1987 1988
1823 1 1988 1989
1824 1 1989 1990
1825 1 1990 1991
1826 1 1991 1992
1827 1 1993 1994
1828 1 1994 1995
1829 1 1995 1996
1830 1 1996 1997
1831 1 1997 1998
1832 1 1998 1999
1833 1 1999 2000
1834 1 2000 2001
1835 1 2001 2002
1836 1 2002 2003
1837 1 2003 2004
1838 1 2005 2006
1839 1 2006 2007
1840 1 2007 2008
1841 1 2008 2009
1842 1 2009 2010
1843 1 2010 2011
1844 1 2011 2012
1845 1 2012 2013
1846 1 2013 2014
1847 1 2014 2015
1848 1 2015 2016
1849 1 2017 2018
1850 1 2018 2019
1851 1 2019 2020
1852 1 2020 2021
1853 1 2021 2022
1854 1 2022 2023
1855 1 2023 2024
1856 1 2024 2025
1857 1 2025 2026
1858 1 2026 2027
1859 1 2027 2028
1860 1 2029 2030
1861 1 2030 2031
1862 1 2031 2032
1863 1 2032 2033
1864 1 2033 2034
1865 1 2034 2035
1866 1 2035 2036
1867 1 2036 2037
1868 1 2037 2038
1869 1 2038 2039
1870 1 2039 2040
1871 1 2041 2042
1872 1 2042 2043
1873 1 2043 2044
1874 1 2044 2045
1875 1 2045 2046
1876 1 2046 2047
1877 1 2047 2048
1878 1 2048 2049
1879 1 2049 2050
1880 1 2050 2051
1881 1 2051 2052
1882 1 2053 2054
1883 1 2054 2055
1884 1 2055 2056
1885 1 2056 2057
1886 1 2057 2058
1887 1 2058 2059
1888 1 2059 2060
1889 1 2060 2061
1890 1 2061 2062
1891 1 2062 2063
1892 1 2063 2064
1893 1 2065 2066
1894 1 2066 2067
1895 1 2067 2068
1896 1 2068 2069
1897 1 2069 2070
1898 1 2070 2071
1899 1 2071 2072
1900 1 2072 2073
1901 1 2073 2074
1902 1 2074 2075
1903 1 2075 2076
1904 1 2077 2078
1905 1 2078 2079
1906 1 2079 2080
1907 1 2080 2081
1908 1 2081 2082
1909 1 2082 2083
1910 1 2083 2084
1911 1 2084 2085
1912 1 2085 2086
1913 1 2086 2087
1914 1 2087 2088
1915 1 2089 2090
1916 1 2090 2091
1917 1 2091 2092
1918 1 2092 2093
1919 1 2093 2094
1920 1 2094 2095
1921 1 2095 2096
1922 1 2096 2097
1923 1 2097 2098
1924 1 2098 2099
1925 1 2099 2100
1926 1 2101 2102
1927 1 2102 2103
1928 1 2103 2104
1929 1 2104 2105
1930 1 2105 2106
1931 1 2106 2107
1932 1 2107 2108
1933 1 2108 2109
1934 1 2109 2110
1935 1 2110 2111
1936 1 2111 2112
1937 1 2113 2114
1938 1 2114 2115
1939 1 2115 2116
1940 1 2116 2117
1941 1 2117 2118
1942 1 2118 2119
1943 1 2119 2120
1944 1 2120 2121
1945 1 2121 2122
1946 1 2122 2123
1947 1 2123 2124
1948 1 2125 2126
1949 1 2126 2127
1950 1 2127 2128
1951 1 2128 2129
1952 1 2129 2130
1953 1 2130 2131
1954 1 2131 2132
1955 1 2132 2133
1956 1 2133 2134
1957 1 2134 2135
1958 1 2135 2136
1959 1 2137 2138
1960 1 2138 2139
1961 1 2139 2140
1962 1 2140 2141
1963 1 2141 2142
1964 1 2142 2143
1965 1 2143 2144
1966 1 2144 2145
1967 1 2145 2146
1968 1 2146 2147
1969 1 2147 2148
1970 1 2149 2150
1971 1 2150 2151
1972 1 2151 2152
1973 1 2152 2153
1974 1 2153 2154
1975 1 2154 2155
1976 1 2155 2156
1977 1 2156 2157
1978 1 2157 2158
1979 1 2158 2159
1980 1 2159 2160
1981 1 2161 2162
1982 1 2162 2163
1983 1 2163 2164
1984 1 2164 2165
1985 1 2165 2166
1986 1 2166 2167
1987 1 2167 2168
1988 1 2168 2169
1989 1 2169 2170
1990 1 2170 2171
1991 1 2171 2172
1992 1 2173 2174
1993 1 2174 2175
1994 1 2175 2176
1995 1 2176 2177
1996 1 2177 2178
1997 1 2178 2179
1998 1 2179 2180
1999 1 2180 2181
2000 1 2181 2182
2001 1 2182 2183
2002 1 2183 2184
2003 1 2185 2186
2004 1 2186 2187
2005 1 2187 2188
2006 1 2188 2189
2007 1 2189 2190
2008 1 2190 2191
2009 1 2191 2192
2010 1 2192 2193
2011 1 2193 2194
2012 1 2194 2195
2013 1 2195 2196
2014 1 2197 2198
2015 1 2198 2199
2016 1 2199 2200
2017 1 2200 2201
2018 1 2201 2202
2019 1 2202 2203
2020 1 2203 2204
2021 1 2204 2205
2022 1 2205 2206
2023 1 2206 2207
2024 1 2207 2208
2025 1 2209 2210
2026 1 2210 2211
2027 1 2211 2212
2028 1 2212 2213
2029 1 2213 2214
2030 1 2214 2215
2031 1 2215 2216
2032 1 2216 2217
2033 1 2217 2218
2034 1 2218 2219
2035 1 2219 2220
2036 1 2221 2222
2037 1 2222 2223
2038 1 2223 2224
2039 1 2224 2225
2040 1 2225 2226
2041 1 2226 2227
2042 1 2227 2228
2043 1 2228 2229
2044 1 2229 2230
2045 1 2230 2231
2046 1 2231 2232
2047 1 2233 2234
2048 1 2234 2235
2049 1 2235 2236
2050 1 2236 2237
2051 1 2237 2238
2052 1 2238 2239
2053 1 2239 2240
2054 1 2240 2241
2055 1 2241 2242
2056 1 2242 2243
2057 1 2243 2244
2058 1 2245 2246
2059 1 2246 2247
2060 1 2247 2248
2061 1 2248 2249
2062 1 2249 2250
2063 1 2250 2251
2064 1 2251 2252
2065 1 2252 2253
2066 1 2253 2254
2067 1 2254 2255
2068 1 2255 2256
2069 1 2257 2258
2070 1 2258 2259
2071 1 2259 2260
2072 1 2260 2261
2073 1 2261 2262
2074 1 2262 2263
2075 1 2263 2264
2076 1 2264 2265
2077 1 2265 2266
2078 1 2266 2267
2079 1 2267 2268
2080 1 2269 2270
2081 1 2270 2271
2082 1 2271 2272
2083 1 2272 2273
2084 1 2273 2274
2085 1 2274 2275
2086 1 2275 2276
2087 1 2276 2277
2088 1 2277 2278
2089 1 2278 2279
2090 1 2279 2280
2091 1 2281 2282
2092 1 2282 2283
2093 1 2283 2284
2094 1 2284 2285
2095 1 2285 2286
2096 1 2286 2287
2097 1 2287 2288
2098 1 2288 2289
2099 1 2289 2290
2100 1 2290 2291
2101 1 2291 2292
2102 1 2293 2294
2103 1 2294 2295
2104 1 2295 2296
2105 1 2296 2297
2106 1 2297 2298
2107 1 2298 2299
2108 1 2299 2300
2109 1 2300 2301
2110 1 2301 2302
2111 1 2302 2303
2112 1 2303 2304
2113 1 2305 2306
2114 1 2306 2307
2115 1 2307 2308
2116 1 2308 2309
2117 1 2309 2310
2118 1 2310 2311
2119 1 2311 2312
2120 1 2312 2313
2121 1 2313 2314
2122 1 2314 2315
2123 1 2315 2316
2124 1 2317 2318
2125 1 2318 2319
2126 1 2319 2320
2127 1 2320 2321
2128 1 2321 2322
2129 1 2322 2323
2130 1 2323 2324
2131 1 2324 2325
2132 1 2325 2326
2133 1 2326 2327
2134 1 2327 2328
2135 1 2329 2330
2136 1 2330 2331
2137 1 2331 2332
2138 1 2332 2333
2139 1 2333 2334
2140 1 2334 2335
2141 1 2335 2336
2142 1 2336 2337
2143 1 2337 2338
2144 1 2338 2339
2145 1 2339 2340
2146 1 2341 2342
2147 1 2342 2343
2148 1 2343 2344
2149 1 2344 2345
2150 1 2345 2346
2151 1 2346 2347
2152 1 2347 2348
2153 1 2348 2349
2154 1 2349 2350
2155 1 2350 2351
2156 1 2351 2352
2157 1 2353 2354
2158 1 2354 2355
2159 1 2355 2356
2160 1 2356 2357
2161 1 2357 2358
2162 1 2358 2359
2163 1 2359 2360
2164 1 2360 2361
2165 1 2361 2362
2166 1 2362 2363
2167 1 2363 2364
2168 1 2365 2366
2169 1 2366 2367
2170 1 2367 2368
2171 1 2368 2369
2172 1 2369 2370
2173 1 2370 2371
2174 1 2371 2372
2175 1 2372 2373
2176 1 2373 2374
2177 1 2374 2375
2178 1 2375 2376
2179 1 2377 2378
2180 1 2378 2379
2181 1 2379 2380
2182 1 2380 2381
2183 1 2381 2382
2184 1 2382 2383
2185 1 2383 2384
2186 1 2384 2385
2187 1 2385 2386
2188 1 2386 2387
2189 1 2387 2388
2190 1 2389 2390
2191 1 2390 2391
2192 1 2391 2392
2193 1 2392 2393
2194 1 2393 2394
2195 1 2394 2395
2196 1 2395 2396
2197 1 2396 2397
2198 1 2397 2398
2199 1 2398 2399
2200 1 2399 2400
2201 1 2401 2402
2202 1 2402 2403
2203 1 2403 2404
2204 1 2404 2405
2205 1 2405 2406
2206 1 2406 2407
2207 1 2407 2408
2208 1 2408 2409
2209 1 2409 2410
2210 1 2410 2411
2211 1 2411 2412
2212 1 2413 2414
2213 1 2414 2415
2214 1 2415 2416
2215 1 2416 2417
2216 1 2417 2418
2217 1 2418 2419
2218 1 2419 2420
2219 1 2420 2421
2220 1 2421 2422
2221 1 2422 2423
2222 1 2423 2424
2223 1 2425 2426
2224 1 2426 2427
2225 1 2427 2428
2226 1 2428 2429
2227 1 2429 2430
2228 1 2430 2431
2229 1 2431 2432
2230 1 2432 2433
2231 1 2433 2434
2232 1 2434 2435
2233 1 2435 2436
2234 1 2437 2438
2235 1 2438 2439
2236 1 2439 2440
2237 1 2440 2441
2238 1 2441 2442
2239 1 2442 2443
2240 1 2443 2444
2241 1 2444 2445
2242 1 2445 2446
2243 1 2446 2447
2244 1 2447 2448
2245 1 2449 2450
2246 1 2450 2451
2247 1 2451 2452
2248 1 2452 2453
2249 1 2453 2454
2250 1 2454 2455
2251 1 2455 2456
2252 1 2456 2457
2253 1 2457 2458
2254 1 2458 2459
2255 1 2459 2460
2256 1 2461 2462
2257 1 2462 2463
2258 1 2463 2464
2259 1 2464 2465
2260 1 2465 2466
2261 1 2466 2467
2262 1 2467 2468
2263 1 2468 2469
2264 1 2469 2470
2265 1 2470 2471
2266 1 2471 2472
2267 1 2473 2474
2268 1 2474 2475
2269 1 2475 2476
2270 1 2476 2477
2271 1 2477 2478
2272 1 2478 2479
2273 1 2479 2480
2274 1 2480 2481
2275 1 2481 2482
2276 1 2482 2483
2277 1 2483 2484
2278 1 2485 2486
2279 1 2486 2487
2280 1 2487 2488
2281 1 2488 2489
2282 1 2489 2490
2283 1 2490 2491
2284 1 2491 2492
2285 1 2492 2493
2286 1 2493 2494
2287 1 2494 2495
2288 1 2495 2496
2289 1 2497 2498
2290 1 2498 2499
2291 1 2499 2500
2292 1 2500 2501
2293 1 2501 2502
2294 1 2502 2503
2295 1 2503 2504
2296 1 2504 2505
2297 1 2505 2506
2298 1 2506 2507
2299 1 2507 2508
2300 1 2509 2510
2301 1 2510 2511
2302 1 2511 2512
2303 1 2512 2513
2304 1 2513 2514
2305 1 2514 2515
2306 1 2515 2516
2307 1 2516 2517
2308 1 2517 2518
2309 1 2518 2519
2310 1 2519 2520
2311 1 2521 2522
2312 1 2522 2523
2313 1 2523 2524
2314 1 2524 2525
2315 1 2525 2526
2316 1 2526 2527
2317 1 2527 2528
2318 1 2528 2529
2319 1 2529 2530
2320 1 2530 2531
2321 1 2531 2532
2322 1 2533 2534
2323 1 2534 2535
2324 1 2535 2536
2325 1 2536 2537
2326 1 2537 2538
2327 1 2538 2539
2328 1 2539 2540
2329 1 2540 2541
2330 1 2541 2542
2331 1 2542 2543
2332 1 2543 2544
2333 1 2545 2546
2334 1 2546 2547
2335 1 2547 2548
2336 1 2548 2549
2337 1 2549 2550
2338 1 2550 2551
2339 1 2551 2552
2340 1 2552 2553
2341 1 2553 2554
2342 1 2554 2555
2343 1 2555 2556
2344 1 2557 2558
2345 1 2558 2559
2346 1 2559 2560
2347 1 2560 2561
2348 1 2561 2562
2349 1 2562 2563
2350 1 2563 2564
2351 1 2564 2565
2352 1 2565 2566
2353 1 2566 2567
2354 1 2567 2568
2355 1 2569 2570
2356 1 2570 2571
2357 1 2571 2572
2358 1 2572 2573
2359 1 2573 2574
2360 1 2574 2575
2361 1 2575 2576
2362 1 2576 2577
2363 1 2577 2578
2364 1 2578 2579
2365 1 2579 2580
2366 1 2581 2582
2367 1 2582 2583
2368 1 2583 2584
2369 1 2584 2585
2370 1 2585 2586
2371 1 2586 2587
2372 1 2587 2588
2373 1 2588 2589
2374 1 2589 2590
2375 1 2590 2591
2376 1 2591 2592
2377 1 2593 2594
2378 1 2594 2595
2379 1 2595 2596
2380 1 2596 2597
2381 1 2597 2598
2382 1 2598 2599
2383 1 2599 2600
2384 1 2600 2601
2385 1 2601 2602
2386 1 2602 2603
2387 1 2603 2604
2388 1 2605 2606
2389 1 2606 2607
2390 1 2607 2608
2391 1 2608 2609
2392 1 2609 2610
2393 1 2610 2611
2394 1 2611 2612
2395 1 2612 2613
2396 1 2613 2614
2397 1 2614 2615
2398 1 2615 2616
2399 1 2617 2618
2400 1 2618 2619
2401 1 2619 2620
2402 1 2620 2621
2403 1 2621 2622
2404 1 2622 2623
2405 1 2623 2624
2406 1 2624 2625
2407 1 2625 2626
2408 1 2626 2627
2409 1 2627 2628
2410 1 2629 2630
2411 1 2630 2631
2412 1 2631 2632
2413 1 2632 2633
2414 1 2633 2634
2415 1 2634 2635
2416 1 2635 2636
2417 1 2636 2637
2418 1 2637 2638
2419 1 2638 2639
2420 1 2639 2640
2421 1 2641 2642
2422 1 2642 2643
2423 1 2643 2644
2424 1 2644 2645
2425 1 2645 2646
2426 1 2646 2647
2427 1 2647 2648
2428 1 2648 2649
2429 1 2649 2650
2430 1 2650 2651
2431 1 2651 2652
2432 1 2653 2654
2433 1 2654 2655
2434 1 2655 2656
2435 1 2656 2657
2436 1 2657 2658
2437 1 2658 2659
2438 1 2659 2660
2439 1 2660 2661
2440 1 2661 2662
2441 1 2662 2663
2442 1 2663 2664
2443 1 2665 2666
2444 1 2666 2667
2445 1 2667 2668
2446 1 2668 2669
2447 1 2669 2670
2448 1 2670 2671
2449 1 2671 2672
2450 1 2672 2673
2451 1 2673 2674
2452 1 2674 2675
2453 1 2675 2676
2454 1 2677 2678
2455 1 2678 2679
2456 1 2679 2680
2457 1 2680 2681
2458 1 2681 2682
2459 1 2682 2683
2460 1 2683 2684
2461 1 2684 2685
2462 1 2685 2686
2463 1 2686 2687
2464 1 2687 2688
2465 1 2689 2690
2466 1 2690 2691
2467 1 2691 2692
2468 1 2692 2693
2469 1 2693 2694
2470 1 2694 2695
2471 1 2695 2696
2472 1 2696 2697
2473 1 2697 2698
2474 1 2698 2699
2475 1 2699 2700
2476 1 2701 2702
2477 1 2702 2703
2478 1 2703 2704
2479 1 2704 2705
2480 1 2705 2706
2481 1 2706 2707
2482 1 2707 2708
2483 1 2708 2709
2484 1 2709 2710
2485 1 2710 2711
2486 1 2711 2712
2487 1 2713 2714
2488 1 2714 2715
2489 1 2715 2716
2490 1 2716 2717
2491 1 2717 2718
2492 1 2718 2719
2493 1 2719 2720
2494 1 2720 2721
2495 1 2721 2722
2496 1 2722 2723
2497 1 2723 2724
2498 1 2725 2726
2499 1 2726 2727
2500 1 2727 2728
2501 1 2728 2729
2502 1 2729 2730
2503 1 2730 2731
2504 1 2731 2732
2505 1 2732 2733
2506 1 2733 2734
2507 1 2734 2735
2508 1 2735 2736
2509 1 2737 2738
2510 1 2738 2739
2511 1 2739 2740
2512 1 2740 2741
2513 1 2741 2742
2514 1 2742 2743
2515 1 2743 2744
2516 1 2744 2745
2517 1 2745 2746
2518 1 2746 2747
2519 1 2747 2748
2520 1 2749 2750
2521 1 2750 2751
2522 1 2751 2752
2523 1 2752 2753
2524 1 2753 2754
2525 1 2754 2755
2526 1 2755 2756
2527 1 2756 2757
2528 1 2757 2758
2529 1 2758 2759
2530 1 2759 2760
2531 1 2761 2762
2532 1 2762 2763
2533 1 2763 2764
2534 1 2764 2765
2535 1 2765 2766
2536 1 2766 2767
2537 1 2767 2768
2538 1 2768 2769
2539 1 2769 2770
2540 1 2770 2771
2541 1 2771 2772
2542 1 2773 2774
2543 1 2774 2775
2544 1 2775 2776
2545 1 2776 2777
2546 1 2777 2778
2547 1 2778 2779
2548 1 2779 2780
2549 1 2780 2781
2550 1 2781 2782
2551 1 2782 2783
2552 1 2783 2784
2553 1 2785 2786
2554 1 2786 2787
2555 1 2787 2788
2556 1 2788 2789
2557 1 2789 2790
2558 1 2790 2791
2559 1 2791 2792
2560 1 2792 2793
2561 1 2793 2794
2562 1 2794 2795
2563 1 2795 2796
2564 1 2797 2798
2565 1 2798 2799
2566 1 2799 2800
2567 1 2800 2801
2568 1 2801 2802
2569 1 2802 2803
2570 1 2803 2804
2571 1 2804 2805
2572 1 2805 2806
2573 1 2806 2807
2574 1 2807 2808
2575 1 2809 2810
2576 1 2810 2811
2577 1 2811 2812
2578 1 2812 2813
2579 1 2813 2814
2580 1 2814 2815
2581 1 2815 2816
2582 1 2816 2817
2583 1 2817 2818
2584 1 2818 2819
2585 1 2819 2820
2586 1 2821 2822
2587 1 2822 2823
2588 1 2823 2824
2589 1 2824 2825
2590 1 2825 2826
2591 1 2826 2827
2592 1 2827 2828
2593 1 2828 2829
2594 1 2829 2830
2595 1 2830 2831
2596 1 2831 2832
2597 1 2833 2834
2598 1 2834 2835
2599 1 2835 2836
2600 1 2836 2837
2601 1 2837 2838
2602 1 2838 2839
2603 1 2839 2840
2604 1 2840 2841
2605 1 2841 2842
2606 1 2842 2843
2607 1 2843 2844
2608 1 2845 2846
2609 1 2846 2847
2610 1 2847 2848
2611 1 2848 2849
2612 1 2849 2850
2613 1 2850 2851
2614 1 2851 2852
2615 1 2852 2853
2616 1 2853 2854
2617 1 2854 2855
2618 1 2855 2856
2619 1 2857 2858
2620 1 2858 2859
2621 1 2859 2860
2622 1 2860 2861
2623 1 2861 2862
2624 1 2862 2863
2625 1 2863 2864
2626 1 2864 2865
2627 1 2865 2866
2628 1 2866 2867
2629 1 2867 2868
2630 1 2869 2870
2631 1 2870 2871
2632 1 2871 2872
2633 1 2872 2873
2634 1 2873 2874
2635 1 2874 2875
2636 1 2875 2876
2637 1 2876 2877
2638 1 2877 2878
2639 1 2878 2879
2640 1 2879 2880
2641 1 2881 2882
2642 1 2882 2883
2643 1 2883 2884
2644 1 2884 2885
2645 1 2885 2886
2646 1 2886 2887
2647 1 2887 2888
2648 1 2888 2889
2649 1 2889 2890
2650 1 2890 2891
2651 1 2891 2892
2652 1 2893 2894
2653 1 2894 2895
2654 1 2895 2896
2655 1 2896 2897
2656 1 2897 2898
2657 1 2898 2899
2658 1 2899 2900
2659 1 2900 2901
2660 1 2901 2902
2661 1 2902 2903
2662 1 2903 2904
2663 1 2905 2906
2664 1 2906 2907
2665 1 2907 2908
2666 1 2908 2909
2667 1 2909 2910
2668 1 2910 2911
2669 1 2911 2912
2670 1 2912 2913
2671 1 2913 2914
2672 1 2914 2915
2673 1 2915 2916
2674 1 2917 2918
2675 1 2918 2919
2676 1 2919 2920
2677 1 2920 2921
2678 1 2921 2922
2679 1 2922 2923
2680 1 2923 2924
2681 1 2924 2925
2682 1 2925 2926
2683 1 2926 2927
2684 1 2927 2928
2685 1 2929 2930
2686 1 2930 2931
2687 1 2931 2932
2688 1 2932 2933
2689 1 2933 2934
2690 1 2934 2935
2691 1 2935 2936
2692 1 2936 2937
2693 1 2937 2938
2694 1 2938 2939
2695 1 2939 2940
2696 1 2941 2942
2697 1 2942 2943
2698 1 2943 2944
2699 1 2944 2945
2700 1 2945 2946
2701 1 2946 2947
2702 1 2947 2948
2703 1 2948 2949
2704 1 2949 2950
2705 1 2950 2951
2706 1 2951 2952
2707 1 2953 2954
2708 1 2954 2955
2709 1 2955 2956
2710 1 2956 2957
2711 1 2957 2958
2712 1 2958 2959
2713 1 2959 2960
2714 1 2960 2961
2715 1 2961 2962
2716 1 2962 2963
2717 1 2963 2964
2718 1 2965 2966
2719 1 2966 2967
2720 1 2967 2968
2721 1 2968 2969
2722 1 2969 2970
2723 1 2970 2971
2724 1 2971 2972
2725 1 2972 2973
2726 1 2973 2974
2727 1 2974 2975
2728 1 2975 2976
2729 1 2977 2978
2730 1 2978 2979
2731 1 2979 2980
2732 1 2980 2981
2733 1 2981 2982
2734 1 2982 2983
2735 1 2983 2984
2736 1 2984 2985
2737 1 2985 2986
2738 1 2986 2987
2739 1 2987 2988
2740 1 2989 2990
2741 1 2990 2991
2742 1 2991 2992
2743 1 2992 2993
2744 1 2993 2994
2745 1 2994 2995
2746 1 2995 2996
2747 1 2996 2997
2748 1 2997 2998
2749 1 2998 2999
2750 1 2999 3000
2751 1 3001 3002
2752 1 3002 3003
2753 1 3003 3004
2754 1 3004 3005
2755 1 3005 3006
2756 1 3006 3007
2757 1 3007 3008
2758 1 3008 3009
2759 1 3009 3010
2760 1 3010 3011
2761 1 3011 3012
2762 1 3013 3014
2763 1 3014 3015
2764 1 3015 3016
2765 1 3016 3017
2766 1 3017 3018
2767 1 3018 3019
2768 1 3019 3020
2769 1 3020 3021
2770 1 3021 3022
2771 1 3022 3023
2772 1 3023 3024
2773 1 3025 3026
2774 1 3026 3027
2775 1 3027 3028
2776 1 3028 3029
2777 1 3029 3030
2778 1 3030 3031
2779 1 3031 3032
2780 1 3032 3033
2781 1 3033 3034
2782 1 3034 3035
2783 1 3035 3036
2784 1 3037 3038
2785 1 3038 3039
2786 1 3039 3040
2787 1 3040 3041
2788 1 3041 3042
2789 1 3042 3043
2790 1 3043 3044
2791 1 3044 3045
2792 1 3045 3046
2793 1 3046 3047
2794 1 3047 3048
2795 1 3049 3050
2796 1 3050 3051
2797 1 3051 3052
2798 1 3052 3053
2799 1 3053 3054
2800 1 3054 3055
2801 1 3055 3056
2802 1 3056 3057
2803 1 3057 3058
2804 1 3058 3059
2805 1 3059 3060
2806 1 3061 3062
2807 1 3062 3063
2808 1 3063 3064
2809 1 3064 3065
2810 1 3065 3066
2811 1 3066 3067
2812 1 3067 3068
2813 1 3068 3069
2814 1 3069 3070
2815 1 3070 3071
2816 1 3071 3072
2817 1 3073 3074
2818 1 3074 3075
2819 1 3075 3076
2820 1 3076 3077
2821 1 3077 3078
2822 1 3078 3079
2823 1 3079 3080
2824 1 3080 3081
2825 1 3081 3082
2826 1 3082 3083
2827 1 3083 3084
2828 1 3085 3086
2829 1 3086 3087
2830 1 3087 3088
2831 1 3088 3089
2832 1 3089 3090
2833 1 3090 3091
2834 1 3091 3092
2835 1 3092 3093
2836 1 3093 3094
2837 1 3094 3095
2838 1 3095 3096
2839 1 3097 3098
2840 1 3098 3099
2841 1 3099 3100
2842 1 3100 3101
2843 1 3101 3102
2844 1 3102 3103
2845 1 3103 3104
2846 1 3104 3105
2847 1 3105 3106
2848 1 3106 3107
2849 1 3107 3108
2850 1 3109 3110
2851 1 3110 3111
2852 1 3111 3112
2853 1 3112 3113
2854 1 3113 3114
2855 1 3114 3115
2856 1 3115 3116
2857 1 3116 3117
2858 1 3117 3118
2859 1 3118 3119
2860 1 3119 3120
2861 1 3121 3122
2862 1 3122 3123
2863 1 3123 3124
2864 1 3124 3125
2865 1 3125 3126
2866 1 3126 3127
2867 1 3127 3128
2868 1 3128 3129
2869 1 3129 3130
2870 1 3130 3131
2871 1 3131 3132
2872 1 3133 3134
2873 1 3134 3135
2874 1 3135 3136
2875 1 3136 3137
2876 1 3137 3138
2877 1 3138 3139
2878 1 3139 3140
2879 1 3140 3141
2880 1 3141 3142
2881 1 3142 3143
2882 1 3143 3144
2883 1 3145 3146
2884 1 3146 3147
2885 1 3147 3148
2886 1 3148 3149
2887 1 3149 3150
2888 1 3150 3151
2889 1 3151 3152
2890 1 3152 3153
2891 1 3153 3154
2892 1 3154 3155
2893 1 3155 3156
2894 1 3157 3158
2895 1 3158 3159
2896 1 3159 3160
2897 1 3160 3161
2898 1 3161 3162
2899 1 3162 3163
2900 1 3163 3164
2901 1 3164 3165
2902 1 3165 3166
2903 1 3166 3167
2904 1 3167 3168
2905 1 3169 3170
2906 1 3170 3171
2907 1 3171 3172
2908 1 3172 3173
2909 1 3173 3174
2910 1 3174 3175
2911 1 3175 3176
2912 1 3176 3177
2913 1 3177 3178
2914 1 3178 3179
2915 1 3179 3180
2916 1 3181 3182
2917 1 3182 3183
2918 1 3183 3184
2919 1 3184 3185
2920 1 3185 3186
2921 1 3186 3187
2922 1 3187 3188
2923 1 3188 3189
2924 1 3189 3190
2925 1 3190 3191
2926 1 3191 3192
2927 1 3193 3194
2928 1 3194 3195
2929 1 3195 3196
2930 1 3196 3197
2931 1 3197 3198
2932 1 3198 3199
2933 1 3199 3200
2934 1 3200 3201
2935 1 3201 3202
2936 1 3202 3203
2937 1 3203 3204
2938 1 3205 3206
2939 1 3206 3207
2940 1 3207 3208
2941 1 3208 3209
2942 1 3209 3210
2943 1 3210 3211
2944 1 3211 3212
2945 1 3212 3213
2946 1 3213 3214
2947 1 3214 3215
2948 1 3215 3216
2949 1 3217 3218
2950 1 3218 3219
2951 1 3219 3220
2952 1 3220 3221
2953 1 3221 3222
2954 1 3222 3223
2955 1 3223 3224
2956 1 3224 3225
2957 1 3225 3226
2958 1 3226 3227
2959 1 3227 3228
2960 1 3229 3230
2961 1 3230 3231
2962 1 3231 3232
2963 1 3232 3233
2964 1 3233 3234
2965 1 3234 3235
2966 1 3235 3236
2967 1 3236 3237
2968 1 3237 3238
2969 1 3238 3239
2970 1 3239 3240
2971 1 3241 3242
2972 1 3242 3243
2973 1 3243 3244
2974 1 3244 3245
2975 1 3245 3246
2976 1 3246 3247
2977 1 3247 3248
2978 1 3248 3249
2979 1 3249 3250
2980 1 3250 3251
2981 1 3251 3252
2982 1 3253 3254
2983 1 3254 3255
2984 1 3255 3256
2985 1 3256 3257
2986 1 3257 3258
2987 1 3258 3259
2988 1 3259 3260
2989 1 3260 3261
2990 1 3261 3262
2991 1 3262 3263
2992 1 3263 3264
2993 1 3265 3266
2994 1 3266 3267
2995 1 3267 3268
2996 1 3268 3269
2997 1 3269 3270
2998 1 3270 3271
2999 1 3271 3272
3000 1 3272 3273
3001 1 3273 3274
3002 1 3274 3275
3003 1 3275 3276
3004 1 3277 3278
3005 1 3278 3279
3006 1 3279 3280
3007 1 3280 3281
3008 1 3281 3282
3009 1 3282 3283
3010 1 3283 3284
3011 1 3284 3285
3012 1 3285 3286
3013 1 3286 3287
3014 1 3287 3288
3015 1 3289 3290
3016 1 3290 3291
3017 1 3291 3292
3018 1 3292 3293
3019 1 3293 3294
3020 1 3294 3295
3021 1 3295 3296
3022 1 3296 3297
3023 1 3297 3298
3024 1 3298 3299
3025 1 3299 3300
3026 1 3301 3302
3027 1 3302 3303
3028 1 3303 3304
3029 1 3304 3305
3030 1 3305 3306
3031 1 3306 3307
3032 1 3307 3308
3033 1 3308 3309
3034 1 3309 3310
3035 1 3310 3311
3036 1 3311 3312
3037 1 3313 3314
3038 1 3314 3315
3039 1 3315 3316
3040 1 3316 3317
3041 1 3317 3318
3042 1 3318 3319
3043 1 3319 3320
3044 1 3320 3321
3045 1 3321 3322
3046 1 3322 3323
3047 1 3323 3324
3048 1 3325 3326
3049 1 3326 3327
3050 1 3327 3328
3051 1 3328 3329
3052 1 3329 3330
3053 1 3330 3331
3054 1 3331 3332
3055 1 3332 3333
3056 1 3333 3334
3057 1 3334 3335
3058 1 3335 3336
3059 1 3337 3338
3060 1 3338 3339
3061 1 3339 3340
3062 1 3340 3341
3063 1 3341 3342
3064 1 3342 3343
3065 1 3343 3344
3066 1 3344 3345
3067 1 3345 3346
3068 1 3346 3347
3069 1 3347 3348
3070 1 3349 3350
3071 1 3350 3351
3072 1 3351 3352
3073 1 3352 3353
3074 1 3353 3354
3075 1 3354 3355
3076 1 3355 3356
3077 1 3356 3357
3078 1 3357 3358
3079 1 3358 3359
3080 1 3359 3360
3081 1 3361 3362
3082 1 3362 3363
3083 1 3363 3364
3084 1 3364 3365
3085 1 3365 3366
3086 1 3366 3367
3087 1 3367 3368
3088 1 3368 3369
3089 1 3369 3370
3090 1 3370 3371
3091 1 3371 3372
3092 1 3373 3374
3093 1 3374 3375
3094 1 3375 3376
3095 1 3376 3377
3096 1 3377 3378
3097 1 3378 3379
3098 1 3379 3380
3099 1 3380 3381
3100 1 3381 3382
3101 1 3382 3383
3102 1 3383 3384
3103 1 3385 3386
3104 1 3386 3387
3105 1 3387 3388
3106 1 3388 3389
3107 1 3389 3390
3108 1 3390 3391
3109 1 3391 3392
3110 1 3392 3393
3111 1 3393 3394
3112 1 3394 3395
3113 1 3395 3396
3114 1 3397 3398
3115 1 3398 3399
3116 1 3399 3400
3117 1 3400 3401
3118 1 3401 3402
3119 1 3402 3403
3120 1 3403 3404
3121 1 3404 3405
3122 1 3405 3406
3123 1 3406 3407
3124 1 3407 3408
3125 1 3409 3410
3126 1 3410 3411
3127 1 3411 3412
3128 1 3412 3413
3129 1 3413 3414
3130 1 3414 3415
3131 1 3415 3416
3132 1 3416 3417
3133 1 3417 3418
3134 1 3418 3419
3135 1 3419 3420
