# Supplementary material for: The exchange dynamics of biomolecular condensates
Source: eLife. 2024 Sep 25;12:RP91680. doi: 10.7554/eLife.91680 (PMC11424094; doi:10.7554/eLife.91680)
Supplement: Source code 1. [file elife-91680-code1.zip › Codes/DilutePhase/In/L1_12_N1_750_A2B2.initial]

LAMMPS chain data file

9000 atoms
8250 bonds
0 angles
0 dihedrals
0 impropers

2 atom types
1 bond types
0 angle types
0 dihedral types
0 improper types

-75.00000 75.00000 xlo xhi
-75.00000 75.00000 ylo yhi
-75.00000 75.00000 zlo zhi

Masses

1 188.49556
2 188.49556

Atoms

1 1 1 -61 -70.3125 -70.3125
2 1 1 -59 -70.3125 -70.3125
3 1 2 -57 -70.3125 -70.3125
4 1 2 -55 -70.3125 -70.3125
5 1 1 -53 -70.3125 -70.3125
6 1 1 -51 -70.3125 -70.3125
7 1 2 -49 -70.3125 -70.3125
8 1 2 -47 -70.3125 -70.3125
9 1 1 -45 -70.3125 -70.3125
10 1 1 -43 -70.3125 -70.3125
11 1 2 -41 -70.3125 -70.3125
12 1 2 -39 -70.3125 -70.3125
13 1 1 -61 -60.9375 -70.3125
14 1 1 -59 -60.9375 -70.3125
15 1 2 -57 -60.9375 -70.3125
16 1 2 -55 -60.9375 -70.3125
17 1 1 -53 -60.9375 -70.3125
18 1 1 -51 -60.9375 -70.3125
19 1 2 -49 -60.9375 -70.3125
20 1 2 -47 -60.9375 -70.3125
21 1 1 -45 -60.9375 -70.3125
22 1 1 -43 -60.9375 -70.3125
23 1 2 -41 -60.9375 -70.3125
24 1 2 -39 -60.9375 -70.3125
25 1 1 -61 -51.5625 -70.3125
26 1 1 -59 -51.5625 -70.3125
27 1 2 -57 -51.5625 -70.3125
28 1 2 -55 -51.5625 -70.3125
29 1 1 -53 -51.5625 -70.3125
30 1 1 -51 -51.5625 -70.3125
31 1 2 -49 -51.5625 -70.3125
32 1 2 -47 -51.5625 -70.3125
33 1 1 -45 -51.5625 -70.3125
34 1 1 -43 -51.5625 -70.3125
35 1 2 -41 -51.5625 -70.3125
36 1 2 -39 -51.5625 -70.3125
37 1 1 -61 -42.1875 -70.3125
38 1 1 -59 -42.1875 -70.3125
39 1 2 -57 -42.1875 -70.3125
40 1 2 -55 -42.1875 -70.3125
41 1 1 -53 -42.1875 -70.3125
42 1 1 -51 -42.1875 -70.3125
43 1 2 -49 -42.1875 -70.3125
44 1 2 -47 -42.1875 -70.3125
45 1 1 -45 -42.1875 -70.3125
46 1 1 -43 -42.1875 -70.3125
47 1 2 -41 -42.1875 -70.3125
48 1 2 -39 -42.1875 -70.3125
49 1 1 -61 -32.8125 -70.3125
50 1 1 -59 -32.8125 -70.3125
51 1 2 -57 -32.8125 -70.3125
52 1 2 -55 -32.8125 -70.3125
53 1 1 -53 -32.8125 -70.3125
54 1 1 -51 -32.8125 -70.3125
55 1 2 -49 -32.8125 -70.3125
56 1 2 -47 -32.8125 -70.3125
57 1 1 -45 -32.8125 -70.3125
58 1 1 -43 -32.8125 -70.3125
59 1 2 -41 -32.8125 -70.3125
60 1 2 -39 -32.8125 -70.3125
61 1 1 -61 -23.4375 -70.3125
62 1 1 -59 -23.4375 -70.3125
63 1 2 -57 -23.4375 -70.3125
64 1 2 -55 -23.4375 -70.3125
65 1 1 -53 -23.4375 -70.3125
66 1 1 -51 -23.4375 -70.3125
67 1 2 -49 -23.4375 -70.3125
68 1 2 -47 -23.4375 -70.3125
69 1 1 -45 -23.4375 -70.3125
70 1 1 -43 -23.4375 -70.3125
71 1 2 -41 -23.4375 -70.3125
72 1 2 -39 -23.4375 -70.3125
73 1 1 -61 -14.0625 -70.3125
74 1 1 -59 -14.0625 -70.3125
75 1 2 -57 -14.0625 -70.3125
76 1 2 -55 -14.0625 -70.3125
77 1 1 -53 -14.0625 -70.3125
78 1 1 -51 -14.0625 -70.3125
79 1 2 -49 -14.0625 -70.3125
80 1 2 -47 -14.0625 -70.3125
81 1 1 -45 -14.0625 -70.3125
82 1 1 -43 -14.0625 -70.3125
83 1 2 -41 -14.0625 -70.3125
84 1 2 -39 -14.0625 -70.3125
85 1 1 -61 -4.6875 -70.3125
86 1 1 -59 -4.6875 -70.3125
87 1 2 -57 -4.6875 -70.3125
88 1 2 -55 -4.6875 -70.3125
89 1 1 -53 -4.6875 -70.3125
90 1 1 -51 -4.6875 -70.3125
91 1 2 -49 -4.6875 -70.3125
92 1 2 -47 -4.6875 -70.3125
93 1 1 -45 -4.6875 -70.3125
94 1 1 -43 -4.6875 -70.3125
95 1 2 -41 -4.6875 -70.3125
96 1 2 -39 -4.6875 -70.3125
97 1 1 -61 4.6875 -70.3125
98 1 1 -59 4.6875 -70.3125
99 1 2 -57 4.6875 -70.3125
100 1 2 -55 4.6875 -70.3125
101 1 1 -53 4.6875 -70.3125
102 1 1 -51 4.6875 -70.3125
103 1 2 -49 4.6875 -70.3125
104 1 2 -47 4.6875 -70.3125
105 1 1 -45 4.6875 -70.3125
106 1 1 -43 4.6875 -70.3125
107 1 2 -41 4.6875 -70.3125
108 1 2 -39 4.6875 -70.3125
109 1 1 -61 14.0625 -70.3125
110 1 1 -59 14.0625 -70.3125
111 1 2 -57 14.0625 -70.3125
112 1 2 -55 14.0625 -70.3125
113 1 1 -53 14.0625 -70.3125
114 1 1 -51 14.0625 -70.3125
115 1 2 -49 14.0625 -70.3125
116 1 2 -47 14.0625 -70.3125
117 1 1 -45 14.0625 -70.3125
118 1 1 -43 14.0625 -70.3125
119 1 2 -41 14.0625 -70.3125
120 1 2 -39 14.0625 -70.3125
121 1 1 -61 23.4375 -70.3125
122 1 1 -59 23.4375 -70.3125
123 1 2 -57 23.4375 -70.3125
124 1 2 -55 23.4375 -70.3125
125 1 1 -53 23.4375 -70.3125
126 1 1 -51 23.4375 -70.3125
127 1 2 -49 23.4375 -70.3125
128 1 2 -47 23.4375 -70.3125
129 1 1 -45 23.4375 -70.3125
130 1 1 -43 23.4375 -70.3125
131 1 2 -41 23.4375 -70.3125
132 1 2 -39 23.4375 -70.3125
133 1 1 -61 32.8125 -70.3125
134 1 1 -59 32.8125 -70.3125
135 1 2 -57 32.8125 -70.3125
136 1 2 -55 32.8125 -70.3125
137 1 1 -53 32.8125 -70.3125
138 1 1 -51 32.8125 -70.3125
139 1 2 -49 32.8125 -70.3125
140 1 2 -47 32.8125 -70.3125
141 1 1 -45 32.8125 -70.3125
142 1 1 -43 32.8125 -70.3125
143 1 2 -41 32.8125 -70.3125
144 1 2 -39 32.8125 -70.3125
145 1 1 -61 42.1875 -70.3125
146 1 1 -59 42.1875 -70.3125
147 1 2 -57 42.1875 -70.3125
148 1 2 -55 42.1875 -70.3125
149 1 1 -53 42.1875 -70.3125
150 1 1 -51 42.1875 -70.3125
151 1 2 -49 42.1875 -70.3125
152 1 2 -47 42.1875 -70.3125
153 1 1 -45 42.1875 -70.3125
154 1 1 -43 42.1875 -70.3125
155 1 2 -41 42.1875 -70.3125
156 1 2 -39 42.1875 -70.3125
157 1 1 -61 51.5625 -70.3125
158 1 1 -59 51.5625 -70.3125
159 1 2 -57 51.5625 -70.3125
160 1 2 -55 51.5625 -70.3125
161 1 1 -53 51.5625 -70.3125
162 1 1 -51 51.5625 -70.3125
163 1 2 -49 51.5625 -70.3125
164 1 2 -47 51.5625 -70.3125
165 1 1 -45 51.5625 -70.3125
166 1 1 -43 51.5625 -70.3125
167 1 2 -41 51.5625 -70.3125
168 1 2 -39 51.5625 -70.3125
169 1 1 -61 60.9375 -70.3125
170 1 1 -59 60.9375 -70.3125
171 1 2 -57 60.9375 -70.3125
172 1 2 -55 60.9375 -70.3125
173 1 1 -53 60.9375 -70.3125
174 1 1 -51 60.9375 -70.3125
175 1 2 -49 60.9375 -70.3125
176 1 2 -47 60.9375 -70.3125
177 1 1 -45 60.9375 -70.3125
178 1 1 -43 60.9375 -70.3125
179 1 2 -41 60.9375 -70.3125
180 1 2 -39 60.9375 -70.3125
181 1 1 -61 70.3125 -70.3125
182 1 1 -59 70.3125 -70.3125
183 1 2 -57 70.3125 -70.3125
184 1 2 -55 70.3125 -70.3125
185 1 1 -53 70.3125 -70.3125
186 1 1 -51 70.3125 -70.3125
187 1 2 -49 70.3125 -70.3125
188 1 2 -47 70.3125 -70.3125
189 1 1 -45 70.3125 -70.3125
190 1 1 -43 70.3125 -70.3125
191 1 2 -41 70.3125 -70.3125
192 1 2 -39 70.3125 -70.3125
193 1 1 -11 -70.3125 -70.3125
194 1 1 -9 -70.3125 -70.3125
195 1 2 -7 -70.3125 -70.3125
196 1 2 -5 -70.3125 -70.3125
197 1 1 -3 -70.3125 -70.3125
198 1 1 -1 -70.3125 -70.3125
199 1 2 1 -70.3125 -70.3125
200 1 2 3 -70.3125 -70.3125
201 1 1 5 -70.3125 -70.3125
202 1 1 7 -70.3125 -70.3125
203 1 2 9 -70.3125 -70.3125
204 1 2 11 -70.3125 -70.3125
205 1 1 -11 -60.9375 -70.3125
206 1 1 -9 -60.9375 -70.3125
207 1 2 -7 -60.9375 -70.3125
208 1 2 -5 -60.9375 -70.3125
209 1 1 -3 -60.9375 -70.3125
210 1 1 -1 -60.9375 -70.3125
211 1 2 1 -60.9375 -70.3125
212 1 2 3 -60.9375 -70.3125
213 1 1 5 -60.9375 -70.3125
214 1 1 7 -60.9375 -70.3125
215 1 2 9 -60.9375 -70.3125
216 1 2 11 -60.9375 -70.3125
217 1 1 -11 -51.5625 -70.3125
218 1 1 -9 -51.5625 -70.3125
219 1 2 -7 -51.5625 -70.3125
220 1 2 -5 -51.5625 -70.3125
221 1 1 -3 -51.5625 -70.3125
222 1 1 -1 -51.5625 -70.3125
223 1 2 1 -51.5625 -70.3125
224 1 2 3 -51.5625 -70.3125
225 1 1 5 -51.5625 -70.3125
226 1 1 7 -51.5625 -70.3125
227 1 2 9 -51.5625 -70.3125
228 1 2 11 -51.5625 -70.3125
229 1 1 -11 -42.1875 -70.3125
230 1 1 -9 -42.1875 -70.3125
231 1 2 -7 -42.1875 -70.3125
232 1 2 -5 -42.1875 -70.3125
233 1 1 -3 -42.1875 -70.3125
234 1 1 -1 -42.1875 -70.3125
235 1 2 1 -42.1875 -70.3125
236 1 2 3 -42.1875 -70.3125
237 1 1 5 -42.1875 -70.3125
238 1 1 7 -42.1875 -70.3125
239 1 2 9 -42.1875 -70.3125
240 1 2 11 -42.1875 -70.3125
241 1 1 -11 -32.8125 -70.3125
242 1 1 -9 -32.8125 -70.3125
243 1 2 -7 -32.8125 -70.3125
244 1 2 -5 -32.8125 -70.3125
245 1 1 -3 -32.8125 -70.3125
246 1 1 -1 -32.8125 -70.3125
247 1 2 1 -32.8125 -70.3125
248 1 2 3 -32.8125 -70.3125
249 1 1 5 -32.8125 -70.3125
250 1 1 7 -32.8125 -70.3125
251 1 2 9 -32.8125 -70.3125
252 1 2 11 -32.8125 -70.3125
253 1 1 -11 -23.4375 -70.3125
254 1 1 -9 -23.4375 -70.3125
255 1 2 -7 -23.4375 -70.3125
256 1 2 -5 -23.4375 -70.3125
257 1 1 -3 -23.4375 -70.3125
258 1 1 -1 -23.4375 -70.3125
259 1 2 1 -23.4375 -70.3125
260 1 2 3 -23.4375 -70.3125
261 1 1 5 -23.4375 -70.3125
262 1 1 7 -23.4375 -70.3125
263 1 2 9 -23.4375 -70.3125
264 1 2 11 -23.4375 -70.3125
265 1 1 -11 -14.0625 -70.3125
266 1 1 -9 -14.0625 -70.3125
267 1 2 -7 -14.0625 -70.3125
268 1 2 -5 -14.0625 -70.3125
269 1 1 -3 -14.0625 -70.3125
270 1 1 -1 -14.0625 -70.3125
271 1 2 1 -14.0625 -70.3125
272 1 2 3 -14.0625 -70.3125
273 1 1 5 -14.0625 -70.3125
274 1 1 7 -14.0625 -70.3125
275 1 2 9 -14.0625 -70.3125
276 1 2 11 -14.0625 -70.3125
277 1 1 -11 -4.6875 -70.3125
278 1 1 -9 -4.6875 -70.3125
279 1 2 -7 -4.6875 -70.3125
280 1 2 -5 -4.6875 -70.3125
281 1 1 -3 -4.6875 -70.3125
282 1 1 -1 -4.6875 -70.3125
283 1 2 1 -4.6875 -70.3125
284 1 2 3 -4.6875 -70.3125
285 1 1 5 -4.6875 -70.3125
286 1 1 7 -4.6875 -70.3125
287 1 2 9 -4.6875 -70.3125
288 1 2 11 -4.6875 -70.3125
289 1 1 -11 4.6875 -70.3125
290 1 1 -9 4.6875 -70.3125
291 1 2 -7 4.6875 -70.3125
292 1 2 -5 4.6875 -70.3125
293 1 1 -3 4.6875 -70.3125
294 1 1 -1 4.6875 -70.3125
295 1 2 1 4.6875 -70.3125
296 1 2 3 4.6875 -70.3125
297 1 1 5 4.6875 -70.3125
298 1 1 7 4.6875 -70.3125
299 1 2 9 4.6875 -70.3125
300 1 2 11 4.6875 -70.3125
301 1 1 -11 14.0625 -70.3125
302 1 1 -9 14.0625 -70.3125
303 1 2 -7 14.0625 -70.3125
304 1 2 -5 14.0625 -70.3125
305 1 1 -3 14.0625 -70.3125
306 1 1 -1 14.0625 -70.3125
307 1 2 1 14.0625 -70.3125
308 1 2 3 14.0625 -70.3125
309 1 1 5 14.0625 -70.3125
310 1 1 7 14.0625 -70.3125
311 1 2 9 14.0625 -70.3125
312 1 2 11 14.0625 -70.3125
313 1 1 -11 23.4375 -70.3125
314 1 1 -9 23.4375 -70.3125
315 1 2 -7 23.4375 -70.3125
316 1 2 -5 23.4375 -70.3125
317 1 1 -3 23.4375 -70.3125
318 1 1 -1 23.4375 -70.3125
319 1 2 1 23.4375 -70.3125
320 1 2 3 23.4375 -70.3125
321 1 1 5 23.4375 -70.3125
322 1 1 7 23.4375 -70.3125
323 1 2 9 23.4375 -70.3125
324 1 2 11 23.4375 -70.3125
325 1 1 -11 32.8125 -70.3125
326 1 1 -9 32.8125 -70.3125
327 1 2 -7 32.8125 -70.3125
328 1 2 -5 32.8125 -70.3125
329 1 1 -3 32.8125 -70.3125
330 1 1 -1 32.8125 -70.3125
331 1 2 1 32.8125 -70.3125
332 1 2 3 32.8125 -70.3125
333 1 1 5 32.8125 -70.3125
334 1 1 7 32.8125 -70.3125
335 1 2 9 32.8125 -70.3125
336 1 2 11 32.8125 -70.3125
337 1 1 -11 42.1875 -70.3125
338 1 1 -9 42.1875 -70.3125
339 1 2 -7 42.1875 -70.3125
340 1 2 -5 42.1875 -70.3125
341 1 1 -3 42.1875 -70.3125
342 1 1 -1 42.1875 -70.3125
343 1 2 1 42.1875 -70.3125
344 1 2 3 42.1875 -70.3125
345 1 1 5 42.1875 -70.3125
346 1 1 7 42.1875 -70.3125
347 1 2 9 42.1875 -70.3125
348 1 2 11 42.1875 -70.3125
349 1 1 -11 51.5625 -70.3125
350 1 1 -9 51.5625 -70.3125
351 1 2 -7 51.5625 -70.3125
352 1 2 -5 51.5625 -70.3125
353 1 1 -3 51.5625 -70.3125
354 1 1 -1 51.5625 -70.3125
355 1 2 1 51.5625 -70.3125
356 1 2 3 51.5625 -70.3125
357 1 1 5 51.5625 -70.3125
358 1 1 7 51.5625 -70.3125
359 1 2 9 51.5625 -70.3125
360 1 2 11 51.5625 -70.3125
361 1 1 -11 60.9375 -70.3125
362 1 1 -9 60.9375 -70.3125
363 1 2 -7 60.9375 -70.3125
364 1 2 -5 60.9375 -70.3125
365 1 1 -3 60.9375 -70.3125
366 1 1 -1 60.9375 -70.3125
367 1 2 1 60.9375 -70.3125
368 1 2 3 60.9375 -70.3125
369 1 1 5 60.9375 -70.3125
370 1 1 7 60.9375 -70.3125
371 1 2 9 60.9375 -70.3125
372 1 2 11 60.9375 -70.3125
373 1 1 -11 70.3125 -70.3125
374 1 1 -9 70.3125 -70.3125
375 1 2 -7 70.3125 -70.3125
376 1 2 -5 70.3125 -70.3125
377 1 1 -3 70.3125 -70.3125
378 1 1 -1 70.3125 -70.3125
379 1 2 1 70.3125 -70.3125
380 1 2 3 70.3125 -70.3125
381 1 1 5 70.3125 -70.3125
382 1 1 7 70.3125 -70.3125
383 1 2 9 70.3125 -70.3125
384 1 2 11 70.3125 -70.3125
385 1 1 39 -70.3125 -70.3125
386 1 1 41 -70.3125 -70.3125
387 1 2 43 -70.3125 -70.3125
388 1 2 45 -70.3125 -70.3125
389 1 1 47 -70.3125 -70.3125
390 1 1 49 -70.3125 -70.3125
391 1 2 51 -70.3125 -70.3125
392 1 2 53 -70.3125 -70.3125
393 1 1 55 -70.3125 -70.3125
394 1 1 57 -70.3125 -70.3125
395 1 2 59 -70.3125 -70.3125
396 1 2 61 -70.3125 -70.3125
397 1 1 39 -60.9375 -70.3125
398 1 1 41 -60.9375 -70.3125
399 1 2 43 -60.9375 -70.3125
400 1 2 45 -60.9375 -70.3125
401 1 1 47 -60.9375 -70.3125
402 1 1 49 -60.9375 -70.3125
403 1 2 51 -60.9375 -70.3125
404 1 2 53 -60.9375 -70.3125
405 1 1 55 -60.9375 -70.3125
406 1 1 57 -60.9375 -70.3125
407 1 2 59 -60.9375 -70.3125
408 1 2 61 -60.9375 -70.3125
409 1 1 39 -51.5625 -70.3125
410 1 1 41 -51.5625 -70.3125
411 1 2 43 -51.5625 -70.3125
412 1 2 45 -51.5625 -70.3125
413 1 1 47 -51.5625 -70.3125
414 1 1 49 -51.5625 -70.3125
415 1 2 51 -51.5625 -70.3125
416 1 2 53 -51.5625 -70.3125
417 1 1 55 -51.5625 -70.3125
418 1 1 57 -51.5625 -70.3125
419 1 2 59 -51.5625 -70.3125
420 1 2 61 -51.5625 -70.3125
421 1 1 39 -42.1875 -70.3125
422 1 1 41 -42.1875 -70.3125
423 1 2 43 -42.1875 -70.3125
424 1 2 45 -42.1875 -70.3125
425 1 1 47 -42.1875 -70.3125
426 1 1 49 -42.1875 -70.3125
427 1 2 51 -42.1875 -70.3125
428 1 2 53 -42.1875 -70.3125
429 1 1 55 -42.1875 -70.3125
430 1 1 57 -42.1875 -70.3125
431 1 2 59 -42.1875 -70.3125
432 1 2 61 -42.1875 -70.3125
433 1 1 39 -32.8125 -70.3125
434 1 1 41 -32.8125 -70.3125
435 1 2 43 -32.8125 -70.3125
436 1 2 45 -32.8125 -70.3125
437 1 1 47 -32.8125 -70.3125
438 1 1 49 -32.8125 -70.3125
439 1 2 51 -32.8125 -70.3125
440 1 2 53 -32.8125 -70.3125
441 1 1 55 -32.8125 -70.3125
442 1 1 57 -32.8125 -70.3125
443 1 2 59 -32.8125 -70.3125
444 1 2 61 -32.8125 -70.3125
445 1 1 39 -23.4375 -70.3125
446 1 1 41 -23.4375 -70.3125
447 1 2 43 -23.4375 -70.3125
448 1 2 45 -23.4375 -70.3125
449 1 1 47 -23.4375 -70.3125
450 1 1 49 -23.4375 -70.3125
451 1 2 51 -23.4375 -70.3125
452 1 2 53 -23.4375 -70.3125
453 1 1 55 -23.4375 -70.3125
454 1 1 57 -23.4375 -70.3125
455 1 2 59 -23.4375 -70.3125
456 1 2 61 -23.4375 -70.3125
457 1 1 39 -14.0625 -70.3125
458 1 1 41 -14.0625 -70.3125
459 1 2 43 -14.0625 -70.3125
460 1 2 45 -14.0625 -70.3125
461 1 1 47 -14.0625 -70.3125
462 1 1 49 -14.0625 -70.3125
463 1 2 51 -14.0625 -70.3125
464 1 2 53 -14.0625 -70.3125
465 1 1 55 -14.0625 -70.3125
466 1 1 57 -14.0625 -70.3125
467 1 2 59 -14.0625 -70.3125
468 1 2 61 -14.0625 -70.3125
469 1 1 39 -4.6875 -70.3125
470 1 1 41 -4.6875 -70.3125
471 1 2 43 -4.6875 -70.3125
472 1 2 45 -4.6875 -70.3125
473 1 1 47 -4.6875 -70.3125
474 1 1 49 -4.6875 -70.3125
475 1 2 51 -4.6875 -70.3125
476 1 2 53 -4.6875 -70.3125
477 1 1 55 -4.6875 -70.3125
478 1 1 57 -4.6875 -70.3125
479 1 2 59 -4.6875 -70.3125
480 1 2 61 -4.6875 -70.3125
481 1 1 39 4.6875 -70.3125
482 1 1 41 4.6875 -70.3125
483 1 2 43 4.6875 -70.3125
484 1 2 45 4.6875 -70.3125
485 1 1 47 4.6875 -70.3125
486 1 1 49 4.6875 -70.3125
487 1 2 51 4.6875 -70.3125
488 1 2 53 4.6875 -70.3125
489 1 1 55 4.6875 -70.3125
490 1 1 57 4.6875 -70.3125
491 1 2 59 4.6875 -70.3125
492 1 2 61 4.6875 -70.3125
493 1 1 39 14.0625 -70.3125
494 1 1 41 14.0625 -70.3125
495 1 2 43 14.0625 -70.3125
496 1 2 45 14.0625 -70.3125
497 1 1 47 14.0625 -70.3125
498 1 1 49 14.0625 -70.3125
499 1 2 51 14.0625 -70.3125
500 1 2 53 14.0625 -70.3125
501 1 1 55 14.0625 -70.3125
502 1 1 57 14.0625 -70.3125
503 1 2 59 14.0625 -70.3125
504 1 2 61 14.0625 -70.3125
505 1 1 39 23.4375 -70.3125
506 1 1 41 23.4375 -70.3125
507 1 2 43 23.4375 -70.3125
508 1 2 45 23.4375 -70.3125
509 1 1 47 23.4375 -70.3125
510 1 1 49 23.4375 -70.3125
511 1 2 51 23.4375 -70.3125
512 1 2 53 23.4375 -70.3125
513 1 1 55 23.4375 -70.3125
514 1 1 57 23.4375 -70.3125
515 1 2 59 23.4375 -70.3125
516 1 2 61 23.4375 -70.3125
517 1 1 39 32.8125 -70.3125
518 1 1 41 32.8125 -70.3125
519 1 2 43 32.8125 -70.3125
520 1 2 45 32.8125 -70.3125
521 1 1 47 32.8125 -70.3125
522 1 1 49 32.8125 -70.3125
523 1 2 51 32.8125 -70.3125
524 1 2 53 32.8125 -70.3125
525 1 1 55 32.8125 -70.3125
526 1 1 57 32.8125 -70.3125
527 1 2 59 32.8125 -70.3125
528 1 2 61 32.8125 -70.3125
529 1 1 39 42.1875 -70.3125
530 1 1 41 42.1875 -70.3125
531 1 2 43 42.1875 -70.3125
532 1 2 45 42.1875 -70.3125
533 1 1 47 42.1875 -70.3125
534 1 1 49 42.1875 -70.3125
535 1 2 51 42.1875 -70.3125
536 1 2 53 42.1875 -70.3125
537 1 1 55 42.1875 -70.3125
538 1 1 57 42.1875 -70.3125
539 1 2 59 42.1875 -70.3125
540 1 2 61 42.1875 -70.3125
541 1 1 39 51.5625 -70.3125
542 1 1 41 51.5625 -70.3125
543 1 2 43 51.5625 -70.3125
544 1 2 45 51.5625 -70.3125
545 1 1 47 51.5625 -70.3125
546 1 1 49 51.5625 -70.3125
547 1 2 51 51.5625 -70.3125
548 1 2 53 51.5625 -70.3125
549 1 1 55 51.5625 -70.3125
550 1 1 57 51.5625 -70.3125
551 1 2 59 51.5625 -70.3125
552 1 2 61 51.5625 -70.3125
553 1 1 39 60.9375 -70.3125
554 1 1 41 60.9375 -70.3125
555 1 2 43 60.9375 -70.3125
556 1 2 45 60.9375 -70.3125
557 1 1 47 60.9375 -70.3125
558 1 1 49 60.9375 -70.3125
559 1 2 51 60.9375 -70.3125
560 1 2 53 60.9375 -70.3125
561 1 1 55 60.9375 -70.3125
562 1 1 57 60.9375 -70.3125
563 1 2 59 60.9375 -70.3125
564 1 2 61 60.9375 -70.3125
565 1 1 39 70.3125 -70.3125
566 1 1 41 70.3125 -70.3125
567 1 2 43 70.3125 -70.3125
568 1 2 45 70.3125 -70.3125
569 1 1 47 70.3125 -70.3125
570 1 1 49 70.3125 -70.3125
571 1 2 51 70.3125 -70.3125
572 1 2 53 70.3125 -70.3125
573 1 1 55 70.3125 -70.3125
574 1 1 57 70.3125 -70.3125
575 1 2 59 70.3125 -70.3125
576 1 2 61 70.3125 -70.3125
577 1 1 -61 -70.3125 -60.9375
578 1 1 -59 -70.3125 -60.9375
579 1 2 -57 -70.3125 -60.9375
580 1 2 -55 -70.3125 -60.9375
581 1 1 -53 -70.3125 -60.9375
582 1 1 -51 -70.3125 -60.9375
583 1 2 -49 -70.3125 -60.9375
584 1 2 -47 -70.3125 -60.9375
585 1 1 -45 -70.3125 -60.9375
586 1 1 -43 -70.3125 -60.9375
587 1 2 -41 -70.3125 -60.9375
588 1 2 -39 -70.3125 -60.9375
589 1 1 -61 -60.9375 -60.9375
590 1 1 -59 -60.9375 -60.9375
591 1 2 -57 -60.9375 -60.9375
592 1 2 -55 -60.9375 -60.9375
593 1 1 -53 -60.9375 -60.9375
594 1 1 -51 -60.9375 -60.9375
595 1 2 -49 -60.9375 -60.9375
596 1 2 -47 -60.9375 -60.9375
597 1 1 -45 -60.9375 -60.9375
598 1 1 -43 -60.9375 -60.9375
599 1 2 -41 -60.9375 -60.9375
600 1 2 -39 -60.9375 -60.9375
601 1 1 -61 -51.5625 -60.9375
602 1 1 -59 -51.5625 -60.9375
603 1 2 -57 -51.5625 -60.9375
604 1 2 -55 -51.5625 -60.9375
605 1 1 -53 -51.5625 -60.9375
606 1 1 -51 -51.5625 -60.9375
607 1 2 -49 -51.5625 -60.9375
608 1 2 -47 -51.5625 -60.9375
609 1 1 -45 -51.5625 -60.9375
610 1 1 -43 -51.5625 -60.9375
611 1 2 -41 -51.5625 -60.9375
612 1 2 -39 -51.5625 -60.9375
613 1 1 -61 -42.1875 -60.9375
614 1 1 -59 -42.1875 -60.9375
615 1 2 -57 -42.1875 -60.9375
616 1 2 -55 -42.1875 -60.9375
617 1 1 -53 -42.1875 -60.9375
618 1 1 -51 -42.1875 -60.9375
619 1 2 -49 -42.1875 -60.9375
620 1 2 -47 -42.1875 -60.9375
621 1 1 -45 -42.1875 -60.9375
622 1 1 -43 -42.1875 -60.9375
623 1 2 -41 -42.1875 -60.9375
624 1 2 -39 -42.1875 -60.9375
625 1 1 -61 -32.8125 -60.9375
626 1 1 -59 -32.8125 -60.9375
627 1 2 -57 -32.8125 -60.9375
628 1 2 -55 -32.8125 -60.9375
629 1 1 -53 -32.8125 -60.9375
630 1 1 -51 -32.8125 -60.9375
631 1 2 -49 -32.8125 -60.9375
632 1 2 -47 -32.8125 -60.9375
633 1 1 -45 -32.8125 -60.9375
634 1 1 -43 -32.8125 -60.9375
635 1 2 -41 -32.8125 -60.9375
636 1 2 -39 -32.8125 -60.9375
637 1 1 -61 -23.4375 -60.9375
638 1 1 -59 -23.4375 -60.9375
639 1 2 -57 -23.4375 -60.9375
640 1 2 -55 -23.4375 -60.9375
641 1 1 -53 -23.4375 -60.9375
642 1 1 -51 -23.4375 -60.9375
643 1 2 -49 -23.4375 -60.9375
644 1 2 -47 -23.4375 -60.9375
645 1 1 -45 -23.4375 -60.9375
646 1 1 -43 -23.4375 -60.9375
647 1 2 -41 -23.4375 -60.9375
648 1 2 -39 -23.4375 -60.9375
649 1 1 -61 -14.0625 -60.9375
650 1 1 -59 -14.0625 -60.9375
651 1 2 -57 -14.0625 -60.9375
652 1 2 -55 -14.0625 -60.9375
653 1 1 -53 -14.0625 -60.9375
654 1 1 -51 -14.0625 -60.9375
655 1 2 -49 -14.0625 -60.9375
656 1 2 -47 -14.0625 -60.9375
657 1 1 -45 -14.0625 -60.9375
658 1 1 -43 -14.0625 -60.9375
659 1 2 -41 -14.0625 -60.9375
660 1 2 -39 -14.0625 -60.9375
661 1 1 -61 -4.6875 -60.9375
662 1 1 -59 -4.6875 -60.9375
663 1 2 -57 -4.6875 -60.9375
664 1 2 -55 -4.6875 -60.9375
665 1 1 -53 -4.6875 -60.9375
666 1 1 -51 -4.6875 -60.9375
667 1 2 -49 -4.6875 -60.9375
668 1 2 -47 -4.6875 -60.9375
669 1 1 -45 -4.6875 -60.9375
670 1 1 -43 -4.6875 -60.9375
671 1 2 -41 -4.6875 -60.9375
672 1 2 -39 -4.6875 -60.9375
673 1 1 -61 4.6875 -60.9375
674 1 1 -59 4.6875 -60.9375
675 1 2 -57 4.6875 -60.9375
676 1 2 -55 4.6875 -60.9375
677 1 1 -53 4.6875 -60.9375
678 1 1 -51 4.6875 -60.9375
679 1 2 -49 4.6875 -60.9375
680 1 2 -47 4.6875 -60.9375
681 1 1 -45 4.6875 -60.9375
682 1 1 -43 4.6875 -60.9375
683 1 2 -41 4.6875 -60.9375
684 1 2 -39 4.6875 -60.9375
685 1 1 -61 14.0625 -60.9375
686 1 1 -59 14.0625 -60.9375
687 1 2 -57 14.0625 -60.9375
688 1 2 -55 14.0625 -60.9375
689 1 1 -53 14.0625 -60.9375
690 1 1 -51 14.0625 -60.9375
691 1 2 -49 14.0625 -60.9375
692 1 2 -47 14.0625 -60.9375
693 1 1 -45 14.0625 -60.9375
694 1 1 -43 14.0625 -60.9375
695 1 2 -41 14.0625 -60.9375
696 1 2 -39 14.0625 -60.9375
697 1 1 -61 23.4375 -60.9375
698 1 1 -59 23.4375 -60.9375
699 1 2 -57 23.4375 -60.9375
700 1 2 -55 23.4375 -60.9375
701 1 1 -53 23.4375 -60.9375
702 1 1 -51 23.4375 -60.9375
703 1 2 -49 23.4375 -60.9375
704 1 2 -47 23.4375 -60.9375
705 1 1 -45 23.4375 -60.9375
706 1 1 -43 23.4375 -60.9375
707 1 2 -41 23.4375 -60.9375
708 1 2 -39 23.4375 -60.9375
709 1 1 -61 32.8125 -60.9375
710 1 1 -59 32.8125 -60.9375
711 1 2 -57 32.8125 -60.9375
712 1 2 -55 32.8125 -60.9375
713 1 1 -53 32.8125 -60.9375
714 1 1 -51 32.8125 -60.9375
715 1 2 -49 32.8125 -60.9375
716 1 2 -47 32.8125 -60.9375
717 1 1 -45 32.8125 -60.9375
718 1 1 -43 32.8125 -60.9375
719 1 2 -41 32.8125 -60.9375
720 1 2 -39 32.8125 -60.9375
721 1 1 -61 42.1875 -60.9375
722 1 1 -59 42.1875 -60.9375
723 1 2 -57 42.1875 -60.9375
724 1 2 -55 42.1875 -60.9375
725 1 1 -53 42.1875 -60.9375
726 1 1 -51 42.1875 -60.9375
727 1 2 -49 42.1875 -60.9375
728 1 2 -47 42.1875 -60.9375
729 1 1 -45 42.1875 -60.9375
730 1 1 -43 42.1875 -60.9375
731 1 2 -41 42.1875 -60.9375
732 1 2 -39 42.1875 -60.9375
733 1 1 -61 51.5625 -60.9375
734 1 1 -59 51.5625 -60.9375
735 1 2 -57 51.5625 -60.9375
736 1 2 -55 51.5625 -60.9375
737 1 1 -53 51.5625 -60.9375
738 1 1 -51 51.5625 -60.9375
739 1 2 -49 51.5625 -60.9375
740 1 2 -47 51.5625 -60.9375
741 1 1 -45 51.5625 -60.9375
742 1 1 -43 51.5625 -60.9375
743 1 2 -41 51.5625 -60.9375
744 1 2 -39 51.5625 -60.9375
745 1 1 -61 60.9375 -60.9375
746 1 1 -59 60.9375 -60.9375
747 1 2 -57 60.9375 -60.9375
748 1 2 -55 60.9375 -60.9375
749 1 1 -53 60.9375 -60.9375
750 1 1 -51 60.9375 -60.9375
751 1 2 -49 60.9375 -60.9375
752 1 2 -47 60.9375 -60.9375
753 1 1 -45 60.9375 -60.9375
754 1 1 -43 60.9375 -60.9375
755 1 2 -41 60.9375 -60.9375
756 1 2 -39 60.9375 -60.9375
757 1 1 -61 70.3125 -60.9375
758 1 1 -59 70.3125 -60.9375
759 1 2 -57 70.3125 -60.9375
760 1 2 -55 70.3125 -60.9375
761 1 1 -53 70.3125 -60.9375
762 1 1 -51 70.3125 -60.9375
763 1 2 -49 70.3125 -60.9375
764 1 2 -47 70.3125 -60.9375
765 1 1 -45 70.3125 -60.9375
766 1 1 -43 70.3125 -60.9375
767 1 2 -41 70.3125 -60.9375
768 1 2 -39 70.3125 -60.9375
769 1 1 -11 -70.3125 -60.9375
770 1 1 -9 -70.3125 -60.9375
771 1 2 -7 -70.3125 -60.9375
772 1 2 -5 -70.3125 -60.9375
773 1 1 -3 -70.3125 -60.9375
774 1 1 -1 -70.3125 -60.9375
775 1 2 1 -70.3125 -60.9375
776 1 2 3 -70.3125 -60.9375
777 1 1 5 -70.3125 -60.9375
778 1 1 7 -70.3125 -60.9375
779 1 2 9 -70.3125 -60.9375
780 1 2 11 -70.3125 -60.9375
781 1 1 -11 -60.9375 -60.9375
782 1 1 -9 -60.9375 -60.9375
783 1 2 -7 -60.9375 -60.9375
784 1 2 -5 -60.9375 -60.9375
785 1 1 -3 -60.9375 -60.9375
786 1 1 -1 -60.9375 -60.9375
787 1 2 1 -60.9375 -60.9375
788 1 2 3 -60.9375 -60.9375
789 1 1 5 -60.9375 -60.9375
790 1 1 7 -60.9375 -60.9375
791 1 2 9 -60.9375 -60.9375
792 1 2 11 -60.9375 -60.9375
793 1 1 -11 -51.5625 -60.9375
794 1 1 -9 -51.5625 -60.9375
795 1 2 -7 -51.5625 -60.9375
796 1 2 -5 -51.5625 -60.9375
797 1 1 -3 -51.5625 -60.9375
798 1 1 -1 -51.5625 -60.9375
799 1 2 1 -51.5625 -60.9375
800 1 2 3 -51.5625 -60.9375
801 1 1 5 -51.5625 -60.9375
802 1 1 7 -51.5625 -60.9375
803 1 2 9 -51.5625 -60.9375
804 1 2 11 -51.5625 -60.9375
805 1 1 -11 -42.1875 -60.9375
806 1 1 -9 -42.1875 -60.9375
807 1 2 -7 -42.1875 -60.9375
808 1 2 -5 -42.1875 -60.9375
809 1 1 -3 -42.1875 -60.9375
810 1 1 -1 -42.1875 -60.9375
811 1 2 1 -42.1875 -60.9375
812 1 2 3 -42.1875 -60.9375
813 1 1 5 -42.1875 -60.9375
814 1 1 7 -42.1875 -60.9375
815 1 2 9 -42.1875 -60.9375
816 1 2 11 -42.1875 -60.9375
817 1 1 -11 -32.8125 -60.9375
818 1 1 -9 -32.8125 -60.9375
819 1 2 -7 -32.8125 -60.9375
820 1 2 -5 -32.8125 -60.9375
821 1 1 -3 -32.8125 -60.9375
822 1 1 -1 -32.8125 -60.9375
823 1 2 1 -32.8125 -60.9375
824 1 2 3 -32.8125 -60.9375
825 1 1 5 -32.8125 -60.9375
826 1 1 7 -32.8125 -60.9375
827 1 2 9 -32.8125 -60.9375
828 1 2 11 -32.8125 -60.9375
829 1 1 -11 -23.4375 -60.9375
830 1 1 -9 -23.4375 -60.9375
831 1 2 -7 -23.4375 -60.9375
832 1 2 -5 -23.4375 -60.9375
833 1 1 -3 -23.4375 -60.9375
834 1 1 -1 -23.4375 -60.9375
835 1 2 1 -23.4375 -60.9375
836 1 2 3 -23.4375 -60.9375
837 1 1 5 -23.4375 -60.9375
838 1 1 7 -23.4375 -60.9375
839 1 2 9 -23.4375 -60.9375
840 1 2 11 -23.4375 -60.9375
841 1 1 -11 -14.0625 -60.9375
842 1 1 -9 -14.0625 -60.9375
843 1 2 -7 -14.0625 -60.9375
844 1 2 -5 -14.0625 -60.9375
845 1 1 -3 -14.0625 -60.9375
846 1 1 -1 -14.0625 -60.9375
847 1 2 1 -14.0625 -60.9375
848 1 2 3 -14.0625 -60.9375
849 1 1 5 -14.0625 -60.9375
850 1 1 7 -14.0625 -60.9375
851 1 2 9 -14.0625 -60.9375
852 1 2 11 -14.0625 -60.9375
853 1 1 -11 -4.6875 -60.9375
854 1 1 -9 -4.6875 -60.9375
855 1 2 -7 -4.6875 -60.9375
856 1 2 -5 -4.6875 -60.9375
857 1 1 -3 -4.6875 -60.9375
858 1 1 -1 -4.6875 -60.9375
859 1 2 1 -4.6875 -60.9375
860 1 2 3 -4.6875 -60.9375
861 1 1 5 -4.6875 -60.9375
862 1 1 7 -4.6875 -60.9375
863 1 2 9 -4.6875 -60.9375
864 1 2 11 -4.6875 -60.9375
865 1 1 -11 4.6875 -60.9375
866 1 1 -9 4.6875 -60.9375
867 1 2 -7 4.6875 -60.9375
868 1 2 -5 4.6875 -60.9375
869 1 1 -3 4.6875 -60.9375
870 1 1 -1 4.6875 -60.9375
871 1 2 1 4.6875 -60.9375
872 1 2 3 4.6875 -60.9375
873 1 1 5 4.6875 -60.9375
874 1 1 7 4.6875 -60.9375
875 1 2 9 4.6875 -60.9375
876 1 2 11 4.6875 -60.9375
877 1 1 -11 14.0625 -60.9375
878 1 1 -9 14.0625 -60.9375
879 1 2 -7 14.0625 -60.9375
880 1 2 -5 14.0625 -60.9375
881 1 1 -3 14.0625 -60.9375
882 1 1 -1 14.0625 -60.9375
883 1 2 1 14.0625 -60.9375
884 1 2 3 14.0625 -60.9375
885 1 1 5 14.0625 -60.9375
886 1 1 7 14.0625 -60.9375
887 1 2 9 14.0625 -60.9375
888 1 2 11 14.0625 -60.9375
889 1 1 -11 23.4375 -60.9375
890 1 1 -9 23.4375 -60.9375
891 1 2 -7 23.4375 -60.9375
892 1 2 -5 23.4375 -60.9375
893 1 1 -3 23.4375 -60.9375
894 1 1 -1 23.4375 -60.9375
895 1 2 1 23.4375 -60.9375
896 1 2 3 23.4375 -60.9375
897 1 1 5 23.4375 -60.9375
898 1 1 7 23.4375 -60.9375
899 1 2 9 23.4375 -60.9375
900 1 2 11 23.4375 -60.9375
901 1 1 -11 32.8125 -60.9375
902 1 1 -9 32.8125 -60.9375
903 1 2 -7 32.8125 -60.9375
904 1 2 -5 32.8125 -60.9375
905 1 1 -3 32.8125 -60.9375
906 1 1 -1 32.8125 -60.9375
907 1 2 1 32.8125 -60.9375
908 1 2 3 32.8125 -60.9375
909 1 1 5 32.8125 -60.9375
910 1 1 7 32.8125 -60.9375
911 1 2 9 32.8125 -60.9375
912 1 2 11 32.8125 -60.9375
913 1 1 -11 42.1875 -60.9375
914 1 1 -9 42.1875 -60.9375
915 1 2 -7 42.1875 -60.9375
916 1 2 -5 42.1875 -60.9375
917 1 1 -3 42.1875 -60.9375
918 1 1 -1 42.1875 -60.9375
919 1 2 1 42.1875 -60.9375
920 1 2 3 42.1875 -60.9375
921 1 1 5 42.1875 -60.9375
922 1 1 7 42.1875 -60.9375
923 1 2 9 42.1875 -60.9375
924 1 2 11 42.1875 -60.9375
925 1 1 -11 51.5625 -60.9375
926 1 1 -9 51.5625 -60.9375
927 1 2 -7 51.5625 -60.9375
928 1 2 -5 51.5625 -60.9375
929 1 1 -3 51.5625 -60.9375
930 1 1 -1 51.5625 -60.9375
931 1 2 1 51.5625 -60.9375
932 1 2 3 51.5625 -60.9375
933 1 1 5 51.5625 -60.9375
934 1 1 7 51.5625 -60.9375
935 1 2 9 51.5625 -60.9375
936 1 2 11 51.5625 -60.9375
937 1 1 -11 60.9375 -60.9375
938 1 1 -9 60.9375 -60.9375
939 1 2 -7 60.9375 -60.9375
940 1 2 -5 60.9375 -60.9375
941 1 1 -3 60.9375 -60.9375
942 1 1 -1 60.9375 -60.9375
943 1 2 1 60.9375 -60.9375
944 1 2 3 60.9375 -60.9375
945 1 1 5 60.9375 -60.9375
946 1 1 7 60.9375 -60.9375
947 1 2 9 60.9375 -60.9375
948 1 2 11 60.9375 -60.9375
949 1 1 -11 70.3125 -60.9375
950 1 1 -9 70.3125 -60.9375
951 1 2 -7 70.3125 -60.9375
952 1 2 -5 70.3125 -60.9375
953 1 1 -3 70.3125 -60.9375
954 1 1 -1 70.3125 -60.9375
955 1 2 1 70.3125 -60.9375
956 1 2 3 70.3125 -60.9375
957 1 1 5 70.3125 -60.9375
958 1 1 7 70.3125 -60.9375
959 1 2 9 70.3125 -60.9375
960 1 2 11 70.3125 -60.9375
961 1 1 39 -70.3125 -60.9375
962 1 1 41 -70.3125 -60.9375
963 1 2 43 -70.3125 -60.9375
964 1 2 45 -70.3125 -60.9375
965 1 1 47 -70.3125 -60.9375
966 1 1 49 -70.3125 -60.9375
967 1 2 51 -70.3125 -60.9375
968 1 2 53 -70.3125 -60.9375
969 1 1 55 -70.3125 -60.9375
970 1 1 57 -70.3125 -60.9375
971 1 2 59 -70.3125 -60.9375
972 1 2 61 -70.3125 -60.9375
973 1 1 39 -60.9375 -60.9375
974 1 1 41 -60.9375 -60.9375
975 1 2 43 -60.9375 -60.9375
976 1 2 45 -60.9375 -60.9375
977 1 1 47 -60.9375 -60.9375
978 1 1 49 -60.9375 -60.9375
979 1 2 51 -60.9375 -60.9375
980 1 2 53 -60.9375 -60.9375
981 1 1 55 -60.9375 -60.9375
982 1 1 57 -60.9375 -60.9375
983 1 2 59 -60.9375 -60.9375
984 1 2 61 -60.9375 -60.9375
985 1 1 39 -51.5625 -60.9375
986 1 1 41 -51.5625 -60.9375
987 1 2 43 -51.5625 -60.9375
988 1 2 45 -51.5625 -60.9375
989 1 1 47 -51.5625 -60.9375
990 1 1 49 -51.5625 -60.9375
991 1 2 51 -51.5625 -60.9375
992 1 2 53 -51.5625 -60.9375
993 1 1 55 -51.5625 -60.9375
994 1 1 57 -51.5625 -60.9375
995 1 2 59 -51.5625 -60.9375
996 1 2 61 -51.5625 -60.9375
997 1 1 39 -42.1875 -60.9375
998 1 1 41 -42.1875 -60.9375
999 1 2 43 -42.1875 -60.9375
1000 1 2 45 -42.1875 -60.9375
1001 1 1 47 -42.1875 -60.9375
1002 1 1 49 -42.1875 -60.9375
1003 1 2 51 -42.1875 -60.9375
1004 1 2 53 -42.1875 -60.9375
1005 1 1 55 -42.1875 -60.9375
1006 1 1 57 -42.1875 -60.9375
1007 1 2 59 -42.1875 -60.9375
1008 1 2 61 -42.1875 -60.9375
1009 1 1 39 -32.8125 -60.9375
1010 1 1 41 -32.8125 -60.9375
1011 1 2 43 -32.8125 -60.9375
1012 1 2 45 -32.8125 -60.9375
1013 1 1 47 -32.8125 -60.9375
1014 1 1 49 -32.8125 -60.9375
1015 1 2 51 -32.8125 -60.9375
1016 1 2 53 -32.8125 -60.9375
1017 1 1 55 -32.8125 -60.9375
1018 1 1 57 -32.8125 -60.9375
1019 1 2 59 -32.8125 -60.9375
1020 1 2 61 -32.8125 -60.9375
1021 1 1 39 -23.4375 -60.9375
1022 1 1 41 -23.4375 -60.9375
1023 1 2 43 -23.4375 -60.9375
1024 1 2 45 -23.4375 -60.9375
1025 1 1 47 -23.4375 -60.9375
1026 1 1 49 -23.4375 -60.9375
1027 1 2 51 -23.4375 -60.9375
1028 1 2 53 -23.4375 -60.9375
1029 1 1 55 -23.4375 -60.9375
1030 1 1 57 -23.4375 -60.9375
1031 1 2 59 -23.4375 -60.9375
1032 1 2 61 -23.4375 -60.9375
1033 1 1 39 -14.0625 -60.9375
1034 1 1 41 -14.0625 -60.9375
1035 1 2 43 -14.0625 -60.9375
1036 1 2 45 -14.0625 -60.9375
1037 1 1 47 -14.0625 -60.9375
1038 1 1 49 -14.0625 -60.9375
1039 1 2 51 -14.0625 -60.9375
1040 1 2 53 -14.0625 -60.9375
1041 1 1 55 -14.0625 -60.9375
1042 1 1 57 -14.0625 -60.9375
1043 1 2 59 -14.0625 -60.9375
1044 1 2 61 -14.0625 -60.9375
1045 1 1 39 -4.6875 -60.9375
1046 1 1 41 -4.6875 -60.9375
1047 1 2 43 -4.6875 -60.9375
1048 1 2 45 -4.6875 -60.9375
1049 1 1 47 -4.6875 -60.9375
1050 1 1 49 -4.6875 -60.9375
1051 1 2 51 -4.6875 -60.9375
1052 1 2 53 -4.6875 -60.9375
1053 1 1 55 -4.6875 -60.9375
1054 1 1 57 -4.6875 -60.9375
1055 1 2 59 -4.6875 -60.9375
1056 1 2 61 -4.6875 -60.9375
1057 1 1 39 4.6875 -60.9375
1058 1 1 41 4.6875 -60.9375
1059 1 2 43 4.6875 -60.9375
1060 1 2 45 4.6875 -60.9375
1061 1 1 47 4.6875 -60.9375
1062 1 1 49 4.6875 -60.9375
1063 1 2 51 4.6875 -60.9375
1064 1 2 53 4.6875 -60.9375
1065 1 1 55 4.6875 -60.9375
1066 1 1 57 4.6875 -60.9375
1067 1 2 59 4.6875 -60.9375
1068 1 2 61 4.6875 -60.9375
1069 1 1 39 14.0625 -60.9375
1070 1 1 41 14.0625 -60.9375
1071 1 2 43 14.0625 -60.9375
1072 1 2 45 14.0625 -60.9375
1073 1 1 47 14.0625 -60.9375
1074 1 1 49 14.0625 -60.9375
1075 1 2 51 14.0625 -60.9375
1076 1 2 53 14.0625 -60.9375
1077 1 1 55 14.0625 -60.9375
1078 1 1 57 14.0625 -60.9375
1079 1 2 59 14.0625 -60.9375
1080 1 2 61 14.0625 -60.9375
1081 1 1 39 23.4375 -60.9375
1082 1 1 41 23.4375 -60.9375
1083 1 2 43 23.4375 -60.9375
1084 1 2 45 23.4375 -60.9375
1085 1 1 47 23.4375 -60.9375
1086 1 1 49 23.4375 -60.9375
1087 1 2 51 23.4375 -60.9375
1088 1 2 53 23.4375 -60.9375
1089 1 1 55 23.4375 -60.9375
1090 1 1 57 23.4375 -60.9375
1091 1 2 59 23.4375 -60.9375
1092 1 2 61 23.4375 -60.9375
1093 1 1 39 32.8125 -60.9375
1094 1 1 41 32.8125 -60.9375
1095 1 2 43 32.8125 -60.9375
1096 1 2 45 32.8125 -60.9375
1097 1 1 47 32.8125 -60.9375
1098 1 1 49 32.8125 -60.9375
1099 1 2 51 32.8125 -60.9375
1100 1 2 53 32.8125 -60.9375
1101 1 1 55 32.8125 -60.9375
1102 1 1 57 32.8125 -60.9375
1103 1 2 59 32.8125 -60.9375
1104 1 2 61 32.8125 -60.9375
1105 1 1 39 42.1875 -60.9375
1106 1 1 41 42.1875 -60.9375
1107 1 2 43 42.1875 -60.9375
1108 1 2 45 42.1875 -60.9375
1109 1 1 47 42.1875 -60.9375
1110 1 1 49 42.1875 -60.9375
1111 1 2 51 42.1875 -60.9375
1112 1 2 53 42.1875 -60.9375
1113 1 1 55 42.1875 -60.9375
1114 1 1 57 42.1875 -60.9375
1115 1 2 59 42.1875 -60.9375
1116 1 2 61 42.1875 -60.9375
1117 1 1 39 51.5625 -60.9375
1118 1 1 41 51.5625 -60.9375
1119 1 2 43 51.5625 -60.9375
1120 1 2 45 51.5625 -60.9375
1121 1 1 47 51.5625 -60.9375
1122 1 1 49 51.5625 -60.9375
1123 1 2 51 51.5625 -60.9375
1124 1 2 53 51.5625 -60.9375
1125 1 1 55 51.5625 -60.9375
1126 1 1 57 51.5625 -60.9375
1127 1 2 59 51.5625 -60.9375
1128 1 2 61 51.5625 -60.9375
1129 1 1 39 60.9375 -60.9375
1130 1 1 41 60.9375 -60.9375
1131 1 2 43 60.9375 -60.9375
1132 1 2 45 60.9375 -60.9375
1133 1 1 47 60.9375 -60.9375
1134 1 1 49 60.9375 -60.9375
1135 1 2 51 60.9375 -60.9375
1136 1 2 53 60.9375 -60.9375
1137 1 1 55 60.9375 -60.9375
1138 1 1 57 60.9375 -60.9375
1139 1 2 59 60.9375 -60.9375
1140 1 2 61 60.9375 -60.9375
1141 1 1 39 70.3125 -60.9375
1142 1 1 41 70.3125 -60.9375
1143 1 2 43 70.3125 -60.9375
1144 1 2 45 70.3125 -60.9375
1145 1 1 47 70.3125 -60.9375
1146 1 1 49 70.3125 -60.9375
1147 1 2 51 70.3125 -60.9375
1148 1 2 53 70.3125 -60.9375
1149 1 1 55 70.3125 -60.9375
1150 1 1 57 70.3125 -60.9375
1151 1 2 59 70.3125 -60.9375
1152 1 2 61 70.3125 -60.9375
1153 1 1 -61 -70.3125 -51.5625
1154 1 1 -59 -70.3125 -51.5625
1155 1 2 -57 -70.3125 -51.5625
1156 1 2 -55 -70.3125 -51.5625
1157 1 1 -53 -70.3125 -51.5625
1158 1 1 -51 -70.3125 -51.5625
1159 1 2 -49 -70.3125 -51.5625
1160 1 2 -47 -70.3125 -51.5625
1161 1 1 -45 -70.3125 -51.5625
1162 1 1 -43 -70.3125 -51.5625
1163 1 2 -41 -70.3125 -51.5625
1164 1 2 -39 -70.3125 -51.5625
1165 1 1 -61 -60.9375 -51.5625
1166 1 1 -59 -60.9375 -51.5625
1167 1 2 -57 -60.9375 -51.5625
1168 1 2 -55 -60.9375 -51.5625
1169 1 1 -53 -60.9375 -51.5625
1170 1 1 -51 -60.9375 -51.5625
1171 1 2 -49 -60.9375 -51.5625
1172 1 2 -47 -60.9375 -51.5625
1173 1 1 -45 -60.9375 -51.5625
1174 1 1 -43 -60.9375 -51.5625
1175 1 2 -41 -60.9375 -51.5625
1176 1 2 -39 -60.9375 -51.5625
1177 1 1 -61 -51.5625 -51.5625
1178 1 1 -59 -51.5625 -51.5625
1179 1 2 -57 -51.5625 -51.5625
1180 1 2 -55 -51.5625 -51.5625
1181 1 1 -53 -51.5625 -51.5625
1182 1 1 -51 -51.5625 -51.5625
1183 1 2 -49 -51.5625 -51.5625
1184 1 2 -47 -51.5625 -51.5625
1185 1 1 -45 -51.5625 -51.5625
1186 1 1 -43 -51.5625 -51.5625
1187 1 2 -41 -51.5625 -51.5625
1188 1 2 -39 -51.5625 -51.5625
1189 1 1 -61 -42.1875 -51.5625
1190 1 1 -59 -42.1875 -51.5625
1191 1 2 -57 -42.1875 -51.5625
1192 1 2 -55 -42.1875 -51.5625
1193 1 1 -53 -42.1875 -51.5625
1194 1 1 -51 -42.1875 -51.5625
1195 1 2 -49 -42.1875 -51.5625
1196 1 2 -47 -42.1875 -51.5625
1197 1 1 -45 -42.1875 -51.5625
1198 1 1 -43 -42.1875 -51.5625
1199 1 2 -41 -42.1875 -51.5625
1200 1 2 -39 -42.1875 -51.5625
1201 1 1 -61 -32.8125 -51.5625
1202 1 1 -59 -32.8125 -51.5625
1203 1 2 -57 -32.8125 -51.5625
1204 1 2 -55 -32.8125 -51.5625
1205 1 1 -53 -32.8125 -51.5625
1206 1 1 -51 -32.8125 -51.5625
1207 1 2 -49 -32.8125 -51.5625
1208 1 2 -47 -32.8125 -51.5625
1209 1 1 -45 -32.8125 -51.5625
1210 1 1 -43 -32.8125 -51.5625
1211 1 2 -41 -32.8125 -51.5625
1212 1 2 -39 -32.8125 -51.5625
1213 1 1 -61 -23.4375 -51.5625
1214 1 1 -59 -23.4375 -51.5625
1215 1 2 -57 -23.4375 -51.5625
1216 1 2 -55 -23.4375 -51.5625
1217 1 1 -53 -23.4375 -51.5625
1218 1 1 -51 -23.4375 -51.5625
1219 1 2 -49 -23.4375 -51.5625
1220 1 2 -47 -23.4375 -51.5625
1221 1 1 -45 -23.4375 -51.5625
1222 1 1 -43 -23.4375 -51.5625
1223 1 2 -41 -23.4375 -51.5625
1224 1 2 -39 -23.4375 -51.5625
1225 1 1 -61 -14.0625 -51.5625
1226 1 1 -59 -14.0625 -51.5625
1227 1 2 -57 -14.0625 -51.5625
1228 1 2 -55 -14.0625 -51.5625
1229 1 1 -53 -14.0625 -51.5625
1230 1 1 -51 -14.0625 -51.5625
1231 1 2 -49 -14.0625 -51.5625
1232 1 2 -47 -14.0625 -51.5625
1233 1 1 -45 -14.0625 -51.5625
1234 1 1 -43 -14.0625 -51.5625
1235 1 2 -41 -14.0625 -51.5625
1236 1 2 -39 -14.0625 -51.5625
1237 1 1 -61 -4.6875 -51.5625
1238 1 1 -59 -4.6875 -51.5625
1239 1 2 -57 -4.6875 -51.5625
1240 1 2 -55 -4.6875 -51.5625
1241 1 1 -53 -4.6875 -51.5625
1242 1 1 -51 -4.6875 -51.5625
1243 1 2 -49 -4.6875 -51.5625
1244 1 2 -47 -4.6875 -51.5625
1245 1 1 -45 -4.6875 -51.5625
1246 1 1 -43 -4.6875 -51.5625
1247 1 2 -41 -4.6875 -51.5625
1248 1 2 -39 -4.6875 -51.5625
1249 1 1 -61 4.6875 -51.5625
1250 1 1 -59 4.6875 -51.5625
1251 1 2 -57 4.6875 -51.5625
1252 1 2 -55 4.6875 -51.5625
1253 1 1 -53 4.6875 -51.5625
1254 1 1 -51 4.6875 -51.5625
1255 1 2 -49 4.6875 -51.5625
1256 1 2 -47 4.6875 -51.5625
1257 1 1 -45 4.6875 -51.5625
1258 1 1 -43 4.6875 -51.5625
1259 1 2 -41 4.6875 -51.5625
1260 1 2 -39 4.6875 -51.5625
1261 1 1 -61 14.0625 -51.5625
1262 1 1 -59 14.0625 -51.5625
1263 1 2 -57 14.0625 -51.5625
1264 1 2 -55 14.0625 -51.5625
1265 1 1 -53 14.0625 -51.5625
1266 1 1 -51 14.0625 -51.5625
1267 1 2 -49 14.0625 -51.5625
1268 1 2 -47 14.0625 -51.5625
1269 1 1 -45 14.0625 -51.5625
1270 1 1 -43 14.0625 -51.5625
1271 1 2 -41 14.0625 -51.5625
1272 1 2 -39 14.0625 -51.5625
1273 1 1 -61 23.4375 -51.5625
1274 1 1 -59 23.4375 -51.5625
1275 1 2 -57 23.4375 -51.5625
1276 1 2 -55 23.4375 -51.5625
1277 1 1 -53 23.4375 -51.5625
1278 1 1 -51 23.4375 -51.5625
1279 1 2 -49 23.4375 -51.5625
1280 1 2 -47 23.4375 -51.5625
1281 1 1 -45 23.4375 -51.5625
1282 1 1 -43 23.4375 -51.5625
1283 1 2 -41 23.4375 -51.5625
1284 1 2 -39 23.4375 -51.5625
1285 1 1 -61 32.8125 -51.5625
1286 1 1 -59 32.8125 -51.5625
1287 1 2 -57 32.8125 -51.5625
1288 1 2 -55 32.8125 -51.5625
1289 1 1 -53 32.8125 -51.5625
1290 1 1 -51 32.8125 -51.5625
1291 1 2 -49 32.8125 -51.5625
1292 1 2 -47 32.8125 -51.5625
1293 1 1 -45 32.8125 -51.5625
1294 1 1 -43 32.8125 -51.5625
1295 1 2 -41 32.8125 -51.5625
1296 1 2 -39 32.8125 -51.5625
1297 1 1 -61 42.1875 -51.5625
1298 1 1 -59 42.1875 -51.5625
1299 1 2 -57 42.1875 -51.5625
1300 1 2 -55 42.1875 -51.5625
1301 1 1 -53 42.1875 -51.5625
1302 1 1 -51 42.1875 -51.5625
1303 1 2 -49 42.1875 -51.5625
1304 1 2 -47 42.1875 -51.5625
1305 1 1 -45 42.1875 -51.5625
1306 1 1 -43 42.1875 -51.5625
1307 1 2 -41 42.1875 -51.5625
1308 1 2 -39 42.1875 -51.5625
1309 1 1 -61 51.5625 -51.5625
1310 1 1 -59 51.5625 -51.5625
1311 1 2 -57 51.5625 -51.5625
1312 1 2 -55 51.5625 -51.5625
1313 1 1 -53 51.5625 -51.5625
1314 1 1 -51 51.5625 -51.5625
1315 1 2 -49 51.5625 -51.5625
1316 1 2 -47 51.5625 -51.5625
1317 1 1 -45 51.5625 -51.5625
1318 1 1 -43 51.5625 -51.5625
1319 1 2 -41 51.5625 -51.5625
1320 1 2 -39 51.5625 -51.5625
1321 1 1 -61 60.9375 -51.5625
1322 1 1 -59 60.9375 -51.5625
1323 1 2 -57 60.9375 -51.5625
1324 1 2 -55 60.9375 -51.5625
1325 1 1 -53 60.9375 -51.5625
1326 1 1 -51 60.9375 -51.5625
1327 1 2 -49 60.9375 -51.5625
1328 1 2 -47 60.9375 -51.5625
1329 1 1 -45 60.9375 -51.5625
1330 1 1 -43 60.9375 -51.5625
1331 1 2 -41 60.9375 -51.5625
1332 1 2 -39 60.9375 -51.5625
1333 1 1 -61 70.3125 -51.5625
1334 1 1 -59 70.3125 -51.5625
1335 1 2 -57 70.3125 -51.5625
1336 1 2 -55 70.3125 -51.5625
1337 1 1 -53 70.3125 -51.5625
1338 1 1 -51 70.3125 -51.5625
1339 1 2 -49 70.3125 -51.5625
1340 1 2 -47 70.3125 -51.5625
1341 1 1 -45 70.3125 -51.5625
1342 1 1 -43 70.3125 -51.5625
1343 1 2 -41 70.3125 -51.5625
1344 1 2 -39 70.3125 -51.5625
1345 1 1 -11 -70.3125 -51.5625
1346 1 1 -9 -70.3125 -51.5625
1347 1 2 -7 -70.3125 -51.5625
1348 1 2 -5 -70.3125 -51.5625
1349 1 1 -3 -70.3125 -51.5625
1350 1 1 -1 -70.3125 -51.5625
1351 1 2 1 -70.3125 -51.5625
1352 1 2 3 -70.3125 -51.5625
1353 1 1 5 -70.3125 -51.5625
1354 1 1 7 -70.3125 -51.5625
1355 1 2 9 -70.3125 -51.5625
1356 1 2 11 -70.3125 -51.5625
1357 1 1 -11 -60.9375 -51.5625
1358 1 1 -9 -60.9375 -51.5625
1359 1 2 -7 -60.9375 -51.5625
1360 1 2 -5 -60.9375 -51.5625
1361 1 1 -3 -60.9375 -51.5625
1362 1 1 -1 -60.9375 -51.5625
1363 1 2 1 -60.9375 -51.5625
1364 1 2 3 -60.9375 -51.5625
1365 1 1 5 -60.9375 -51.5625
1366 1 1 7 -60.9375 -51.5625
1367 1 2 9 -60.9375 -51.5625
1368 1 2 11 -60.9375 -51.5625
1369 1 1 -11 -51.5625 -51.5625
1370 1 1 -9 -51.5625 -51.5625
1371 1 2 -7 -51.5625 -51.5625
1372 1 2 -5 -51.5625 -51.5625
1373 1 1 -3 -51.5625 -51.5625
1374 1 1 -1 -51.5625 -51.5625
1375 1 2 1 -51.5625 -51.5625
1376 1 2 3 -51.5625 -51.5625
1377 1 1 5 -51.5625 -51.5625
1378 1 1 7 -51.5625 -51.5625
1379 1 2 9 -51.5625 -51.5625
1380 1 2 11 -51.5625 -51.5625
1381 1 1 -11 -42.1875 -51.5625
1382 1 1 -9 -42.1875 -51.5625
1383 1 2 -7 -42.1875 -51.5625
1384 1 2 -5 -42.1875 -51.5625
1385 1 1 -3 -42.1875 -51.5625
1386 1 1 -1 -42.1875 -51.5625
1387 1 2 1 -42.1875 -51.5625
1388 1 2 3 -42.1875 -51.5625
1389 1 1 5 -42.1875 -51.5625
1390 1 1 7 -42.1875 -51.5625
1391 1 2 9 -42.1875 -51.5625
1392 1 2 11 -42.1875 -51.5625
1393 1 1 -11 -32.8125 -51.5625
1394 1 1 -9 -32.8125 -51.5625
1395 1 2 -7 -32.8125 -51.5625
1396 1 2 -5 -32.8125 -51.5625
1397 1 1 -3 -32.8125 -51.5625
1398 1 1 -1 -32.8125 -51.5625
1399 1 2 1 -32.8125 -51.5625
1400 1 2 3 -32.8125 -51.5625
1401 1 1 5 -32.8125 -51.5625
1402 1 1 7 -32.8125 -51.5625
1403 1 2 9 -32.8125 -51.5625
1404 1 2 11 -32.8125 -51.5625
1405 1 1 -11 -23.4375 -51.5625
1406 1 1 -9 -23.4375 -51.5625
1407 1 2 -7 -23.4375 -51.5625
1408 1 2 -5 -23.4375 -51.5625
1409 1 1 -3 -23.4375 -51.5625
1410 1 1 -1 -23.4375 -51.5625
1411 1 2 1 -23.4375 -51.5625
1412 1 2 3 -23.4375 -51.5625
1413 1 1 5 -23.4375 -51.5625
1414 1 1 7 -23.4375 -51.5625
1415 1 2 9 -23.4375 -51.5625
1416 1 2 11 -23.4375 -51.5625
1417 1 1 -11 -14.0625 -51.5625
1418 1 1 -9 -14.0625 -51.5625
1419 1 2 -7 -14.0625 -51.5625
1420 1 2 -5 -14.0625 -51.5625
1421 1 1 -3 -14.0625 -51.5625
1422 1 1 -1 -14.0625 -51.5625
1423 1 2 1 -14.0625 -51.5625
1424 1 2 3 -14.0625 -51.5625
1425 1 1 5 -14.0625 -51.5625
1426 1 1 7 -14.0625 -51.5625
1427 1 2 9 -14.0625 -51.5625
1428 1 2 11 -14.0625 -51.5625
1429 1 1 -11 -4.6875 -51.5625
1430 1 1 -9 -4.6875 -51.5625
1431 1 2 -7 -4.6875 -51.5625
1432 1 2 -5 -4.6875 -51.5625
1433 1 1 -3 -4.6875 -51.5625
1434 1 1 -1 -4.6875 -51.5625
1435 1 2 1 -4.6875 -51.5625
1436 1 2 3 -4.6875 -51.5625
1437 1 1 5 -4.6875 -51.5625
1438 1 1 7 -4.6875 -51.5625
1439 1 2 9 -4.6875 -51.5625
1440 1 2 11 -4.6875 -51.5625
1441 1 1 -11 4.6875 -51.5625
1442 1 1 -9 4.6875 -51.5625
1443 1 2 -7 4.6875 -51.5625
1444 1 2 -5 4.6875 -51.5625
1445 1 1 -3 4.6875 -51.5625
1446 1 1 -1 4.6875 -51.5625
1447 1 2 1 4.6875 -51.5625
1448 1 2 3 4.6875 -51.5625
1449 1 1 5 4.6875 -51.5625
1450 1 1 7 4.6875 -51.5625
1451 1 2 9 4.6875 -51.5625
1452 1 2 11 4.6875 -51.5625
1453 1 1 -11 14.0625 -51.5625
1454 1 1 -9 14.0625 -51.5625
1455 1 2 -7 14.0625 -51.5625
1456 1 2 -5 14.0625 -51.5625
1457 1 1 -3 14.0625 -51.5625
1458 1 1 -1 14.0625 -51.5625
1459 1 2 1 14.0625 -51.5625
1460 1 2 3 14.0625 -51.5625
1461 1 1 5 14.0625 -51.5625
1462 1 1 7 14.0625 -51.5625
1463 1 2 9 14.0625 -51.5625
1464 1 2 11 14.0625 -51.5625
1465 1 1 -11 23.4375 -51.5625
1466 1 1 -9 23.4375 -51.5625
1467 1 2 -7 23.4375 -51.5625
1468 1 2 -5 23.4375 -51.5625
1469 1 1 -3 23.4375 -51.5625
1470 1 1 -1 23.4375 -51.5625
1471 1 2 1 23.4375 -51.5625
1472 1 2 3 23.4375 -51.5625
1473 1 1 5 23.4375 -51.5625
1474 1 1 7 23.4375 -51.5625
1475 1 2 9 23.4375 -51.5625
1476 1 2 11 23.4375 -51.5625
1477 1 1 -11 32.8125 -51.5625
1478 1 1 -9 32.8125 -51.5625
1479 1 2 -7 32.8125 -51.5625
1480 1 2 -5 32.8125 -51.5625
1481 1 1 -3 32.8125 -51.5625
1482 1 1 -1 32.8125 -51.5625
1483 1 2 1 32.8125 -51.5625
1484 1 2 3 32.8125 -51.5625
1485 1 1 5 32.8125 -51.5625
1486 1 1 7 32.8125 -51.5625
1487 1 2 9 32.8125 -51.5625
1488 1 2 11 32.8125 -51.5625
1489 1 1 -11 42.1875 -51.5625
1490 1 1 -9 42.1875 -51.5625
1491 1 2 -7 42.1875 -51.5625
1492 1 2 -5 42.1875 -51.5625
1493 1 1 -3 42.1875 -51.5625
1494 1 1 -1 42.1875 -51.5625
1495 1 2 1 42.1875 -51.5625
1496 1 2 3 42.1875 -51.5625
1497 1 1 5 42.1875 -51.5625
1498 1 1 7 42.1875 -51.5625
1499 1 2 9 42.1875 -51.5625
1500 1 2 11 42.1875 -51.5625
1501 1 1 -11 51.5625 -51.5625
1502 1 1 -9 51.5625 -51.5625
1503 1 2 -7 51.5625 -51.5625
1504 1 2 -5 51.5625 -51.5625
1505 1 1 -3 51.5625 -51.5625
1506 1 1 -1 51.5625 -51.5625
1507 1 2 1 51.5625 -51.5625
1508 1 2 3 51.5625 -51.5625
1509 1 1 5 51.5625 -51.5625
1510 1 1 7 51.5625 -51.5625
1511 1 2 9 51.5625 -51.5625
1512 1 2 11 51.5625 -51.5625
1513 1 1 -11 60.9375 -51.5625
1514 1 1 -9 60.9375 -51.5625
1515 1 2 -7 60.9375 -51.5625
1516 1 2 -5 60.9375 -51.5625
1517 1 1 -3 60.9375 -51.5625
1518 1 1 -1 60.9375 -51.5625
1519 1 2 1 60.9375 -51.5625
1520 1 2 3 60.9375 -51.5625
1521 1 1 5 60.9375 -51.5625
1522 1 1 7 60.9375 -51.5625
1523 1 2 9 60.9375 -51.5625
1524 1 2 11 60.9375 -51.5625
1525 1 1 -11 70.3125 -51.5625
1526 1 1 -9 70.3125 -51.5625
1527 1 2 -7 70.3125 -51.5625
1528 1 2 -5 70.3125 -51.5625
1529 1 1 -3 70.3125 -51.5625
1530 1 1 -1 70.3125 -51.5625
1531 1 2 1 70.3125 -51.5625
1532 1 2 3 70.3125 -51.5625
1533 1 1 5 70.3125 -51.5625
1534 1 1 7 70.3125 -51.5625
1535 1 2 9 70.3125 -51.5625
1536 1 2 11 70.3125 -51.5625
1537 1 1 39 -70.3125 -51.5625
1538 1 1 41 -70.3125 -51.5625
1539 1 2 43 -70.3125 -51.5625
1540 1 2 45 -70.3125 -51.5625
1541 1 1 47 -70.3125 -51.5625
1542 1 1 49 -70.3125 -51.5625
1543 1 2 51 -70.3125 -51.5625
1544 1 2 53 -70.3125 -51.5625
1545 1 1 55 -70.3125 -51.5625
1546 1 1 57 -70.3125 -51.5625
1547 1 2 59 -70.3125 -51.5625
1548 1 2 61 -70.3125 -51.5625
1549 1 1 39 -60.9375 -51.5625
1550 1 1 41 -60.9375 -51.5625
1551 1 2 43 -60.9375 -51.5625
1552 1 2 45 -60.9375 -51.5625
1553 1 1 47 -60.9375 -51.5625
1554 1 1 49 -60.9375 -51.5625
1555 1 2 51 -60.9375 -51.5625
1556 1 2 53 -60.9375 -51.5625
1557 1 1 55 -60.9375 -51.5625
1558 1 1 57 -60.9375 -51.5625
1559 1 2 59 -60.9375 -51.5625
1560 1 2 61 -60.9375 -51.5625
1561 1 1 39 -51.5625 -51.5625
1562 1 1 41 -51.5625 -51.5625
1563 1 2 43 -51.5625 -51.5625
1564 1 2 45 -51.5625 -51.5625
1565 1 1 47 -51.5625 -51.5625
1566 1 1 49 -51.5625 -51.5625
1567 1 2 51 -51.5625 -51.5625
1568 1 2 53 -51.5625 -51.5625
1569 1 1 55 -51.5625 -51.5625
1570 1 1 57 -51.5625 -51.5625
1571 1 2 59 -51.5625 -51.5625
1572 1 2 61 -51.5625 -51.5625
1573 1 1 39 -42.1875 -51.5625
1574 1 1 41 -42.1875 -51.5625
1575 1 2 43 -42.1875 -51.5625
1576 1 2 45 -42.1875 -51.5625
1577 1 1 47 -42.1875 -51.5625
1578 1 1 49 -42.1875 -51.5625
1579 1 2 51 -42.1875 -51.5625
1580 1 2 53 -42.1875 -51.5625
1581 1 1 55 -42.1875 -51.5625
1582 1 1 57 -42.1875 -51.5625
1583 1 2 59 -42.1875 -51.5625
1584 1 2 61 -42.1875 -51.5625
1585 1 1 39 -32.8125 -51.5625
1586 1 1 41 -32.8125 -51.5625
1587 1 2 43 -32.8125 -51.5625
1588 1 2 45 -32.8125 -51.5625
1589 1 1 47 -32.8125 -51.5625
1590 1 1 49 -32.8125 -51.5625
1591 1 2 51 -32.8125 -51.5625
1592 1 2 53 -32.8125 -51.5625
1593 1 1 55 -32.8125 -51.5625
1594 1 1 57 -32.8125 -51.5625
1595 1 2 59 -32.8125 -51.5625
1596 1 2 61 -32.8125 -51.5625
1597 1 1 39 -23.4375 -51.5625
1598 1 1 41 -23.4375 -51.5625
1599 1 2 43 -23.4375 -51.5625
1600 1 2 45 -23.4375 -51.5625
1601 1 1 47 -23.4375 -51.5625
1602 1 1 49 -23.4375 -51.5625
1603 1 2 51 -23.4375 -51.5625
1604 1 2 53 -23.4375 -51.5625
1605 1 1 55 -23.4375 -51.5625
1606 1 1 57 -23.4375 -51.5625
1607 1 2 59 -23.4375 -51.5625
1608 1 2 61 -23.4375 -51.5625
1609 1 1 39 -14.0625 -51.5625
1610 1 1 41 -14.0625 -51.5625
1611 1 2 43 -14.0625 -51.5625
1612 1 2 45 -14.0625 -51.5625
1613 1 1 47 -14.0625 -51.5625
1614 1 1 49 -14.0625 -51.5625
1615 1 2 51 -14.0625 -51.5625
1616 1 2 53 -14.0625 -51.5625
1617 1 1 55 -14.0625 -51.5625
1618 1 1 57 -14.0625 -51.5625
1619 1 2 59 -14.0625 -51.5625
1620 1 2 61 -14.0625 -51.5625
1621 1 1 39 -4.6875 -51.5625
1622 1 1 41 -4.6875 -51.5625
1623 1 2 43 -4.6875 -51.5625
1624 1 2 45 -4.6875 -51.5625
1625 1 1 47 -4.6875 -51.5625
1626 1 1 49 -4.6875 -51.5625
1627 1 2 51 -4.6875 -51.5625
1628 1 2 53 -4.6875 -51.5625
1629 1 1 55 -4.6875 -51.5625
1630 1 1 57 -4.6875 -51.5625
1631 1 2 59 -4.6875 -51.5625
1632 1 2 61 -4.6875 -51.5625
1633 1 1 39 4.6875 -51.5625
1634 1 1 41 4.6875 -51.5625
1635 1 2 43 4.6875 -51.5625
1636 1 2 45 4.6875 -51.5625
1637 1 1 47 4.6875 -51.5625
1638 1 1 49 4.6875 -51.5625
1639 1 2 51 4.6875 -51.5625
1640 1 2 53 4.6875 -51.5625
1641 1 1 55 4.6875 -51.5625
1642 1 1 57 4.6875 -51.5625
1643 1 2 59 4.6875 -51.5625
1644 1 2 61 4.6875 -51.5625
1645 1 1 39 14.0625 -51.5625
1646 1 1 41 14.0625 -51.5625
1647 1 2 43 14.0625 -51.5625
1648 1 2 45 14.0625 -51.5625
1649 1 1 47 14.0625 -51.5625
1650 1 1 49 14.0625 -51.5625
1651 1 2 51 14.0625 -51.5625
1652 1 2 53 14.0625 -51.5625
1653 1 1 55 14.0625 -51.5625
1654 1 1 57 14.0625 -51.5625
1655 1 2 59 14.0625 -51.5625
1656 1 2 61 14.0625 -51.5625
1657 1 1 39 23.4375 -51.5625
1658 1 1 41 23.4375 -51.5625
1659 1 2 43 23.4375 -51.5625
1660 1 2 45 23.4375 -51.5625
1661 1 1 47 23.4375 -51.5625
1662 1 1 49 23.4375 -51.5625
1663 1 2 51 23.4375 -51.5625
1664 1 2 53 23.4375 -51.5625
1665 1 1 55 23.4375 -51.5625
1666 1 1 57 23.4375 -51.5625
1667 1 2 59 23.4375 -51.5625
1668 1 2 61 23.4375 -51.5625
1669 1 1 39 32.8125 -51.5625
1670 1 1 41 32.8125 -51.5625
1671 1 2 43 32.8125 -51.5625
1672 1 2 45 32.8125 -51.5625
1673 1 1 47 32.8125 -51.5625
1674 1 1 49 32.8125 -51.5625
1675 1 2 51 32.8125 -51.5625
1676 1 2 53 32.8125 -51.5625
1677 1 1 55 32.8125 -51.5625
1678 1 1 57 32.8125 -51.5625
1679 1 2 59 32.8125 -51.5625
1680 1 2 61 32.8125 -51.5625
1681 1 1 39 42.1875 -51.5625
1682 1 1 41 42.1875 -51.5625
1683 1 2 43 42.1875 -51.5625
1684 1 2 45 42.1875 -51.5625
1685 1 1 47 42.1875 -51.5625
1686 1 1 49 42.1875 -51.5625
1687 1 2 51 42.1875 -51.5625
1688 1 2 53 42.1875 -51.5625
1689 1 1 55 42.1875 -51.5625
1690 1 1 57 42.1875 -51.5625
1691 1 2 59 42.1875 -51.5625
1692 1 2 61 42.1875 -51.5625
1693 1 1 39 51.5625 -51.5625
1694 1 1 41 51.5625 -51.5625
1695 1 2 43 51.5625 -51.5625
1696 1 2 45 51.5625 -51.5625
1697 1 1 47 51.5625 -51.5625
1698 1 1 49 51.5625 -51.5625
1699 1 2 51 51.5625 -51.5625
1700 1 2 53 51.5625 -51.5625
1701 1 1 55 51.5625 -51.5625
1702 1 1 57 51.5625 -51.5625
1703 1 2 59 51.5625 -51.5625
1704 1 2 61 51.5625 -51.5625
1705 1 1 39 60.9375 -51.5625
1706 1 1 41 60.9375 -51.5625
1707 1 2 43 60.9375 -51.5625
1708 1 2 45 60.9375 -51.5625
1709 1 1 47 60.9375 -51.5625
1710 1 1 49 60.9375 -51.5625
1711 1 2 51 60.9375 -51.5625
1712 1 2 53 60.9375 -51.5625
1713 1 1 55 60.9375 -51.5625
1714 1 1 57 60.9375 -51.5625
1715 1 2 59 60.9375 -51.5625
1716 1 2 61 60.9375 -51.5625
1717 1 1 39 70.3125 -51.5625
1718 1 1 41 70.3125 -51.5625
1719 1 2 43 70.3125 -51.5625
1720 1 2 45 70.3125 -51.5625
1721 1 1 47 70.3125 -51.5625
1722 1 1 49 70.3125 -51.5625
1723 1 2 51 70.3125 -51.5625
1724 1 2 53 70.3125 -51.5625
1725 1 1 55 70.3125 -51.5625
1726 1 1 57 70.3125 -51.5625
1727 1 2 59 70.3125 -51.5625
1728 1 2 61 70.3125 -51.5625
1729 1 1 -61 -70.3125 -42.1875
1730 1 1 -59 -70.3125 -42.1875
1731 1 2 -57 -70.3125 -42.1875
1732 1 2 -55 -70.3125 -42.1875
1733 1 1 -53 -70.3125 -42.1875
1734 1 1 -51 -70.3125 -42.1875
1735 1 2 -49 -70.3125 -42.1875
1736 1 2 -47 -70.3125 -42.1875
1737 1 1 -45 -70.3125 -42.1875
1738 1 1 -43 -70.3125 -42.1875
1739 1 2 -41 -70.3125 -42.1875
1740 1 2 -39 -70.3125 -42.1875
1741 1 1 -61 -60.9375 -42.1875
1742 1 1 -59 -60.9375 -42.1875
1743 1 2 -57 -60.9375 -42.1875
1744 1 2 -55 -60.9375 -42.1875
1745 1 1 -53 -60.9375 -42.1875
1746 1 1 -51 -60.9375 -42.1875
1747 1 2 -49 -60.9375 -42.1875
1748 1 2 -47 -60.9375 -42.1875
1749 1 1 -45 -60.9375 -42.1875
1750 1 1 -43 -60.9375 -42.1875
1751 1 2 -41 -60.9375 -42.1875
1752 1 2 -39 -60.9375 -42.1875
1753 1 1 -61 -51.5625 -42.1875
1754 1 1 -59 -51.5625 -42.1875
1755 1 2 -57 -51.5625 -42.1875
1756 1 2 -55 -51.5625 -42.1875
1757 1 1 -53 -51.5625 -42.1875
1758 1 1 -51 -51.5625 -42.1875
1759 1 2 -49 -51.5625 -42.1875
1760 1 2 -47 -51.5625 -42.1875
1761 1 1 -45 -51.5625 -42.1875
1762 1 1 -43 -51.5625 -42.1875
1763 1 2 -41 -51.5625 -42.1875
1764 1 2 -39 -51.5625 -42.1875
1765 1 1 -61 -42.1875 -42.1875
1766 1 1 -59 -42.1875 -42.1875
1767 1 2 -57 -42.1875 -42.1875
1768 1 2 -55 -42.1875 -42.1875
1769 1 1 -53 -42.1875 -42.1875
1770 1 1 -51 -42.1875 -42.1875
1771 1 2 -49 -42.1875 -42.1875
1772 1 2 -47 -42.1875 -42.1875
1773 1 1 -45 -42.1875 -42.1875
1774 1 1 -43 -42.1875 -42.1875
1775 1 2 -41 -42.1875 -42.1875
1776 1 2 -39 -42.1875 -42.1875
1777 1 1 -61 -32.8125 -42.1875
1778 1 1 -59 -32.8125 -42.1875
1779 1 2 -57 -32.8125 -42.1875
1780 1 2 -55 -32.8125 -42.1875
1781 1 1 -53 -32.8125 -42.1875
1782 1 1 -51 -32.8125 -42.1875
1783 1 2 -49 -32.8125 -42.1875
1784 1 2 -47 -32.8125 -42.1875
1785 1 1 -45 -32.8125 -42.1875
1786 1 1 -43 -32.8125 -42.1875
1787 1 2 -41 -32.8125 -42.1875
1788 1 2 -39 -32.8125 -42.1875
1789 1 1 -61 -23.4375 -42.1875
1790 1 1 -59 -23.4375 -42.1875
1791 1 2 -57 -23.4375 -42.1875
1792 1 2 -55 -23.4375 -42.1875
1793 1 1 -53 -23.4375 -42.1875
1794 1 1 -51 -23.4375 -42.1875
1795 1 2 -49 -23.4375 -42.1875
1796 1 2 -47 -23.4375 -42.1875
1797 1 1 -45 -23.4375 -42.1875
1798 1 1 -43 -23.4375 -42.1875
1799 1 2 -41 -23.4375 -42.1875
1800 1 2 -39 -23.4375 -42.1875
1801 1 1 -61 -14.0625 -42.1875
1802 1 1 -59 -14.0625 -42.1875
1803 1 2 -57 -14.0625 -42.1875
1804 1 2 -55 -14.0625 -42.1875
1805 1 1 -53 -14.0625 -42.1875
1806 1 1 -51 -14.0625 -42.1875
1807 1 2 -49 -14.0625 -42.1875
1808 1 2 -47 -14.0625 -42.1875
1809 1 1 -45 -14.0625 -42.1875
1810 1 1 -43 -14.0625 -42.1875
1811 1 2 -41 -14.0625 -42.1875
1812 1 2 -39 -14.0625 -42.1875
1813 1 1 -61 -4.6875 -42.1875
1814 1 1 -59 -4.6875 -42.1875
1815 1 2 -57 -4.6875 -42.1875
1816 1 2 -55 -4.6875 -42.1875
1817 1 1 -53 -4.6875 -42.1875
1818 1 1 -51 -4.6875 -42.1875
1819 1 2 -49 -4.6875 -42.1875
1820 1 2 -47 -4.6875 -42.1875
1821 1 1 -45 -4.6875 -42.1875
1822 1 1 -43 -4.6875 -42.1875
1823 1 2 -41 -4.6875 -42.1875
1824 1 2 -39 -4.6875 -42.1875
1825 1 1 -61 4.6875 -42.1875
1826 1 1 -59 4.6875 -42.1875
1827 1 2 -57 4.6875 -42.1875
1828 1 2 -55 4.6875 -42.1875
1829 1 1 -53 4.6875 -42.1875
1830 1 1 -51 4.6875 -42.1875
1831 1 2 -49 4.6875 -42.1875
1832 1 2 -47 4.6875 -42.1875
1833 1 1 -45 4.6875 -42.1875
1834 1 1 -43 4.6875 -42.1875
1835 1 2 -41 4.6875 -42.1875
1836 1 2 -39 4.6875 -42.1875
1837 1 1 -61 14.0625 -42.1875
1838 1 1 -59 14.0625 -42.1875
1839 1 2 -57 14.0625 -42.1875
1840 1 2 -55 14.0625 -42.1875
1841 1 1 -53 14.0625 -42.1875
1842 1 1 -51 14.0625 -42.1875
1843 1 2 -49 14.0625 -42.1875
1844 1 2 -47 14.0625 -42.1875
1845 1 1 -45 14.0625 -42.1875
1846 1 1 -43 14.0625 -42.1875
1847 1 2 -41 14.0625 -42.1875
1848 1 2 -39 14.0625 -42.1875
1849 1 1 -61 23.4375 -42.1875
1850 1 1 -59 23.4375 -42.1875
1851 1 2 -57 23.4375 -42.1875
1852 1 2 -55 23.4375 -42.1875
1853 1 1 -53 23.4375 -42.1875
1854 1 1 -51 23.4375 -42.1875
1855 1 2 -49 23.4375 -42.1875
1856 1 2 -47 23.4375 -42.1875
1857 1 1 -45 23.4375 -42.1875
1858 1 1 -43 23.4375 -42.1875
1859 1 2 -41 23.4375 -42.1875
1860 1 2 -39 23.4375 -42.1875
1861 1 1 -61 32.8125 -42.1875
1862 1 1 -59 32.8125 -42.1875
1863 1 2 -57 32.8125 -42.1875
1864 1 2 -55 32.8125 -42.1875
1865 1 1 -53 32.8125 -42.1875
1866 1 1 -51 32.8125 -42.1875
1867 1 2 -49 32.8125 -42.1875
1868 1 2 -47 32.8125 -42.1875
1869 1 1 -45 32.8125 -42.1875
1870 1 1 -43 32.8125 -42.1875
1871 1 2 -41 32.8125 -42.1875
1872 1 2 -39 32.8125 -42.1875
1873 1 1 -61 42.1875 -42.1875
1874 1 1 -59 42.1875 -42.1875
1875 1 2 -57 42.1875 -42.1875
1876 1 2 -55 42.1875 -42.1875
1877 1 1 -53 42.1875 -42.1875
1878 1 1 -51 42.1875 -42.1875
1879 1 2 -49 42.1875 -42.1875
1880 1 2 -47 42.1875 -42.1875
1881 1 1 -45 42.1875 -42.1875
1882 1 1 -43 42.1875 -42.1875
1883 1 2 -41 42.1875 -42.1875
1884 1 2 -39 42.1875 -42.1875
1885 1 1 -61 51.5625 -42.1875
1886 1 1 -59 51.5625 -42.1875
1887 1 2 -57 51.5625 -42.1875
1888 1 2 -55 51.5625 -42.1875
1889 1 1 -53 51.5625 -42.1875
1890 1 1 -51 51.5625 -42.1875
1891 1 2 -49 51.5625 -42.1875
1892 1 2 -47 51.5625 -42.1875
1893 1 1 -45 51.5625 -42.1875
1894 1 1 -43 51.5625 -42.1875
1895 1 2 -41 51.5625 -42.1875
1896 1 2 -39 51.5625 -42.1875
1897 1 1 -61 60.9375 -42.1875
1898 1 1 -59 60.9375 -42.1875
1899 1 2 -57 60.9375 -42.1875
1900 1 2 -55 60.9375 -42.1875
1901 1 1 -53 60.9375 -42.1875
1902 1 1 -51 60.9375 -42.1875
1903 1 2 -49 60.9375 -42.1875
1904 1 2 -47 60.9375 -42.1875
1905 1 1 -45 60.9375 -42.1875
1906 1 1 -43 60.9375 -42.1875
1907 1 2 -41 60.9375 -42.1875
1908 1 2 -39 60.9375 -42.1875
1909 1 1 -61 70.3125 -42.1875
1910 1 1 -59 70.3125 -42.1875
1911 1 2 -57 70.3125 -42.1875
1912 1 2 -55 70.3125 -42.1875
1913 1 1 -53 70.3125 -42.1875
1914 1 1 -51 70.3125 -42.1875
1915 1 2 -49 70.3125 -42.1875
1916 1 2 -47 70.3125 -42.1875
1917 1 1 -45 70.3125 -42.1875
1918 1 1 -43 70.3125 -42.1875
1919 1 2 -41 70.3125 -42.1875
1920 1 2 -39 70.3125 -42.1875
1921 1 1 -11 -70.3125 -42.1875
1922 1 1 -9 -70.3125 -42.1875
1923 1 2 -7 -70.3125 -42.1875
1924 1 2 -5 -70.3125 -42.1875
1925 1 1 -3 -70.3125 -42.1875
1926 1 1 -1 -70.3125 -42.1875
1927 1 2 1 -70.3125 -42.1875
1928 1 2 3 -70.3125 -42.1875
1929 1 1 5 -70.3125 -42.1875
1930 1 1 7 -70.3125 -42.1875
1931 1 2 9 -70.3125 -42.1875
1932 1 2 11 -70.3125 -42.1875
1933 1 1 -11 -60.9375 -42.1875
1934 1 1 -9 -60.9375 -42.1875
1935 1 2 -7 -60.9375 -42.1875
1936 1 2 -5 -60.9375 -42.1875
1937 1 1 -3 -60.9375 -42.1875
1938 1 1 -1 -60.9375 -42.1875
1939 1 2 1 -60.9375 -42.1875
1940 1 2 3 -60.9375 -42.1875
1941 1 1 5 -60.9375 -42.1875
1942 1 1 7 -60.9375 -42.1875
1943 1 2 9 -60.9375 -42.1875
1944 1 2 11 -60.9375 -42.1875
1945 1 1 -11 -51.5625 -42.1875
1946 1 1 -9 -51.5625 -42.1875
1947 1 2 -7 -51.5625 -42.1875
1948 1 2 -5 -51.5625 -42.1875
1949 1 1 -3 -51.5625 -42.1875
1950 1 1 -1 -51.5625 -42.1875
1951 1 2 1 -51.5625 -42.1875
1952 1 2 3 -51.5625 -42.1875
1953 1 1 5 -51.5625 -42.1875
1954 1 1 7 -51.5625 -42.1875
1955 1 2 9 -51.5625 -42.1875
1956 1 2 11 -51.5625 -42.1875
1957 1 1 -11 -42.1875 -42.1875
1958 1 1 -9 -42.1875 -42.1875
1959 1 2 -7 -42.1875 -42.1875
1960 1 2 -5 -42.1875 -42.1875
1961 1 1 -3 -42.1875 -42.1875
1962 1 1 -1 -42.1875 -42.1875
1963 1 2 1 -42.1875 -42.1875
1964 1 2 3 -42.1875 -42.1875
1965 1 1 5 -42.1875 -42.1875
1966 1 1 7 -42.1875 -42.1875
1967 1 2 9 -42.1875 -42.1875
1968 1 2 11 -42.1875 -42.1875
1969 1 1 -11 -32.8125 -42.1875
1970 1 1 -9 -32.8125 -42.1875
1971 1 2 -7 -32.8125 -42.1875
1972 1 2 -5 -32.8125 -42.1875
1973 1 1 -3 -32.8125 -42.1875
1974 1 1 -1 -32.8125 -42.1875
1975 1 2 1 -32.8125 -42.1875
1976 1 2 3 -32.8125 -42.1875
1977 1 1 5 -32.8125 -42.1875
1978 1 1 7 -32.8125 -42.1875
1979 1 2 9 -32.8125 -42.1875
1980 1 2 11 -32.8125 -42.1875
1981 1 1 -11 -23.4375 -42.1875
1982 1 1 -9 -23.4375 -42.1875
1983 1 2 -7 -23.4375 -42.1875
1984 1 2 -5 -23.4375 -42.1875
1985 1 1 -3 -23.4375 -42.1875
1986 1 1 -1 -23.4375 -42.1875
1987 1 2 1 -23.4375 -42.1875
1988 1 2 3 -23.4375 -42.1875
1989 1 1 5 -23.4375 -42.1875
1990 1 1 7 -23.4375 -42.1875
1991 1 2 9 -23.4375 -42.1875
1992 1 2 11 -23.4375 -42.1875
1993 1 1 -11 -14.0625 -42.1875
1994 1 1 -9 -14.0625 -42.1875
1995 1 2 -7 -14.0625 -42.1875
1996 1 2 -5 -14.0625 -42.1875
1997 1 1 -3 -14.0625 -42.1875
1998 1 1 -1 -14.0625 -42.1875
1999 1 2 1 -14.0625 -42.1875
2000 1 2 3 -14.0625 -42.1875
2001 1 1 5 -14.0625 -42.1875
2002 1 1 7 -14.0625 -42.1875
2003 1 2 9 -14.0625 -42.1875
2004 1 2 11 -14.0625 -42.1875
2005 1 1 -11 -4.6875 -42.1875
2006 1 1 -9 -4.6875 -42.1875
2007 1 2 -7 -4.6875 -42.1875
2008 1 2 -5 -4.6875 -42.1875
2009 1 1 -3 -4.6875 -42.1875
2010 1 1 -1 -4.6875 -42.1875
2011 1 2 1 -4.6875 -42.1875
2012 1 2 3 -4.6875 -42.1875
2013 1 1 5 -4.6875 -42.1875
2014 1 1 7 -4.6875 -42.1875
2015 1 2 9 -4.6875 -42.1875
2016 1 2 11 -4.6875 -42.1875
2017 1 1 -11 4.6875 -42.1875
2018 1 1 -9 4.6875 -42.1875
2019 1 2 -7 4.6875 -42.1875
2020 1 2 -5 4.6875 -42.1875
2021 1 1 -3 4.6875 -42.1875
2022 1 1 -1 4.6875 -42.1875
2023 1 2 1 4.6875 -42.1875
2024 1 2 3 4.6875 -42.1875
2025 1 1 5 4.6875 -42.1875
2026 1 1 7 4.6875 -42.1875
2027 1 2 9 4.6875 -42.1875
2028 1 2 11 4.6875 -42.1875
2029 1 1 -11 14.0625 -42.1875
2030 1 1 -9 14.0625 -42.1875
2031 1 2 -7 14.0625 -42.1875
2032 1 2 -5 14.0625 -42.1875
2033 1 1 -3 14.0625 -42.1875
2034 1 1 -1 14.0625 -42.1875
2035 1 2 1 14.0625 -42.1875
2036 1 2 3 14.0625 -42.1875
2037 1 1 5 14.0625 -42.1875
2038 1 1 7 14.0625 -42.1875
2039 1 2 9 14.0625 -42.1875
2040 1 2 11 14.0625 -42.1875
2041 1 1 -11 23.4375 -42.1875
2042 1 1 -9 23.4375 -42.1875
2043 1 2 -7 23.4375 -42.1875
2044 1 2 -5 23.4375 -42.1875
2045 1 1 -3 23.4375 -42.1875
2046 1 1 -1 23.4375 -42.1875
2047 1 2 1 23.4375 -42.1875
2048 1 2 3 23.4375 -42.1875
2049 1 1 5 23.4375 -42.1875
2050 1 1 7 23.4375 -42.1875
2051 1 2 9 23.4375 -42.1875
2052 1 2 11 23.4375 -42.1875
2053 1 1 -11 32.8125 -42.1875
2054 1 1 -9 32.8125 -42.1875
2055 1 2 -7 32.8125 -42.1875
2056 1 2 -5 32.8125 -42.1875
2057 1 1 -3 32.8125 -42.1875
2058 1 1 -1 32.8125 -42.1875
2059 1 2 1 32.8125 -42.1875
2060 1 2 3 32.8125 -42.1875
2061 1 1 5 32.8125 -42.1875
2062 1 1 7 32.8125 -42.1875
2063 1 2 9 32.8125 -42.1875
2064 1 2 11 32.8125 -42.1875
2065 1 1 -11 42.1875 -42.1875
2066 1 1 -9 42.1875 -42.1875
2067 1 2 -7 42.1875 -42.1875
2068 1 2 -5 42.1875 -42.1875
2069 1 1 -3 42.1875 -42.1875
2070 1 1 -1 42.1875 -42.1875
2071 1 2 1 42.1875 -42.1875
2072 1 2 3 42.1875 -42.1875
2073 1 1 5 42.1875 -42.1875
2074 1 1 7 42.1875 -42.1875
2075 1 2 9 42.1875 -42.1875
2076 1 2 11 42.1875 -42.1875
2077 1 1 -11 51.5625 -42.1875
2078 1 1 -9 51.5625 -42.1875
2079 1 2 -7 51.5625 -42.1875
2080 1 2 -5 51.5625 -42.1875
2081 1 1 -3 51.5625 -42.1875
2082 1 1 -1 51.5625 -42.1875
2083 1 2 1 51.5625 -42.1875
2084 1 2 3 51.5625 -42.1875
2085 1 1 5 51.5625 -42.1875
2086 1 1 7 51.5625 -42.1875
2087 1 2 9 51.5625 -42.1875
2088 1 2 11 51.5625 -42.1875
2089 1 1 -11 60.9375 -42.1875
2090 1 1 -9 60.9375 -42.1875
2091 1 2 -7 60.9375 -42.1875
2092 1 2 -5 60.9375 -42.1875
2093 1 1 -3 60.9375 -42.1875
2094 1 1 -1 60.9375 -42.1875
2095 1 2 1 60.9375 -42.1875
2096 1 2 3 60.9375 -42.1875
2097 1 1 5 60.9375 -42.1875
2098 1 1 7 60.9375 -42.1875
2099 1 2 9 60.9375 -42.1875
2100 1 2 11 60.9375 -42.1875
2101 1 1 -11 70.3125 -42.1875
2102 1 1 -9 70.3125 -42.1875
2103 1 2 -7 70.3125 -42.1875
2104 1 2 -5 70.3125 -42.1875
2105 1 1 -3 70.3125 -42.1875
2106 1 1 -1 70.3125 -42.1875
2107 1 2 1 70.3125 -42.1875
2108 1 2 3 70.3125 -42.1875
2109 1 1 5 70.3125 -42.1875
2110 1 1 7 70.3125 -42.1875
2111 1 2 9 70.3125 -42.1875
2112 1 2 11 70.3125 -42.1875
2113 1 1 39 -70.3125 -42.1875
2114 1 1 41 -70.3125 -42.1875
2115 1 2 43 -70.3125 -42.1875
2116 1 2 45 -70.3125 -42.1875
2117 1 1 47 -70.3125 -42.1875
2118 1 1 49 -70.3125 -42.1875
2119 1 2 51 -70.3125 -42.1875
2120 1 2 53 -70.3125 -42.1875
2121 1 1 55 -70.3125 -42.1875
2122 1 1 57 -70.3125 -42.1875
2123 1 2 59 -70.3125 -42.1875
2124 1 2 61 -70.3125 -42.1875
2125 1 1 39 -60.9375 -42.1875
2126 1 1 41 -60.9375 -42.1875
2127 1 2 43 -60.9375 -42.1875
2128 1 2 45 -60.9375 -42.1875
2129 1 1 47 -60.9375 -42.1875
2130 1 1 49 -60.9375 -42.1875
2131 1 2 51 -60.9375 -42.1875
2132 1 2 53 -60.9375 -42.1875
2133 1 1 55 -60.9375 -42.1875
2134 1 1 57 -60.9375 -42.1875
2135 1 2 59 -60.9375 -42.1875
2136 1 2 61 -60.9375 -42.1875
2137 1 1 39 -51.5625 -42.1875
2138 1 1 41 -51.5625 -42.1875
2139 1 2 43 -51.5625 -42.1875
2140 1 2 45 -51.5625 -42.1875
2141 1 1 47 -51.5625 -42.1875
2142 1 1 49 -51.5625 -42.1875
2143 1 2 51 -51.5625 -42.1875
2144 1 2 53 -51.5625 -42.1875
2145 1 1 55 -51.5625 -42.1875
2146 1 1 57 -51.5625 -42.1875
2147 1 2 59 -51.5625 -42.1875
2148 1 2 61 -51.5625 -42.1875
2149 1 1 39 -42.1875 -42.1875
2150 1 1 41 -42.1875 -42.1875
2151 1 2 43 -42.1875 -42.1875
2152 1 2 45 -42.1875 -42.1875
2153 1 1 47 -42.1875 -42.1875
2154 1 1 49 -42.1875 -42.1875
2155 1 2 51 -42.1875 -42.1875
2156 1 2 53 -42.1875 -42.1875
2157 1 1 55 -42.1875 -42.1875
2158 1 1 57 -42.1875 -42.1875
2159 1 2 59 -42.1875 -42.1875
2160 1 2 61 -42.1875 -42.1875
2161 1 1 39 -32.8125 -42.1875
2162 1 1 41 -32.8125 -42.1875
2163 1 2 43 -32.8125 -42.1875
2164 1 2 45 -32.8125 -42.1875
2165 1 1 47 -32.8125 -42.1875
2166 1 1 49 -32.8125 -42.1875
2167 1 2 51 -32.8125 -42.1875
2168 1 2 53 -32.8125 -42.1875
2169 1 1 55 -32.8125 -42.1875
2170 1 1 57 -32.8125 -42.1875
2171 1 2 59 -32.8125 -42.1875
2172 1 2 61 -32.8125 -42.1875
2173 1 1 39 -23.4375 -42.1875
2174 1 1 41 -23.4375 -42.1875
2175 1 2 43 -23.4375 -42.1875
2176 1 2 45 -23.4375 -42.1875
2177 1 1 47 -23.4375 -42.1875
2178 1 1 49 -23.4375 -42.1875
2179 1 2 51 -23.4375 -42.1875
2180 1 2 53 -23.4375 -42.1875
2181 1 1 55 -23.4375 -42.1875
2182 1 1 57 -23.4375 -42.1875
2183 1 2 59 -23.4375 -42.1875
2184 1 2 61 -23.4375 -42.1875
2185 1 1 39 -14.0625 -42.1875
2186 1 1 41 -14.0625 -42.1875
2187 1 2 43 -14.0625 -42.1875
2188 1 2 45 -14.0625 -42.1875
2189 1 1 47 -14.0625 -42.1875
2190 1 1 49 -14.0625 -42.1875
2191 1 2 51 -14.0625 -42.1875
2192 1 2 53 -14.0625 -42.1875
2193 1 1 55 -14.0625 -42.1875
2194 1 1 57 -14.0625 -42.1875
2195 1 2 59 -14.0625 -42.1875
2196 1 2 61 -14.0625 -42.1875
2197 1 1 39 -4.6875 -42.1875
2198 1 1 41 -4.6875 -42.1875
2199 1 2 43 -4.6875 -42.1875
2200 1 2 45 -4.6875 -42.1875
2201 1 1 47 -4.6875 -42.1875
2202 1 1 49 -4.6875 -42.1875
2203 1 2 51 -4.6875 -42.1875
2204 1 2 53 -4.6875 -42.1875
2205 1 1 55 -4.6875 -42.1875
2206 1 1 57 -4.6875 -42.1875
2207 1 2 59 -4.6875 -42.1875
2208 1 2 61 -4.6875 -42.1875
2209 1 1 39 4.6875 -42.1875
2210 1 1 41 4.6875 -42.1875
2211 1 2 43 4.6875 -42.1875
2212 1 2 45 4.6875 -42.1875
2213 1 1 47 4.6875 -42.1875
2214 1 1 49 4.6875 -42.1875
2215 1 2 51 4.6875 -42.1875
2216 1 2 53 4.6875 -42.1875
2217 1 1 55 4.6875 -42.1875
2218 1 1 57 4.6875 -42.1875
2219 1 2 59 4.6875 -42.1875
2220 1 2 61 4.6875 -42.1875
2221 1 1 39 14.0625 -42.1875
2222 1 1 41 14.0625 -42.1875
2223 1 2 43 14.0625 -42.1875
2224 1 2 45 14.0625 -42.1875
2225 1 1 47 14.0625 -42.1875
2226 1 1 49 14.0625 -42.1875
2227 1 2 51 14.0625 -42.1875
2228 1 2 53 14.0625 -42.1875
2229 1 1 55 14.0625 -42.1875
2230 1 1 57 14.0625 -42.1875
2231 1 2 59 14.0625 -42.1875
2232 1 2 61 14.0625 -42.1875
2233 1 1 39 23.4375 -42.1875
2234 1 1 41 23.4375 -42.1875
2235 1 2 43 23.4375 -42.1875
2236 1 2 45 23.4375 -42.1875
2237 1 1 47 23.4375 -42.1875
2238 1 1 49 23.4375 -42.1875
2239 1 2 51 23.4375 -42.1875
2240 1 2 53 23.4375 -42.1875
2241 1 1 55 23.4375 -42.1875
2242 1 1 57 23.4375 -42.1875
2243 1 2 59 23.4375 -42.1875
2244 1 2 61 23.4375 -42.1875
2245 1 1 39 32.8125 -42.1875
2246 1 1 41 32.8125 -42.1875
2247 1 2 43 32.8125 -42.1875
2248 1 2 45 32.8125 -42.1875
2249 1 1 47 32.8125 -42.1875
2250 1 1 49 32.8125 -42.1875
2251 1 2 51 32.8125 -42.1875
2252 1 2 53 32.8125 -42.1875
2253 1 1 55 32.8125 -42.1875
2254 1 1 57 32.8125 -42.1875
2255 1 2 59 32.8125 -42.1875
2256 1 2 61 32.8125 -42.1875
2257 1 1 39 42.1875 -42.1875
2258 1 1 41 42.1875 -42.1875
2259 1 2 43 42.1875 -42.1875
2260 1 2 45 42.1875 -42.1875
2261 1 1 47 42.1875 -42.1875
2262 1 1 49 42.1875 -42.1875
2263 1 2 51 42.1875 -42.1875
2264 1 2 53 42.1875 -42.1875
2265 1 1 55 42.1875 -42.1875
2266 1 1 57 42.1875 -42.1875
2267 1 2 59 42.1875 -42.1875
2268 1 2 61 42.1875 -42.1875
2269 1 1 39 51.5625 -42.1875
2270 1 1 41 51.5625 -42.1875
2271 1 2 43 51.5625 -42.1875
2272 1 2 45 51.5625 -42.1875
2273 1 1 47 51.5625 -42.1875
2274 1 1 49 51.5625 -42.1875
2275 1 2 51 51.5625 -42.1875
2276 1 2 53 51.5625 -42.1875
2277 1 1 55 51.5625 -42.1875
2278 1 1 57 51.5625 -42.1875
2279 1 2 59 51.5625 -42.1875
2280 1 2 61 51.5625 -42.1875
2281 1 1 39 60.9375 -42.1875
2282 1 1 41 60.9375 -42.1875
2283 1 2 43 60.9375 -42.1875
2284 1 2 45 60.9375 -42.1875
2285 1 1 47 60.9375 -42.1875
2286 1 1 49 60.9375 -42.1875
2287 1 2 51 60.9375 -42.1875
2288 1 2 53 60.9375 -42.1875
2289 1 1 55 60.9375 -42.1875
2290 1 1 57 60.9375 -42.1875
2291 1 2 59 60.9375 -42.1875
2292 1 2 61 60.9375 -42.1875
2293 1 1 39 70.3125 -42.1875
2294 1 1 41 70.3125 -42.1875
2295 1 2 43 70.3125 -42.1875
2296 1 2 45 70.3125 -42.1875
2297 1 1 47 70.3125 -42.1875
2298 1 1 49 70.3125 -42.1875
2299 1 2 51 70.3125 -42.1875
2300 1 2 53 70.3125 -42.1875
2301 1 1 55 70.3125 -42.1875
2302 1 1 57 70.3125 -42.1875
2303 1 2 59 70.3125 -42.1875
2304 1 2 61 70.3125 -42.1875
2305 1 1 -61 -70.3125 -32.8125
2306 1 1 -59 -70.3125 -32.8125
2307 1 2 -57 -70.3125 -32.8125
2308 1 2 -55 -70.3125 -32.8125
2309 1 1 -53 -70.3125 -32.8125
2310 1 1 -51 -70.3125 -32.8125
2311 1 2 -49 -70.3125 -32.8125
2312 1 2 -47 -70.3125 -32.8125
2313 1 1 -45 -70.3125 -32.8125
2314 1 1 -43 -70.3125 -32.8125
2315 1 2 -41 -70.3125 -32.8125
2316 1 2 -39 -70.3125 -32.8125
2317 1 1 -61 -60.9375 -32.8125
2318 1 1 -59 -60.9375 -32.8125
2319 1 2 -57 -60.9375 -32.8125
2320 1 2 -55 -60.9375 -32.8125
2321 1 1 -53 -60.9375 -32.8125
2322 1 1 -51 -60.9375 -32.8125
2323 1 2 -49 -60.9375 -32.8125
2324 1 2 -47 -60.9375 -32.8125
2325 1 1 -45 -60.9375 -32.8125
2326 1 1 -43 -60.9375 -32.8125
2327 1 2 -41 -60.9375 -32.8125
2328 1 2 -39 -60.9375 -32.8125
2329 1 1 -61 -51.5625 -32.8125
2330 1 1 -59 -51.5625 -32.8125
2331 1 2 -57 -51.5625 -32.8125
2332 1 2 -55 -51.5625 -32.8125
2333 1 1 -53 -51.5625 -32.8125
2334 1 1 -51 -51.5625 -32.8125
2335 1 2 -49 -51.5625 -32.8125
2336 1 2 -47 -51.5625 -32.8125
2337 1 1 -45 -51.5625 -32.8125
2338 1 1 -43 -51.5625 -32.8125
2339 1 2 -41 -51.5625 -32.8125
2340 1 2 -39 -51.5625 -32.8125
2341 1 1 -61 -42.1875 -32.8125
2342 1 1 -59 -42.1875 -32.8125
2343 1 2 -57 -42.1875 -32.8125
2344 1 2 -55 -42.1875 -32.8125
2345 1 1 -53 -42.1875 -32.8125
2346 1 1 -51 -42.1875 -32.8125
2347 1 2 -49 -42.1875 -32.8125
2348 1 2 -47 -42.1875 -32.8125
2349 1 1 -45 -42.1875 -32.8125
2350 1 1 -43 -42.1875 -32.8125
2351 1 2 -41 -42.1875 -32.8125
2352 1 2 -39 -42.1875 -32.8125
2353 1 1 -61 -32.8125 -32.8125
2354 1 1 -59 -32.8125 -32.8125
2355 1 2 -57 -32.8125 -32.8125
2356 1 2 -55 -32.8125 -32.8125
2357 1 1 -53 -32.8125 -32.8125
2358 1 1 -51 -32.8125 -32.8125
2359 1 2 -49 -32.8125 -32.8125
2360 1 2 -47 -32.8125 -32.8125
2361 1 1 -45 -32.8125 -32.8125
2362 1 1 -43 -32.8125 -32.8125
2363 1 2 -41 -32.8125 -32.8125
2364 1 2 -39 -32.8125 -32.8125
2365 1 1 -61 -23.4375 -32.8125
2366 1 1 -59 -23.4375 -32.8125
2367 1 2 -57 -23.4375 -32.8125
2368 1 2 -55 -23.4375 -32.8125
2369 1 1 -53 -23.4375 -32.8125
2370 1 1 -51 -23.4375 -32.8125
2371 1 2 -49 -23.4375 -32.8125
2372 1 2 -47 -23.4375 -32.8125
2373 1 1 -45 -23.4375 -32.8125
2374 1 1 -43 -23.4375 -32.8125
2375 1 2 -41 -23.4375 -32.8125
2376 1 2 -39 -23.4375 -32.8125
2377 1 1 -61 -14.0625 -32.8125
2378 1 1 -59 -14.0625 -32.8125
2379 1 2 -57 -14.0625 -32.8125
2380 1 2 -55 -14.0625 -32.8125
2381 1 1 -53 -14.0625 -32.8125
2382 1 1 -51 -14.0625 -32.8125
2383 1 2 -49 -14.0625 -32.8125
2384 1 2 -47 -14.0625 -32.8125
2385 1 1 -45 -14.0625 -32.8125
2386 1 1 -43 -14.0625 -32.8125
2387 1 2 -41 -14.0625 -32.8125
2388 1 2 -39 -14.0625 -32.8125
2389 1 1 -61 -4.6875 -32.8125
2390 1 1 -59 -4.6875 -32.8125
2391 1 2 -57 -4.6875 -32.8125
2392 1 2 -55 -4.6875 -32.8125
2393 1 1 -53 -4.6875 -32.8125
2394 1 1 -51 -4.6875 -32.8125
2395 1 2 -49 -4.6875 -32.8125
2396 1 2 -47 -4.6875 -32.8125
2397 1 1 -45 -4.6875 -32.8125
2398 1 1 -43 -4.6875 -32.8125
2399 1 2 -41 -4.6875 -32.8125
2400 1 2 -39 -4.6875 -32.8125
2401 1 1 -61 4.6875 -32.8125
2402 1 1 -59 4.6875 -32.8125
2403 1 2 -57 4.6875 -32.8125
2404 1 2 -55 4.6875 -32.8125
2405 1 1 -53 4.6875 -32.8125
2406 1 1 -51 4.6875 -32.8125
2407 1 2 -49 4.6875 -32.8125
2408 1 2 -47 4.6875 -32.8125
2409 1 1 -45 4.6875 -32.8125
2410 1 1 -43 4.6875 -32.8125
2411 1 2 -41 4.6875 -32.8125
2412 1 2 -39 4.6875 -32.8125
2413 1 1 -61 14.0625 -32.8125
2414 1 1 -59 14.0625 -32.8125
2415 1 2 -57 14.0625 -32.8125
2416 1 2 -55 14.0625 -32.8125
2417 1 1 -53 14.0625 -32.8125
2418 1 1 -51 14.0625 -32.8125
2419 1 2 -49 14.0625 -32.8125
2420 1 2 -47 14.0625 -32.8125
2421 1 1 -45 14.0625 -32.8125
2422 1 1 -43 14.0625 -32.8125
2423 1 2 -41 14.0625 -32.8125
2424 1 2 -39 14.0625 -32.8125
2425 1 1 -61 23.4375 -32.8125
2426 1 1 -59 23.4375 -32.8125
2427 1 2 -57 23.4375 -32.8125
2428 1 2 -55 23.4375 -32.8125
2429 1 1 -53 23.4375 -32.8125
2430 1 1 -51 23.4375 -32.8125
2431 1 2 -49 23.4375 -32.8125
2432 1 2 -47 23.4375 -32.8125
2433 1 1 -45 23.4375 -32.8125
2434 1 1 -43 23.4375 -32.8125
2435 1 2 -41 23.4375 -32.8125
2436 1 2 -39 23.4375 -32.8125
2437 1 1 -61 32.8125 -32.8125
2438 1 1 -59 32.8125 -32.8125
2439 1 2 -57 32.8125 -32.8125
2440 1 2 -55 32.8125 -32.8125
2441 1 1 -53 32.8125 -32.8125
2442 1 1 -51 32.8125 -32.8125
2443 1 2 -49 32.8125 -32.8125
2444 1 2 -47 32.8125 -32.8125
2445 1 1 -45 32.8125 -32.8125
2446 1 1 -43 32.8125 -32.8125
2447 1 2 -41 32.8125 -32.8125
2448 1 2 -39 32.8125 -32.8125
2449 1 1 -61 42.1875 -32.8125
2450 1 1 -59 42.1875 -32.8125
2451 1 2 -57 42.1875 -32.8125
2452 1 2 -55 42.1875 -32.8125
2453 1 1 -53 42.1875 -32.8125
2454 1 1 -51 42.1875 -32.8125
2455 1 2 -49 42.1875 -32.8125
2456 1 2 -47 42.1875 -32.8125
2457 1 1 -45 42.1875 -32.8125
2458 1 1 -43 42.1875 -32.8125
2459 1 2 -41 42.1875 -32.8125
2460 1 2 -39 42.1875 -32.8125
2461 1 1 -61 51.5625 -32.8125
2462 1 1 -59 51.5625 -32.8125
2463 1 2 -57 51.5625 -32.8125
2464 1 2 -55 51.5625 -32.8125
2465 1 1 -53 51.5625 -32.8125
2466 1 1 -51 51.5625 -32.8125
2467 1 2 -49 51.5625 -32.8125
2468 1 2 -47 51.5625 -32.8125
2469 1 1 -45 51.5625 -32.8125
2470 1 1 -43 51.5625 -32.8125
2471 1 2 -41 51.5625 -32.8125
2472 1 2 -39 51.5625 -32.8125
2473 1 1 -61 60.9375 -32.8125
2474 1 1 -59 60.9375 -32.8125
2475 1 2 -57 60.9375 -32.8125
2476 1 2 -55 60.9375 -32.8125
2477 1 1 -53 60.9375 -32.8125
2478 1 1 -51 60.9375 -32.8125
2479 1 2 -49 60.9375 -32.8125
2480 1 2 -47 60.9375 -32.8125
2481 1 1 -45 60.9375 -32.8125
2482 1 1 -43 60.9375 -32.8125
2483 1 2 -41 60.9375 -32.8125
2484 1 2 -39 60.9375 -32.8125
2485 1 1 -61 70.3125 -32.8125
2486 1 1 -59 70.3125 -32.8125
2487 1 2 -57 70.3125 -32.8125
2488 1 2 -55 70.3125 -32.8125
2489 1 1 -53 70.3125 -32.8125
2490 1 1 -51 70.3125 -32.8125
2491 1 2 -49 70.3125 -32.8125
2492 1 2 -47 70.3125 -32.8125
2493 1 1 -45 70.3125 -32.8125
2494 1 1 -43 70.3125 -32.8125
2495 1 2 -41 70.3125 -32.8125
2496 1 2 -39 70.3125 -32.8125
2497 1 1 -11 -70.3125 -32.8125
2498 1 1 -9 -70.3125 -32.8125
2499 1 2 -7 -70.3125 -32.8125
2500 1 2 -5 -70.3125 -32.8125
2501 1 1 -3 -70.3125 -32.8125
2502 1 1 -1 -70.3125 -32.8125
2503 1 2 1 -70.3125 -32.8125
2504 1 2 3 -70.3125 -32.8125
2505 1 1 5 -70.3125 -32.8125
2506 1 1 7 -70.3125 -32.8125
2507 1 2 9 -70.3125 -32.8125
2508 1 2 11 -70.3125 -32.8125
2509 1 1 -11 -60.9375 -32.8125
2510 1 1 -9 -60.9375 -32.8125
2511 1 2 -7 -60.9375 -32.8125
2512 1 2 -5 -60.9375 -32.8125
2513 1 1 -3 -60.9375 -32.8125
2514 1 1 -1 -60.9375 -32.8125
2515 1 2 1 -60.9375 -32.8125
2516 1 2 3 -60.9375 -32.8125
2517 1 1 5 -60.9375 -32.8125
2518 1 1 7 -60.9375 -32.8125
2519 1 2 9 -60.9375 -32.8125
2520 1 2 11 -60.9375 -32.8125
2521 1 1 -11 -51.5625 -32.8125
2522 1 1 -9 -51.5625 -32.8125
2523 1 2 -7 -51.5625 -32.8125
2524 1 2 -5 -51.5625 -32.8125
2525 1 1 -3 -51.5625 -32.8125
2526 1 1 -1 -51.5625 -32.8125
2527 1 2 1 -51.5625 -32.8125
2528 1 2 3 -51.5625 -32.8125
2529 1 1 5 -51.5625 -32.8125
2530 1 1 7 -51.5625 -32.8125
2531 1 2 9 -51.5625 -32.8125
2532 1 2 11 -51.5625 -32.8125
2533 1 1 -11 -42.1875 -32.8125
2534 1 1 -9 -42.1875 -32.8125
2535 1 2 -7 -42.1875 -32.8125
2536 1 2 -5 -42.1875 -32.8125
2537 1 1 -3 -42.1875 -32.8125
2538 1 1 -1 -42.1875 -32.8125
2539 1 2 1 -42.1875 -32.8125
2540 1 2 3 -42.1875 -32.8125
2541 1 1 5 -42.1875 -32.8125
2542 1 1 7 -42.1875 -32.8125
2543 1 2 9 -42.1875 -32.8125
2544 1 2 11 -42.1875 -32.8125
2545 1 1 -11 -32.8125 -32.8125
2546 1 1 -9 -32.8125 -32.8125
2547 1 2 -7 -32.8125 -32.8125
2548 1 2 -5 -32.8125 -32.8125
2549 1 1 -3 -32.8125 -32.8125
2550 1 1 -1 -32.8125 -32.8125
2551 1 2 1 -32.8125 -32.8125
2552 1 2 3 -32.8125 -32.8125
2553 1 1 5 -32.8125 -32.8125
2554 1 1 7 -32.8125 -32.8125
2555 1 2 9 -32.8125 -32.8125
2556 1 2 11 -32.8125 -32.8125
2557 1 1 -11 -23.4375 -32.8125
2558 1 1 -9 -23.4375 -32.8125
2559 1 2 -7 -23.4375 -32.8125
2560 1 2 -5 -23.4375 -32.8125
2561 1 1 -3 -23.4375 -32.8125
2562 1 1 -1 -23.4375 -32.8125
2563 1 2 1 -23.4375 -32.8125
2564 1 2 3 -23.4375 -32.8125
2565 1 1 5 -23.4375 -32.8125
2566 1 1 7 -23.4375 -32.8125
2567 1 2 9 -23.4375 -32.8125
2568 1 2 11 -23.4375 -32.8125
2569 1 1 -11 -14.0625 -32.8125
2570 1 1 -9 -14.0625 -32.8125
2571 1 2 -7 -14.0625 -32.8125
2572 1 2 -5 -14.0625 -32.8125
2573 1 1 -3 -14.0625 -32.8125
2574 1 1 -1 -14.0625 -32.8125
2575 1 2 1 -14.0625 -32.8125
2576 1 2 3 -14.0625 -32.8125
2577 1 1 5 -14.0625 -32.8125
2578 1 1 7 -14.0625 -32.8125
2579 1 2 9 -14.0625 -32.8125
2580 1 2 11 -14.0625 -32.8125
2581 1 1 -11 -4.6875 -32.8125
2582 1 1 -9 -4.6875 -32.8125
2583 1 2 -7 -4.6875 -32.8125
2584 1 2 -5 -4.6875 -32.8125
2585 1 1 -3 -4.6875 -32.8125
2586 1 1 -1 -4.6875 -32.8125
2587 1 2 1 -4.6875 -32.8125
2588 1 2 3 -4.6875 -32.8125
2589 1 1 5 -4.6875 -32.8125
2590 1 1 7 -4.6875 -32.8125
2591 1 2 9 -4.6875 -32.8125
2592 1 2 11 -4.6875 -32.8125
2593 1 1 -11 4.6875 -32.8125
2594 1 1 -9 4.6875 -32.8125
2595 1 2 -7 4.6875 -32.8125
2596 1 2 -5 4.6875 -32.8125
2597 1 1 -3 4.6875 -32.8125
2598 1 1 -1 4.6875 -32.8125
2599 1 2 1 4.6875 -32.8125
2600 1 2 3 4.6875 -32.8125
2601 1 1 5 4.6875 -32.8125
2602 1 1 7 4.6875 -32.8125
2603 1 2 9 4.6875 -32.8125
2604 1 2 11 4.6875 -32.8125
2605 1 1 -11 14.0625 -32.8125
2606 1 1 -9 14.0625 -32.8125
2607 1 2 -7 14.0625 -32.8125
2608 1 2 -5 14.0625 -32.8125
2609 1 1 -3 14.0625 -32.8125
2610 1 1 -1 14.0625 -32.8125
2611 1 2 1 14.0625 -32.8125
2612 1 2 3 14.0625 -32.8125
2613 1 1 5 14.0625 -32.8125
2614 1 1 7 14.0625 -32.8125
2615 1 2 9 14.0625 -32.8125
2616 1 2 11 14.0625 -32.8125
2617 1 1 -11 23.4375 -32.8125
2618 1 1 -9 23.4375 -32.8125
2619 1 2 -7 23.4375 -32.8125
2620 1 2 -5 23.4375 -32.8125
2621 1 1 -3 23.4375 -32.8125
2622 1 1 -1 23.4375 -32.8125
2623 1 2 1 23.4375 -32.8125
2624 1 2 3 23.4375 -32.8125
2625 1 1 5 23.4375 -32.8125
2626 1 1 7 23.4375 -32.8125
2627 1 2 9 23.4375 -32.8125
2628 1 2 11 23.4375 -32.8125
2629 1 1 -11 32.8125 -32.8125
2630 1 1 -9 32.8125 -32.8125
2631 1 2 -7 32.8125 -32.8125
2632 1 2 -5 32.8125 -32.8125
2633 1 1 -3 32.8125 -32.8125
2634 1 1 -1 32.8125 -32.8125
2635 1 2 1 32.8125 -32.8125
2636 1 2 3 32.8125 -32.8125
2637 1 1 5 32.8125 -32.8125
2638 1 1 7 32.8125 -32.8125
2639 1 2 9 32.8125 -32.8125
2640 1 2 11 32.8125 -32.8125
2641 1 1 -11 42.1875 -32.8125
2642 1 1 -9 42.1875 -32.8125
2643 1 2 -7 42.1875 -32.8125
2644 1 2 -5 42.1875 -32.8125
2645 1 1 -3 42.1875 -32.8125
2646 1 1 -1 42.1875 -32.8125
2647 1 2 1 42.1875 -32.8125
2648 1 2 3 42.1875 -32.8125
2649 1 1 5 42.1875 -32.8125
2650 1 1 7 42.1875 -32.8125
2651 1 2 9 42.1875 -32.8125
2652 1 2 11 42.1875 -32.8125
2653 1 1 -11 51.5625 -32.8125
2654 1 1 -9 51.5625 -32.8125
2655 1 2 -7 51.5625 -32.8125
2656 1 2 -5 51.5625 -32.8125
2657 1 1 -3 51.5625 -32.8125
2658 1 1 -1 51.5625 -32.8125
2659 1 2 1 51.5625 -32.8125
2660 1 2 3 51.5625 -32.8125
2661 1 1 5 51.5625 -32.8125
2662 1 1 7 51.5625 -32.8125
2663 1 2 9 51.5625 -32.8125
2664 1 2 11 51.5625 -32.8125
2665 1 1 -11 60.9375 -32.8125
2666 1 1 -9 60.9375 -32.8125
2667 1 2 -7 60.9375 -32.8125
2668 1 2 -5 60.9375 -32.8125
2669 1 1 -3 60.9375 -32.8125
2670 1 1 -1 60.9375 -32.8125
2671 1 2 1 60.9375 -32.8125
2672 1 2 3 60.9375 -32.8125
2673 1 1 5 60.9375 -32.8125
2674 1 1 7 60.9375 -32.8125
2675 1 2 9 60.9375 -32.8125
2676 1 2 11 60.9375 -32.8125
2677 1 1 -11 70.3125 -32.8125
2678 1 1 -9 70.3125 -32.8125
2679 1 2 -7 70.3125 -32.8125
2680 1 2 -5 70.3125 -32.8125
2681 1 1 -3 70.3125 -32.8125
2682 1 1 -1 70.3125 -32.8125
2683 1 2 1 70.3125 -32.8125
2684 1 2 3 70.3125 -32.8125
2685 1 1 5 70.3125 -32.8125
2686 1 1 7 70.3125 -32.8125
2687 1 2 9 70.3125 -32.8125
2688 1 2 11 70.3125 -32.8125
2689 1 1 39 -70.3125 -32.8125
2690 1 1 41 -70.3125 -32.8125
2691 1 2 43 -70.3125 -32.8125
2692 1 2 45 -70.3125 -32.8125
2693 1 1 47 -70.3125 -32.8125
2694 1 1 49 -70.3125 -32.8125
2695 1 2 51 -70.3125 -32.8125
2696 1 2 53 -70.3125 -32.8125
2697 1 1 55 -70.3125 -32.8125
2698 1 1 57 -70.3125 -32.8125
2699 1 2 59 -70.3125 -32.8125
2700 1 2 61 -70.3125 -32.8125
2701 1 1 39 -60.9375 -32.8125
2702 1 1 41 -60.9375 -32.8125
2703 1 2 43 -60.9375 -32.8125
2704 1 2 45 -60.9375 -32.8125
2705 1 1 47 -60.9375 -32.8125
2706 1 1 49 -60.9375 -32.8125
2707 1 2 51 -60.9375 -32.8125
2708 1 2 53 -60.9375 -32.8125
2709 1 1 55 -60.9375 -32.8125
2710 1 1 57 -60.9375 -32.8125
2711 1 2 59 -60.9375 -32.8125
2712 1 2 61 -60.9375 -32.8125
2713 1 1 39 -51.5625 -32.8125
2714 1 1 41 -51.5625 -32.8125
2715 1 2 43 -51.5625 -32.8125
2716 1 2 45 -51.5625 -32.8125
2717 1 1 47 -51.5625 -32.8125
2718 1 1 49 -51.5625 -32.8125
2719 1 2 51 -51.5625 -32.8125
2720 1 2 53 -51.5625 -32.8125
2721 1 1 55 -51.5625 -32.8125
2722 1 1 57 -51.5625 -32.8125
2723 1 2 59 -51.5625 -32.8125
2724 1 2 61 -51.5625 -32.8125
2725 1 1 39 -42.1875 -32.8125
2726 1 1 41 -42.1875 -32.8125
2727 1 2 43 -42.1875 -32.8125
2728 1 2 45 -42.1875 -32.8125
2729 1 1 47 -42.1875 -32.8125
2730 1 1 49 -42.1875 -32.8125
2731 1 2 51 -42.1875 -32.8125
2732 1 2 53 -42.1875 -32.8125
2733 1 1 55 -42.1875 -32.8125
2734 1 1 57 -42.1875 -32.8125
2735 1 2 59 -42.1875 -32.8125
2736 1 2 61 -42.1875 -32.8125
2737 1 1 39 -32.8125 -32.8125
2738 1 1 41 -32.8125 -32.8125
2739 1 2 43 -32.8125 -32.8125
2740 1 2 45 -32.8125 -32.8125
2741 1 1 47 -32.8125 -32.8125
2742 1 1 49 -32.8125 -32.8125
2743 1 2 51 -32.8125 -32.8125
2744 1 2 53 -32.8125 -32.8125
2745 1 1 55 -32.8125 -32.8125
2746 1 1 57 -32.8125 -32.8125
2747 1 2 59 -32.8125 -32.8125
2748 1 2 61 -32.8125 -32.8125
2749 1 1 39 -23.4375 -32.8125
2750 1 1 41 -23.4375 -32.8125
2751 1 2 43 -23.4375 -32.8125
2752 1 2 45 -23.4375 -32.8125
2753 1 1 47 -23.4375 -32.8125
2754 1 1 49 -23.4375 -32.8125
2755 1 2 51 -23.4375 -32.8125
2756 1 2 53 -23.4375 -32.8125
2757 1 1 55 -23.4375 -32.8125
2758 1 1 57 -23.4375 -32.8125
2759 1 2 59 -23.4375 -32.8125
2760 1 2 61 -23.4375 -32.8125
2761 1 1 39 -14.0625 -32.8125
2762 1 1 41 -14.0625 -32.8125
2763 1 2 43 -14.0625 -32.8125
2764 1 2 45 -14.0625 -32.8125
2765 1 1 47 -14.0625 -32.8125
2766 1 1 49 -14.0625 -32.8125
2767 1 2 51 -14.0625 -32.8125
2768 1 2 53 -14.0625 -32.8125
2769 1 1 55 -14.0625 -32.8125
2770 1 1 57 -14.0625 -32.8125
2771 1 2 59 -14.0625 -32.8125
2772 1 2 61 -14.0625 -32.8125
2773 1 1 39 -4.6875 -32.8125
2774 1 1 41 -4.6875 -32.8125
2775 1 2 43 -4.6875 -32.8125
2776 1 2 45 -4.6875 -32.8125
2777 1 1 47 -4.6875 -32.8125
2778 1 1 49 -4.6875 -32.8125
2779 1 2 51 -4.6875 -32.8125
2780 1 2 53 -4.6875 -32.8125
2781 1 1 55 -4.6875 -32.8125
2782 1 1 57 -4.6875 -32.8125
2783 1 2 59 -4.6875 -32.8125
2784 1 2 61 -4.6875 -32.8125
2785 1 1 39 4.6875 -32.8125
2786 1 1 41 4.6875 -32.8125
2787 1 2 43 4.6875 -32.8125
2788 1 2 45 4.6875 -32.8125
2789 1 1 47 4.6875 -32.8125
2790 1 1 49 4.6875 -32.8125
2791 1 2 51 4.6875 -32.8125
2792 1 2 53 4.6875 -32.8125
2793 1 1 55 4.6875 -32.8125
2794 1 1 57 4.6875 -32.8125
2795 1 2 59 4.6875 -32.8125
2796 1 2 61 4.6875 -32.8125
2797 1 1 39 14.0625 -32.8125
2798 1 1 41 14.0625 -32.8125
2799 1 2 43 14.0625 -32.8125
2800 1 2 45 14.0625 -32.8125
2801 1 1 47 14.0625 -32.8125
2802 1 1 49 14.0625 -32.8125
2803 1 2 51 14.0625 -32.8125
2804 1 2 53 14.0625 -32.8125
2805 1 1 55 14.0625 -32.8125
2806 1 1 57 14.0625 -32.8125
2807 1 2 59 14.0625 -32.8125
2808 1 2 61 14.0625 -32.8125
2809 1 1 39 23.4375 -32.8125
2810 1 1 41 23.4375 -32.8125
2811 1 2 43 23.4375 -32.8125
2812 1 2 45 23.4375 -32.8125
2813 1 1 47 23.4375 -32.8125
2814 1 1 49 23.4375 -32.8125
2815 1 2 51 23.4375 -32.8125
2816 1 2 53 23.4375 -32.8125
2817 1 1 55 23.4375 -32.8125
2818 1 1 57 23.4375 -32.8125
2819 1 2 59 23.4375 -32.8125
2820 1 2 61 23.4375 -32.8125
2821 1 1 39 32.8125 -32.8125
2822 1 1 41 32.8125 -32.8125
2823 1 2 43 32.8125 -32.8125
2824 1 2 45 32.8125 -32.8125
2825 1 1 47 32.8125 -32.8125
2826 1 1 49 32.8125 -32.8125
2827 1 2 51 32.8125 -32.8125
2828 1 2 53 32.8125 -32.8125
2829 1 1 55 32.8125 -32.8125
2830 1 1 57 32.8125 -32.8125
2831 1 2 59 32.8125 -32.8125
2832 1 2 61 32.8125 -32.8125
2833 1 1 39 42.1875 -32.8125
2834 1 1 41 42.1875 -32.8125
2835 1 2 43 42.1875 -32.8125
2836 1 2 45 42.1875 -32.8125
2837 1 1 47 42.1875 -32.8125
2838 1 1 49 42.1875 -32.8125
2839 1 2 51 42.1875 -32.8125
2840 1 2 53 42.1875 -32.8125
2841 1 1 55 42.1875 -32.8125
2842 1 1 57 42.1875 -32.8125
2843 1 2 59 42.1875 -32.8125
2844 1 2 61 42.1875 -32.8125
2845 1 1 39 51.5625 -32.8125
2846 1 1 41 51.5625 -32.8125
2847 1 2 43 51.5625 -32.8125
2848 1 2 45 51.5625 -32.8125
2849 1 1 47 51.5625 -32.8125
2850 1 1 49 51.5625 -32.8125
2851 1 2 51 51.5625 -32.8125
2852 1 2 53 51.5625 -32.8125
2853 1 1 55 51.5625 -32.8125
2854 1 1 57 51.5625 -32.8125
2855 1 2 59 51.5625 -32.8125
2856 1 2 61 51.5625 -32.8125
2857 1 1 39 60.9375 -32.8125
2858 1 1 41 60.9375 -32.8125
2859 1 2 43 60.9375 -32.8125
2860 1 2 45 60.9375 -32.8125
2861 1 1 47 60.9375 -32.8125
2862 1 1 49 60.9375 -32.8125
2863 1 2 51 60.9375 -32.8125
2864 1 2 53 60.9375 -32.8125
2865 1 1 55 60.9375 -32.8125
2866 1 1 57 60.9375 -32.8125
2867 1 2 59 60.9375 -32.8125
2868 1 2 61 60.9375 -32.8125
2869 1 1 39 70.3125 -32.8125
2870 1 1 41 70.3125 -32.8125
2871 1 2 43 70.3125 -32.8125
2872 1 2 45 70.3125 -32.8125
2873 1 1 47 70.3125 -32.8125
2874 1 1 49 70.3125 -32.8125
2875 1 2 51 70.3125 -32.8125
2876 1 2 53 70.3125 -32.8125
2877 1 1 55 70.3125 -32.8125
2878 1 1 57 70.3125 -32.8125
2879 1 2 59 70.3125 -32.8125
2880 1 2 61 70.3125 -32.8125
2881 1 1 -61 -70.3125 -23.4375
2882 1 1 -59 -70.3125 -23.4375
2883 1 2 -57 -70.3125 -23.4375
2884 1 2 -55 -70.3125 -23.4375
2885 1 1 -53 -70.3125 -23.4375
2886 1 1 -51 -70.3125 -23.4375
2887 1 2 -49 -70.3125 -23.4375
2888 1 2 -47 -70.3125 -23.4375
2889 1 1 -45 -70.3125 -23.4375
2890 1 1 -43 -70.3125 -23.4375
2891 1 2 -41 -70.3125 -23.4375
2892 1 2 -39 -70.3125 -23.4375
2893 1 1 -61 -60.9375 -23.4375
2894 1 1 -59 -60.9375 -23.4375
2895 1 2 -57 -60.9375 -23.4375
2896 1 2 -55 -60.9375 -23.4375
2897 1 1 -53 -60.9375 -23.4375
2898 1 1 -51 -60.9375 -23.4375
2899 1 2 -49 -60.9375 -23.4375
2900 1 2 -47 -60.9375 -23.4375
2901 1 1 -45 -60.9375 -23.4375
2902 1 1 -43 -60.9375 -23.4375
2903 1 2 -41 -60.9375 -23.4375
2904 1 2 -39 -60.9375 -23.4375
2905 1 1 -61 -51.5625 -23.4375
2906 1 1 -59 -51.5625 -23.4375
2907 1 2 -57 -51.5625 -23.4375
2908 1 2 -55 -51.5625 -23.4375
2909 1 1 -53 -51.5625 -23.4375
2910 1 1 -51 -51.5625 -23.4375
2911 1 2 -49 -51.5625 -23.4375
2912 1 2 -47 -51.5625 -23.4375
2913 1 1 -45 -51.5625 -23.4375
2914 1 1 -43 -51.5625 -23.4375
2915 1 2 -41 -51.5625 -23.4375
2916 1 2 -39 -51.5625 -23.4375
2917 1 1 -61 -42.1875 -23.4375
2918 1 1 -59 -42.1875 -23.4375
2919 1 2 -57 -42.1875 -23.4375
2920 1 2 -55 -42.1875 -23.4375
2921 1 1 -53 -42.1875 -23.4375
2922 1 1 -51 -42.1875 -23.4375
2923 1 2 -49 -42.1875 -23.4375
2924 1 2 -47 -42.1875 -23.4375
2925 1 1 -45 -42.1875 -23.4375
2926 1 1 -43 -42.1875 -23.4375
2927 1 2 -41 -42.1875 -23.4375
2928 1 2 -39 -42.1875 -23.4375
2929 1 1 -61 -32.8125 -23.4375
2930 1 1 -59 -32.8125 -23.4375
2931 1 2 -57 -32.8125 -23.4375
2932 1 2 -55 -32.8125 -23.4375
2933 1 1 -53 -32.8125 -23.4375
2934 1 1 -51 -32.8125 -23.4375
2935 1 2 -49 -32.8125 -23.4375
2936 1 2 -47 -32.8125 -23.4375
2937 1 1 -45 -32.8125 -23.4375
2938 1 1 -43 -32.8125 -23.4375
2939 1 2 -41 -32.8125 -23.4375
2940 1 2 -39 -32.8125 -23.4375
2941 1 1 -61 -23.4375 -23.4375
2942 1 1 -59 -23.4375 -23.4375
2943 1 2 -57 -23.4375 -23.4375
2944 1 2 -55 -23.4375 -23.4375
2945 1 1 -53 -23.4375 -23.4375
2946 1 1 -51 -23.4375 -23.4375
2947 1 2 -49 -23.4375 -23.4375
2948 1 2 -47 -23.4375 -23.4375
2949 1 1 -45 -23.4375 -23.4375
2950 1 1 -43 -23.4375 -23.4375
2951 1 2 -41 -23.4375 -23.4375
2952 1 2 -39 -23.4375 -23.4375
2953 1 1 -61 -14.0625 -23.4375
2954 1 1 -59 -14.0625 -23.4375
2955 1 2 -57 -14.0625 -23.4375
2956 1 2 -55 -14.0625 -23.4375
2957 1 1 -53 -14.0625 -23.4375
2958 1 1 -51 -14.0625 -23.4375
2959 1 2 -49 -14.0625 -23.4375
2960 1 2 -47 -14.0625 -23.4375
2961 1 1 -45 -14.0625 -23.4375
2962 1 1 -43 -14.0625 -23.4375
2963 1 2 -41 -14.0625 -23.4375
2964 1 2 -39 -14.0625 -23.4375
2965 1 1 -61 -4.6875 -23.4375
2966 1 1 -59 -4.6875 -23.4375
2967 1 2 -57 -4.6875 -23.4375
2968 1 2 -55 -4.6875 -23.4375
2969 1 1 -53 -4.6875 -23.4375
2970 1 1 -51 -4.6875 -23.4375
2971 1 2 -49 -4.6875 -23.4375
2972 1 2 -47 -4.6875 -23.4375
2973 1 1 -45 -4.6875 -23.4375
2974 1 1 -43 -4.6875 -23.4375
2975 1 2 -41 -4.6875 -23.4375
2976 1 2 -39 -4.6875 -23.4375
2977 1 1 -61 4.6875 -23.4375
2978 1 1 -59 4.6875 -23.4375
2979 1 2 -57 4.6875 -23.4375
2980 1 2 -55 4.6875 -23.4375
2981 1 1 -53 4.6875 -23.4375
2982 1 1 -51 4.6875 -23.4375
2983 1 2 -49 4.6875 -23.4375
2984 1 2 -47 4.6875 -23.4375
2985 1 1 -45 4.6875 -23.4375
2986 1 1 -43 4.6875 -23.4375
2987 1 2 -41 4.6875 -23.4375
2988 1 2 -39 4.6875 -23.4375
2989 1 1 -61 14.0625 -23.4375
2990 1 1 -59 14.0625 -23.4375
2991 1 2 -57 14.0625 -23.4375
2992 1 2 -55 14.0625 -23.4375
2993 1 1 -53 14.0625 -23.4375
2994 1 1 -51 14.0625 -23.4375
2995 1 2 -49 14.0625 -23.4375
2996 1 2 -47 14.0625 -23.4375
2997 1 1 -45 14.0625 -23.4375
2998 1 1 -43 14.0625 -23.4375
2999 1 2 -41 14.0625 -23.4375
3000 1 2 -39 14.0625 -23.4375
3001 1 1 -61 23.4375 -23.4375
3002 1 1 -59 23.4375 -23.4375
3003 1 2 -57 23.4375 -23.4375
3004 1 2 -55 23.4375 -23.4375
3005 1 1 -53 23.4375 -23.4375
3006 1 1 -51 23.4375 -23.4375
3007 1 2 -49 23.4375 -23.4375
3008 1 2 -47 23.4375 -23.4375
3009 1 1 -45 23.4375 -23.4375
3010 1 1 -43 23.4375 -23.4375
3011 1 2 -41 23.4375 -23.4375
3012 1 2 -39 23.4375 -23.4375
3013 1 1 -61 32.8125 -23.4375
3014 1 1 -59 32.8125 -23.4375
3015 1 2 -57 32.8125 -23.4375
3016 1 2 -55 32.8125 -23.4375
3017 1 1 -53 32.8125 -23.4375
3018 1 1 -51 32.8125 -23.4375
3019 1 2 -49 32.8125 -23.4375
3020 1 2 -47 32.8125 -23.4375
3021 1 1 -45 32.8125 -23.4375
3022 1 1 -43 32.8125 -23.4375
3023 1 2 -41 32.8125 -23.4375
3024 1 2 -39 32.8125 -23.4375
3025 1 1 -61 42.1875 -23.4375
3026 1 1 -59 42.1875 -23.4375
3027 1 2 -57 42.1875 -23.4375
3028 1 2 -55 42.1875 -23.4375
3029 1 1 -53 42.1875 -23.4375
3030 1 1 -51 42.1875 -23.4375
3031 1 2 -49 42.1875 -23.4375
3032 1 2 -47 42.1875 -23.4375
3033 1 1 -45 42.1875 -23.4375
3034 1 1 -43 42.1875 -23.4375
3035 1 2 -41 42.1875 -23.4375
3036 1 2 -39 42.1875 -23.4375
3037 1 1 -61 51.5625 -23.4375
3038 1 1 -59 51.5625 -23.4375
3039 1 2 -57 51.5625 -23.4375
3040 1 2 -55 51.5625 -23.4375
3041 1 1 -53 51.5625 -23.4375
3042 1 1 -51 51.5625 -23.4375
3043 1 2 -49 51.5625 -23.4375
3044 1 2 -47 51.5625 -23.4375
3045 1 1 -45 51.5625 -23.4375
3046 1 1 -43 51.5625 -23.4375
3047 1 2 -41 51.5625 -23.4375
3048 1 2 -39 51.5625 -23.4375
3049 1 1 -61 60.9375 -23.4375
3050 1 1 -59 60.9375 -23.4375
3051 1 2 -57 60.9375 -23.4375
3052 1 2 -55 60.9375 -23.4375
3053 1 1 -53 60.9375 -23.4375
3054 1 1 -51 60.9375 -23.4375
3055 1 2 -49 60.9375 -23.4375
3056 1 2 -47 60.9375 -23.4375
3057 1 1 -45 60.9375 -23.4375
3058 1 1 -43 60.9375 -23.4375
3059 1 2 -41 60.9375 -23.4375
3060 1 2 -39 60.9375 -23.4375
3061 1 1 -61 70.3125 -23.4375
3062 1 1 -59 70.3125 -23.4375
3063 1 2 -57 70.3125 -23.4375
3064 1 2 -55 70.3125 -23.4375
3065 1 1 -53 70.3125 -23.4375
3066 1 1 -51 70.3125 -23.4375
3067 1 2 -49 70.3125 -23.4375
3068 1 2 -47 70.3125 -23.4375
3069 1 1 -45 70.3125 -23.4375
3070 1 1 -43 70.3125 -23.4375
3071 1 2 -41 70.3125 -23.4375
3072 1 2 -39 70.3125 -23.4375
3073 1 1 -11 -70.3125 -23.4375
3074 1 1 -9 -70.3125 -23.4375
3075 1 2 -7 -70.3125 -23.4375
3076 1 2 -5 -70.3125 -23.4375
3077 1 1 -3 -70.3125 -23.4375
3078 1 1 -1 -70.3125 -23.4375
3079 1 2 1 -70.3125 -23.4375
3080 1 2 3 -70.3125 -23.4375
3081 1 1 5 -70.3125 -23.4375
3082 1 1 7 -70.3125 -23.4375
3083 1 2 9 -70.3125 -23.4375
3084 1 2 11 -70.3125 -23.4375
3085 1 1 -11 -60.9375 -23.4375
3086 1 1 -9 -60.9375 -23.4375
3087 1 2 -7 -60.9375 -23.4375
3088 1 2 -5 -60.9375 -23.4375
3089 1 1 -3 -60.9375 -23.4375
3090 1 1 -1 -60.9375 -23.4375
3091 1 2 1 -60.9375 -23.4375
3092 1 2 3 -60.9375 -23.4375
3093 1 1 5 -60.9375 -23.4375
3094 1 1 7 -60.9375 -23.4375
3095 1 2 9 -60.9375 -23.4375
3096 1 2 11 -60.9375 -23.4375
3097 1 1 -11 -51.5625 -23.4375
3098 1 1 -9 -51.5625 -23.4375
3099 1 2 -7 -51.5625 -23.4375
3100 1 2 -5 -51.5625 -23.4375
3101 1 1 -3 -51.5625 -23.4375
3102 1 1 -1 -51.5625 -23.4375
3103 1 2 1 -51.5625 -23.4375
3104 1 2 3 -51.5625 -23.4375
3105 1 1 5 -51.5625 -23.4375
3106 1 1 7 -51.5625 -23.4375
3107 1 2 9 -51.5625 -23.4375
3108 1 2 11 -51.5625 -23.4375
3109 1 1 -11 -42.1875 -23.4375
3110 1 1 -9 -42.1875 -23.4375
3111 1 2 -7 -42.1875 -23.4375
3112 1 2 -5 -42.1875 -23.4375
3113 1 1 -3 -42.1875 -23.4375
3114 1 1 -1 -42.1875 -23.4375
3115 1 2 1 -42.1875 -23.4375
3116 1 2 3 -42.1875 -23.4375
3117 1 1 5 -42.1875 -23.4375
3118 1 1 7 -42.1875 -23.4375
3119 1 2 9 -42.1875 -23.4375
3120 1 2 11 -42.1875 -23.4375
3121 1 1 -11 -32.8125 -23.4375
3122 1 1 -9 -32.8125 -23.4375
3123 1 2 -7 -32.8125 -23.4375
3124 1 2 -5 -32.8125 -23.4375
3125 1 1 -3 -32.8125 -23.4375
3126 1 1 -1 -32.8125 -23.4375
3127 1 2 1 -32.8125 -23.4375
3128 1 2 3 -32.8125 -23.4375
3129 1 1 5 -32.8125 -23.4375
3130 1 1 7 -32.8125 -23.4375
3131 1 2 9 -32.8125 -23.4375
3132 1 2 11 -32.8125 -23.4375
3133 1 1 -11 -23.4375 -23.4375
3134 1 1 -9 -23.4375 -23.4375
3135 1 2 -7 -23.4375 -23.4375
3136 1 2 -5 -23.4375 -23.4375
3137 1 1 -3 -23.4375 -23.4375
3138 1 1 -1 -23.4375 -23.4375
3139 1 2 1 -23.4375 -23.4375
3140 1 2 3 -23.4375 -23.4375
3141 1 1 5 -23.4375 -23.4375
3142 1 1 7 -23.4375 -23.4375
3143 1 2 9 -23.4375 -23.4375
3144 1 2 11 -23.4375 -23.4375
3145 1 1 -11 -14.0625 -23.4375
3146 1 1 -9 -14.0625 -23.4375
3147 1 2 -7 -14.0625 -23.4375
3148 1 2 -5 -14.0625 -23.4375
3149 1 1 -3 -14.0625 -23.4375
3150 1 1 -1 -14.0625 -23.4375
3151 1 2 1 -14.0625 -23.4375
3152 1 2 3 -14.0625 -23.4375
3153 1 1 5 -14.0625 -23.4375
3154 1 1 7 -14.0625 -23.4375
3155 1 2 9 -14.0625 -23.4375
3156 1 2 11 -14.0625 -23.4375
3157 1 1 -11 -4.6875 -23.4375
3158 1 1 -9 -4.6875 -23.4375
3159 1 2 -7 -4.6875 -23.4375
3160 1 2 -5 -4.6875 -23.4375
3161 1 1 -3 -4.6875 -23.4375
3162 1 1 -1 -4.6875 -23.4375
3163 1 2 1 -4.6875 -23.4375
3164 1 2 3 -4.6875 -23.4375
3165 1 1 5 -4.6875 -23.4375
3166 1 1 7 -4.6875 -23.4375
3167 1 2 9 -4.6875 -23.4375
3168 1 2 11 -4.6875 -23.4375
3169 1 1 -11 4.6875 -23.4375
3170 1 1 -9 4.6875 -23.4375
3171 1 2 -7 4.6875 -23.4375
3172 1 2 -5 4.6875 -23.4375
3173 1 1 -3 4.6875 -23.4375
3174 1 1 -1 4.6875 -23.4375
3175 1 2 1 4.6875 -23.4375
3176 1 2 3 4.6875 -23.4375
3177 1 1 5 4.6875 -23.4375
3178 1 1 7 4.6875 -23.4375
3179 1 2 9 4.6875 -23.4375
3180 1 2 11 4.6875 -23.4375
3181 1 1 -11 14.0625 -23.4375
3182 1 1 -9 14.0625 -23.4375
3183 1 2 -7 14.0625 -23.4375
3184 1 2 -5 14.0625 -23.4375
3185 1 1 -3 14.0625 -23.4375
3186 1 1 -1 14.0625 -23.4375
3187 1 2 1 14.0625 -23.4375
3188 1 2 3 14.0625 -23.4375
3189 1 1 5 14.0625 -23.4375
3190 1 1 7 14.0625 -23.4375
3191 1 2 9 14.0625 -23.4375
3192 1 2 11 14.0625 -23.4375
3193 1 1 -11 23.4375 -23.4375
3194 1 1 -9 23.4375 -23.4375
3195 1 2 -7 23.4375 -23.4375
3196 1 2 -5 23.4375 -23.4375
3197 1 1 -3 23.4375 -23.4375
3198 1 1 -1 23.4375 -23.4375
3199 1 2 1 23.4375 -23.4375
3200 1 2 3 23.4375 -23.4375
3201 1 1 5 23.4375 -23.4375
3202 1 1 7 23.4375 -23.4375
3203 1 2 9 23.4375 -23.4375
3204 1 2 11 23.4375 -23.4375
3205 1 1 -11 32.8125 -23.4375
3206 1 1 -9 32.8125 -23.4375
3207 1 2 -7 32.8125 -23.4375
3208 1 2 -5 32.8125 -23.4375
3209 1 1 -3 32.8125 -23.4375
3210 1 1 -1 32.8125 -23.4375
3211 1 2 1 32.8125 -23.4375
3212 1 2 3 32.8125 -23.4375
3213 1 1 5 32.8125 -23.4375
3214 1 1 7 32.8125 -23.4375
3215 1 2 9 32.8125 -23.4375
3216 1 2 11 32.8125 -23.4375
3217 1 1 -11 42.1875 -23.4375
3218 1 1 -9 42.1875 -23.4375
3219 1 2 -7 42.1875 -23.4375
3220 1 2 -5 42.1875 -23.4375
3221 1 1 -3 42.1875 -23.4375
3222 1 1 -1 42.1875 -23.4375
3223 1 2 1 42.1875 -23.4375
3224 1 2 3 42.1875 -23.4375
3225 1 1 5 42.1875 -23.4375
3226 1 1 7 42.1875 -23.4375
3227 1 2 9 42.1875 -23.4375
3228 1 2 11 42.1875 -23.4375
3229 1 1 -11 51.5625 -23.4375
3230 1 1 -9 51.5625 -23.4375
3231 1 2 -7 51.5625 -23.4375
3232 1 2 -5 51.5625 -23.4375
3233 1 1 -3 51.5625 -23.4375
3234 1 1 -1 51.5625 -23.4375
3235 1 2 1 51.5625 -23.4375
3236 1 2 3 51.5625 -23.4375
3237 1 1 5 51.5625 -23.4375
3238 1 1 7 51.5625 -23.4375
3239 1 2 9 51.5625 -23.4375
3240 1 2 11 51.5625 -23.4375
3241 1 1 -11 60.9375 -23.4375
3242 1 1 -9 60.9375 -23.4375
3243 1 2 -7 60.9375 -23.4375
3244 1 2 -5 60.9375 -23.4375
3245 1 1 -3 60.9375 -23.4375
3246 1 1 -1 60.9375 -23.4375
3247 1 2 1 60.9375 -23.4375
3248 1 2 3 60.9375 -23.4375
3249 1 1 5 60.9375 -23.4375
3250 1 1 7 60.9375 -23.4375
3251 1 2 9 60.9375 -23.4375
3252 1 2 11 60.9375 -23.4375
3253 1 1 -11 70.3125 -23.4375
3254 1 1 -9 70.3125 -23.4375
3255 1 2 -7 70.3125 -23.4375
3256 1 2 -5 70.3125 -23.4375
3257 1 1 -3 70.3125 -23.4375
3258 1 1 -1 70.3125 -23.4375
3259 1 2 1 70.3125 -23.4375
3260 1 2 3 70.3125 -23.4375
3261 1 1 5 70.3125 -23.4375
3262 1 1 7 70.3125 -23.4375
3263 1 2 9 70.3125 -23.4375
3264 1 2 11 70.3125 -23.4375
3265 1 1 39 -70.3125 -23.4375
3266 1 1 41 -70.3125 -23.4375
3267 1 2 43 -70.3125 -23.4375
3268 1 2 45 -70.3125 -23.4375
3269 1 1 47 -70.3125 -23.4375
3270 1 1 49 -70.3125 -23.4375
3271 1 2 51 -70.3125 -23.4375
3272 1 2 53 -70.3125 -23.4375
3273 1 1 55 -70.3125 -23.4375
3274 1 1 57 -70.3125 -23.4375
3275 1 2 59 -70.3125 -23.4375
3276 1 2 61 -70.3125 -23.4375
3277 1 1 39 -60.9375 -23.4375
3278 1 1 41 -60.9375 -23.4375
3279 1 2 43 -60.9375 -23.4375
3280 1 2 45 -60.9375 -23.4375
3281 1 1 47 -60.9375 -23.4375
3282 1 1 49 -60.9375 -23.4375
3283 1 2 51 -60.9375 -23.4375
3284 1 2 53 -60.9375 -23.4375
3285 1 1 55 -60.9375 -23.4375
3286 1 1 57 -60.9375 -23.4375
3287 1 2 59 -60.9375 -23.4375
3288 1 2 61 -60.9375 -23.4375
3289 1 1 39 -51.5625 -23.4375
3290 1 1 41 -51.5625 -23.4375
3291 1 2 43 -51.5625 -23.4375
3292 1 2 45 -51.5625 -23.4375
3293 1 1 47 -51.5625 -23.4375
3294 1 1 49 -51.5625 -23.4375
3295 1 2 51 -51.5625 -23.4375
3296 1 2 53 -51.5625 -23.4375
3297 1 1 55 -51.5625 -23.4375
3298 1 1 57 -51.5625 -23.4375
3299 1 2 59 -51.5625 -23.4375
3300 1 2 61 -51.5625 -23.4375
3301 1 1 39 -42.1875 -23.4375
3302 1 1 41 -42.1875 -23.4375
3303 1 2 43 -42.1875 -23.4375
3304 1 2 45 -42.1875 -23.4375
3305 1 1 47 -42.1875 -23.4375
3306 1 1 49 -42.1875 -23.4375
3307 1 2 51 -42.1875 -23.4375
3308 1 2 53 -42.1875 -23.4375
3309 1 1 55 -42.1875 -23.4375
3310 1 1 57 -42.1875 -23.4375
3311 1 2 59 -42.1875 -23.4375
3312 1 2 61 -42.1875 -23.4375
3313 1 1 39 -32.8125 -23.4375
3314 1 1 41 -32.8125 -23.4375
3315 1 2 43 -32.8125 -23.4375
3316 1 2 45 -32.8125 -23.4375
3317 1 1 47 -32.8125 -23.4375
3318 1 1 49 -32.8125 -23.4375
3319 1 2 51 -32.8125 -23.4375
3320 1 2 53 -32.8125 -23.4375
3321 1 1 55 -32.8125 -23.4375
3322 1 1 57 -32.8125 -23.4375
3323 1 2 59 -32.8125 -23.4375
3324 1 2 61 -32.8125 -23.4375
3325 1 1 39 -23.4375 -23.4375
3326 1 1 41 -23.4375 -23.4375
3327 1 2 43 -23.4375 -23.4375
3328 1 2 45 -23.4375 -23.4375
3329 1 1 47 -23.4375 -23.4375
3330 1 1 49 -23.4375 -23.4375
3331 1 2 51 -23.4375 -23.4375
3332 1 2 53 -23.4375 -23.4375
3333 1 1 55 -23.4375 -23.4375
3334 1 1 57 -23.4375 -23.4375
3335 1 2 59 -23.4375 -23.4375
3336 1 2 61 -23.4375 -23.4375
3337 1 1 39 -14.0625 -23.4375
3338 1 1 41 -14.0625 -23.4375
3339 1 2 43 -14.0625 -23.4375
3340 1 2 45 -14.0625 -23.4375
3341 1 1 47 -14.0625 -23.4375
3342 1 1 49 -14.0625 -23.4375
3343 1 2 51 -14.0625 -23.4375
3344 1 2 53 -14.0625 -23.4375
3345 1 1 55 -14.0625 -23.4375
3346 1 1 57 -14.0625 -23.4375
3347 1 2 59 -14.0625 -23.4375
3348 1 2 61 -14.0625 -23.4375
3349 1 1 39 -4.6875 -23.4375
3350 1 1 41 -4.6875 -23.4375
3351 1 2 43 -4.6875 -23.4375
3352 1 2 45 -4.6875 -23.4375
3353 1 1 47 -4.6875 -23.4375
3354 1 1 49 -4.6875 -23.4375
3355 1 2 51 -4.6875 -23.4375
3356 1 2 53 -4.6875 -23.4375
3357 1 1 55 -4.6875 -23.4375
3358 1 1 57 -4.6875 -23.4375
3359 1 2 59 -4.6875 -23.4375
3360 1 2 61 -4.6875 -23.4375
3361 1 1 39 4.6875 -23.4375
3362 1 1 41 4.6875 -23.4375
3363 1 2 43 4.6875 -23.4375
3364 1 2 45 4.6875 -23.4375
3365 1 1 47 4.6875 -23.4375
3366 1 1 49 4.6875 -23.4375
3367 1 2 51 4.6875 -23.4375
3368 1 2 53 4.6875 -23.4375
3369 1 1 55 4.6875 -23.4375
3370 1 1 57 4.6875 -23.4375
3371 1 2 59 4.6875 -23.4375
3372 1 2 61 4.6875 -23.4375
3373 1 1 39 14.0625 -23.4375
3374 1 1 41 14.0625 -23.4375
3375 1 2 43 14.0625 -23.4375
3376 1 2 45 14.0625 -23.4375
3377 1 1 47 14.0625 -23.4375
3378 1 1 49 14.0625 -23.4375
3379 1 2 51 14.0625 -23.4375
3380 1 2 53 14.0625 -23.4375
3381 1 1 55 14.0625 -23.4375
3382 1 1 57 14.0625 -23.4375
3383 1 2 59 14.0625 -23.4375
3384 1 2 61 14.0625 -23.4375
3385 1 1 39 23.4375 -23.4375
3386 1 1 41 23.4375 -23.4375
3387 1 2 43 23.4375 -23.4375
3388 1 2 45 23.4375 -23.4375
3389 1 1 47 23.4375 -23.4375
3390 1 1 49 23.4375 -23.4375
3391 1 2 51 23.4375 -23.4375
3392 1 2 53 23.4375 -23.4375
3393 1 1 55 23.4375 -23.4375
3394 1 1 57 23.4375 -23.4375
3395 1 2 59 23.4375 -23.4375
3396 1 2 61 23.4375 -23.4375
3397 1 1 39 32.8125 -23.4375
3398 1 1 41 32.8125 -23.4375
3399 1 2 43 32.8125 -23.4375
3400 1 2 45 32.8125 -23.4375
3401 1 1 47 32.8125 -23.4375
3402 1 1 49 32.8125 -23.4375
3403 1 2 51 32.8125 -23.4375
3404 1 2 53 32.8125 -23.4375
3405 1 1 55 32.8125 -23.4375
3406 1 1 57 32.8125 -23.4375
3407 1 2 59 32.8125 -23.4375
3408 1 2 61 32.8125 -23.4375
3409 1 1 39 42.1875 -23.4375
3410 1 1 41 42.1875 -23.4375
3411 1 2 43 42.1875 -23.4375
3412 1 2 45 42.1875 -23.4375
3413 1 1 47 42.1875 -23.4375
3414 1 1 49 42.1875 -23.4375
3415 1 2 51 42.1875 -23.4375
3416 1 2 53 42.1875 -23.4375
3417 1 1 55 42.1875 -23.4375
3418 1 1 57 42.1875 -23.4375
3419 1 2 59 42.1875 -23.4375
3420 1 2 61 42.1875 -23.4375
3421 1 1 39 51.5625 -23.4375
3422 1 1 41 51.5625 -23.4375
3423 1 2 43 51.5625 -23.4375
3424 1 2 45 51.5625 -23.4375
3425 1 1 47 51.5625 -23.4375
3426 1 1 49 51.5625 -23.4375
3427 1 2 51 51.5625 -23.4375
3428 1 2 53 51.5625 -23.4375
3429 1 1 55 51.5625 -23.4375
3430 1 1 57 51.5625 -23.4375
3431 1 2 59 51.5625 -23.4375
3432 1 2 61 51.5625 -23.4375
3433 1 1 39 60.9375 -23.4375
3434 1 1 41 60.9375 -23.4375
3435 1 2 43 60.9375 -23.4375
3436 1 2 45 60.9375 -23.4375
3437 1 1 47 60.9375 -23.4375
3438 1 1 49 60.9375 -23.4375
3439 1 2 51 60.9375 -23.4375
3440 1 2 53 60.9375 -23.4375
3441 1 1 55 60.9375 -23.4375
3442 1 1 57 60.9375 -23.4375
3443 1 2 59 60.9375 -23.4375
3444 1 2 61 60.9375 -23.4375
3445 1 1 39 70.3125 -23.4375
3446 1 1 41 70.3125 -23.4375
3447 1 2 43 70.3125 -23.4375
3448 1 2 45 70.3125 -23.4375
3449 1 1 47 70.3125 -23.4375
3450 1 1 49 70.3125 -23.4375
3451 1 2 51 70.3125 -23.4375
3452 1 2 53 70.3125 -23.4375
3453 1 1 55 70.3125 -23.4375
3454 1 1 57 70.3125 -23.4375
3455 1 2 59 70.3125 -23.4375
3456 1 2 61 70.3125 -23.4375
3457 1 1 -61 -70.3125 -14.0625
3458 1 1 -59 -70.3125 -14.0625
3459 1 2 -57 -70.3125 -14.0625
3460 1 2 -55 -70.3125 -14.0625
3461 1 1 -53 -70.3125 -14.0625
3462 1 1 -51 -70.3125 -14.0625
3463 1 2 -49 -70.3125 -14.0625
3464 1 2 -47 -70.3125 -14.0625
3465 1 1 -45 -70.3125 -14.0625
3466 1 1 -43 -70.3125 -14.0625
3467 1 2 -41 -70.3125 -14.0625
3468 1 2 -39 -70.3125 -14.0625
3469 1 1 -61 -60.9375 -14.0625
3470 1 1 -59 -60.9375 -14.0625
3471 1 2 -57 -60.9375 -14.0625
3472 1 2 -55 -60.9375 -14.0625
3473 1 1 -53 -60.9375 -14.0625
3474 1 1 -51 -60.9375 -14.0625
3475 1 2 -49 -60.9375 -14.0625
3476 1 2 -47 -60.9375 -14.0625
3477 1 1 -45 -60.9375 -14.0625
3478 1 1 -43 -60.9375 -14.0625
3479 1 2 -41 -60.9375 -14.0625
3480 1 2 -39 -60.9375 -14.0625
3481 1 1 -61 -51.5625 -14.0625
3482 1 1 -59 -51.5625 -14.0625
3483 1 2 -57 -51.5625 -14.0625
3484 1 2 -55 -51.5625 -14.0625
3485 1 1 -53 -51.5625 -14.0625
3486 1 1 -51 -51.5625 -14.0625
3487 1 2 -49 -51.5625 -14.0625
3488 1 2 -47 -51.5625 -14.0625
3489 1 1 -45 -51.5625 -14.0625
3490 1 1 -43 -51.5625 -14.0625
3491 1 2 -41 -51.5625 -14.0625
3492 1 2 -39 -51.5625 -14.0625
3493 1 1 -61 -42.1875 -14.0625
3494 1 1 -59 -42.1875 -14.0625
3495 1 2 -57 -42.1875 -14.0625
3496 1 2 -55 -42.1875 -14.0625
3497 1 1 -53 -42.1875 -14.0625
3498 1 1 -51 -42.1875 -14.0625
3499 1 2 -49 -42.1875 -14.0625
3500 1 2 -47 -42.1875 -14.0625
3501 1 1 -45 -42.1875 -14.0625
3502 1 1 -43 -42.1875 -14.0625
3503 1 2 -41 -42.1875 -14.0625
3504 1 2 -39 -42.1875 -14.0625
3505 1 1 -61 -32.8125 -14.0625
3506 1 1 -59 -32.8125 -14.0625
3507 1 2 -57 -32.8125 -14.0625
3508 1 2 -55 -32.8125 -14.0625
3509 1 1 -53 -32.8125 -14.0625
3510 1 1 -51 -32.8125 -14.0625
3511 1 2 -49 -32.8125 -14.0625
3512 1 2 -47 -32.8125 -14.0625
3513 1 1 -45 -32.8125 -14.0625
3514 1 1 -43 -32.8125 -14.0625
3515 1 2 -41 -32.8125 -14.0625
3516 1 2 -39 -32.8125 -14.0625
3517 1 1 -61 -23.4375 -14.0625
3518 1 1 -59 -23.4375 -14.0625
3519 1 2 -57 -23.4375 -14.0625
3520 1 2 -55 -23.4375 -14.0625
3521 1 1 -53 -23.4375 -14.0625
3522 1 1 -51 -23.4375 -14.0625
3523 1 2 -49 -23.4375 -14.0625
3524 1 2 -47 -23.4375 -14.0625
3525 1 1 -45 -23.4375 -14.0625
3526 1 1 -43 -23.4375 -14.0625
3527 1 2 -41 -23.4375 -14.0625
3528 1 2 -39 -23.4375 -14.0625
3529 1 1 -61 -14.0625 -14.0625
3530 1 1 -59 -14.0625 -14.0625
3531 1 2 -57 -14.0625 -14.0625
3532 1 2 -55 -14.0625 -14.0625
3533 1 1 -53 -14.0625 -14.0625
3534 1 1 -51 -14.0625 -14.0625
3535 1 2 -49 -14.0625 -14.0625
3536 1 2 -47 -14.0625 -14.0625
3537 1 1 -45 -14.0625 -14.0625
3538 1 1 -43 -14.0625 -14.0625
3539 1 2 -41 -14.0625 -14.0625
3540 1 2 -39 -14.0625 -14.0625
3541 1 1 -61 -4.6875 -14.0625
3542 1 1 -59 -4.6875 -14.0625
3543 1 2 -57 -4.6875 -14.0625
3544 1 2 -55 -4.6875 -14.0625
3545 1 1 -53 -4.6875 -14.0625
3546 1 1 -51 -4.6875 -14.0625
3547 1 2 -49 -4.6875 -14.0625
3548 1 2 -47 -4.6875 -14.0625
3549 1 1 -45 -4.6875 -14.0625
3550 1 1 -43 -4.6875 -14.0625
3551 1 2 -41 -4.6875 -14.0625
3552 1 2 -39 -4.6875 -14.0625
3553 1 1 -61 4.6875 -14.0625
3554 1 1 -59 4.6875 -14.0625
3555 1 2 -57 4.6875 -14.0625
3556 1 2 -55 4.6875 -14.0625
3557 1 1 -53 4.6875 -14.0625
3558 1 1 -51 4.6875 -14.0625
3559 1 2 -49 4.6875 -14.0625
3560 1 2 -47 4.6875 -14.0625
3561 1 1 -45 4.6875 -14.0625
3562 1 1 -43 4.6875 -14.0625
3563 1 2 -41 4.6875 -14.0625
3564 1 2 -39 4.6875 -14.0625
3565 1 1 -61 14.0625 -14.0625
3566 1 1 -59 14.0625 -14.0625
3567 1 2 -57 14.0625 -14.0625
3568 1 2 -55 14.0625 -14.0625
3569 1 1 -53 14.0625 -14.0625
3570 1 1 -51 14.0625 -14.0625
3571 1 2 -49 14.0625 -14.0625
3572 1 2 -47 14.0625 -14.0625
3573 1 1 -45 14.0625 -14.0625
3574 1 1 -43 14.0625 -14.0625
3575 1 2 -41 14.0625 -14.0625
3576 1 2 -39 14.0625 -14.0625
3577 1 1 -61 23.4375 -14.0625
3578 1 1 -59 23.4375 -14.0625
3579 1 2 -57 23.4375 -14.0625
3580 1 2 -55 23.4375 -14.0625
3581 1 1 -53 23.4375 -14.0625
3582 1 1 -51 23.4375 -14.0625
3583 1 2 -49 23.4375 -14.0625
3584 1 2 -47 23.4375 -14.0625
3585 1 1 -45 23.4375 -14.0625
3586 1 1 -43 23.4375 -14.0625
3587 1 2 -41 23.4375 -14.0625
3588 1 2 -39 23.4375 -14.0625
3589 1 1 -61 32.8125 -14.0625
3590 1 1 -59 32.8125 -14.0625
3591 1 2 -57 32.8125 -14.0625
3592 1 2 -55 32.8125 -14.0625
3593 1 1 -53 32.8125 -14.0625
3594 1 1 -51 32.8125 -14.0625
3595 1 2 -49 32.8125 -14.0625
3596 1 2 -47 32.8125 -14.0625
3597 1 1 -45 32.8125 -14.0625
3598 1 1 -43 32.8125 -14.0625
3599 1 2 -41 32.8125 -14.0625
3600 1 2 -39 32.8125 -14.0625
3601 1 1 -61 42.1875 -14.0625
3602 1 1 -59 42.1875 -14.0625
3603 1 2 -57 42.1875 -14.0625
3604 1 2 -55 42.1875 -14.0625
3605 1 1 -53 42.1875 -14.0625
3606 1 1 -51 42.1875 -14.0625
3607 1 2 -49 42.1875 -14.0625
3608 1 2 -47 42.1875 -14.0625
3609 1 1 -45 42.1875 -14.0625
3610 1 1 -43 42.1875 -14.0625
3611 1 2 -41 42.1875 -14.0625
3612 1 2 -39 42.1875 -14.0625
3613 1 1 -61 51.5625 -14.0625
3614 1 1 -59 51.5625 -14.0625
3615 1 2 -57 51.5625 -14.0625
3616 1 2 -55 51.5625 -14.0625
3617 1 1 -53 51.5625 -14.0625
3618 1 1 -51 51.5625 -14.0625
3619 1 2 -49 51.5625 -14.0625
3620 1 2 -47 51.5625 -14.0625
3621 1 1 -45 51.5625 -14.0625
3622 1 1 -43 51.5625 -14.0625
3623 1 2 -41 51.5625 -14.0625
3624 1 2 -39 51.5625 -14.0625
3625 1 1 -61 60.9375 -14.0625
3626 1 1 -59 60.9375 -14.0625
3627 1 2 -57 60.9375 -14.0625
3628 1 2 -55 60.9375 -14.0625
3629 1 1 -53 60.9375 -14.0625
3630 1 1 -51 60.9375 -14.0625
3631 1 2 -49 60.9375 -14.0625
3632 1 2 -47 60.9375 -14.0625
3633 1 1 -45 60.9375 -14.0625
3634 1 1 -43 60.9375 -14.0625
3635 1 2 -41 60.9375 -14.0625
3636 1 2 -39 60.9375 -14.0625
3637 1 1 -61 70.3125 -14.0625
3638 1 1 -59 70.3125 -14.0625
3639 1 2 -57 70.3125 -14.0625
3640 1 2 -55 70.3125 -14.0625
3641 1 1 -53 70.3125 -14.0625
3642 1 1 -51 70.3125 -14.0625
3643 1 2 -49 70.3125 -14.0625
3644 1 2 -47 70.3125 -14.0625
3645 1 1 -45 70.3125 -14.0625
3646 1 1 -43 70.3125 -14.0625
3647 1 2 -41 70.3125 -14.0625
3648 1 2 -39 70.3125 -14.0625
3649 1 1 -11 -70.3125 -14.0625
3650 1 1 -9 -70.3125 -14.0625
3651 1 2 -7 -70.3125 -14.0625
3652 1 2 -5 -70.3125 -14.0625
3653 1 1 -3 -70.3125 -14.0625
3654 1 1 -1 -70.3125 -14.0625
3655 1 2 1 -70.3125 -14.0625
3656 1 2 3 -70.3125 -14.0625
3657 1 1 5 -70.3125 -14.0625
3658 1 1 7 -70.3125 -14.0625
3659 1 2 9 -70.3125 -14.0625
3660 1 2 11 -70.3125 -14.0625
3661 1 1 -11 -60.9375 -14.0625
3662 1 1 -9 -60.9375 -14.0625
3663 1 2 -7 -60.9375 -14.0625
3664 1 2 -5 -60.9375 -14.0625
3665 1 1 -3 -60.9375 -14.0625
3666 1 1 -1 -60.9375 -14.0625
3667 1 2 1 -60.9375 -14.0625
3668 1 2 3 -60.9375 -14.0625
3669 1 1 5 -60.9375 -14.0625
3670 1 1 7 -60.9375 -14.0625
3671 1 2 9 -60.9375 -14.0625
3672 1 2 11 -60.9375 -14.0625
3673 1 1 -11 -51.5625 -14.0625
3674 1 1 -9 -51.5625 -14.0625
3675 1 2 -7 -51.5625 -14.0625
3676 1 2 -5 -51.5625 -14.0625
3677 1 1 -3 -51.5625 -14.0625
3678 1 1 -1 -51.5625 -14.0625
3679 1 2 1 -51.5625 -14.0625
3680 1 2 3 -51.5625 -14.0625
3681 1 1 5 -51.5625 -14.0625
3682 1 1 7 -51.5625 -14.0625
3683 1 2 9 -51.5625 -14.0625
3684 1 2 11 -51.5625 -14.0625
3685 1 1 -11 -42.1875 -14.0625
3686 1 1 -9 -42.1875 -14.0625
3687 1 2 -7 -42.1875 -14.0625
3688 1 2 -5 -42.1875 -14.0625
3689 1 1 -3 -42.1875 -14.0625
3690 1 1 -1 -42.1875 -14.0625
3691 1 2 1 -42.1875 -14.0625
3692 1 2 3 -42.1875 -14.0625
3693 1 1 5 -42.1875 -14.0625
3694 1 1 7 -42.1875 -14.0625
3695 1 2 9 -42.1875 -14.0625
3696 1 2 11 -42.1875 -14.0625
3697 1 1 -11 -32.8125 -14.0625
3698 1 1 -9 -32.8125 -14.0625
3699 1 2 -7 -32.8125 -14.0625
3700 1 2 -5 -32.8125 -14.0625
3701 1 1 -3 -32.8125 -14.0625
3702 1 1 -1 -32.8125 -14.0625
3703 1 2 1 -32.8125 -14.0625
3704 1 2 3 -32.8125 -14.0625
3705 1 1 5 -32.8125 -14.0625
3706 1 1 7 -32.8125 -14.0625
3707 1 2 9 -32.8125 -14.0625
3708 1 2 11 -32.8125 -14.0625
3709 1 1 -11 -23.4375 -14.0625
3710 1 1 -9 -23.4375 -14.0625
3711 1 2 -7 -23.4375 -14.0625
3712 1 2 -5 -23.4375 -14.0625
3713 1 1 -3 -23.4375 -14.0625
3714 1 1 -1 -23.4375 -14.0625
3715 1 2 1 -23.4375 -14.0625
3716 1 2 3 -23.4375 -14.0625
3717 1 1 5 -23.4375 -14.0625
3718 1 1 7 -23.4375 -14.0625
3719 1 2 9 -23.4375 -14.0625
3720 1 2 11 -23.4375 -14.0625
3721 1 1 -11 -14.0625 -14.0625
3722 1 1 -9 -14.0625 -14.0625
3723 1 2 -7 -14.0625 -14.0625
3724 1 2 -5 -14.0625 -14.0625
3725 1 1 -3 -14.0625 -14.0625
3726 1 1 -1 -14.0625 -14.0625
3727 1 2 1 -14.0625 -14.0625
3728 1 2 3 -14.0625 -14.0625
3729 1 1 5 -14.0625 -14.0625
3730 1 1 7 -14.0625 -14.0625
3731 1 2 9 -14.0625 -14.0625
3732 1 2 11 -14.0625 -14.0625
3733 1 1 -11 -4.6875 -14.0625
3734 1 1 -9 -4.6875 -14.0625
3735 1 2 -7 -4.6875 -14.0625
3736 1 2 -5 -4.6875 -14.0625
3737 1 1 -3 -4.6875 -14.0625
3738 1 1 -1 -4.6875 -14.0625
3739 1 2 1 -4.6875 -14.0625
3740 1 2 3 -4.6875 -14.0625
3741 1 1 5 -4.6875 -14.0625
3742 1 1 7 -4.6875 -14.0625
3743 1 2 9 -4.6875 -14.0625
3744 1 2 11 -4.6875 -14.0625
3745 1 1 -11 4.6875 -14.0625
3746 1 1 -9 4.6875 -14.0625
3747 1 2 -7 4.6875 -14.0625
3748 1 2 -5 4.6875 -14.0625
3749 1 1 -3 4.6875 -14.0625
3750 1 1 -1 4.6875 -14.0625
3751 1 2 1 4.6875 -14.0625
3752 1 2 3 4.6875 -14.0625
3753 1 1 5 4.6875 -14.0625
3754 1 1 7 4.6875 -14.0625
3755 1 2 9 4.6875 -14.0625
3756 1 2 11 4.6875 -14.0625
3757 1 1 -11 14.0625 -14.0625
3758 1 1 -9 14.0625 -14.0625
3759 1 2 -7 14.0625 -14.0625
3760 1 2 -5 14.0625 -14.0625
3761 1 1 -3 14.0625 -14.0625
3762 1 1 -1 14.0625 -14.0625
3763 1 2 1 14.0625 -14.0625
3764 1 2 3 14.0625 -14.0625
3765 1 1 5 14.0625 -14.0625
3766 1 1 7 14.0625 -14.0625
3767 1 2 9 14.0625 -14.0625
3768 1 2 11 14.0625 -14.0625
3769 1 1 -11 23.4375 -14.0625
3770 1 1 -9 23.4375 -14.0625
3771 1 2 -7 23.4375 -14.0625
3772 1 2 -5 23.4375 -14.0625
3773 1 1 -3 23.4375 -14.0625
3774 1 1 -1 23.4375 -14.0625
3775 1 2 1 23.4375 -14.0625
3776 1 2 3 23.4375 -14.0625
3777 1 1 5 23.4375 -14.0625
3778 1 1 7 23.4375 -14.0625
3779 1 2 9 23.4375 -14.0625
3780 1 2 11 23.4375 -14.0625
3781 1 1 -11 32.8125 -14.0625
3782 1 1 -9 32.8125 -14.0625
3783 1 2 -7 32.8125 -14.0625
3784 1 2 -5 32.8125 -14.0625
3785 1 1 -3 32.8125 -14.0625
3786 1 1 -1 32.8125 -14.0625
3787 1 2 1 32.8125 -14.0625
3788 1 2 3 32.8125 -14.0625
3789 1 1 5 32.8125 -14.0625
3790 1 1 7 32.8125 -14.0625
3791 1 2 9 32.8125 -14.0625
3792 1 2 11 32.8125 -14.0625
3793 1 1 -11 42.1875 -14.0625
3794 1 1 -9 42.1875 -14.0625
3795 1 2 -7 42.1875 -14.0625
3796 1 2 -5 42.1875 -14.0625
3797 1 1 -3 42.1875 -14.0625
3798 1 1 -1 42.1875 -14.0625
3799 1 2 1 42.1875 -14.0625
3800 1 2 3 42.1875 -14.0625
3801 1 1 5 42.1875 -14.0625
3802 1 1 7 42.1875 -14.0625
3803 1 2 9 42.1875 -14.0625
3804 1 2 11 42.1875 -14.0625
3805 1 1 -11 51.5625 -14.0625
3806 1 1 -9 51.5625 -14.0625
3807 1 2 -7 51.5625 -14.0625
3808 1 2 -5 51.5625 -14.0625
3809 1 1 -3 51.5625 -14.0625
3810 1 1 -1 51.5625 -14.0625
3811 1 2 1 51.5625 -14.0625
3812 1 2 3 51.5625 -14.0625
3813 1 1 5 51.5625 -14.0625
3814 1 1 7 51.5625 -14.0625
3815 1 2 9 51.5625 -14.0625
3816 1 2 11 51.5625 -14.0625
3817 1 1 -11 60.9375 -14.0625
3818 1 1 -9 60.9375 -14.0625
3819 1 2 -7 60.9375 -14.0625
3820 1 2 -5 60.9375 -14.0625
3821 1 1 -3 60.9375 -14.0625
3822 1 1 -1 60.9375 -14.0625
3823 1 2 1 60.9375 -14.0625
3824 1 2 3 60.9375 -14.0625
3825 1 1 5 60.9375 -14.0625
3826 1 1 7 60.9375 -14.0625
3827 1 2 9 60.9375 -14.0625
3828 1 2 11 60.9375 -14.0625
3829 1 1 -11 70.3125 -14.0625
3830 1 1 -9 70.3125 -14.0625
3831 1 2 -7 70.3125 -14.0625
3832 1 2 -5 70.3125 -14.0625
3833 1 1 -3 70.3125 -14.0625
3834 1 1 -1 70.3125 -14.0625
3835 1 2 1 70.3125 -14.0625
3836 1 2 3 70.3125 -14.0625
3837 1 1 5 70.3125 -14.0625
3838 1 1 7 70.3125 -14.0625
3839 1 2 9 70.3125 -14.0625
3840 1 2 11 70.3125 -14.0625
3841 1 1 39 -70.3125 -14.0625
3842 1 1 41 -70.3125 -14.0625
3843 1 2 43 -70.3125 -14.0625
3844 1 2 45 -70.3125 -14.0625
3845 1 1 47 -70.3125 -14.0625
3846 1 1 49 -70.3125 -14.0625
3847 1 2 51 -70.3125 -14.0625
3848 1 2 53 -70.3125 -14.0625
3849 1 1 55 -70.3125 -14.0625
3850 1 1 57 -70.3125 -14.0625
3851 1 2 59 -70.3125 -14.0625
3852 1 2 61 -70.3125 -14.0625
3853 1 1 39 -60.9375 -14.0625
3854 1 1 41 -60.9375 -14.0625
3855 1 2 43 -60.9375 -14.0625
3856 1 2 45 -60.9375 -14.0625
3857 1 1 47 -60.9375 -14.0625
3858 1 1 49 -60.9375 -14.0625
3859 1 2 51 -60.9375 -14.0625
3860 1 2 53 -60.9375 -14.0625
3861 1 1 55 -60.9375 -14.0625
3862 1 1 57 -60.9375 -14.0625
3863 1 2 59 -60.9375 -14.0625
3864 1 2 61 -60.9375 -14.0625
3865 1 1 39 -51.5625 -14.0625
3866 1 1 41 -51.5625 -14.0625
3867 1 2 43 -51.5625 -14.0625
3868 1 2 45 -51.5625 -14.0625
3869 1 1 47 -51.5625 -14.0625
3870 1 1 49 -51.5625 -14.0625
3871 1 2 51 -51.5625 -14.0625
3872 1 2 53 -51.5625 -14.0625
3873 1 1 55 -51.5625 -14.0625
3874 1 1 57 -51.5625 -14.0625
3875 1 2 59 -51.5625 -14.0625
3876 1 2 61 -51.5625 -14.0625
3877 1 1 39 -42.1875 -14.0625
3878 1 1 41 -42.1875 -14.0625
3879 1 2 43 -42.1875 -14.0625
3880 1 2 45 -42.1875 -14.0625
3881 1 1 47 -42.1875 -14.0625
3882 1 1 49 -42.1875 -14.0625
3883 1 2 51 -42.1875 -14.0625
3884 1 2 53 -42.1875 -14.0625
3885 1 1 55 -42.1875 -14.0625
3886 1 1 57 -42.1875 -14.0625
3887 1 2 59 -42.1875 -14.0625
3888 1 2 61 -42.1875 -14.0625
3889 1 1 39 -32.8125 -14.0625
3890 1 1 41 -32.8125 -14.0625
3891 1 2 43 -32.8125 -14.0625
3892 1 2 45 -32.8125 -14.0625
3893 1 1 47 -32.8125 -14.0625
3894 1 1 49 -32.8125 -14.0625
3895 1 2 51 -32.8125 -14.0625
3896 1 2 53 -32.8125 -14.0625
3897 1 1 55 -32.8125 -14.0625
3898 1 1 57 -32.8125 -14.0625
3899 1 2 59 -32.8125 -14.0625
3900 1 2 61 -32.8125 -14.0625
3901 1 1 39 -23.4375 -14.0625
3902 1 1 41 -23.4375 -14.0625
3903 1 2 43 -23.4375 -14.0625
3904 1 2 45 -23.4375 -14.0625
3905 1 1 47 -23.4375 -14.0625
3906 1 1 49 -23.4375 -14.0625
3907 1 2 51 -23.4375 -14.0625
3908 1 2 53 -23.4375 -14.0625
3909 1 1 55 -23.4375 -14.0625
3910 1 1 57 -23.4375 -14.0625
3911 1 2 59 -23.4375 -14.0625
3912 1 2 61 -23.4375 -14.0625
3913 1 1 39 -14.0625 -14.0625
3914 1 1 41 -14.0625 -14.0625
3915 1 2 43 -14.0625 -14.0625
3916 1 2 45 -14.0625 -14.0625
3917 1 1 47 -14.0625 -14.0625
3918 1 1 49 -14.0625 -14.0625
3919 1 2 51 -14.0625 -14.0625
3920 1 2 53 -14.0625 -14.0625
3921 1 1 55 -14.0625 -14.0625
3922 1 1 57 -14.0625 -14.0625
3923 1 2 59 -14.0625 -14.0625
3924 1 2 61 -14.0625 -14.0625
3925 1 1 39 -4.6875 -14.0625
3926 1 1 41 -4.6875 -14.0625
3927 1 2 43 -4.6875 -14.0625
3928 1 2 45 -4.6875 -14.0625
3929 1 1 47 -4.6875 -14.0625
3930 1 1 49 -4.6875 -14.0625
3931 1 2 51 -4.6875 -14.0625
3932 1 2 53 -4.6875 -14.0625
3933 1 1 55 -4.6875 -14.0625
3934 1 1 57 -4.6875 -14.0625
3935 1 2 59 -4.6875 -14.0625
3936 1 2 61 -4.6875 -14.0625
3937 1 1 39 4.6875 -14.0625
3938 1 1 41 4.6875 -14.0625
3939 1 2 43 4.6875 -14.0625
3940 1 2 45 4.6875 -14.0625
3941 1 1 47 4.6875 -14.0625
3942 1 1 49 4.6875 -14.0625
3943 1 2 51 4.6875 -14.0625
3944 1 2 53 4.6875 -14.0625
3945 1 1 55 4.6875 -14.0625
3946 1 1 57 4.6875 -14.0625
3947 1 2 59 4.6875 -14.0625
3948 1 2 61 4.6875 -14.0625
3949 1 1 39 14.0625 -14.0625
3950 1 1 41 14.0625 -14.0625
3951 1 2 43 14.0625 -14.0625
3952 1 2 45 14.0625 -14.0625
3953 1 1 47 14.0625 -14.0625
3954 1 1 49 14.0625 -14.0625
3955 1 2 51 14.0625 -14.0625
3956 1 2 53 14.0625 -14.0625
3957 1 1 55 14.0625 -14.0625
3958 1 1 57 14.0625 -14.0625
3959 1 2 59 14.0625 -14.0625
3960 1 2 61 14.0625 -14.0625
3961 1 1 39 23.4375 -14.0625
3962 1 1 41 23.4375 -14.0625
3963 1 2 43 23.4375 -14.0625
3964 1 2 45 23.4375 -14.0625
3965 1 1 47 23.4375 -14.0625
3966 1 1 49 23.4375 -14.0625
3967 1 2 51 23.4375 -14.0625
3968 1 2 53 23.4375 -14.0625
3969 1 1 55 23.4375 -14.0625
3970 1 1 57 23.4375 -14.0625
3971 1 2 59 23.4375 -14.0625
3972 1 2 61 23.4375 -14.0625
3973 1 1 39 32.8125 -14.0625
3974 1 1 41 32.8125 -14.0625
3975 1 2 43 32.8125 -14.0625
3976 1 2 45 32.8125 -14.0625
3977 1 1 47 32.8125 -14.0625
3978 1 1 49 32.8125 -14.0625
3979 1 2 51 32.8125 -14.0625
3980 1 2 53 32.8125 -14.0625
3981 1 1 55 32.8125 -14.0625
3982 1 1 57 32.8125 -14.0625
3983 1 2 59 32.8125 -14.0625
3984 1 2 61 32.8125 -14.0625
3985 1 1 39 42.1875 -14.0625
3986 1 1 41 42.1875 -14.0625
3987 1 2 43 42.1875 -14.0625
3988 1 2 45 42.1875 -14.0625
3989 1 1 47 42.1875 -14.0625
3990 1 1 49 42.1875 -14.0625
3991 1 2 51 42.1875 -14.0625
3992 1 2 53 42.1875 -14.0625
3993 1 1 55 42.1875 -14.0625
3994 1 1 57 42.1875 -14.0625
3995 1 2 59 42.1875 -14.0625
3996 1 2 61 42.1875 -14.0625
3997 1 1 39 51.5625 -14.0625
3998 1 1 41 51.5625 -14.0625
3999 1 2 43 51.5625 -14.0625
4000 1 2 45 51.5625 -14.0625
4001 1 1 47 51.5625 -14.0625
4002 1 1 49 51.5625 -14.0625
4003 1 2 51 51.5625 -14.0625
4004 1 2 53 51.5625 -14.0625
4005 1 1 55 51.5625 -14.0625
4006 1 1 57 51.5625 -14.0625
4007 1 2 59 51.5625 -14.0625
4008 1 2 61 51.5625 -14.0625
4009 1 1 39 60.9375 -14.0625
4010 1 1 41 60.9375 -14.0625
4011 1 2 43 60.9375 -14.0625
4012 1 2 45 60.9375 -14.0625
4013 1 1 47 60.9375 -14.0625
4014 1 1 49 60.9375 -14.0625
4015 1 2 51 60.9375 -14.0625
4016 1 2 53 60.9375 -14.0625
4017 1 1 55 60.9375 -14.0625
4018 1 1 57 60.9375 -14.0625
4019 1 2 59 60.9375 -14.0625
4020 1 2 61 60.9375 -14.0625
4021 1 1 39 70.3125 -14.0625
4022 1 1 41 70.3125 -14.0625
4023 1 2 43 70.3125 -14.0625
4024 1 2 45 70.3125 -14.0625
4025 1 1 47 70.3125 -14.0625
4026 1 1 49 70.3125 -14.0625
4027 1 2 51 70.3125 -14.0625
4028 1 2 53 70.3125 -14.0625
4029 1 1 55 70.3125 -14.0625
4030 1 1 57 70.3125 -14.0625
4031 1 2 59 70.3125 -14.0625
4032 1 2 61 70.3125 -14.0625
4033 1 1 -61 -70.3125 -4.6875
4034 1 1 -59 -70.3125 -4.6875
4035 1 2 -57 -70.3125 -4.6875
4036 1 2 -55 -70.3125 -4.6875
4037 1 1 -53 -70.3125 -4.6875
4038 1 1 -51 -70.3125 -4.6875
4039 1 2 -49 -70.3125 -4.6875
4040 1 2 -47 -70.3125 -4.6875
4041 1 1 -45 -70.3125 -4.6875
4042 1 1 -43 -70.3125 -4.6875
4043 1 2 -41 -70.3125 -4.6875
4044 1 2 -39 -70.3125 -4.6875
4045 1 1 -61 -60.9375 -4.6875
4046 1 1 -59 -60.9375 -4.6875
4047 1 2 -57 -60.9375 -4.6875
4048 1 2 -55 -60.9375 -4.6875
4049 1 1 -53 -60.9375 -4.6875
4050 1 1 -51 -60.9375 -4.6875
4051 1 2 -49 -60.9375 -4.6875
4052 1 2 -47 -60.9375 -4.6875
4053 1 1 -45 -60.9375 -4.6875
4054 1 1 -43 -60.9375 -4.6875
4055 1 2 -41 -60.9375 -4.6875
4056 1 2 -39 -60.9375 -4.6875
4057 1 1 -61 -51.5625 -4.6875
4058 1 1 -59 -51.5625 -4.6875
4059 1 2 -57 -51.5625 -4.6875
4060 1 2 -55 -51.5625 -4.6875
4061 1 1 -53 -51.5625 -4.6875
4062 1 1 -51 -51.5625 -4.6875
4063 1 2 -49 -51.5625 -4.6875
4064 1 2 -47 -51.5625 -4.6875
4065 1 1 -45 -51.5625 -4.6875
4066 1 1 -43 -51.5625 -4.6875
4067 1 2 -41 -51.5625 -4.6875
4068 1 2 -39 -51.5625 -4.6875
4069 1 1 -61 -42.1875 -4.6875
4070 1 1 -59 -42.1875 -4.6875
4071 1 2 -57 -42.1875 -4.6875
4072 1 2 -55 -42.1875 -4.6875
4073 1 1 -53 -42.1875 -4.6875
4074 1 1 -51 -42.1875 -4.6875
4075 1 2 -49 -42.1875 -4.6875
4076 1 2 -47 -42.1875 -4.6875
4077 1 1 -45 -42.1875 -4.6875
4078 1 1 -43 -42.1875 -4.6875
4079 1 2 -41 -42.1875 -4.6875
4080 1 2 -39 -42.1875 -4.6875
4081 1 1 -61 -32.8125 -4.6875
4082 1 1 -59 -32.8125 -4.6875
4083 1 2 -57 -32.8125 -4.6875
4084 1 2 -55 -32.8125 -4.6875
4085 1 1 -53 -32.8125 -4.6875
4086 1 1 -51 -32.8125 -4.6875
4087 1 2 -49 -32.8125 -4.6875
4088 1 2 -47 -32.8125 -4.6875
4089 1 1 -45 -32.8125 -4.6875
4090 1 1 -43 -32.8125 -4.6875
4091 1 2 -41 -32.8125 -4.6875
4092 1 2 -39 -32.8125 -4.6875
4093 1 1 -61 -23.4375 -4.6875
4094 1 1 -59 -23.4375 -4.6875
4095 1 2 -57 -23.4375 -4.6875
4096 1 2 -55 -23.4375 -4.6875
4097 1 1 -53 -23.4375 -4.6875
4098 1 1 -51 -23.4375 -4.6875
4099 1 2 -49 -23.4375 -4.6875
4100 1 2 -47 -23.4375 -4.6875
4101 1 1 -45 -23.4375 -4.6875
4102 1 1 -43 -23.4375 -4.6875
4103 1 2 -41 -23.4375 -4.6875
4104 1 2 -39 -23.4375 -4.6875
4105 1 1 -61 -14.0625 -4.6875
4106 1 1 -59 -14.0625 -4.6875
4107 1 2 -57 -14.0625 -4.6875
4108 1 2 -55 -14.0625 -4.6875
4109 1 1 -53 -14.0625 -4.6875
4110 1 1 -51 -14.0625 -4.6875
4111 1 2 -49 -14.0625 -4.6875
4112 1 2 -47 -14.0625 -4.6875
4113 1 1 -45 -14.0625 -4.6875
4114 1 1 -43 -14.0625 -4.6875
4115 1 2 -41 -14.0625 -4.6875
4116 1 2 -39 -14.0625 -4.6875
4117 1 1 -61 -4.6875 -4.6875
4118 1 1 -59 -4.6875 -4.6875
4119 1 2 -57 -4.6875 -4.6875
4120 1 2 -55 -4.6875 -4.6875
4121 1 1 -53 -4.6875 -4.6875
4122 1 1 -51 -4.6875 -4.6875
4123 1 2 -49 -4.6875 -4.6875
4124 1 2 -47 -4.6875 -4.6875
4125 1 1 -45 -4.6875 -4.6875
4126 1 1 -43 -4.6875 -4.6875
4127 1 2 -41 -4.6875 -4.6875
4128 1 2 -39 -4.6875 -4.6875
4129 1 1 -61 4.6875 -4.6875
4130 1 1 -59 4.6875 -4.6875
4131 1 2 -57 4.6875 -4.6875
4132 1 2 -55 4.6875 -4.6875
4133 1 1 -53 4.6875 -4.6875
4134 1 1 -51 4.6875 -4.6875
4135 1 2 -49 4.6875 -4.6875
4136 1 2 -47 4.6875 -4.6875
4137 1 1 -45 4.6875 -4.6875
4138 1 1 -43 4.6875 -4.6875
4139 1 2 -41 4.6875 -4.6875
4140 1 2 -39 4.6875 -4.6875
4141 1 1 -61 14.0625 -4.6875
4142 1 1 -59 14.0625 -4.6875
4143 1 2 -57 14.0625 -4.6875
4144 1 2 -55 14.0625 -4.6875
4145 1 1 -53 14.0625 -4.6875
4146 1 1 -51 14.0625 -4.6875
4147 1 2 -49 14.0625 -4.6875
4148 1 2 -47 14.0625 -4.6875
4149 1 1 -45 14.0625 -4.6875
4150 1 1 -43 14.0625 -4.6875
4151 1 2 -41 14.0625 -4.6875
4152 1 2 -39 14.0625 -4.6875
4153 1 1 -61 23.4375 -4.6875
4154 1 1 -59 23.4375 -4.6875
4155 1 2 -57 23.4375 -4.6875
4156 1 2 -55 23.4375 -4.6875
4157 1 1 -53 23.4375 -4.6875
4158 1 1 -51 23.4375 -4.6875
4159 1 2 -49 23.4375 -4.6875
4160 1 2 -47 23.4375 -4.6875
4161 1 1 -45 23.4375 -4.6875
4162 1 1 -43 23.4375 -4.6875
4163 1 2 -41 23.4375 -4.6875
4164 1 2 -39 23.4375 -4.6875
4165 1 1 -61 32.8125 -4.6875
4166 1 1 -59 32.8125 -4.6875
4167 1 2 -57 32.8125 -4.6875
4168 1 2 -55 32.8125 -4.6875
4169 1 1 -53 32.8125 -4.6875
4170 1 1 -51 32.8125 -4.6875
4171 1 2 -49 32.8125 -4.6875
4172 1 2 -47 32.8125 -4.6875
4173 1 1 -45 32.8125 -4.6875
4174 1 1 -43 32.8125 -4.6875
4175 1 2 -41 32.8125 -4.6875
4176 1 2 -39 32.8125 -4.6875
4177 1 1 -61 42.1875 -4.6875
4178 1 1 -59 42.1875 -4.6875
4179 1 2 -57 42.1875 -4.6875
4180 1 2 -55 42.1875 -4.6875
4181 1 1 -53 42.1875 -4.6875
4182 1 1 -51 42.1875 -4.6875
4183 1 2 -49 42.1875 -4.6875
4184 1 2 -47 42.1875 -4.6875
4185 1 1 -45 42.1875 -4.6875
4186 1 1 -43 42.1875 -4.6875
4187 1 2 -41 42.1875 -4.6875
4188 1 2 -39 42.1875 -4.6875
4189 1 1 -61 51.5625 -4.6875
4190 1 1 -59 51.5625 -4.6875
4191 1 2 -57 51.5625 -4.6875
4192 1 2 -55 51.5625 -4.6875
4193 1 1 -53 51.5625 -4.6875
4194 1 1 -51 51.5625 -4.6875
4195 1 2 -49 51.5625 -4.6875
4196 1 2 -47 51.5625 -4.6875
4197 1 1 -45 51.5625 -4.6875
4198 1 1 -43 51.5625 -4.6875
4199 1 2 -41 51.5625 -4.6875
4200 1 2 -39 51.5625 -4.6875
4201 1 1 -61 60.9375 -4.6875
4202 1 1 -59 60.9375 -4.6875
4203 1 2 -57 60.9375 -4.6875
4204 1 2 -55 60.9375 -4.6875
4205 1 1 -53 60.9375 -4.6875
4206 1 1 -51 60.9375 -4.6875
4207 1 2 -49 60.9375 -4.6875
4208 1 2 -47 60.9375 -4.6875
4209 1 1 -45 60.9375 -4.6875
4210 1 1 -43 60.9375 -4.6875
4211 1 2 -41 60.9375 -4.6875
4212 1 2 -39 60.9375 -4.6875
4213 1 1 -61 70.3125 -4.6875
4214 1 1 -59 70.3125 -4.6875
4215 1 2 -57 70.3125 -4.6875
4216 1 2 -55 70.3125 -4.6875
4217 1 1 -53 70.3125 -4.6875
4218 1 1 -51 70.3125 -4.6875
4219 1 2 -49 70.3125 -4.6875
4220 1 2 -47 70.3125 -4.6875
4221 1 1 -45 70.3125 -4.6875
4222 1 1 -43 70.3125 -4.6875
4223 1 2 -41 70.3125 -4.6875
4224 1 2 -39 70.3125 -4.6875
4225 1 1 -11 -70.3125 -4.6875
4226 1 1 -9 -70.3125 -4.6875
4227 1 2 -7 -70.3125 -4.6875
4228 1 2 -5 -70.3125 -4.6875
4229 1 1 -3 -70.3125 -4.6875
4230 1 1 -1 -70.3125 -4.6875
4231 1 2 1 -70.3125 -4.6875
4232 1 2 3 -70.3125 -4.6875
4233 1 1 5 -70.3125 -4.6875
4234 1 1 7 -70.3125 -4.6875
4235 1 2 9 -70.3125 -4.6875
4236 1 2 11 -70.3125 -4.6875
4237 1 1 -11 -60.9375 -4.6875
4238 1 1 -9 -60.9375 -4.6875
4239 1 2 -7 -60.9375 -4.6875
4240 1 2 -5 -60.9375 -4.6875
4241 1 1 -3 -60.9375 -4.6875
4242 1 1 -1 -60.9375 -4.6875
4243 1 2 1 -60.9375 -4.6875
4244 1 2 3 -60.9375 -4.6875
4245 1 1 5 -60.9375 -4.6875
4246 1 1 7 -60.9375 -4.6875
4247 1 2 9 -60.9375 -4.6875
4248 1 2 11 -60.9375 -4.6875
4249 1 1 -11 -51.5625 -4.6875
4250 1 1 -9 -51.5625 -4.6875
4251 1 2 -7 -51.5625 -4.6875
4252 1 2 -5 -51.5625 -4.6875
4253 1 1 -3 -51.5625 -4.6875
4254 1 1 -1 -51.5625 -4.6875
4255 1 2 1 -51.5625 -4.6875
4256 1 2 3 -51.5625 -4.6875
4257 1 1 5 -51.5625 -4.6875
4258 1 1 7 -51.5625 -4.6875
4259 1 2 9 -51.5625 -4.6875
4260 1 2 11 -51.5625 -4.6875
4261 1 1 -11 -42.1875 -4.6875
4262 1 1 -9 -42.1875 -4.6875
4263 1 2 -7 -42.1875 -4.6875
4264 1 2 -5 -42.1875 -4.6875
4265 1 1 -3 -42.1875 -4.6875
4266 1 1 -1 -42.1875 -4.6875
4267 1 2 1 -42.1875 -4.6875
4268 1 2 3 -42.1875 -4.6875
4269 1 1 5 -42.1875 -4.6875
4270 1 1 7 -42.1875 -4.6875
4271 1 2 9 -42.1875 -4.6875
4272 1 2 11 -42.1875 -4.6875
4273 1 1 -11 -32.8125 -4.6875
4274 1 1 -9 -32.8125 -4.6875
4275 1 2 -7 -32.8125 -4.6875
4276 1 2 -5 -32.8125 -4.6875
4277 1 1 -3 -32.8125 -4.6875
4278 1 1 -1 -32.8125 -4.6875
4279 1 2 1 -32.8125 -4.6875
4280 1 2 3 -32.8125 -4.6875
4281 1 1 5 -32.8125 -4.6875
4282 1 1 7 -32.8125 -4.6875
4283 1 2 9 -32.8125 -4.6875
4284 1 2 11 -32.8125 -4.6875
4285 1 1 -11 -23.4375 -4.6875
4286 1 1 -9 -23.4375 -4.6875
4287 1 2 -7 -23.4375 -4.6875
4288 1 2 -5 -23.4375 -4.6875
4289 1 1 -3 -23.4375 -4.6875
4290 1 1 -1 -23.4375 -4.6875
4291 1 2 1 -23.4375 -4.6875
4292 1 2 3 -23.4375 -4.6875
4293 1 1 5 -23.4375 -4.6875
4294 1 1 7 -23.4375 -4.6875
4295 1 2 9 -23.4375 -4.6875
4296 1 2 11 -23.4375 -4.6875
4297 1 1 -11 -14.0625 -4.6875
4298 1 1 -9 -14.0625 -4.6875
4299 1 2 -7 -14.0625 -4.6875
4300 1 2 -5 -14.0625 -4.6875
4301 1 1 -3 -14.0625 -4.6875
4302 1 1 -1 -14.0625 -4.6875
4303 1 2 1 -14.0625 -4.6875
4304 1 2 3 -14.0625 -4.6875
4305 1 1 5 -14.0625 -4.6875
4306 1 1 7 -14.0625 -4.6875
4307 1 2 9 -14.0625 -4.6875
4308 1 2 11 -14.0625 -4.6875
4309 1 1 -11 -4.6875 -4.6875
4310 1 1 -9 -4.6875 -4.6875
4311 1 2 -7 -4.6875 -4.6875
4312 1 2 -5 -4.6875 -4.6875
4313 1 1 -3 -4.6875 -4.6875
4314 1 1 -1 -4.6875 -4.6875
4315 1 2 1 -4.6875 -4.6875
4316 1 2 3 -4.6875 -4.6875
4317 1 1 5 -4.6875 -4.6875
4318 1 1 7 -4.6875 -4.6875
4319 1 2 9 -4.6875 -4.6875
4320 1 2 11 -4.6875 -4.6875
4321 1 1 -11 4.6875 -4.6875
4322 1 1 -9 4.6875 -4.6875
4323 1 2 -7 4.6875 -4.6875
4324 1 2 -5 4.6875 -4.6875
4325 1 1 -3 4.6875 -4.6875
4326 1 1 -1 4.6875 -4.6875
4327 1 2 1 4.6875 -4.6875
4328 1 2 3 4.6875 -4.6875
4329 1 1 5 4.6875 -4.6875
4330 1 1 7 4.6875 -4.6875
4331 1 2 9 4.6875 -4.6875
4332 1 2 11 4.6875 -4.6875
4333 1 1 -11 14.0625 -4.6875
4334 1 1 -9 14.0625 -4.6875
4335 1 2 -7 14.0625 -4.6875
4336 1 2 -5 14.0625 -4.6875
4337 1 1 -3 14.0625 -4.6875
4338 1 1 -1 14.0625 -4.6875
4339 1 2 1 14.0625 -4.6875
4340 1 2 3 14.0625 -4.6875
4341 1 1 5 14.0625 -4.6875
4342 1 1 7 14.0625 -4.6875
4343 1 2 9 14.0625 -4.6875
4344 1 2 11 14.0625 -4.6875
4345 1 1 -11 23.4375 -4.6875
4346 1 1 -9 23.4375 -4.6875
4347 1 2 -7 23.4375 -4.6875
4348 1 2 -5 23.4375 -4.6875
4349 1 1 -3 23.4375 -4.6875
4350 1 1 -1 23.4375 -4.6875
4351 1 2 1 23.4375 -4.6875
4352 1 2 3 23.4375 -4.6875
4353 1 1 5 23.4375 -4.6875
4354 1 1 7 23.4375 -4.6875
4355 1 2 9 23.4375 -4.6875
4356 1 2 11 23.4375 -4.6875
4357 1 1 -11 32.8125 -4.6875
4358 1 1 -9 32.8125 -4.6875
4359 1 2 -7 32.8125 -4.6875
4360 1 2 -5 32.8125 -4.6875
4361 1 1 -3 32.8125 -4.6875
4362 1 1 -1 32.8125 -4.6875
4363 1 2 1 32.8125 -4.6875
4364 1 2 3 32.8125 -4.6875
4365 1 1 5 32.8125 -4.6875
4366 1 1 7 32.8125 -4.6875
4367 1 2 9 32.8125 -4.6875
4368 1 2 11 32.8125 -4.6875
4369 1 1 -11 42.1875 -4.6875
4370 1 1 -9 42.1875 -4.6875
4371 1 2 -7 42.1875 -4.6875
4372 1 2 -5 42.1875 -4.6875
4373 1 1 -3 42.1875 -4.6875
4374 1 1 -1 42.1875 -4.6875
4375 1 2 1 42.1875 -4.6875
4376 1 2 3 42.1875 -4.6875
4377 1 1 5 42.1875 -4.6875
4378 1 1 7 42.1875 -4.6875
4379 1 2 9 42.1875 -4.6875
4380 1 2 11 42.1875 -4.6875
4381 1 1 -11 51.5625 -4.6875
4382 1 1 -9 51.5625 -4.6875
4383 1 2 -7 51.5625 -4.6875
4384 1 2 -5 51.5625 -4.6875
4385 1 1 -3 51.5625 -4.6875
4386 1 1 -1 51.5625 -4.6875
4387 1 2 1 51.5625 -4.6875
4388 1 2 3 51.5625 -4.6875
4389 1 1 5 51.5625 -4.6875
4390 1 1 7 51.5625 -4.6875
4391 1 2 9 51.5625 -4.6875
4392 1 2 11 51.5625 -4.6875
4393 1 1 -11 60.9375 -4.6875
4394 1 1 -9 60.9375 -4.6875
4395 1 2 -7 60.9375 -4.6875
4396 1 2 -5 60.9375 -4.6875
4397 1 1 -3 60.9375 -4.6875
4398 1 1 -1 60.9375 -4.6875
4399 1 2 1 60.9375 -4.6875
4400 1 2 3 60.9375 -4.6875
4401 1 1 5 60.9375 -4.6875
4402 1 1 7 60.9375 -4.6875
4403 1 2 9 60.9375 -4.6875
4404 1 2 11 60.9375 -4.6875
4405 1 1 -11 70.3125 -4.6875
4406 1 1 -9 70.3125 -4.6875
4407 1 2 -7 70.3125 -4.6875
4408 1 2 -5 70.3125 -4.6875
4409 1 1 -3 70.3125 -4.6875
4410 1 1 -1 70.3125 -4.6875
4411 1 2 1 70.3125 -4.6875
4412 1 2 3 70.3125 -4.6875
4413 1 1 5 70.3125 -4.6875
4414 1 1 7 70.3125 -4.6875
4415 1 2 9 70.3125 -4.6875
4416 1 2 11 70.3125 -4.6875
4417 1 1 39 -70.3125 -4.6875
4418 1 1 41 -70.3125 -4.6875
4419 1 2 43 -70.3125 -4.6875
4420 1 2 45 -70.3125 -4.6875
4421 1 1 47 -70.3125 -4.6875
4422 1 1 49 -70.3125 -4.6875
4423 1 2 51 -70.3125 -4.6875
4424 1 2 53 -70.3125 -4.6875
4425 1 1 55 -70.3125 -4.6875
4426 1 1 57 -70.3125 -4.6875
4427 1 2 59 -70.3125 -4.6875
4428 1 2 61 -70.3125 -4.6875
4429 1 1 39 -60.9375 -4.6875
4430 1 1 41 -60.9375 -4.6875
4431 1 2 43 -60.9375 -4.6875
4432 1 2 45 -60.9375 -4.6875
4433 1 1 47 -60.9375 -4.6875
4434 1 1 49 -60.9375 -4.6875
4435 1 2 51 -60.9375 -4.6875
4436 1 2 53 -60.9375 -4.6875
4437 1 1 55 -60.9375 -4.6875
4438 1 1 57 -60.9375 -4.6875
4439 1 2 59 -60.9375 -4.6875
4440 1 2 61 -60.9375 -4.6875
4441 1 1 39 -51.5625 -4.6875
4442 1 1 41 -51.5625 -4.6875
4443 1 2 43 -51.5625 -4.6875
4444 1 2 45 -51.5625 -4.6875
4445 1 1 47 -51.5625 -4.6875
4446 1 1 49 -51.5625 -4.6875
4447 1 2 51 -51.5625 -4.6875
4448 1 2 53 -51.5625 -4.6875
4449 1 1 55 -51.5625 -4.6875
4450 1 1 57 -51.5625 -4.6875
4451 1 2 59 -51.5625 -4.6875
4452 1 2 61 -51.5625 -4.6875
4453 1 1 39 -42.1875 -4.6875
4454 1 1 41 -42.1875 -4.6875
4455 1 2 43 -42.1875 -4.6875
4456 1 2 45 -42.1875 -4.6875
4457 1 1 47 -42.1875 -4.6875
4458 1 1 49 -42.1875 -4.6875
4459 1 2 51 -42.1875 -4.6875
4460 1 2 53 -42.1875 -4.6875
4461 1 1 55 -42.1875 -4.6875
4462 1 1 57 -42.1875 -4.6875
4463 1 2 59 -42.1875 -4.6875
4464 1 2 61 -42.1875 -4.6875
4465 1 1 39 -32.8125 -4.6875
4466 1 1 41 -32.8125 -4.6875
4467 1 2 43 -32.8125 -4.6875
4468 1 2 45 -32.8125 -4.6875
4469 1 1 47 -32.8125 -4.6875
4470 1 1 49 -32.8125 -4.6875
4471 1 2 51 -32.8125 -4.6875
4472 1 2 53 -32.8125 -4.6875
4473 1 1 55 -32.8125 -4.6875
4474 1 1 57 -32.8125 -4.6875
4475 1 2 59 -32.8125 -4.6875
4476 1 2 61 -32.8125 -4.6875
4477 1 1 39 -23.4375 -4.6875
4478 1 1 41 -23.4375 -4.6875
4479 1 2 43 -23.4375 -4.6875
4480 1 2 45 -23.4375 -4.6875
4481 1 1 47 -23.4375 -4.6875
4482 1 1 49 -23.4375 -4.6875
4483 1 2 51 -23.4375 -4.6875
4484 1 2 53 -23.4375 -4.6875
4485 1 1 55 -23.4375 -4.6875
4486 1 1 57 -23.4375 -4.6875
4487 1 2 59 -23.4375 -4.6875
4488 1 2 61 -23.4375 -4.6875
4489 1 1 39 -14.0625 -4.6875
4490 1 1 41 -14.0625 -4.6875
4491 1 2 43 -14.0625 -4.6875
4492 1 2 45 -14.0625 -4.6875
4493 1 1 47 -14.0625 -4.6875
4494 1 1 49 -14.0625 -4.6875
4495 1 2 51 -14.0625 -4.6875
4496 1 2 53 -14.0625 -4.6875
4497 1 1 55 -14.0625 -4.6875
4498 1 1 57 -14.0625 -4.6875
4499 1 2 59 -14.0625 -4.6875
4500 1 2 61 -14.0625 -4.6875
4501 1 1 39 -4.6875 -4.6875
4502 1 1 41 -4.6875 -4.6875
4503 1 2 43 -4.6875 -4.6875
4504 1 2 45 -4.6875 -4.6875
4505 1 1 47 -4.6875 -4.6875
4506 1 1 49 -4.6875 -4.6875
4507 1 2 51 -4.6875 -4.6875
4508 1 2 53 -4.6875 -4.6875
4509 1 1 55 -4.6875 -4.6875
4510 1 1 57 -4.6875 -4.6875
4511 1 2 59 -4.6875 -4.6875
4512 1 2 61 -4.6875 -4.6875
4513 1 1 39 4.6875 -4.6875
4514 1 1 41 4.6875 -4.6875
4515 1 2 43 4.6875 -4.6875
4516 1 2 45 4.6875 -4.6875
4517 1 1 47 4.6875 -4.6875
4518 1 1 49 4.6875 -4.6875
4519 1 2 51 4.6875 -4.6875
4520 1 2 53 4.6875 -4.6875
4521 1 1 55 4.6875 -4.6875
4522 1 1 57 4.6875 -4.6875
4523 1 2 59 4.6875 -4.6875
4524 1 2 61 4.6875 -4.6875
4525 1 1 39 14.0625 -4.6875
4526 1 1 41 14.0625 -4.6875
4527 1 2 43 14.0625 -4.6875
4528 1 2 45 14.0625 -4.6875
4529 1 1 47 14.0625 -4.6875
4530 1 1 49 14.0625 -4.6875
4531 1 2 51 14.0625 -4.6875
4532 1 2 53 14.0625 -4.6875
4533 1 1 55 14.0625 -4.6875
4534 1 1 57 14.0625 -4.6875
4535 1 2 59 14.0625 -4.6875
4536 1 2 61 14.0625 -4.6875
4537 1 1 39 23.4375 -4.6875
4538 1 1 41 23.4375 -4.6875
4539 1 2 43 23.4375 -4.6875
4540 1 2 45 23.4375 -4.6875
4541 1 1 47 23.4375 -4.6875
4542 1 1 49 23.4375 -4.6875
4543 1 2 51 23.4375 -4.6875
4544 1 2 53 23.4375 -4.6875
4545 1 1 55 23.4375 -4.6875
4546 1 1 57 23.4375 -4.6875
4547 1 2 59 23.4375 -4.6875
4548 1 2 61 23.4375 -4.6875
4549 1 1 39 32.8125 -4.6875
4550 1 1 41 32.8125 -4.6875
4551 1 2 43 32.8125 -4.6875
4552 1 2 45 32.8125 -4.6875
4553 1 1 47 32.8125 -4.6875
4554 1 1 49 32.8125 -4.6875
4555 1 2 51 32.8125 -4.6875
4556 1 2 53 32.8125 -4.6875
4557 1 1 55 32.8125 -4.6875
4558 1 1 57 32.8125 -4.6875
4559 1 2 59 32.8125 -4.6875
4560 1 2 61 32.8125 -4.6875
4561 1 1 39 42.1875 -4.6875
4562 1 1 41 42.1875 -4.6875
4563 1 2 43 42.1875 -4.6875
4564 1 2 45 42.1875 -4.6875
4565 1 1 47 42.1875 -4.6875
4566 1 1 49 42.1875 -4.6875
4567 1 2 51 42.1875 -4.6875
4568 1 2 53 42.1875 -4.6875
4569 1 1 55 42.1875 -4.6875
4570 1 1 57 42.1875 -4.6875
4571 1 2 59 42.1875 -4.6875
4572 1 2 61 42.1875 -4.6875
4573 1 1 39 51.5625 -4.6875
4574 1 1 41 51.5625 -4.6875
4575 1 2 43 51.5625 -4.6875
4576 1 2 45 51.5625 -4.6875
4577 1 1 47 51.5625 -4.6875
4578 1 1 49 51.5625 -4.6875
4579 1 2 51 51.5625 -4.6875
4580 1 2 53 51.5625 -4.6875
4581 1 1 55 51.5625 -4.6875
4582 1 1 57 51.5625 -4.6875
4583 1 2 59 51.5625 -4.6875
4584 1 2 61 51.5625 -4.6875
4585 1 1 39 60.9375 -4.6875
4586 1 1 41 60.9375 -4.6875
4587 1 2 43 60.9375 -4.6875
4588 1 2 45 60.9375 -4.6875
4589 1 1 47 60.9375 -4.6875
4590 1 1 49 60.9375 -4.6875
4591 1 2 51 60.9375 -4.6875
4592 1 2 53 60.9375 -4.6875
4593 1 1 55 60.9375 -4.6875
4594 1 1 57 60.9375 -4.6875
4595 1 2 59 60.9375 -4.6875
4596 1 2 61 60.9375 -4.6875
4597 1 1 39 70.3125 -4.6875
4598 1 1 41 70.3125 -4.6875
4599 1 2 43 70.3125 -4.6875
4600 1 2 45 70.3125 -4.6875
4601 1 1 47 70.3125 -4.6875
4602 1 1 49 70.3125 -4.6875
4603 1 2 51 70.3125 -4.6875
4604 1 2 53 70.3125 -4.6875
4605 1 1 55 70.3125 -4.6875
4606 1 1 57 70.3125 -4.6875
4607 1 2 59 70.3125 -4.6875
4608 1 2 61 70.3125 -4.6875
4609 1 1 -61 -70.3125 4.6875
4610 1 1 -59 -70.3125 4.6875
4611 1 2 -57 -70.3125 4.6875
4612 1 2 -55 -70.3125 4.6875
4613 1 1 -53 -70.3125 4.6875
4614 1 1 -51 -70.3125 4.6875
4615 1 2 -49 -70.3125 4.6875
4616 1 2 -47 -70.3125 4.6875
4617 1 1 -45 -70.3125 4.6875
4618 1 1 -43 -70.3125 4.6875
4619 1 2 -41 -70.3125 4.6875
4620 1 2 -39 -70.3125 4.6875
4621 1 1 -61 -60.9375 4.6875
4622 1 1 -59 -60.9375 4.6875
4623 1 2 -57 -60.9375 4.6875
4624 1 2 -55 -60.9375 4.6875
4625 1 1 -53 -60.9375 4.6875
4626 1 1 -51 -60.9375 4.6875
4627 1 2 -49 -60.9375 4.6875
4628 1 2 -47 -60.9375 4.6875
4629 1 1 -45 -60.9375 4.6875
4630 1 1 -43 -60.9375 4.6875
4631 1 2 -41 -60.9375 4.6875
4632 1 2 -39 -60.9375 4.6875
4633 1 1 -61 -51.5625 4.6875
4634 1 1 -59 -51.5625 4.6875
4635 1 2 -57 -51.5625 4.6875
4636 1 2 -55 -51.5625 4.6875
4637 1 1 -53 -51.5625 4.6875
4638 1 1 -51 -51.5625 4.6875
4639 1 2 -49 -51.5625 4.6875
4640 1 2 -47 -51.5625 4.6875
4641 1 1 -45 -51.5625 4.6875
4642 1 1 -43 -51.5625 4.6875
4643 1 2 -41 -51.5625 4.6875
4644 1 2 -39 -51.5625 4.6875
4645 1 1 -61 -42.1875 4.6875
4646 1 1 -59 -42.1875 4.6875
4647 1 2 -57 -42.1875 4.6875
4648 1 2 -55 -42.1875 4.6875
4649 1 1 -53 -42.1875 4.6875
4650 1 1 -51 -42.1875 4.6875
4651 1 2 -49 -42.1875 4.6875
4652 1 2 -47 -42.1875 4.6875
4653 1 1 -45 -42.1875 4.6875
4654 1 1 -43 -42.1875 4.6875
4655 1 2 -41 -42.1875 4.6875
4656 1 2 -39 -42.1875 4.6875
4657 1 1 -61 -32.8125 4.6875
4658 1 1 -59 -32.8125 4.6875
4659 1 2 -57 -32.8125 4.6875
4660 1 2 -55 -32.8125 4.6875
4661 1 1 -53 -32.8125 4.6875
4662 1 1 -51 -32.8125 4.6875
4663 1 2 -49 -32.8125 4.6875
4664 1 2 -47 -32.8125 4.6875
4665 1 1 -45 -32.8125 4.6875
4666 1 1 -43 -32.8125 4.6875
4667 1 2 -41 -32.8125 4.6875
4668 1 2 -39 -32.8125 4.6875
4669 1 1 -61 -23.4375 4.6875
4670 1 1 -59 -23.4375 4.6875
4671 1 2 -57 -23.4375 4.6875
4672 1 2 -55 -23.4375 4.6875
4673 1 1 -53 -23.4375 4.6875
4674 1 1 -51 -23.4375 4.6875
4675 1 2 -49 -23.4375 4.6875
4676 1 2 -47 -23.4375 4.6875
4677 1 1 -45 -23.4375 4.6875
4678 1 1 -43 -23.4375 4.6875
4679 1 2 -41 -23.4375 4.6875
4680 1 2 -39 -23.4375 4.6875
4681 1 1 -61 -14.0625 4.6875
4682 1 1 -59 -14.0625 4.6875
4683 1 2 -57 -14.0625 4.6875
4684 1 2 -55 -14.0625 4.6875
4685 1 1 -53 -14.0625 4.6875
4686 1 1 -51 -14.0625 4.6875
4687 1 2 -49 -14.0625 4.6875
4688 1 2 -47 -14.0625 4.6875
4689 1 1 -45 -14.0625 4.6875
4690 1 1 -43 -14.0625 4.6875
4691 1 2 -41 -14.0625 4.6875
4692 1 2 -39 -14.0625 4.6875
4693 1 1 -61 -4.6875 4.6875
4694 1 1 -59 -4.6875 4.6875
4695 1 2 -57 -4.6875 4.6875
4696 1 2 -55 -4.6875 4.6875
4697 1 1 -53 -4.6875 4.6875
4698 1 1 -51 -4.6875 4.6875
4699 1 2 -49 -4.6875 4.6875
4700 1 2 -47 -4.6875 4.6875
4701 1 1 -45 -4.6875 4.6875
4702 1 1 -43 -4.6875 4.6875
4703 1 2 -41 -4.6875 4.6875
4704 1 2 -39 -4.6875 4.6875
4705 1 1 -61 4.6875 4.6875
4706 1 1 -59 4.6875 4.6875
4707 1 2 -57 4.6875 4.6875
4708 1 2 -55 4.6875 4.6875
4709 1 1 -53 4.6875 4.6875
4710 1 1 -51 4.6875 4.6875
4711 1 2 -49 4.6875 4.6875
4712 1 2 -47 4.6875 4.6875
4713 1 1 -45 4.6875 4.6875
4714 1 1 -43 4.6875 4.6875
4715 1 2 -41 4.6875 4.6875
4716 1 2 -39 4.6875 4.6875
4717 1 1 -61 14.0625 4.6875
4718 1 1 -59 14.0625 4.6875
4719 1 2 -57 14.0625 4.6875
4720 1 2 -55 14.0625 4.6875
4721 1 1 -53 14.0625 4.6875
4722 1 1 -51 14.0625 4.6875
4723 1 2 -49 14.0625 4.6875
4724 1 2 -47 14.0625 4.6875
4725 1 1 -45 14.0625 4.6875
4726 1 1 -43 14.0625 4.6875
4727 1 2 -41 14.0625 4.6875
4728 1 2 -39 14.0625 4.6875
4729 1 1 -61 23.4375 4.6875
4730 1 1 -59 23.4375 4.6875
4731 1 2 -57 23.4375 4.6875
4732 1 2 -55 23.4375 4.6875
4733 1 1 -53 23.4375 4.6875
4734 1 1 -51 23.4375 4.6875
4735 1 2 -49 23.4375 4.6875
4736 1 2 -47 23.4375 4.6875
4737 1 1 -45 23.4375 4.6875
4738 1 1 -43 23.4375 4.6875
4739 1 2 -41 23.4375 4.6875
4740 1 2 -39 23.4375 4.6875
4741 1 1 -61 32.8125 4.6875
4742 1 1 -59 32.8125 4.6875
4743 1 2 -57 32.8125 4.6875
4744 1 2 -55 32.8125 4.6875
4745 1 1 -53 32.8125 4.6875
4746 1 1 -51 32.8125 4.6875
4747 1 2 -49 32.8125 4.6875
4748 1 2 -47 32.8125 4.6875
4749 1 1 -45 32.8125 4.6875
4750 1 1 -43 32.8125 4.6875
4751 1 2 -41 32.8125 4.6875
4752 1 2 -39 32.8125 4.6875
4753 1 1 -61 42.1875 4.6875
4754 1 1 -59 42.1875 4.6875
4755 1 2 -57 42.1875 4.6875
4756 1 2 -55 42.1875 4.6875
4757 1 1 -53 42.1875 4.6875
4758 1 1 -51 42.1875 4.6875
4759 1 2 -49 42.1875 4.6875
4760 1 2 -47 42.1875 4.6875
4761 1 1 -45 42.1875 4.6875
4762 1 1 -43 42.1875 4.6875
4763 1 2 -41 42.1875 4.6875
4764 1 2 -39 42.1875 4.6875
4765 1 1 -61 51.5625 4.6875
4766 1 1 -59 51.5625 4.6875
4767 1 2 -57 51.5625 4.6875
4768 1 2 -55 51.5625 4.6875
4769 1 1 -53 51.5625 4.6875
4770 1 1 -51 51.5625 4.6875
4771 1 2 -49 51.5625 4.6875
4772 1 2 -47 51.5625 4.6875
4773 1 1 -45 51.5625 4.6875
4774 1 1 -43 51.5625 4.6875
4775 1 2 -41 51.5625 4.6875
4776 1 2 -39 51.5625 4.6875
4777 1 1 -61 60.9375 4.6875
4778 1 1 -59 60.9375 4.6875
4779 1 2 -57 60.9375 4.6875
4780 1 2 -55 60.9375 4.6875
4781 1 1 -53 60.9375 4.6875
4782 1 1 -51 60.9375 4.6875
4783 1 2 -49 60.9375 4.6875
4784 1 2 -47 60.9375 4.6875
4785 1 1 -45 60.9375 4.6875
4786 1 1 -43 60.9375 4.6875
4787 1 2 -41 60.9375 4.6875
4788 1 2 -39 60.9375 4.6875
4789 1 1 -61 70.3125 4.6875
4790 1 1 -59 70.3125 4.6875
4791 1 2 -57 70.3125 4.6875
4792 1 2 -55 70.3125 4.6875
4793 1 1 -53 70.3125 4.6875
4794 1 1 -51 70.3125 4.6875
4795 1 2 -49 70.3125 4.6875
4796 1 2 -47 70.3125 4.6875
4797 1 1 -45 70.3125 4.6875
4798 1 1 -43 70.3125 4.6875
4799 1 2 -41 70.3125 4.6875
4800 1 2 -39 70.3125 4.6875
4801 1 1 -11 -70.3125 4.6875
4802 1 1 -9 -70.3125 4.6875
4803 1 2 -7 -70.3125 4.6875
4804 1 2 -5 -70.3125 4.6875
4805 1 1 -3 -70.3125 4.6875
4806 1 1 -1 -70.3125 4.6875
4807 1 2 1 -70.3125 4.6875
4808 1 2 3 -70.3125 4.6875
4809 1 1 5 -70.3125 4.6875
4810 1 1 7 -70.3125 4.6875
4811 1 2 9 -70.3125 4.6875
4812 1 2 11 -70.3125 4.6875
4813 1 1 -11 -60.9375 4.6875
4814 1 1 -9 -60.9375 4.6875
4815 1 2 -7 -60.9375 4.6875
4816 1 2 -5 -60.9375 4.6875
4817 1 1 -3 -60.9375 4.6875
4818 1 1 -1 -60.9375 4.6875
4819 1 2 1 -60.9375 4.6875
4820 1 2 3 -60.9375 4.6875
4821 1 1 5 -60.9375 4.6875
4822 1 1 7 -60.9375 4.6875
4823 1 2 9 -60.9375 4.6875
4824 1 2 11 -60.9375 4.6875
4825 1 1 -11 -51.5625 4.6875
4826 1 1 -9 -51.5625 4.6875
4827 1 2 -7 -51.5625 4.6875
4828 1 2 -5 -51.5625 4.6875
4829 1 1 -3 -51.5625 4.6875
4830 1 1 -1 -51.5625 4.6875
4831 1 2 1 -51.5625 4.6875
4832 1 2 3 -51.5625 4.6875
4833 1 1 5 -51.5625 4.6875
4834 1 1 7 -51.5625 4.6875
4835 1 2 9 -51.5625 4.6875
4836 1 2 11 -51.5625 4.6875
4837 1 1 -11 -42.1875 4.6875
4838 1 1 -9 -42.1875 4.6875
4839 1 2 -7 -42.1875 4.6875
4840 1 2 -5 -42.1875 4.6875
4841 1 1 -3 -42.1875 4.6875
4842 1 1 -1 -42.1875 4.6875
4843 1 2 1 -42.1875 4.6875
4844 1 2 3 -42.1875 4.6875
4845 1 1 5 -42.1875 4.6875
4846 1 1 7 -42.1875 4.6875
4847 1 2 9 -42.1875 4.6875
4848 1 2 11 -42.1875 4.6875
4849 1 1 -11 -32.8125 4.6875
4850 1 1 -9 -32.8125 4.6875
4851 1 2 -7 -32.8125 4.6875
4852 1 2 -5 -32.8125 4.6875
4853 1 1 -3 -32.8125 4.6875
4854 1 1 -1 -32.8125 4.6875
4855 1 2 1 -32.8125 4.6875
4856 1 2 3 -32.8125 4.6875
4857 1 1 5 -32.8125 4.6875
4858 1 1 7 -32.8125 4.6875
4859 1 2 9 -32.8125 4.6875
4860 1 2 11 -32.8125 4.6875
4861 1 1 -11 -23.4375 4.6875
4862 1 1 -9 -23.4375 4.6875
4863 1 2 -7 -23.4375 4.6875
4864 1 2 -5 -23.4375 4.6875
4865 1 1 -3 -23.4375 4.6875
4866 1 1 -1 -23.4375 4.6875
4867 1 2 1 -23.4375 4.6875
4868 1 2 3 -23.4375 4.6875
4869 1 1 5 -23.4375 4.6875
4870 1 1 7 -23.4375 4.6875
4871 1 2 9 -23.4375 4.6875
4872 1 2 11 -23.4375 4.6875
4873 1 1 -11 -14.0625 4.6875
4874 1 1 -9 -14.0625 4.6875
4875 1 2 -7 -14.0625 4.6875
4876 1 2 -5 -14.0625 4.6875
4877 1 1 -3 -14.0625 4.6875
4878 1 1 -1 -14.0625 4.6875
4879 1 2 1 -14.0625 4.6875
4880 1 2 3 -14.0625 4.6875
4881 1 1 5 -14.0625 4.6875
4882 1 1 7 -14.0625 4.6875
4883 1 2 9 -14.0625 4.6875
4884 1 2 11 -14.0625 4.6875
4885 1 1 -11 -4.6875 4.6875
4886 1 1 -9 -4.6875 4.6875
4887 1 2 -7 -4.6875 4.6875
4888 1 2 -5 -4.6875 4.6875
4889 1 1 -3 -4.6875 4.6875
4890 1 1 -1 -4.6875 4.6875
4891 1 2 1 -4.6875 4.6875
4892 1 2 3 -4.6875 4.6875
4893 1 1 5 -4.6875 4.6875
4894 1 1 7 -4.6875 4.6875
4895 1 2 9 -4.6875 4.6875
4896 1 2 11 -4.6875 4.6875
4897 1 1 -11 4.6875 4.6875
4898 1 1 -9 4.6875 4.6875
4899 1 2 -7 4.6875 4.6875
4900 1 2 -5 4.6875 4.6875
4901 1 1 -3 4.6875 4.6875
4902 1 1 -1 4.6875 4.6875
4903 1 2 1 4.6875 4.6875
4904 1 2 3 4.6875 4.6875
4905 1 1 5 4.6875 4.6875
4906 1 1 7 4.6875 4.6875
4907 1 2 9 4.6875 4.6875
4908 1 2 11 4.6875 4.6875
4909 1 1 -11 14.0625 4.6875
4910 1 1 -9 14.0625 4.6875
4911 1 2 -7 14.0625 4.6875
4912 1 2 -5 14.0625 4.6875
4913 1 1 -3 14.0625 4.6875
4914 1 1 -1 14.0625 4.6875
4915 1 2 1 14.0625 4.6875
4916 1 2 3 14.0625 4.6875
4917 1 1 5 14.0625 4.6875
4918 1 1 7 14.0625 4.6875
4919 1 2 9 14.0625 4.6875
4920 1 2 11 14.0625 4.6875
4921 1 1 -11 23.4375 4.6875
4922 1 1 -9 23.4375 4.6875
4923 1 2 -7 23.4375 4.6875
4924 1 2 -5 23.4375 4.6875
4925 1 1 -3 23.4375 4.6875
4926 1 1 -1 23.4375 4.6875
4927 1 2 1 23.4375 4.6875
4928 1 2 3 23.4375 4.6875
4929 1 1 5 23.4375 4.6875
4930 1 1 7 23.4375 4.6875
4931 1 2 9 23.4375 4.6875
4932 1 2 11 23.4375 4.6875
4933 1 1 -11 32.8125 4.6875
4934 1 1 -9 32.8125 4.6875
4935 1 2 -7 32.8125 4.6875
4936 1 2 -5 32.8125 4.6875
4937 1 1 -3 32.8125 4.6875
4938 1 1 -1 32.8125 4.6875
4939 1 2 1 32.8125 4.6875
4940 1 2 3 32.8125 4.6875
4941 1 1 5 32.8125 4.6875
4942 1 1 7 32.8125 4.6875
4943 1 2 9 32.8125 4.6875
4944 1 2 11 32.8125 4.6875
4945 1 1 -11 42.1875 4.6875
4946 1 1 -9 42.1875 4.6875
4947 1 2 -7 42.1875 4.6875
4948 1 2 -5 42.1875 4.6875
4949 1 1 -3 42.1875 4.6875
4950 1 1 -1 42.1875 4.6875
4951 1 2 1 42.1875 4.6875
4952 1 2 3 42.1875 4.6875
4953 1 1 5 42.1875 4.6875
4954 1 1 7 42.1875 4.6875
4955 1 2 9 42.1875 4.6875
4956 1 2 11 42.1875 4.6875
4957 1 1 -11 51.5625 4.6875
4958 1 1 -9 51.5625 4.6875
4959 1 2 -7 51.5625 4.6875
4960 1 2 -5 51.5625 4.6875
4961 1 1 -3 51.5625 4.6875
4962 1 1 -1 51.5625 4.6875
4963 1 2 1 51.5625 4.6875
4964 1 2 3 51.5625 4.6875
4965 1 1 5 51.5625 4.6875
4966 1 1 7 51.5625 4.6875
4967 1 2 9 51.5625 4.6875
4968 1 2 11 51.5625 4.6875
4969 1 1 -11 60.9375 4.6875
4970 1 1 -9 60.9375 4.6875
4971 1 2 -7 60.9375 4.6875
4972 1 2 -5 60.9375 4.6875
4973 1 1 -3 60.9375 4.6875
4974 1 1 -1 60.9375 4.6875
4975 1 2 1 60.9375 4.6875
4976 1 2 3 60.9375 4.6875
4977 1 1 5 60.9375 4.6875
4978 1 1 7 60.9375 4.6875
4979 1 2 9 60.9375 4.6875
4980 1 2 11 60.9375 4.6875
4981 1 1 -11 70.3125 4.6875
4982 1 1 -9 70.3125 4.6875
4983 1 2 -7 70.3125 4.6875
4984 1 2 -5 70.3125 4.6875
4985 1 1 -3 70.3125 4.6875
4986 1 1 -1 70.3125 4.6875
4987 1 2 1 70.3125 4.6875
4988 1 2 3 70.3125 4.6875
4989 1 1 5 70.3125 4.6875
4990 1 1 7 70.3125 4.6875
4991 1 2 9 70.3125 4.6875
4992 1 2 11 70.3125 4.6875
4993 1 1 39 -70.3125 4.6875
4994 1 1 41 -70.3125 4.6875
4995 1 2 43 -70.3125 4.6875
4996 1 2 45 -70.3125 4.6875
4997 1 1 47 -70.3125 4.6875
4998 1 1 49 -70.3125 4.6875
4999 1 2 51 -70.3125 4.6875
5000 1 2 53 -70.3125 4.6875
5001 1 1 55 -70.3125 4.6875
5002 1 1 57 -70.3125 4.6875
5003 1 2 59 -70.3125 4.6875
5004 1 2 61 -70.3125 4.6875
5005 1 1 39 -60.9375 4.6875
5006 1 1 41 -60.9375 4.6875
5007 1 2 43 -60.9375 4.6875
5008 1 2 45 -60.9375 4.6875
5009 1 1 47 -60.9375 4.6875
5010 1 1 49 -60.9375 4.6875
5011 1 2 51 -60.9375 4.6875
5012 1 2 53 -60.9375 4.6875
5013 1 1 55 -60.9375 4.6875
5014 1 1 57 -60.9375 4.6875
5015 1 2 59 -60.9375 4.6875
5016 1 2 61 -60.9375 4.6875
5017 1 1 39 -51.5625 4.6875
5018 1 1 41 -51.5625 4.6875
5019 1 2 43 -51.5625 4.6875
5020 1 2 45 -51.5625 4.6875
5021 1 1 47 -51.5625 4.6875
5022 1 1 49 -51.5625 4.6875
5023 1 2 51 -51.5625 4.6875
5024 1 2 53 -51.5625 4.6875
5025 1 1 55 -51.5625 4.6875
5026 1 1 57 -51.5625 4.6875
5027 1 2 59 -51.5625 4.6875
5028 1 2 61 -51.5625 4.6875
5029 1 1 39 -42.1875 4.6875
5030 1 1 41 -42.1875 4.6875
5031 1 2 43 -42.1875 4.6875
5032 1 2 45 -42.1875 4.6875
5033 1 1 47 -42.1875 4.6875
5034 1 1 49 -42.1875 4.6875
5035 1 2 51 -42.1875 4.6875
5036 1 2 53 -42.1875 4.6875
5037 1 1 55 -42.1875 4.6875
5038 1 1 57 -42.1875 4.6875
5039 1 2 59 -42.1875 4.6875
5040 1 2 61 -42.1875 4.6875
5041 1 1 39 -32.8125 4.6875
5042 1 1 41 -32.8125 4.6875
5043 1 2 43 -32.8125 4.6875
5044 1 2 45 -32.8125 4.6875
5045 1 1 47 -32.8125 4.6875
5046 1 1 49 -32.8125 4.6875
5047 1 2 51 -32.8125 4.6875
5048 1 2 53 -32.8125 4.6875
5049 1 1 55 -32.8125 4.6875
5050 1 1 57 -32.8125 4.6875
5051 1 2 59 -32.8125 4.6875
5052 1 2 61 -32.8125 4.6875
5053 1 1 39 -23.4375 4.6875
5054 1 1 41 -23.4375 4.6875
5055 1 2 43 -23.4375 4.6875
5056 1 2 45 -23.4375 4.6875
5057 1 1 47 -23.4375 4.6875
5058 1 1 49 -23.4375 4.6875
5059 1 2 51 -23.4375 4.6875
5060 1 2 53 -23.4375 4.6875
5061 1 1 55 -23.4375 4.6875
5062 1 1 57 -23.4375 4.6875
5063 1 2 59 -23.4375 4.6875
5064 1 2 61 -23.4375 4.6875
5065 1 1 39 -14.0625 4.6875
5066 1 1 41 -14.0625 4.6875
5067 1 2 43 -14.0625 4.6875
5068 1 2 45 -14.0625 4.6875
5069 1 1 47 -14.0625 4.6875
5070 1 1 49 -14.0625 4.6875
5071 1 2 51 -14.0625 4.6875
5072 1 2 53 -14.0625 4.6875
5073 1 1 55 -14.0625 4.6875
5074 1 1 57 -14.0625 4.6875
5075 1 2 59 -14.0625 4.6875
5076 1 2 61 -14.0625 4.6875
5077 1 1 39 -4.6875 4.6875
5078 1 1 41 -4.6875 4.6875
5079 1 2 43 -4.6875 4.6875
5080 1 2 45 -4.6875 4.6875
5081 1 1 47 -4.6875 4.6875
5082 1 1 49 -4.6875 4.6875
5083 1 2 51 -4.6875 4.6875
5084 1 2 53 -4.6875 4.6875
5085 1 1 55 -4.6875 4.6875
5086 1 1 57 -4.6875 4.6875
5087 1 2 59 -4.6875 4.6875
5088 1 2 61 -4.6875 4.6875
5089 1 1 39 4.6875 4.6875
5090 1 1 41 4.6875 4.6875
5091 1 2 43 4.6875 4.6875
5092 1 2 45 4.6875 4.6875
5093 1 1 47 4.6875 4.6875
5094 1 1 49 4.6875 4.6875
5095 1 2 51 4.6875 4.6875
5096 1 2 53 4.6875 4.6875
5097 1 1 55 4.6875 4.6875
5098 1 1 57 4.6875 4.6875
5099 1 2 59 4.6875 4.6875
5100 1 2 61 4.6875 4.6875
5101 1 1 39 14.0625 4.6875
5102 1 1 41 14.0625 4.6875
5103 1 2 43 14.0625 4.6875
5104 1 2 45 14.0625 4.6875
5105 1 1 47 14.0625 4.6875
5106 1 1 49 14.0625 4.6875
5107 1 2 51 14.0625 4.6875
5108 1 2 53 14.0625 4.6875
5109 1 1 55 14.0625 4.6875
5110 1 1 57 14.0625 4.6875
5111 1 2 59 14.0625 4.6875
5112 1 2 61 14.0625 4.6875
5113 1 1 39 23.4375 4.6875
5114 1 1 41 23.4375 4.6875
5115 1 2 43 23.4375 4.6875
5116 1 2 45 23.4375 4.6875
5117 1 1 47 23.4375 4.6875
5118 1 1 49 23.4375 4.6875
5119 1 2 51 23.4375 4.6875
5120 1 2 53 23.4375 4.6875
5121 1 1 55 23.4375 4.6875
5122 1 1 57 23.4375 4.6875
5123 1 2 59 23.4375 4.6875
5124 1 2 61 23.4375 4.6875
5125 1 1 39 32.8125 4.6875
5126 1 1 41 32.8125 4.6875
5127 1 2 43 32.8125 4.6875
5128 1 2 45 32.8125 4.6875
5129 1 1 47 32.8125 4.6875
5130 1 1 49 32.8125 4.6875
5131 1 2 51 32.8125 4.6875
5132 1 2 53 32.8125 4.6875
5133 1 1 55 32.8125 4.6875
5134 1 1 57 32.8125 4.6875
5135 1 2 59 32.8125 4.6875
5136 1 2 61 32.8125 4.6875
5137 1 1 39 42.1875 4.6875
5138 1 1 41 42.1875 4.6875
5139 1 2 43 42.1875 4.6875
5140 1 2 45 42.1875 4.6875
5141 1 1 47 42.1875 4.6875
5142 1 1 49 42.1875 4.6875
5143 1 2 51 42.1875 4.6875
5144 1 2 53 42.1875 4.6875
5145 1 1 55 42.1875 4.6875
5146 1 1 57 42.1875 4.6875
5147 1 2 59 42.1875 4.6875
5148 1 2 61 42.1875 4.6875
5149 1 1 39 51.5625 4.6875
5150 1 1 41 51.5625 4.6875
5151 1 2 43 51.5625 4.6875
5152 1 2 45 51.5625 4.6875
5153 1 1 47 51.5625 4.6875
5154 1 1 49 51.5625 4.6875
5155 1 2 51 51.5625 4.6875
5156 1 2 53 51.5625 4.6875
5157 1 1 55 51.5625 4.6875
5158 1 1 57 51.5625 4.6875
5159 1 2 59 51.5625 4.6875
5160 1 2 61 51.5625 4.6875
5161 1 1 39 60.9375 4.6875
5162 1 1 41 60.9375 4.6875
5163 1 2 43 60.9375 4.6875
5164 1 2 45 60.9375 4.6875
5165 1 1 47 60.9375 4.6875
5166 1 1 49 60.9375 4.6875
5167 1 2 51 60.9375 4.6875
5168 1 2 53 60.9375 4.6875
5169 1 1 55 60.9375 4.6875
5170 1 1 57 60.9375 4.6875
5171 1 2 59 60.9375 4.6875
5172 1 2 61 60.9375 4.6875
5173 1 1 39 70.3125 4.6875
5174 1 1 41 70.3125 4.6875
5175 1 2 43 70.3125 4.6875
5176 1 2 45 70.3125 4.6875
5177 1 1 47 70.3125 4.6875
5178 1 1 49 70.3125 4.6875
5179 1 2 51 70.3125 4.6875
5180 1 2 53 70.3125 4.6875
5181 1 1 55 70.3125 4.6875
5182 1 1 57 70.3125 4.6875
5183 1 2 59 70.3125 4.6875
5184 1 2 61 70.3125 4.6875
5185 1 1 -61 -70.3125 14.0625
5186 1 1 -59 -70.3125 14.0625
5187 1 2 -57 -70.3125 14.0625
5188 1 2 -55 -70.3125 14.0625
5189 1 1 -53 -70.3125 14.0625
5190 1 1 -51 -70.3125 14.0625
5191 1 2 -49 -70.3125 14.0625
5192 1 2 -47 -70.3125 14.0625
5193 1 1 -45 -70.3125 14.0625
5194 1 1 -43 -70.3125 14.0625
5195 1 2 -41 -70.3125 14.0625
5196 1 2 -39 -70.3125 14.0625
5197 1 1 -61 -60.9375 14.0625
5198 1 1 -59 -60.9375 14.0625
5199 1 2 -57 -60.9375 14.0625
5200 1 2 -55 -60.9375 14.0625
5201 1 1 -53 -60.9375 14.0625
5202 1 1 -51 -60.9375 14.0625
5203 1 2 -49 -60.9375 14.0625
5204 1 2 -47 -60.9375 14.0625
5205 1 1 -45 -60.9375 14.0625
5206 1 1 -43 -60.9375 14.0625
5207 1 2 -41 -60.9375 14.0625
5208 1 2 -39 -60.9375 14.0625
5209 1 1 -61 -51.5625 14.0625
5210 1 1 -59 -51.5625 14.0625
5211 1 2 -57 -51.5625 14.0625
5212 1 2 -55 -51.5625 14.0625
5213 1 1 -53 -51.5625 14.0625
5214 1 1 -51 -51.5625 14.0625
5215 1 2 -49 -51.5625 14.0625
5216 1 2 -47 -51.5625 14.0625
5217 1 1 -45 -51.5625 14.0625
5218 1 1 -43 -51.5625 14.0625
5219 1 2 -41 -51.5625 14.0625
5220 1 2 -39 -51.5625 14.0625
5221 1 1 -61 -42.1875 14.0625
5222 1 1 -59 -42.1875 14.0625
5223 1 2 -57 -42.1875 14.0625
5224 1 2 -55 -42.1875 14.0625
5225 1 1 -53 -42.1875 14.0625
5226 1 1 -51 -42.1875 14.0625
5227 1 2 -49 -42.1875 14.0625
5228 1 2 -47 -42.1875 14.0625
5229 1 1 -45 -42.1875 14.0625
5230 1 1 -43 -42.1875 14.0625
5231 1 2 -41 -42.1875 14.0625
5232 1 2 -39 -42.1875 14.0625
5233 1 1 -61 -32.8125 14.0625
5234 1 1 -59 -32.8125 14.0625
5235 1 2 -57 -32.8125 14.0625
5236 1 2 -55 -32.8125 14.0625
5237 1 1 -53 -32.8125 14.0625
5238 1 1 -51 -32.8125 14.0625
5239 1 2 -49 -32.8125 14.0625
5240 1 2 -47 -32.8125 14.0625
5241 1 1 -45 -32.8125 14.0625
5242 1 1 -43 -32.8125 14.0625
5243 1 2 -41 -32.8125 14.0625
5244 1 2 -39 -32.8125 14.0625
5245 1 1 -61 -23.4375 14.0625
5246 1 1 -59 -23.4375 14.0625
5247 1 2 -57 -23.4375 14.0625
5248 1 2 -55 -23.4375 14.0625
5249 1 1 -53 -23.4375 14.0625
5250 1 1 -51 -23.4375 14.0625
5251 1 2 -49 -23.4375 14.0625
5252 1 2 -47 -23.4375 14.0625
5253 1 1 -45 -23.4375 14.0625
5254 1 1 -43 -23.4375 14.0625
5255 1 2 -41 -23.4375 14.0625
5256 1 2 -39 -23.4375 14.0625
5257 1 1 -61 -14.0625 14.0625
5258 1 1 -59 -14.0625 14.0625
5259 1 2 -57 -14.0625 14.0625
5260 1 2 -55 -14.0625 14.0625
5261 1 1 -53 -14.0625 14.0625
5262 1 1 -51 -14.0625 14.0625
5263 1 2 -49 -14.0625 14.0625
5264 1 2 -47 -14.0625 14.0625
5265 1 1 -45 -14.0625 14.0625
5266 1 1 -43 -14.0625 14.0625
5267 1 2 -41 -14.0625 14.0625
5268 1 2 -39 -14.0625 14.0625
5269 1 1 -61 -4.6875 14.0625
5270 1 1 -59 -4.6875 14.0625
5271 1 2 -57 -4.6875 14.0625
5272 1 2 -55 -4.6875 14.0625
5273 1 1 -53 -4.6875 14.0625
5274 1 1 -51 -4.6875 14.0625
5275 1 2 -49 -4.6875 14.0625
5276 1 2 -47 -4.6875 14.0625
5277 1 1 -45 -4.6875 14.0625
5278 1 1 -43 -4.6875 14.0625
5279 1 2 -41 -4.6875 14.0625
5280 1 2 -39 -4.6875 14.0625
5281 1 1 -61 4.6875 14.0625
5282 1 1 -59 4.6875 14.0625
5283 1 2 -57 4.6875 14.0625
5284 1 2 -55 4.6875 14.0625
5285 1 1 -53 4.6875 14.0625
5286 1 1 -51 4.6875 14.0625
5287 1 2 -49 4.6875 14.0625
5288 1 2 -47 4.6875 14.0625
5289 1 1 -45 4.6875 14.0625
5290 1 1 -43 4.6875 14.0625
5291 1 2 -41 4.6875 14.0625
5292 1 2 -39 4.6875 14.0625
5293 1 1 -61 14.0625 14.0625
5294 1 1 -59 14.0625 14.0625
5295 1 2 -57 14.0625 14.0625
5296 1 2 -55 14.0625 14.0625
5297 1 1 -53 14.0625 14.0625
5298 1 1 -51 14.0625 14.0625
5299 1 2 -49 14.0625 14.0625
5300 1 2 -47 14.0625 14.0625
5301 1 1 -45 14.0625 14.0625
5302 1 1 -43 14.0625 14.0625
5303 1 2 -41 14.0625 14.0625
5304 1 2 -39 14.0625 14.0625
5305 1 1 -61 23.4375 14.0625
5306 1 1 -59 23.4375 14.0625
5307 1 2 -57 23.4375 14.0625
5308 1 2 -55 23.4375 14.0625
5309 1 1 -53 23.4375 14.0625
5310 1 1 -51 23.4375 14.0625
5311 1 2 -49 23.4375 14.0625
5312 1 2 -47 23.4375 14.0625
5313 1 1 -45 23.4375 14.0625
5314 1 1 -43 23.4375 14.0625
5315 1 2 -41 23.4375 14.0625
5316 1 2 -39 23.4375 14.0625
5317 1 1 -61 32.8125 14.0625
5318 1 1 -59 32.8125 14.0625
5319 1 2 -57 32.8125 14.0625
5320 1 2 -55 32.8125 14.0625
5321 1 1 -53 32.8125 14.0625
5322 1 1 -51 32.8125 14.0625
5323 1 2 -49 32.8125 14.0625
5324 1 2 -47 32.8125 14.0625
5325 1 1 -45 32.8125 14.0625
5326 1 1 -43 32.8125 14.0625
5327 1 2 -41 32.8125 14.0625
5328 1 2 -39 32.8125 14.0625
5329 1 1 -61 42.1875 14.0625
5330 1 1 -59 42.1875 14.0625
5331 1 2 -57 42.1875 14.0625
5332 1 2 -55 42.1875 14.0625
5333 1 1 -53 42.1875 14.0625
5334 1 1 -51 42.1875 14.0625
5335 1 2 -49 42.1875 14.0625
5336 1 2 -47 42.1875 14.0625
5337 1 1 -45 42.1875 14.0625
5338 1 1 -43 42.1875 14.0625
5339 1 2 -41 42.1875 14.0625
5340 1 2 -39 42.1875 14.0625
5341 1 1 -61 51.5625 14.0625
5342 1 1 -59 51.5625 14.0625
5343 1 2 -57 51.5625 14.0625
5344 1 2 -55 51.5625 14.0625
5345 1 1 -53 51.5625 14.0625
5346 1 1 -51 51.5625 14.0625
5347 1 2 -49 51.5625 14.0625
5348 1 2 -47 51.5625 14.0625
5349 1 1 -45 51.5625 14.0625
5350 1 1 -43 51.5625 14.0625
5351 1 2 -41 51.5625 14.0625
5352 1 2 -39 51.5625 14.0625
5353 1 1 -61 60.9375 14.0625
5354 1 1 -59 60.9375 14.0625
5355 1 2 -57 60.9375 14.0625
5356 1 2 -55 60.9375 14.0625
5357 1 1 -53 60.9375 14.0625
5358 1 1 -51 60.9375 14.0625
5359 1 2 -49 60.9375 14.0625
5360 1 2 -47 60.9375 14.0625
5361 1 1 -45 60.9375 14.0625
5362 1 1 -43 60.9375 14.0625
5363 1 2 -41 60.9375 14.0625
5364 1 2 -39 60.9375 14.0625
5365 1 1 -61 70.3125 14.0625
5366 1 1 -59 70.3125 14.0625
5367 1 2 -57 70.3125 14.0625
5368 1 2 -55 70.3125 14.0625
5369 1 1 -53 70.3125 14.0625
5370 1 1 -51 70.3125 14.0625
5371 1 2 -49 70.3125 14.0625
5372 1 2 -47 70.3125 14.0625
5373 1 1 -45 70.3125 14.0625
5374 1 1 -43 70.3125 14.0625
5375 1 2 -41 70.3125 14.0625
5376 1 2 -39 70.3125 14.0625
5377 1 1 -11 -70.3125 14.0625
5378 1 1 -9 -70.3125 14.0625
5379 1 2 -7 -70.3125 14.0625
5380 1 2 -5 -70.3125 14.0625
5381 1 1 -3 -70.3125 14.0625
5382 1 1 -1 -70.3125 14.0625
5383 1 2 1 -70.3125 14.0625
5384 1 2 3 -70.3125 14.0625
5385 1 1 5 -70.3125 14.0625
5386 1 1 7 -70.3125 14.0625
5387 1 2 9 -70.3125 14.0625
5388 1 2 11 -70.3125 14.0625
5389 1 1 -11 -60.9375 14.0625
5390 1 1 -9 -60.9375 14.0625
5391 1 2 -7 -60.9375 14.0625
5392 1 2 -5 -60.9375 14.0625
5393 1 1 -3 -60.9375 14.0625
5394 1 1 -1 -60.9375 14.0625
5395 1 2 1 -60.9375 14.0625
5396 1 2 3 -60.9375 14.0625
5397 1 1 5 -60.9375 14.0625
5398 1 1 7 -60.9375 14.0625
5399 1 2 9 -60.9375 14.0625
5400 1 2 11 -60.9375 14.0625
5401 1 1 -11 -51.5625 14.0625
5402 1 1 -9 -51.5625 14.0625
5403 1 2 -7 -51.5625 14.0625
5404 1 2 -5 -51.5625 14.0625
5405 1 1 -3 -51.5625 14.0625
5406 1 1 -1 -51.5625 14.0625
5407 1 2 1 -51.5625 14.0625
5408 1 2 3 -51.5625 14.0625
5409 1 1 5 -51.5625 14.0625
5410 1 1 7 -51.5625 14.0625
5411 1 2 9 -51.5625 14.0625
5412 1 2 11 -51.5625 14.0625
5413 1 1 -11 -42.1875 14.0625
5414 1 1 -9 -42.1875 14.0625
5415 1 2 -7 -42.1875 14.0625
5416 1 2 -5 -42.1875 14.0625
5417 1 1 -3 -42.1875 14.0625
5418 1 1 -1 -42.1875 14.0625
5419 1 2 1 -42.1875 14.0625
5420 1 2 3 -42.1875 14.0625
5421 1 1 5 -42.1875 14.0625
5422 1 1 7 -42.1875 14.0625
5423 1 2 9 -42.1875 14.0625
5424 1 2 11 -42.1875 14.0625
5425 1 1 -11 -32.8125 14.0625
5426 1 1 -9 -32.8125 14.0625
5427 1 2 -7 -32.8125 14.0625
5428 1 2 -5 -32.8125 14.0625
5429 1 1 -3 -32.8125 14.0625
5430 1 1 -1 -32.8125 14.0625
5431 1 2 1 -32.8125 14.0625
5432 1 2 3 -32.8125 14.0625
5433 1 1 5 -32.8125 14.0625
5434 1 1 7 -32.8125 14.0625
5435 1 2 9 -32.8125 14.0625
5436 1 2 11 -32.8125 14.0625
5437 1 1 -11 -23.4375 14.0625
5438 1 1 -9 -23.4375 14.0625
5439 1 2 -7 -23.4375 14.0625
5440 1 2 -5 -23.4375 14.0625
5441 1 1 -3 -23.4375 14.0625
5442 1 1 -1 -23.4375 14.0625
5443 1 2 1 -23.4375 14.0625
5444 1 2 3 -23.4375 14.0625
5445 1 1 5 -23.4375 14.0625
5446 1 1 7 -23.4375 14.0625
5447 1 2 9 -23.4375 14.0625
5448 1 2 11 -23.4375 14.0625
5449 1 1 -11 -14.0625 14.0625
5450 1 1 -9 -14.0625 14.0625
5451 1 2 -7 -14.0625 14.0625
5452 1 2 -5 -14.0625 14.0625
5453 1 1 -3 -14.0625 14.0625
5454 1 1 -1 -14.0625 14.0625
5455 1 2 1 -14.0625 14.0625
5456 1 2 3 -14.0625 14.0625
5457 1 1 5 -14.0625 14.0625
5458 1 1 7 -14.0625 14.0625
5459 1 2 9 -14.0625 14.0625
5460 1 2 11 -14.0625 14.0625
5461 1 1 -11 -4.6875 14.0625
5462 1 1 -9 -4.6875 14.0625
5463 1 2 -7 -4.6875 14.0625
5464 1 2 -5 -4.6875 14.0625
5465 1 1 -3 -4.6875 14.0625
5466 1 1 -1 -4.6875 14.0625
5467 1 2 1 -4.6875 14.0625
5468 1 2 3 -4.6875 14.0625
5469 1 1 5 -4.6875 14.0625
5470 1 1 7 -4.6875 14.0625
5471 1 2 9 -4.6875 14.0625
5472 1 2 11 -4.6875 14.0625
5473 1 1 -11 4.6875 14.0625
5474 1 1 -9 4.6875 14.0625
5475 1 2 -7 4.6875 14.0625
5476 1 2 -5 4.6875 14.0625
5477 1 1 -3 4.6875 14.0625
5478 1 1 -1 4.6875 14.0625
5479 1 2 1 4.6875 14.0625
5480 1 2 3 4.6875 14.0625
5481 1 1 5 4.6875 14.0625
5482 1 1 7 4.6875 14.0625
5483 1 2 9 4.6875 14.0625
5484 1 2 11 4.6875 14.0625
5485 1 1 -11 14.0625 14.0625
5486 1 1 -9 14.0625 14.0625
5487 1 2 -7 14.0625 14.0625
5488 1 2 -5 14.0625 14.0625
5489 1 1 -3 14.0625 14.0625
5490 1 1 -1 14.0625 14.0625
5491 1 2 1 14.0625 14.0625
5492 1 2 3 14.0625 14.0625
5493 1 1 5 14.0625 14.0625
5494 1 1 7 14.0625 14.0625
5495 1 2 9 14.0625 14.0625
5496 1 2 11 14.0625 14.0625
5497 1 1 -11 23.4375 14.0625
5498 1 1 -9 23.4375 14.0625
5499 1 2 -7 23.4375 14.0625
5500 1 2 -5 23.4375 14.0625
5501 1 1 -3 23.4375 14.0625
5502 1 1 -1 23.4375 14.0625
5503 1 2 1 23.4375 14.0625
5504 1 2 3 23.4375 14.0625
5505 1 1 5 23.4375 14.0625
5506 1 1 7 23.4375 14.0625
5507 1 2 9 23.4375 14.0625
5508 1 2 11 23.4375 14.0625
5509 1 1 -11 32.8125 14.0625
5510 1 1 -9 32.8125 14.0625
5511 1 2 -7 32.8125 14.0625
5512 1 2 -5 32.8125 14.0625
5513 1 1 -3 32.8125 14.0625
5514 1 1 -1 32.8125 14.0625
5515 1 2 1 32.8125 14.0625
5516 1 2 3 32.8125 14.0625
5517 1 1 5 32.8125 14.0625
5518 1 1 7 32.8125 14.0625
5519 1 2 9 32.8125 14.0625
5520 1 2 11 32.8125 14.0625
5521 1 1 -11 42.1875 14.0625
5522 1 1 -9 42.1875 14.0625
5523 1 2 -7 42.1875 14.0625
5524 1 2 -5 42.1875 14.0625
5525 1 1 -3 42.1875 14.0625
5526 1 1 -1 42.1875 14.0625
5527 1 2 1 42.1875 14.0625
5528 1 2 3 42.1875 14.0625
5529 1 1 5 42.1875 14.0625
5530 1 1 7 42.1875 14.0625
5531 1 2 9 42.1875 14.0625
5532 1 2 11 42.1875 14.0625
5533 1 1 -11 51.5625 14.0625
5534 1 1 -9 51.5625 14.0625
5535 1 2 -7 51.5625 14.0625
5536 1 2 -5 51.5625 14.0625
5537 1 1 -3 51.5625 14.0625
5538 1 1 -1 51.5625 14.0625
5539 1 2 1 51.5625 14.0625
5540 1 2 3 51.5625 14.0625
5541 1 1 5 51.5625 14.0625
5542 1 1 7 51.5625 14.0625
5543 1 2 9 51.5625 14.0625
5544 1 2 11 51.5625 14.0625
5545 1 1 -11 60.9375 14.0625
5546 1 1 -9 60.9375 14.0625
5547 1 2 -7 60.9375 14.0625
5548 1 2 -5 60.9375 14.0625
5549 1 1 -3 60.9375 14.0625
5550 1 1 -1 60.9375 14.0625
5551 1 2 1 60.9375 14.0625
5552 1 2 3 60.9375 14.0625
5553 1 1 5 60.9375 14.0625
5554 1 1 7 60.9375 14.0625
5555 1 2 9 60.9375 14.0625
5556 1 2 11 60.9375 14.0625
5557 1 1 -11 70.3125 14.0625
5558 1 1 -9 70.3125 14.0625
5559 1 2 -7 70.3125 14.0625
5560 1 2 -5 70.3125 14.0625
5561 1 1 -3 70.3125 14.0625
5562 1 1 -1 70.3125 14.0625
5563 1 2 1 70.3125 14.0625
5564 1 2 3 70.3125 14.0625
5565 1 1 5 70.3125 14.0625
5566 1 1 7 70.3125 14.0625
5567 1 2 9 70.3125 14.0625
5568 1 2 11 70.3125 14.0625
5569 1 1 39 -70.3125 14.0625
5570 1 1 41 -70.3125 14.0625
5571 1 2 43 -70.3125 14.0625
5572 1 2 45 -70.3125 14.0625
5573 1 1 47 -70.3125 14.0625
5574 1 1 49 -70.3125 14.0625
5575 1 2 51 -70.3125 14.0625
5576 1 2 53 -70.3125 14.0625
5577 1 1 55 -70.3125 14.0625
5578 1 1 57 -70.3125 14.0625
5579 1 2 59 -70.3125 14.0625
5580 1 2 61 -70.3125 14.0625
5581 1 1 39 -60.9375 14.0625
5582 1 1 41 -60.9375 14.0625
5583 1 2 43 -60.9375 14.0625
5584 1 2 45 -60.9375 14.0625
5585 1 1 47 -60.9375 14.0625
5586 1 1 49 -60.9375 14.0625
5587 1 2 51 -60.9375 14.0625
5588 1 2 53 -60.9375 14.0625
5589 1 1 55 -60.9375 14.0625
5590 1 1 57 -60.9375 14.0625
5591 1 2 59 -60.9375 14.0625
5592 1 2 61 -60.9375 14.0625
5593 1 1 39 -51.5625 14.0625
5594 1 1 41 -51.5625 14.0625
5595 1 2 43 -51.5625 14.0625
5596 1 2 45 -51.5625 14.0625
5597 1 1 47 -51.5625 14.0625
5598 1 1 49 -51.5625 14.0625
5599 1 2 51 -51.5625 14.0625
5600 1 2 53 -51.5625 14.0625
5601 1 1 55 -51.5625 14.0625
5602 1 1 57 -51.5625 14.0625
5603 1 2 59 -51.5625 14.0625
5604 1 2 61 -51.5625 14.0625
5605 1 1 39 -42.1875 14.0625
5606 1 1 41 -42.1875 14.0625
5607 1 2 43 -42.1875 14.0625
5608 1 2 45 -42.1875 14.0625
5609 1 1 47 -42.1875 14.0625
5610 1 1 49 -42.1875 14.0625
5611 1 2 51 -42.1875 14.0625
5612 1 2 53 -42.1875 14.0625
5613 1 1 55 -42.1875 14.0625
5614 1 1 57 -42.1875 14.0625
5615 1 2 59 -42.1875 14.0625
5616 1 2 61 -42.1875 14.0625
5617 1 1 39 -32.8125 14.0625
5618 1 1 41 -32.8125 14.0625
5619 1 2 43 -32.8125 14.0625
5620 1 2 45 -32.8125 14.0625
5621 1 1 47 -32.8125 14.0625
5622 1 1 49 -32.8125 14.0625
5623 1 2 51 -32.8125 14.0625
5624 1 2 53 -32.8125 14.0625
5625 1 1 55 -32.8125 14.0625
5626 1 1 57 -32.8125 14.0625
5627 1 2 59 -32.8125 14.0625
5628 1 2 61 -32.8125 14.0625
5629 1 1 39 -23.4375 14.0625
5630 1 1 41 -23.4375 14.0625
5631 1 2 43 -23.4375 14.0625
5632 1 2 45 -23.4375 14.0625
5633 1 1 47 -23.4375 14.0625
5634 1 1 49 -23.4375 14.0625
5635 1 2 51 -23.4375 14.0625
5636 1 2 53 -23.4375 14.0625
5637 1 1 55 -23.4375 14.0625
5638 1 1 57 -23.4375 14.0625
5639 1 2 59 -23.4375 14.0625
5640 1 2 61 -23.4375 14.0625
5641 1 1 39 -14.0625 14.0625
5642 1 1 41 -14.0625 14.0625
5643 1 2 43 -14.0625 14.0625
5644 1 2 45 -14.0625 14.0625
5645 1 1 47 -14.0625 14.0625
5646 1 1 49 -14.0625 14.0625
5647 1 2 51 -14.0625 14.0625
5648 1 2 53 -14.0625 14.0625
5649 1 1 55 -14.0625 14.0625
5650 1 1 57 -14.0625 14.0625
5651 1 2 59 -14.0625 14.0625
5652 1 2 61 -14.0625 14.0625
5653 1 1 39 -4.6875 14.0625
5654 1 1 41 -4.6875 14.0625
5655 1 2 43 -4.6875 14.0625
5656 1 2 45 -4.6875 14.0625
5657 1 1 47 -4.6875 14.0625
5658 1 1 49 -4.6875 14.0625
5659 1 2 51 -4.6875 14.0625
5660 1 2 53 -4.6875 14.0625
5661 1 1 55 -4.6875 14.0625
5662 1 1 57 -4.6875 14.0625
5663 1 2 59 -4.6875 14.0625
5664 1 2 61 -4.6875 14.0625
5665 1 1 39 4.6875 14.0625
5666 1 1 41 4.6875 14.0625
5667 1 2 43 4.6875 14.0625
5668 1 2 45 4.6875 14.0625
5669 1 1 47 4.6875 14.0625
5670 1 1 49 4.6875 14.0625
5671 1 2 51 4.6875 14.0625
5672 1 2 53 4.6875 14.0625
5673 1 1 55 4.6875 14.0625
5674 1 1 57 4.6875 14.0625
5675 1 2 59 4.6875 14.0625
5676 1 2 61 4.6875 14.0625
5677 1 1 39 14.0625 14.0625
5678 1 1 41 14.0625 14.0625
5679 1 2 43 14.0625 14.0625
5680 1 2 45 14.0625 14.0625
5681 1 1 47 14.0625 14.0625
5682 1 1 49 14.0625 14.0625
5683 1 2 51 14.0625 14.0625
5684 1 2 53 14.0625 14.0625
5685 1 1 55 14.0625 14.0625
5686 1 1 57 14.0625 14.0625
5687 1 2 59 14.0625 14.0625
5688 1 2 61 14.0625 14.0625
5689 1 1 39 23.4375 14.0625
5690 1 1 41 23.4375 14.0625
5691 1 2 43 23.4375 14.0625
5692 1 2 45 23.4375 14.0625
5693 1 1 47 23.4375 14.0625
5694 1 1 49 23.4375 14.0625
5695 1 2 51 23.4375 14.0625
5696 1 2 53 23.4375 14.0625
5697 1 1 55 23.4375 14.0625
5698 1 1 57 23.4375 14.0625
5699 1 2 59 23.4375 14.0625
5700 1 2 61 23.4375 14.0625
5701 1 1 39 32.8125 14.0625
5702 1 1 41 32.8125 14.0625
5703 1 2 43 32.8125 14.0625
5704 1 2 45 32.8125 14.0625
5705 1 1 47 32.8125 14.0625
5706 1 1 49 32.8125 14.0625
5707 1 2 51 32.8125 14.0625
5708 1 2 53 32.8125 14.0625
5709 1 1 55 32.8125 14.0625
5710 1 1 57 32.8125 14.0625
5711 1 2 59 32.8125 14.0625
5712 1 2 61 32.8125 14.0625
5713 1 1 39 42.1875 14.0625
5714 1 1 41 42.1875 14.0625
5715 1 2 43 42.1875 14.0625
5716 1 2 45 42.1875 14.0625
5717 1 1 47 42.1875 14.0625
5718 1 1 49 42.1875 14.0625
5719 1 2 51 42.1875 14.0625
5720 1 2 53 42.1875 14.0625
5721 1 1 55 42.1875 14.0625
5722 1 1 57 42.1875 14.0625
5723 1 2 59 42.1875 14.0625
5724 1 2 61 42.1875 14.0625
5725 1 1 39 51.5625 14.0625
5726 1 1 41 51.5625 14.0625
5727 1 2 43 51.5625 14.0625
5728 1 2 45 51.5625 14.0625
5729 1 1 47 51.5625 14.0625
5730 1 1 49 51.5625 14.0625
5731 1 2 51 51.5625 14.0625
5732 1 2 53 51.5625 14.0625
5733 1 1 55 51.5625 14.0625
5734 1 1 57 51.5625 14.0625
5735 1 2 59 51.5625 14.0625
5736 1 2 61 51.5625 14.0625
5737 1 1 39 60.9375 14.0625
5738 1 1 41 60.9375 14.0625
5739 1 2 43 60.9375 14.0625
5740 1 2 45 60.9375 14.0625
5741 1 1 47 60.9375 14.0625
5742 1 1 49 60.9375 14.0625
5743 1 2 51 60.9375 14.0625
5744 1 2 53 60.9375 14.0625
5745 1 1 55 60.9375 14.0625
5746 1 1 57 60.9375 14.0625
5747 1 2 59 60.9375 14.0625
5748 1 2 61 60.9375 14.0625
5749 1 1 39 70.3125 14.0625
5750 1 1 41 70.3125 14.0625
5751 1 2 43 70.3125 14.0625
5752 1 2 45 70.3125 14.0625
5753 1 1 47 70.3125 14.0625
5754 1 1 49 70.3125 14.0625
5755 1 2 51 70.3125 14.0625
5756 1 2 53 70.3125 14.0625
5757 1 1 55 70.3125 14.0625
5758 1 1 57 70.3125 14.0625
5759 1 2 59 70.3125 14.0625
5760 1 2 61 70.3125 14.0625
5761 1 1 -61 -70.3125 23.4375
5762 1 1 -59 -70.3125 23.4375
5763 1 2 -57 -70.3125 23.4375
5764 1 2 -55 -70.3125 23.4375
5765 1 1 -53 -70.3125 23.4375
5766 1 1 -51 -70.3125 23.4375
5767 1 2 -49 -70.3125 23.4375
5768 1 2 -47 -70.3125 23.4375
5769 1 1 -45 -70.3125 23.4375
5770 1 1 -43 -70.3125 23.4375
5771 1 2 -41 -70.3125 23.4375
5772 1 2 -39 -70.3125 23.4375
5773 1 1 -61 -60.9375 23.4375
5774 1 1 -59 -60.9375 23.4375
5775 1 2 -57 -60.9375 23.4375
5776 1 2 -55 -60.9375 23.4375
5777 1 1 -53 -60.9375 23.4375
5778 1 1 -51 -60.9375 23.4375
5779 1 2 -49 -60.9375 23.4375
5780 1 2 -47 -60.9375 23.4375
5781 1 1 -45 -60.9375 23.4375
5782 1 1 -43 -60.9375 23.4375
5783 1 2 -41 -60.9375 23.4375
5784 1 2 -39 -60.9375 23.4375
5785 1 1 -61 -51.5625 23.4375
5786 1 1 -59 -51.5625 23.4375
5787 1 2 -57 -51.5625 23.4375
5788 1 2 -55 -51.5625 23.4375
5789 1 1 -53 -51.5625 23.4375
5790 1 1 -51 -51.5625 23.4375
5791 1 2 -49 -51.5625 23.4375
5792 1 2 -47 -51.5625 23.4375
5793 1 1 -45 -51.5625 23.4375
5794 1 1 -43 -51.5625 23.4375
5795 1 2 -41 -51.5625 23.4375
5796 1 2 -39 -51.5625 23.4375
5797 1 1 -61 -42.1875 23.4375
5798 1 1 -59 -42.1875 23.4375
5799 1 2 -57 -42.1875 23.4375
5800 1 2 -55 -42.1875 23.4375
5801 1 1 -53 -42.1875 23.4375
5802 1 1 -51 -42.1875 23.4375
5803 1 2 -49 -42.1875 23.4375
5804 1 2 -47 -42.1875 23.4375
5805 1 1 -45 -42.1875 23.4375
5806 1 1 -43 -42.1875 23.4375
5807 1 2 -41 -42.1875 23.4375
5808 1 2 -39 -42.1875 23.4375
5809 1 1 -61 -32.8125 23.4375
5810 1 1 -59 -32.8125 23.4375
5811 1 2 -57 -32.8125 23.4375
5812 1 2 -55 -32.8125 23.4375
5813 1 1 -53 -32.8125 23.4375
5814 1 1 -51 -32.8125 23.4375
5815 1 2 -49 -32.8125 23.4375
5816 1 2 -47 -32.8125 23.4375
5817 1 1 -45 -32.8125 23.4375
5818 1 1 -43 -32.8125 23.4375
5819 1 2 -41 -32.8125 23.4375
5820 1 2 -39 -32.8125 23.4375
5821 1 1 -61 -23.4375 23.4375
5822 1 1 -59 -23.4375 23.4375
5823 1 2 -57 -23.4375 23.4375
5824 1 2 -55 -23.4375 23.4375
5825 1 1 -53 -23.4375 23.4375
5826 1 1 -51 -23.4375 23.4375
5827 1 2 -49 -23.4375 23.4375
5828 1 2 -47 -23.4375 23.4375
5829 1 1 -45 -23.4375 23.4375
5830 1 1 -43 -23.4375 23.4375
5831 1 2 -41 -23.4375 23.4375
5832 1 2 -39 -23.4375 23.4375
5833 1 1 -61 -14.0625 23.4375
5834 1 1 -59 -14.0625 23.4375
5835 1 2 -57 -14.0625 23.4375
5836 1 2 -55 -14.0625 23.4375
5837 1 1 -53 -14.0625 23.4375
5838 1 1 -51 -14.0625 23.4375
5839 1 2 -49 -14.0625 23.4375
5840 1 2 -47 -14.0625 23.4375
5841 1 1 -45 -14.0625 23.4375
5842 1 1 -43 -14.0625 23.4375
5843 1 2 -41 -14.0625 23.4375
5844 1 2 -39 -14.0625 23.4375
5845 1 1 -61 -4.6875 23.4375
5846 1 1 -59 -4.6875 23.4375
5847 1 2 -57 -4.6875 23.4375
5848 1 2 -55 -4.6875 23.4375
5849 1 1 -53 -4.6875 23.4375
5850 1 1 -51 -4.6875 23.4375
5851 1 2 -49 -4.6875 23.4375
5852 1 2 -47 -4.6875 23.4375
5853 1 1 -45 -4.6875 23.4375
5854 1 1 -43 -4.6875 23.4375
5855 1 2 -41 -4.6875 23.4375
5856 1 2 -39 -4.6875 23.4375
5857 1 1 -61 4.6875 23.4375
5858 1 1 -59 4.6875 23.4375
5859 1 2 -57 4.6875 23.4375
5860 1 2 -55 4.6875 23.4375
5861 1 1 -53 4.6875 23.4375
5862 1 1 -51 4.6875 23.4375
5863 1 2 -49 4.6875 23.4375
5864 1 2 -47 4.6875 23.4375
5865 1 1 -45 4.6875 23.4375
5866 1 1 -43 4.6875 23.4375
5867 1 2 -41 4.6875 23.4375
5868 1 2 -39 4.6875 23.4375
5869 1 1 -61 14.0625 23.4375
5870 1 1 -59 14.0625 23.4375
5871 1 2 -57 14.0625 23.4375
5872 1 2 -55 14.0625 23.4375
5873 1 1 -53 14.0625 23.4375
5874 1 1 -51 14.0625 23.4375
5875 1 2 -49 14.0625 23.4375
5876 1 2 -47 14.0625 23.4375
5877 1 1 -45 14.0625 23.4375
5878 1 1 -43 14.0625 23.4375
5879 1 2 -41 14.0625 23.4375
5880 1 2 -39 14.0625 23.4375
5881 1 1 -61 23.4375 23.4375
5882 1 1 -59 23.4375 23.4375
5883 1 2 -57 23.4375 23.4375
5884 1 2 -55 23.4375 23.4375
5885 1 1 -53 23.4375 23.4375
5886 1 1 -51 23.4375 23.4375
5887 1 2 -49 23.4375 23.4375
5888 1 2 -47 23.4375 23.4375
5889 1 1 -45 23.4375 23.4375
5890 1 1 -43 23.4375 23.4375
5891 1 2 -41 23.4375 23.4375
5892 1 2 -39 23.4375 23.4375
5893 1 1 -61 32.8125 23.4375
5894 1 1 -59 32.8125 23.4375
5895 1 2 -57 32.8125 23.4375
5896 1 2 -55 32.8125 23.4375
5897 1 1 -53 32.8125 23.4375
5898 1 1 -51 32.8125 23.4375
5899 1 2 -49 32.8125 23.4375
5900 1 2 -47 32.8125 23.4375
5901 1 1 -45 32.8125 23.4375
5902 1 1 -43 32.8125 23.4375
5903 1 2 -41 32.8125 23.4375
5904 1 2 -39 32.8125 23.4375
5905 1 1 -61 42.1875 23.4375
5906 1 1 -59 42.1875 23.4375
5907 1 2 -57 42.1875 23.4375
5908 1 2 -55 42.1875 23.4375
5909 1 1 -53 42.1875 23.4375
5910 1 1 -51 42.1875 23.4375
5911 1 2 -49 42.1875 23.4375
5912 1 2 -47 42.1875 23.4375
5913 1 1 -45 42.1875 23.4375
5914 1 1 -43 42.1875 23.4375
5915 1 2 -41 42.1875 23.4375
5916 1 2 -39 42.1875 23.4375
5917 1 1 -61 51.5625 23.4375
5918 1 1 -59 51.5625 23.4375
5919 1 2 -57 51.5625 23.4375
5920 1 2 -55 51.5625 23.4375
5921 1 1 -53 51.5625 23.4375
5922 1 1 -51 51.5625 23.4375
5923 1 2 -49 51.5625 23.4375
5924 1 2 -47 51.5625 23.4375
5925 1 1 -45 51.5625 23.4375
5926 1 1 -43 51.5625 23.4375
5927 1 2 -41 51.5625 23.4375
5928 1 2 -39 51.5625 23.4375
5929 1 1 -61 60.9375 23.4375
5930 1 1 -59 60.9375 23.4375
5931 1 2 -57 60.9375 23.4375
5932 1 2 -55 60.9375 23.4375
5933 1 1 -53 60.9375 23.4375
5934 1 1 -51 60.9375 23.4375
5935 1 2 -49 60.9375 23.4375
5936 1 2 -47 60.9375 23.4375
5937 1 1 -45 60.9375 23.4375
5938 1 1 -43 60.9375 23.4375
5939 1 2 -41 60.9375 23.4375
5940 1 2 -39 60.9375 23.4375
5941 1 1 -61 70.3125 23.4375
5942 1 1 -59 70.3125 23.4375
5943 1 2 -57 70.3125 23.4375
5944 1 2 -55 70.3125 23.4375
5945 1 1 -53 70.3125 23.4375
5946 1 1 -51 70.3125 23.4375
5947 1 2 -49 70.3125 23.4375
5948 1 2 -47 70.3125 23.4375
5949 1 1 -45 70.3125 23.4375
5950 1 1 -43 70.3125 23.4375
5951 1 2 -41 70.3125 23.4375
5952 1 2 -39 70.3125 23.4375
5953 1 1 -11 -70.3125 23.4375
5954 1 1 -9 -70.3125 23.4375
5955 1 2 -7 -70.3125 23.4375
5956 1 2 -5 -70.3125 23.4375
5957 1 1 -3 -70.3125 23.4375
5958 1 1 -1 -70.3125 23.4375
5959 1 2 1 -70.3125 23.4375
5960 1 2 3 -70.3125 23.4375
5961 1 1 5 -70.3125 23.4375
5962 1 1 7 -70.3125 23.4375
5963 1 2 9 -70.3125 23.4375
5964 1 2 11 -70.3125 23.4375
5965 1 1 -11 -60.9375 23.4375
5966 1 1 -9 -60.9375 23.4375
5967 1 2 -7 -60.9375 23.4375
5968 1 2 -5 -60.9375 23.4375
5969 1 1 -3 -60.9375 23.4375
5970 1 1 -1 -60.9375 23.4375
5971 1 2 1 -60.9375 23.4375
5972 1 2 3 -60.9375 23.4375
5973 1 1 5 -60.9375 23.4375
5974 1 1 7 -60.9375 23.4375
5975 1 2 9 -60.9375 23.4375
5976 1 2 11 -60.9375 23.4375
5977 1 1 -11 -51.5625 23.4375
5978 1 1 -9 -51.5625 23.4375
5979 1 2 -7 -51.5625 23.4375
5980 1 2 -5 -51.5625 23.4375
5981 1 1 -3 -51.5625 23.4375
5982 1 1 -1 -51.5625 23.4375
5983 1 2 1 -51.5625 23.4375
5984 1 2 3 -51.5625 23.4375
5985 1 1 5 -51.5625 23.4375
5986 1 1 7 -51.5625 23.4375
5987 1 2 9 -51.5625 23.4375
5988 1 2 11 -51.5625 23.4375
5989 1 1 -11 -42.1875 23.4375
5990 1 1 -9 -42.1875 23.4375
5991 1 2 -7 -42.1875 23.4375
5992 1 2 -5 -42.1875 23.4375
5993 1 1 -3 -42.1875 23.4375
5994 1 1 -1 -42.1875 23.4375
5995 1 2 1 -42.1875 23.4375
5996 1 2 3 -42.1875 23.4375
5997 1 1 5 -42.1875 23.4375
5998 1 1 7 -42.1875 23.4375
5999 1 2 9 -42.1875 23.4375
6000 1 2 11 -42.1875 23.4375
6001 1 1 -11 -32.8125 23.4375
6002 1 1 -9 -32.8125 23.4375
6003 1 2 -7 -32.8125 23.4375
6004 1 2 -5 -32.8125 23.4375
6005 1 1 -3 -32.8125 23.4375
6006 1 1 -1 -32.8125 23.4375
6007 1 2 1 -32.8125 23.4375
6008 1 2 3 -32.8125 23.4375
6009 1 1 5 -32.8125 23.4375
6010 1 1 7 -32.8125 23.4375
6011 1 2 9 -32.8125 23.4375
6012 1 2 11 -32.8125 23.4375
6013 1 1 -11 -23.4375 23.4375
6014 1 1 -9 -23.4375 23.4375
6015 1 2 -7 -23.4375 23.4375
6016 1 2 -5 -23.4375 23.4375
6017 1 1 -3 -23.4375 23.4375
6018 1 1 -1 -23.4375 23.4375
6019 1 2 1 -23.4375 23.4375
6020 1 2 3 -23.4375 23.4375
6021 1 1 5 -23.4375 23.4375
6022 1 1 7 -23.4375 23.4375
6023 1 2 9 -23.4375 23.4375
6024 1 2 11 -23.4375 23.4375
6025 1 1 -11 -14.0625 23.4375
6026 1 1 -9 -14.0625 23.4375
6027 1 2 -7 -14.0625 23.4375
6028 1 2 -5 -14.0625 23.4375
6029 1 1 -3 -14.0625 23.4375
6030 1 1 -1 -14.0625 23.4375
6031 1 2 1 -14.0625 23.4375
6032 1 2 3 -14.0625 23.4375
6033 1 1 5 -14.0625 23.4375
6034 1 1 7 -14.0625 23.4375
6035 1 2 9 -14.0625 23.4375
6036 1 2 11 -14.0625 23.4375
6037 1 1 -11 -4.6875 23.4375
6038 1 1 -9 -4.6875 23.4375
6039 1 2 -7 -4.6875 23.4375
6040 1 2 -5 -4.6875 23.4375
6041 1 1 -3 -4.6875 23.4375
6042 1 1 -1 -4.6875 23.4375
6043 1 2 1 -4.6875 23.4375
6044 1 2 3 -4.6875 23.4375
6045 1 1 5 -4.6875 23.4375
6046 1 1 7 -4.6875 23.4375
6047 1 2 9 -4.6875 23.4375
6048 1 2 11 -4.6875 23.4375
6049 1 1 -11 4.6875 23.4375
6050 1 1 -9 4.6875 23.4375
6051 1 2 -7 4.6875 23.4375
6052 1 2 -5 4.6875 23.4375
6053 1 1 -3 4.6875 23.4375
6054 1 1 -1 4.6875 23.4375
6055 1 2 1 4.6875 23.4375
6056 1 2 3 4.6875 23.4375
6057 1 1 5 4.6875 23.4375
6058 1 1 7 4.6875 23.4375
6059 1 2 9 4.6875 23.4375
6060 1 2 11 4.6875 23.4375
6061 1 1 -11 14.0625 23.4375
6062 1 1 -9 14.0625 23.4375
6063 1 2 -7 14.0625 23.4375
6064 1 2 -5 14.0625 23.4375
6065 1 1 -3 14.0625 23.4375
6066 1 1 -1 14.0625 23.4375
6067 1 2 1 14.0625 23.4375
6068 1 2 3 14.0625 23.4375
6069 1 1 5 14.0625 23.4375
6070 1 1 7 14.0625 23.4375
6071 1 2 9 14.0625 23.4375
6072 1 2 11 14.0625 23.4375
6073 1 1 -11 23.4375 23.4375
6074 1 1 -9 23.4375 23.4375
6075 1 2 -7 23.4375 23.4375
6076 1 2 -5 23.4375 23.4375
6077 1 1 -3 23.4375 23.4375
6078 1 1 -1 23.4375 23.4375
6079 1 2 1 23.4375 23.4375
6080 1 2 3 23.4375 23.4375
6081 1 1 5 23.4375 23.4375
6082 1 1 7 23.4375 23.4375
6083 1 2 9 23.4375 23.4375
6084 1 2 11 23.4375 23.4375
6085 1 1 -11 32.8125 23.4375
6086 1 1 -9 32.8125 23.4375
6087 1 2 -7 32.8125 23.4375
6088 1 2 -5 32.8125 23.4375
6089 1 1 -3 32.8125 23.4375
6090 1 1 -1 32.8125 23.4375
6091 1 2 1 32.8125 23.4375
6092 1 2 3 32.8125 23.4375
6093 1 1 5 32.8125 23.4375
6094 1 1 7 32.8125 23.4375
6095 1 2 9 32.8125 23.4375
6096 1 2 11 32.8125 23.4375
6097 1 1 -11 42.1875 23.4375
6098 1 1 -9 42.1875 23.4375
6099 1 2 -7 42.1875 23.4375
6100 1 2 -5 42.1875 23.4375
6101 1 1 -3 42.1875 23.4375
6102 1 1 -1 42.1875 23.4375
6103 1 2 1 42.1875 23.4375
6104 1 2 3 42.1875 23.4375
6105 1 1 5 42.1875 23.4375
6106 1 1 7 42.1875 23.4375
6107 1 2 9 42.1875 23.4375
6108 1 2 11 42.1875 23.4375
6109 1 1 -11 51.5625 23.4375
6110 1 1 -9 51.5625 23.4375
6111 1 2 -7 51.5625 23.4375
6112 1 2 -5 51.5625 23.4375
6113 1 1 -3 51.5625 23.4375
6114 1 1 -1 51.5625 23.4375
6115 1 2 1 51.5625 23.4375
6116 1 2 3 51.5625 23.4375
6117 1 1 5 51.5625 23.4375
6118 1 1 7 51.5625 23.4375
6119 1 2 9 51.5625 23.4375
6120 1 2 11 51.5625 23.4375
6121 1 1 -11 60.9375 23.4375
6122 1 1 -9 60.9375 23.4375
6123 1 2 -7 60.9375 23.4375
6124 1 2 -5 60.9375 23.4375
6125 1 1 -3 60.9375 23.4375
6126 1 1 -1 60.9375 23.4375
6127 1 2 1 60.9375 23.4375
6128 1 2 3 60.9375 23.4375
6129 1 1 5 60.9375 23.4375
6130 1 1 7 60.9375 23.4375
6131 1 2 9 60.9375 23.4375
6132 1 2 11 60.9375 23.4375
6133 1 1 -11 70.3125 23.4375
6134 1 1 -9 70.3125 23.4375
6135 1 2 -7 70.3125 23.4375
6136 1 2 -5 70.3125 23.4375
6137 1 1 -3 70.3125 23.4375
6138 1 1 -1 70.3125 23.4375
6139 1 2 1 70.3125 23.4375
6140 1 2 3 70.3125 23.4375
6141 1 1 5 70.3125 23.4375
6142 1 1 7 70.3125 23.4375
6143 1 2 9 70.3125 23.4375
6144 1 2 11 70.3125 23.4375
6145 1 1 39 -70.3125 23.4375
6146 1 1 41 -70.3125 23.4375
6147 1 2 43 -70.3125 23.4375
6148 1 2 45 -70.3125 23.4375
6149 1 1 47 -70.3125 23.4375
6150 1 1 49 -70.3125 23.4375
6151 1 2 51 -70.3125 23.4375
6152 1 2 53 -70.3125 23.4375
6153 1 1 55 -70.3125 23.4375
6154 1 1 57 -70.3125 23.4375
6155 1 2 59 -70.3125 23.4375
6156 1 2 61 -70.3125 23.4375
6157 1 1 39 -60.9375 23.4375
6158 1 1 41 -60.9375 23.4375
6159 1 2 43 -60.9375 23.4375
6160 1 2 45 -60.9375 23.4375
6161 1 1 47 -60.9375 23.4375
6162 1 1 49 -60.9375 23.4375
6163 1 2 51 -60.9375 23.4375
6164 1 2 53 -60.9375 23.4375
6165 1 1 55 -60.9375 23.4375
6166 1 1 57 -60.9375 23.4375
6167 1 2 59 -60.9375 23.4375
6168 1 2 61 -60.9375 23.4375
6169 1 1 39 -51.5625 23.4375
6170 1 1 41 -51.5625 23.4375
6171 1 2 43 -51.5625 23.4375
6172 1 2 45 -51.5625 23.4375
6173 1 1 47 -51.5625 23.4375
6174 1 1 49 -51.5625 23.4375
6175 1 2 51 -51.5625 23.4375
6176 1 2 53 -51.5625 23.4375
6177 1 1 55 -51.5625 23.4375
6178 1 1 57 -51.5625 23.4375
6179 1 2 59 -51.5625 23.4375
6180 1 2 61 -51.5625 23.4375
6181 1 1 39 -42.1875 23.4375
6182 1 1 41 -42.1875 23.4375
6183 1 2 43 -42.1875 23.4375
6184 1 2 45 -42.1875 23.4375
6185 1 1 47 -42.1875 23.4375
6186 1 1 49 -42.1875 23.4375
6187 1 2 51 -42.1875 23.4375
6188 1 2 53 -42.1875 23.4375
6189 1 1 55 -42.1875 23.4375
6190 1 1 57 -42.1875 23.4375
6191 1 2 59 -42.1875 23.4375
6192 1 2 61 -42.1875 23.4375
6193 1 1 39 -32.8125 23.4375
6194 1 1 41 -32.8125 23.4375
6195 1 2 43 -32.8125 23.4375
6196 1 2 45 -32.8125 23.4375
6197 1 1 47 -32.8125 23.4375
6198 1 1 49 -32.8125 23.4375
6199 1 2 51 -32.8125 23.4375
6200 1 2 53 -32.8125 23.4375
6201 1 1 55 -32.8125 23.4375
6202 1 1 57 -32.8125 23.4375
6203 1 2 59 -32.8125 23.4375
6204 1 2 61 -32.8125 23.4375
6205 1 1 39 -23.4375 23.4375
6206 1 1 41 -23.4375 23.4375
6207 1 2 43 -23.4375 23.4375
6208 1 2 45 -23.4375 23.4375
6209 1 1 47 -23.4375 23.4375
6210 1 1 49 -23.4375 23.4375
6211 1 2 51 -23.4375 23.4375
6212 1 2 53 -23.4375 23.4375
6213 1 1 55 -23.4375 23.4375
6214 1 1 57 -23.4375 23.4375
6215 1 2 59 -23.4375 23.4375
6216 1 2 61 -23.4375 23.4375
6217 1 1 39 -14.0625 23.4375
6218 1 1 41 -14.0625 23.4375
6219 1 2 43 -14.0625 23.4375
6220 1 2 45 -14.0625 23.4375
6221 1 1 47 -14.0625 23.4375
6222 1 1 49 -14.0625 23.4375
6223 1 2 51 -14.0625 23.4375
6224 1 2 53 -14.0625 23.4375
6225 1 1 55 -14.0625 23.4375
6226 1 1 57 -14.0625 23.4375
6227 1 2 59 -14.0625 23.4375
6228 1 2 61 -14.0625 23.4375
6229 1 1 39 -4.6875 23.4375
6230 1 1 41 -4.6875 23.4375
6231 1 2 43 -4.6875 23.4375
6232 1 2 45 -4.6875 23.4375
6233 1 1 47 -4.6875 23.4375
6234 1 1 49 -4.6875 23.4375
6235 1 2 51 -4.6875 23.4375
6236 1 2 53 -4.6875 23.4375
6237 1 1 55 -4.6875 23.4375
6238 1 1 57 -4.6875 23.4375
6239 1 2 59 -4.6875 23.4375
6240 1 2 61 -4.6875 23.4375
6241 1 1 39 4.6875 23.4375
6242 1 1 41 4.6875 23.4375
6243 1 2 43 4.6875 23.4375
6244 1 2 45 4.6875 23.4375
6245 1 1 47 4.6875 23.4375
6246 1 1 49 4.6875 23.4375
6247 1 2 51 4.6875 23.4375
6248 1 2 53 4.6875 23.4375
6249 1 1 55 4.6875 23.4375
6250 1 1 57 4.6875 23.4375
6251 1 2 59 4.6875 23.4375
6252 1 2 61 4.6875 23.4375
6253 1 1 39 14.0625 23.4375
6254 1 1 41 14.0625 23.4375
6255 1 2 43 14.0625 23.4375
6256 1 2 45 14.0625 23.4375
6257 1 1 47 14.0625 23.4375
6258 1 1 49 14.0625 23.4375
6259 1 2 51 14.0625 23.4375
6260 1 2 53 14.0625 23.4375
6261 1 1 55 14.0625 23.4375
6262 1 1 57 14.0625 23.4375
6263 1 2 59 14.0625 23.4375
6264 1 2 61 14.0625 23.4375
6265 1 1 39 23.4375 23.4375
6266 1 1 41 23.4375 23.4375
6267 1 2 43 23.4375 23.4375
6268 1 2 45 23.4375 23.4375
6269 1 1 47 23.4375 23.4375
6270 1 1 49 23.4375 23.4375
6271 1 2 51 23.4375 23.4375
6272 1 2 53 23.4375 23.4375
6273 1 1 55 23.4375 23.4375
6274 1 1 57 23.4375 23.4375
6275 1 2 59 23.4375 23.4375
6276 1 2 61 23.4375 23.4375
6277 1 1 39 32.8125 23.4375
6278 1 1 41 32.8125 23.4375
6279 1 2 43 32.8125 23.4375
6280 1 2 45 32.8125 23.4375
6281 1 1 47 32.8125 23.4375
6282 1 1 49 32.8125 23.4375
6283 1 2 51 32.8125 23.4375
6284 1 2 53 32.8125 23.4375
6285 1 1 55 32.8125 23.4375
6286 1 1 57 32.8125 23.4375
6287 1 2 59 32.8125 23.4375
6288 1 2 61 32.8125 23.4375
6289 1 1 39 42.1875 23.4375
6290 1 1 41 42.1875 23.4375
6291 1 2 43 42.1875 23.4375
6292 1 2 45 42.1875 23.4375
6293 1 1 47 42.1875 23.4375
6294 1 1 49 42.1875 23.4375
6295 1 2 51 42.1875 23.4375
6296 1 2 53 42.1875 23.4375
6297 1 1 55 42.1875 23.4375
6298 1 1 57 42.1875 23.4375
6299 1 2 59 42.1875 23.4375
6300 1 2 61 42.1875 23.4375
6301 1 1 39 51.5625 23.4375
6302 1 1 41 51.5625 23.4375
6303 1 2 43 51.5625 23.4375
6304 1 2 45 51.5625 23.4375
6305 1 1 47 51.5625 23.4375
6306 1 1 49 51.5625 23.4375
6307 1 2 51 51.5625 23.4375
6308 1 2 53 51.5625 23.4375
6309 1 1 55 51.5625 23.4375
6310 1 1 57 51.5625 23.4375
6311 1 2 59 51.5625 23.4375
6312 1 2 61 51.5625 23.4375
6313 1 1 39 60.9375 23.4375
6314 1 1 41 60.9375 23.4375
6315 1 2 43 60.9375 23.4375
6316 1 2 45 60.9375 23.4375
6317 1 1 47 60.9375 23.4375
6318 1 1 49 60.9375 23.4375
6319 1 2 51 60.9375 23.4375
6320 1 2 53 60.9375 23.4375
6321 1 1 55 60.9375 23.4375
6322 1 1 57 60.9375 23.4375
6323 1 2 59 60.9375 23.4375
6324 1 2 61 60.9375 23.4375
6325 1 1 39 70.3125 23.4375
6326 1 1 41 70.3125 23.4375
6327 1 2 43 70.3125 23.4375
6328 1 2 45 70.3125 23.4375
6329 1 1 47 70.3125 23.4375
6330 1 1 49 70.3125 23.4375
6331 1 2 51 70.3125 23.4375
6332 1 2 53 70.3125 23.4375
6333 1 1 55 70.3125 23.4375
6334 1 1 57 70.3125 23.4375
6335 1 2 59 70.3125 23.4375
6336 1 2 61 70.3125 23.4375
6337 1 1 -61 -70.3125 32.8125
6338 1 1 -59 -70.3125 32.8125
6339 1 2 -57 -70.3125 32.8125
6340 1 2 -55 -70.3125 32.8125
6341 1 1 -53 -70.3125 32.8125
6342 1 1 -51 -70.3125 32.8125
6343 1 2 -49 -70.3125 32.8125
6344 1 2 -47 -70.3125 32.8125
6345 1 1 -45 -70.3125 32.8125
6346 1 1 -43 -70.3125 32.8125
6347 1 2 -41 -70.3125 32.8125
6348 1 2 -39 -70.3125 32.8125
6349 1 1 -61 -60.9375 32.8125
6350 1 1 -59 -60.9375 32.8125
6351 1 2 -57 -60.9375 32.8125
6352 1 2 -55 -60.9375 32.8125
6353 1 1 -53 -60.9375 32.8125
6354 1 1 -51 -60.9375 32.8125
6355 1 2 -49 -60.9375 32.8125
6356 1 2 -47 -60.9375 32.8125
6357 1 1 -45 -60.9375 32.8125
6358 1 1 -43 -60.9375 32.8125
6359 1 2 -41 -60.9375 32.8125
6360 1 2 -39 -60.9375 32.8125
6361 1 1 -61 -51.5625 32.8125
6362 1 1 -59 -51.5625 32.8125
6363 1 2 -57 -51.5625 32.8125
6364 1 2 -55 -51.5625 32.8125
6365 1 1 -53 -51.5625 32.8125
6366 1 1 -51 -51.5625 32.8125
6367 1 2 -49 -51.5625 32.8125
6368 1 2 -47 -51.5625 32.8125
6369 1 1 -45 -51.5625 32.8125
6370 1 1 -43 -51.5625 32.8125
6371 1 2 -41 -51.5625 32.8125
6372 1 2 -39 -51.5625 32.8125
6373 1 1 -61 -42.1875 32.8125
6374 1 1 -59 -42.1875 32.8125
6375 1 2 -57 -42.1875 32.8125
6376 1 2 -55 -42.1875 32.8125
6377 1 1 -53 -42.1875 32.8125
6378 1 1 -51 -42.1875 32.8125
6379 1 2 -49 -42.1875 32.8125
6380 1 2 -47 -42.1875 32.8125
6381 1 1 -45 -42.1875 32.8125
6382 1 1 -43 -42.1875 32.8125
6383 1 2 -41 -42.1875 32.8125
6384 1 2 -39 -42.1875 32.8125
6385 1 1 -61 -32.8125 32.8125
6386 1 1 -59 -32.8125 32.8125
6387 1 2 -57 -32.8125 32.8125
6388 1 2 -55 -32.8125 32.8125
6389 1 1 -53 -32.8125 32.8125
6390 1 1 -51 -32.8125 32.8125
6391 1 2 -49 -32.8125 32.8125
6392 1 2 -47 -32.8125 32.8125
6393 1 1 -45 -32.8125 32.8125
6394 1 1 -43 -32.8125 32.8125
6395 1 2 -41 -32.8125 32.8125
6396 1 2 -39 -32.8125 32.8125
6397 1 1 -61 -23.4375 32.8125
6398 1 1 -59 -23.4375 32.8125
6399 1 2 -57 -23.4375 32.8125
6400 1 2 -55 -23.4375 32.8125
6401 1 1 -53 -23.4375 32.8125
6402 1 1 -51 -23.4375 32.8125
6403 1 2 -49 -23.4375 32.8125
6404 1 2 -47 -23.4375 32.8125
6405 1 1 -45 -23.4375 32.8125
6406 1 1 -43 -23.4375 32.8125
6407 1 2 -41 -23.4375 32.8125
6408 1 2 -39 -23.4375 32.8125
6409 1 1 -61 -14.0625 32.8125
6410 1 1 -59 -14.0625 32.8125
6411 1 2 -57 -14.0625 32.8125
6412 1 2 -55 -14.0625 32.8125
6413 1 1 -53 -14.0625 32.8125
6414 1 1 -51 -14.0625 32.8125
6415 1 2 -49 -14.0625 32.8125
6416 1 2 -47 -14.0625 32.8125
6417 1 1 -45 -14.0625 32.8125
6418 1 1 -43 -14.0625 32.8125
6419 1 2 -41 -14.0625 32.8125
6420 1 2 -39 -14.0625 32.8125
6421 1 1 -61 -4.6875 32.8125
6422 1 1 -59 -4.6875 32.8125
6423 1 2 -57 -4.6875 32.8125
6424 1 2 -55 -4.6875 32.8125
6425 1 1 -53 -4.6875 32.8125
6426 1 1 -51 -4.6875 32.8125
6427 1 2 -49 -4.6875 32.8125
6428 1 2 -47 -4.6875 32.8125
6429 1 1 -45 -4.6875 32.8125
6430 1 1 -43 -4.6875 32.8125
6431 1 2 -41 -4.6875 32.8125
6432 1 2 -39 -4.6875 32.8125
6433 1 1 -61 4.6875 32.8125
6434 1 1 -59 4.6875 32.8125
6435 1 2 -57 4.6875 32.8125
6436 1 2 -55 4.6875 32.8125
6437 1 1 -53 4.6875 32.8125
6438 1 1 -51 4.6875 32.8125
6439 1 2 -49 4.6875 32.8125
6440 1 2 -47 4.6875 32.8125
6441 1 1 -45 4.6875 32.8125
6442 1 1 -43 4.6875 32.8125
6443 1 2 -41 4.6875 32.8125
6444 1 2 -39 4.6875 32.8125
6445 1 1 -61 14.0625 32.8125
6446 1 1 -59 14.0625 32.8125
6447 1 2 -57 14.0625 32.8125
6448 1 2 -55 14.0625 32.8125
6449 1 1 -53 14.0625 32.8125
6450 1 1 -51 14.0625 32.8125
6451 1 2 -49 14.0625 32.8125
6452 1 2 -47 14.0625 32.8125
6453 1 1 -45 14.0625 32.8125
6454 1 1 -43 14.0625 32.8125
6455 1 2 -41 14.0625 32.8125
6456 1 2 -39 14.0625 32.8125
6457 1 1 -61 23.4375 32.8125
6458 1 1 -59 23.4375 32.8125
6459 1 2 -57 23.4375 32.8125
6460 1 2 -55 23.4375 32.8125
6461 1 1 -53 23.4375 32.8125
6462 1 1 -51 23.4375 32.8125
6463 1 2 -49 23.4375 32.8125
6464 1 2 -47 23.4375 32.8125
6465 1 1 -45 23.4375 32.8125
6466 1 1 -43 23.4375 32.8125
6467 1 2 -41 23.4375 32.8125
6468 1 2 -39 23.4375 32.8125
6469 1 1 -61 32.8125 32.8125
6470 1 1 -59 32.8125 32.8125
6471 1 2 -57 32.8125 32.8125
6472 1 2 -55 32.8125 32.8125
6473 1 1 -53 32.8125 32.8125
6474 1 1 -51 32.8125 32.8125
6475 1 2 -49 32.8125 32.8125
6476 1 2 -47 32.8125 32.8125
6477 1 1 -45 32.8125 32.8125
6478 1 1 -43 32.8125 32.8125
6479 1 2 -41 32.8125 32.8125
6480 1 2 -39 32.8125 32.8125
6481 1 1 -61 42.1875 32.8125
6482 1 1 -59 42.1875 32.8125
6483 1 2 -57 42.1875 32.8125
6484 1 2 -55 42.1875 32.8125
6485 1 1 -53 42.1875 32.8125
6486 1 1 -51 42.1875 32.8125
6487 1 2 -49 42.1875 32.8125
6488 1 2 -47 42.1875 32.8125
6489 1 1 -45 42.1875 32.8125
6490 1 1 -43 42.1875 32.8125
6491 1 2 -41 42.1875 32.8125
6492 1 2 -39 42.1875 32.8125
6493 1 1 -61 51.5625 32.8125
6494 1 1 -59 51.5625 32.8125
6495 1 2 -57 51.5625 32.8125
6496 1 2 -55 51.5625 32.8125
6497 1 1 -53 51.5625 32.8125
6498 1 1 -51 51.5625 32.8125
6499 1 2 -49 51.5625 32.8125
6500 1 2 -47 51.5625 32.8125
6501 1 1 -45 51.5625 32.8125
6502 1 1 -43 51.5625 32.8125
6503 1 2 -41 51.5625 32.8125
6504 1 2 -39 51.5625 32.8125
6505 1 1 -61 60.9375 32.8125
6506 1 1 -59 60.9375 32.8125
6507 1 2 -57 60.9375 32.8125
6508 1 2 -55 60.9375 32.8125
6509 1 1 -53 60.9375 32.8125
6510 1 1 -51 60.9375 32.8125
6511 1 2 -49 60.9375 32.8125
6512 1 2 -47 60.9375 32.8125
6513 1 1 -45 60.9375 32.8125
6514 1 1 -43 60.9375 32.8125
6515 1 2 -41 60.9375 32.8125
6516 1 2 -39 60.9375 32.8125
6517 1 1 -61 70.3125 32.8125
6518 1 1 -59 70.3125 32.8125
6519 1 2 -57 70.3125 32.8125
6520 1 2 -55 70.3125 32.8125
6521 1 1 -53 70.3125 32.8125
6522 1 1 -51 70.3125 32.8125
6523 1 2 -49 70.3125 32.8125
6524 1 2 -47 70.3125 32.8125
6525 1 1 -45 70.3125 32.8125
6526 1 1 -43 70.3125 32.8125
6527 1 2 -41 70.3125 32.8125
6528 1 2 -39 70.3125 32.8125
6529 1 1 -11 -70.3125 32.8125
6530 1 1 -9 -70.3125 32.8125
6531 1 2 -7 -70.3125 32.8125
6532 1 2 -5 -70.3125 32.8125
6533 1 1 -3 -70.3125 32.8125
6534 1 1 -1 -70.3125 32.8125
6535 1 2 1 -70.3125 32.8125
6536 1 2 3 -70.3125 32.8125
6537 1 1 5 -70.3125 32.8125
6538 1 1 7 -70.3125 32.8125
6539 1 2 9 -70.3125 32.8125
6540 1 2 11 -70.3125 32.8125
6541 1 1 -11 -60.9375 32.8125
6542 1 1 -9 -60.9375 32.8125
6543 1 2 -7 -60.9375 32.8125
6544 1 2 -5 -60.9375 32.8125
6545 1 1 -3 -60.9375 32.8125
6546 1 1 -1 -60.9375 32.8125
6547 1 2 1 -60.9375 32.8125
6548 1 2 3 -60.9375 32.8125
6549 1 1 5 -60.9375 32.8125
6550 1 1 7 -60.9375 32.8125
6551 1 2 9 -60.9375 32.8125
6552 1 2 11 -60.9375 32.8125
6553 1 1 -11 -51.5625 32.8125
6554 1 1 -9 -51.5625 32.8125
6555 1 2 -7 -51.5625 32.8125
6556 1 2 -5 -51.5625 32.8125
6557 1 1 -3 -51.5625 32.8125
6558 1 1 -1 -51.5625 32.8125
6559 1 2 1 -51.5625 32.8125
6560 1 2 3 -51.5625 32.8125
6561 1 1 5 -51.5625 32.8125
6562 1 1 7 -51.5625 32.8125
6563 1 2 9 -51.5625 32.8125
6564 1 2 11 -51.5625 32.8125
6565 1 1 -11 -42.1875 32.8125
6566 1 1 -9 -42.1875 32.8125
6567 1 2 -7 -42.1875 32.8125
6568 1 2 -5 -42.1875 32.8125
6569 1 1 -3 -42.1875 32.8125
6570 1 1 -1 -42.1875 32.8125
6571 1 2 1 -42.1875 32.8125
6572 1 2 3 -42.1875 32.8125
6573 1 1 5 -42.1875 32.8125
6574 1 1 7 -42.1875 32.8125
6575 1 2 9 -42.1875 32.8125
6576 1 2 11 -42.1875 32.8125
6577 1 1 -11 -32.8125 32.8125
6578 1 1 -9 -32.8125 32.8125
6579 1 2 -7 -32.8125 32.8125
6580 1 2 -5 -32.8125 32.8125
6581 1 1 -3 -32.8125 32.8125
6582 1 1 -1 -32.8125 32.8125
6583 1 2 1 -32.8125 32.8125
6584 1 2 3 -32.8125 32.8125
6585 1 1 5 -32.8125 32.8125
6586 1 1 7 -32.8125 32.8125
6587 1 2 9 -32.8125 32.8125
6588 1 2 11 -32.8125 32.8125
6589 1 1 -11 -23.4375 32.8125
6590 1 1 -9 -23.4375 32.8125
6591 1 2 -7 -23.4375 32.8125
6592 1 2 -5 -23.4375 32.8125
6593 1 1 -3 -23.4375 32.8125
6594 1 1 -1 -23.4375 32.8125
6595 1 2 1 -23.4375 32.8125
6596 1 2 3 -23.4375 32.8125
6597 1 1 5 -23.4375 32.8125
6598 1 1 7 -23.4375 32.8125
6599 1 2 9 -23.4375 32.8125
6600 1 2 11 -23.4375 32.8125
6601 1 1 -11 -14.0625 32.8125
6602 1 1 -9 -14.0625 32.8125
6603 1 2 -7 -14.0625 32.8125
6604 1 2 -5 -14.0625 32.8125
6605 1 1 -3 -14.0625 32.8125
6606 1 1 -1 -14.0625 32.8125
6607 1 2 1 -14.0625 32.8125
6608 1 2 3 -14.0625 32.8125
6609 1 1 5 -14.0625 32.8125
6610 1 1 7 -14.0625 32.8125
6611 1 2 9 -14.0625 32.8125
6612 1 2 11 -14.0625 32.8125
6613 1 1 -11 -4.6875 32.8125
6614 1 1 -9 -4.6875 32.8125
6615 1 2 -7 -4.6875 32.8125
6616 1 2 -5 -4.6875 32.8125
6617 1 1 -3 -4.6875 32.8125
6618 1 1 -1 -4.6875 32.8125
6619 1 2 1 -4.6875 32.8125
6620 1 2 3 -4.6875 32.8125
6621 1 1 5 -4.6875 32.8125
6622 1 1 7 -4.6875 32.8125
6623 1 2 9 -4.6875 32.8125
6624 1 2 11 -4.6875 32.8125
6625 1 1 -11 4.6875 32.8125
6626 1 1 -9 4.6875 32.8125
6627 1 2 -7 4.6875 32.8125
6628 1 2 -5 4.6875 32.8125
6629 1 1 -3 4.6875 32.8125
6630 1 1 -1 4.6875 32.8125
6631 1 2 1 4.6875 32.8125
6632 1 2 3 4.6875 32.8125
6633 1 1 5 4.6875 32.8125
6634 1 1 7 4.6875 32.8125
6635 1 2 9 4.6875 32.8125
6636 1 2 11 4.6875 32.8125
6637 1 1 -11 14.0625 32.8125
6638 1 1 -9 14.0625 32.8125
6639 1 2 -7 14.0625 32.8125
6640 1 2 -5 14.0625 32.8125
6641 1 1 -3 14.0625 32.8125
6642 1 1 -1 14.0625 32.8125
6643 1 2 1 14.0625 32.8125
6644 1 2 3 14.0625 32.8125
6645 1 1 5 14.0625 32.8125
6646 1 1 7 14.0625 32.8125
6647 1 2 9 14.0625 32.8125
6648 1 2 11 14.0625 32.8125
6649 1 1 -11 23.4375 32.8125
6650 1 1 -9 23.4375 32.8125
6651 1 2 -7 23.4375 32.8125
6652 1 2 -5 23.4375 32.8125
6653 1 1 -3 23.4375 32.8125
6654 1 1 -1 23.4375 32.8125
6655 1 2 1 23.4375 32.8125
6656 1 2 3 23.4375 32.8125
6657 1 1 5 23.4375 32.8125
6658 1 1 7 23.4375 32.8125
6659 1 2 9 23.4375 32.8125
6660 1 2 11 23.4375 32.8125
6661 1 1 -11 32.8125 32.8125
6662 1 1 -9 32.8125 32.8125
6663 1 2 -7 32.8125 32.8125
6664 1 2 -5 32.8125 32.8125
6665 1 1 -3 32.8125 32.8125
6666 1 1 -1 32.8125 32.8125
6667 1 2 1 32.8125 32.8125
6668 1 2 3 32.8125 32.8125
6669 1 1 5 32.8125 32.8125
6670 1 1 7 32.8125 32.8125
6671 1 2 9 32.8125 32.8125
6672 1 2 11 32.8125 32.8125
6673 1 1 -11 42.1875 32.8125
6674 1 1 -9 42.1875 32.8125
6675 1 2 -7 42.1875 32.8125
6676 1 2 -5 42.1875 32.8125
6677 1 1 -3 42.1875 32.8125
6678 1 1 -1 42.1875 32.8125
6679 1 2 1 42.1875 32.8125
6680 1 2 3 42.1875 32.8125
6681 1 1 5 42.1875 32.8125
6682 1 1 7 42.1875 32.8125
6683 1 2 9 42.1875 32.8125
6684 1 2 11 42.1875 32.8125
6685 1 1 -11 51.5625 32.8125
6686 1 1 -9 51.5625 32.8125
6687 1 2 -7 51.5625 32.8125
6688 1 2 -5 51.5625 32.8125
6689 1 1 -3 51.5625 32.8125
6690 1 1 -1 51.5625 32.8125
6691 1 2 1 51.5625 32.8125
6692 1 2 3 51.5625 32.8125
6693 1 1 5 51.5625 32.8125
6694 1 1 7 51.5625 32.8125
6695 1 2 9 51.5625 32.8125
6696 1 2 11 51.5625 32.8125
6697 1 1 -11 60.9375 32.8125
6698 1 1 -9 60.9375 32.8125
6699 1 2 -7 60.9375 32.8125
6700 1 2 -5 60.9375 32.8125
6701 1 1 -3 60.9375 32.8125
6702 1 1 -1 60.9375 32.8125
6703 1 2 1 60.9375 32.8125
6704 1 2 3 60.9375 32.8125
6705 1 1 5 60.9375 32.8125
6706 1 1 7 60.9375 32.8125
6707 1 2 9 60.9375 32.8125
6708 1 2 11 60.9375 32.8125
6709 1 1 -11 70.3125 32.8125
6710 1 1 -9 70.3125 32.8125
6711 1 2 -7 70.3125 32.8125
6712 1 2 -5 70.3125 32.8125
6713 1 1 -3 70.3125 32.8125
6714 1 1 -1 70.3125 32.8125
6715 1 2 1 70.3125 32.8125
6716 1 2 3 70.3125 32.8125
6717 1 1 5 70.3125 32.8125
6718 1 1 7 70.3125 32.8125
6719 1 2 9 70.3125 32.8125
6720 1 2 11 70.3125 32.8125
6721 1 1 39 -70.3125 32.8125
6722 1 1 41 -70.3125 32.8125
6723 1 2 43 -70.3125 32.8125
6724 1 2 45 -70.3125 32.8125
6725 1 1 47 -70.3125 32.8125
6726 1 1 49 -70.3125 32.8125
6727 1 2 51 -70.3125 32.8125
6728 1 2 53 -70.3125 32.8125
6729 1 1 55 -70.3125 32.8125
6730 1 1 57 -70.3125 32.8125
6731 1 2 59 -70.3125 32.8125
6732 1 2 61 -70.3125 32.8125
6733 1 1 39 -60.9375 32.8125
6734 1 1 41 -60.9375 32.8125
6735 1 2 43 -60.9375 32.8125
6736 1 2 45 -60.9375 32.8125
6737 1 1 47 -60.9375 32.8125
6738 1 1 49 -60.9375 32.8125
6739 1 2 51 -60.9375 32.8125
6740 1 2 53 -60.9375 32.8125
6741 1 1 55 -60.9375 32.8125
6742 1 1 57 -60.9375 32.8125
6743 1 2 59 -60.9375 32.8125
6744 1 2 61 -60.9375 32.8125
6745 1 1 39 -51.5625 32.8125
6746 1 1 41 -51.5625 32.8125
6747 1 2 43 -51.5625 32.8125
6748 1 2 45 -51.5625 32.8125
6749 1 1 47 -51.5625 32.8125
6750 1 1 49 -51.5625 32.8125
6751 1 2 51 -51.5625 32.8125
6752 1 2 53 -51.5625 32.8125
6753 1 1 55 -51.5625 32.8125
6754 1 1 57 -51.5625 32.8125
6755 1 2 59 -51.5625 32.8125
6756 1 2 61 -51.5625 32.8125
6757 1 1 39 -42.1875 32.8125
6758 1 1 41 -42.1875 32.8125
6759 1 2 43 -42.1875 32.8125
6760 1 2 45 -42.1875 32.8125
6761 1 1 47 -42.1875 32.8125
6762 1 1 49 -42.1875 32.8125
6763 1 2 51 -42.1875 32.8125
6764 1 2 53 -42.1875 32.8125
6765 1 1 55 -42.1875 32.8125
6766 1 1 57 -42.1875 32.8125
6767 1 2 59 -42.1875 32.8125
6768 1 2 61 -42.1875 32.8125
6769 1 1 39 -32.8125 32.8125
6770 1 1 41 -32.8125 32.8125
6771 1 2 43 -32.8125 32.8125
6772 1 2 45 -32.8125 32.8125
6773 1 1 47 -32.8125 32.8125
6774 1 1 49 -32.8125 32.8125
6775 1 2 51 -32.8125 32.8125
6776 1 2 53 -32.8125 32.8125
6777 1 1 55 -32.8125 32.8125
6778 1 1 57 -32.8125 32.8125
6779 1 2 59 -32.8125 32.8125
6780 1 2 61 -32.8125 32.8125
6781 1 1 39 -23.4375 32.8125
6782 1 1 41 -23.4375 32.8125
6783 1 2 43 -23.4375 32.8125
6784 1 2 45 -23.4375 32.8125
6785 1 1 47 -23.4375 32.8125
6786 1 1 49 -23.4375 32.8125
6787 1 2 51 -23.4375 32.8125
6788 1 2 53 -23.4375 32.8125
6789 1 1 55 -23.4375 32.8125
6790 1 1 57 -23.4375 32.8125
6791 1 2 59 -23.4375 32.8125
6792 1 2 61 -23.4375 32.8125
6793 1 1 39 -14.0625 32.8125
6794 1 1 41 -14.0625 32.8125
6795 1 2 43 -14.0625 32.8125
6796 1 2 45 -14.0625 32.8125
6797 1 1 47 -14.0625 32.8125
6798 1 1 49 -14.0625 32.8125
6799 1 2 51 -14.0625 32.8125
6800 1 2 53 -14.0625 32.8125
6801 1 1 55 -14.0625 32.8125
6802 1 1 57 -14.0625 32.8125
6803 1 2 59 -14.0625 32.8125
6804 1 2 61 -14.0625 32.8125
6805 1 1 39 -4.6875 32.8125
6806 1 1 41 -4.6875 32.8125
6807 1 2 43 -4.6875 32.8125
6808 1 2 45 -4.6875 32.8125
6809 1 1 47 -4.6875 32.8125
6810 1 1 49 -4.6875 32.8125
6811 1 2 51 -4.6875 32.8125
6812 1 2 53 -4.6875 32.8125
6813 1 1 55 -4.6875 32.8125
6814 1 1 57 -4.6875 32.8125
6815 1 2 59 -4.6875 32.8125
6816 1 2 61 -4.6875 32.8125
6817 1 1 39 4.6875 32.8125
6818 1 1 41 4.6875 32.8125
6819 1 2 43 4.6875 32.8125
6820 1 2 45 4.6875 32.8125
6821 1 1 47 4.6875 32.8125
6822 1 1 49 4.6875 32.8125
6823 1 2 51 4.6875 32.8125
6824 1 2 53 4.6875 32.8125
6825 1 1 55 4.6875 32.8125
6826 1 1 57 4.6875 32.8125
6827 1 2 59 4.6875 32.8125
6828 1 2 61 4.6875 32.8125
6829 1 1 39 14.0625 32.8125
6830 1 1 41 14.0625 32.8125
6831 1 2 43 14.0625 32.8125
6832 1 2 45 14.0625 32.8125
6833 1 1 47 14.0625 32.8125
6834 1 1 49 14.0625 32.8125
6835 1 2 51 14.0625 32.8125
6836 1 2 53 14.0625 32.8125
6837 1 1 55 14.0625 32.8125
6838 1 1 57 14.0625 32.8125
6839 1 2 59 14.0625 32.8125
6840 1 2 61 14.0625 32.8125
6841 1 1 39 23.4375 32.8125
6842 1 1 41 23.4375 32.8125
6843 1 2 43 23.4375 32.8125
6844 1 2 45 23.4375 32.8125
6845 1 1 47 23.4375 32.8125
6846 1 1 49 23.4375 32.8125
6847 1 2 51 23.4375 32.8125
6848 1 2 53 23.4375 32.8125
6849 1 1 55 23.4375 32.8125
6850 1 1 57 23.4375 32.8125
6851 1 2 59 23.4375 32.8125
6852 1 2 61 23.4375 32.8125
6853 1 1 39 32.8125 32.8125
6854 1 1 41 32.8125 32.8125
6855 1 2 43 32.8125 32.8125
6856 1 2 45 32.8125 32.8125
6857 1 1 47 32.8125 32.8125
6858 1 1 49 32.8125 32.8125
6859 1 2 51 32.8125 32.8125
6860 1 2 53 32.8125 32.8125
6861 1 1 55 32.8125 32.8125
6862 1 1 57 32.8125 32.8125
6863 1 2 59 32.8125 32.8125
6864 1 2 61 32.8125 32.8125
6865 1 1 39 42.1875 32.8125
6866 1 1 41 42.1875 32.8125
6867 1 2 43 42.1875 32.8125
6868 1 2 45 42.1875 32.8125
6869 1 1 47 42.1875 32.8125
6870 1 1 49 42.1875 32.8125
6871 1 2 51 42.1875 32.8125
6872 1 2 53 42.1875 32.8125
6873 1 1 55 42.1875 32.8125
6874 1 1 57 42.1875 32.8125
6875 1 2 59 42.1875 32.8125
6876 1 2 61 42.1875 32.8125
6877 1 1 39 51.5625 32.8125
6878 1 1 41 51.5625 32.8125
6879 1 2 43 51.5625 32.8125
6880 1 2 45 51.5625 32.8125
6881 1 1 47 51.5625 32.8125
6882 1 1 49 51.5625 32.8125
6883 1 2 51 51.5625 32.8125
6884 1 2 53 51.5625 32.8125
6885 1 1 55 51.5625 32.8125
6886 1 1 57 51.5625 32.8125
6887 1 2 59 51.5625 32.8125
6888 1 2 61 51.5625 32.8125
6889 1 1 39 60.9375 32.8125
6890 1 1 41 60.9375 32.8125
6891 1 2 43 60.9375 32.8125
6892 1 2 45 60.9375 32.8125
6893 1 1 47 60.9375 32.8125
6894 1 1 49 60.9375 32.8125
6895 1 2 51 60.9375 32.8125
6896 1 2 53 60.9375 32.8125
6897 1 1 55 60.9375 32.8125
6898 1 1 57 60.9375 32.8125
6899 1 2 59 60.9375 32.8125
6900 1 2 61 60.9375 32.8125
6901 1 1 39 70.3125 32.8125
6902 1 1 41 70.3125 32.8125
6903 1 2 43 70.3125 32.8125
6904 1 2 45 70.3125 32.8125
6905 1 1 47 70.3125 32.8125
6906 1 1 49 70.3125 32.8125
6907 1 2 51 70.3125 32.8125
6908 1 2 53 70.3125 32.8125
6909 1 1 55 70.3125 32.8125
6910 1 1 57 70.3125 32.8125
6911 1 2 59 70.3125 32.8125
6912 1 2 61 70.3125 32.8125
6913 1 1 -61 -70.3125 42.1875
6914 1 1 -59 -70.3125 42.1875
6915 1 2 -57 -70.3125 42.1875
6916 1 2 -55 -70.3125 42.1875
6917 1 1 -53 -70.3125 42.1875
6918 1 1 -51 -70.3125 42.1875
6919 1 2 -49 -70.3125 42.1875
6920 1 2 -47 -70.3125 42.1875
6921 1 1 -45 -70.3125 42.1875
6922 1 1 -43 -70.3125 42.1875
6923 1 2 -41 -70.3125 42.1875
6924 1 2 -39 -70.3125 42.1875
6925 1 1 -61 -60.9375 42.1875
6926 1 1 -59 -60.9375 42.1875
6927 1 2 -57 -60.9375 42.1875
6928 1 2 -55 -60.9375 42.1875
6929 1 1 -53 -60.9375 42.1875
6930 1 1 -51 -60.9375 42.1875
6931 1 2 -49 -60.9375 42.1875
6932 1 2 -47 -60.9375 42.1875
6933 1 1 -45 -60.9375 42.1875
6934 1 1 -43 -60.9375 42.1875
6935 1 2 -41 -60.9375 42.1875
6936 1 2 -39 -60.9375 42.1875
6937 1 1 -61 -51.5625 42.1875
6938 1 1 -59 -51.5625 42.1875
6939 1 2 -57 -51.5625 42.1875
6940 1 2 -55 -51.5625 42.1875
6941 1 1 -53 -51.5625 42.1875
6942 1 1 -51 -51.5625 42.1875
6943 1 2 -49 -51.5625 42.1875
6944 1 2 -47 -51.5625 42.1875
6945 1 1 -45 -51.5625 42.1875
6946 1 1 -43 -51.5625 42.1875
6947 1 2 -41 -51.5625 42.1875
6948 1 2 -39 -51.5625 42.1875
6949 1 1 -61 -42.1875 42.1875
6950 1 1 -59 -42.1875 42.1875
6951 1 2 -57 -42.1875 42.1875
6952 1 2 -55 -42.1875 42.1875
6953 1 1 -53 -42.1875 42.1875
6954 1 1 -51 -42.1875 42.1875
6955 1 2 -49 -42.1875 42.1875
6956 1 2 -47 -42.1875 42.1875
6957 1 1 -45 -42.1875 42.1875
6958 1 1 -43 -42.1875 42.1875
6959 1 2 -41 -42.1875 42.1875
6960 1 2 -39 -42.1875 42.1875
6961 1 1 -61 -32.8125 42.1875
6962 1 1 -59 -32.8125 42.1875
6963 1 2 -57 -32.8125 42.1875
6964 1 2 -55 -32.8125 42.1875
6965 1 1 -53 -32.8125 42.1875
6966 1 1 -51 -32.8125 42.1875
6967 1 2 -49 -32.8125 42.1875
6968 1 2 -47 -32.8125 42.1875
6969 1 1 -45 -32.8125 42.1875
6970 1 1 -43 -32.8125 42.1875
6971 1 2 -41 -32.8125 42.1875
6972 1 2 -39 -32.8125 42.1875
6973 1 1 -61 -23.4375 42.1875
6974 1 1 -59 -23.4375 42.1875
6975 1 2 -57 -23.4375 42.1875
6976 1 2 -55 -23.4375 42.1875
6977 1 1 -53 -23.4375 42.1875
6978 1 1 -51 -23.4375 42.1875
6979 1 2 -49 -23.4375 42.1875
6980 1 2 -47 -23.4375 42.1875
6981 1 1 -45 -23.4375 42.1875
6982 1 1 -43 -23.4375 42.1875
6983 1 2 -41 -23.4375 42.1875
6984 1 2 -39 -23.4375 42.1875
6985 1 1 -61 -14.0625 42.1875
6986 1 1 -59 -14.0625 42.1875
6987 1 2 -57 -14.0625 42.1875
6988 1 2 -55 -14.0625 42.1875
6989 1 1 -53 -14.0625 42.1875
6990 1 1 -51 -14.0625 42.1875
6991 1 2 -49 -14.0625 42.1875
6992 1 2 -47 -14.0625 42.1875
6993 1 1 -45 -14.0625 42.1875
6994 1 1 -43 -14.0625 42.1875
6995 1 2 -41 -14.0625 42.1875
6996 1 2 -39 -14.0625 42.1875
6997 1 1 -61 -4.6875 42.1875
6998 1 1 -59 -4.6875 42.1875
6999 1 2 -57 -4.6875 42.1875
7000 1 2 -55 -4.6875 42.1875
7001 1 1 -53 -4.6875 42.1875
7002 1 1 -51 -4.6875 42.1875
7003 1 2 -49 -4.6875 42.1875
7004 1 2 -47 -4.6875 42.1875
7005 1 1 -45 -4.6875 42.1875
7006 1 1 -43 -4.6875 42.1875
7007 1 2 -41 -4.6875 42.1875
7008 1 2 -39 -4.6875 42.1875
7009 1 1 -61 4.6875 42.1875
7010 1 1 -59 4.6875 42.1875
7011 1 2 -57 4.6875 42.1875
7012 1 2 -55 4.6875 42.1875
7013 1 1 -53 4.6875 42.1875
7014 1 1 -51 4.6875 42.1875
7015 1 2 -49 4.6875 42.1875
7016 1 2 -47 4.6875 42.1875
7017 1 1 -45 4.6875 42.1875
7018 1 1 -43 4.6875 42.1875
7019 1 2 -41 4.6875 42.1875
7020 1 2 -39 4.6875 42.1875
7021 1 1 -61 14.0625 42.1875
7022 1 1 -59 14.0625 42.1875
7023 1 2 -57 14.0625 42.1875
7024 1 2 -55 14.0625 42.1875
7025 1 1 -53 14.0625 42.1875
7026 1 1 -51 14.0625 42.1875
7027 1 2 -49 14.0625 42.1875
7028 1 2 -47 14.0625 42.1875
7029 1 1 -45 14.0625 42.1875
7030 1 1 -43 14.0625 42.1875
7031 1 2 -41 14.0625 42.1875
7032 1 2 -39 14.0625 42.1875
7033 1 1 -61 23.4375 42.1875
7034 1 1 -59 23.4375 42.1875
7035 1 2 -57 23.4375 42.1875
7036 1 2 -55 23.4375 42.1875
7037 1 1 -53 23.4375 42.1875
7038 1 1 -51 23.4375 42.1875
7039 1 2 -49 23.4375 42.1875
7040 1 2 -47 23.4375 42.1875
7041 1 1 -45 23.4375 42.1875
7042 1 1 -43 23.4375 42.1875
7043 1 2 -41 23.4375 42.1875
7044 1 2 -39 23.4375 42.1875
7045 1 1 -61 32.8125 42.1875
7046 1 1 -59 32.8125 42.1875
7047 1 2 -57 32.8125 42.1875
7048 1 2 -55 32.8125 42.1875
7049 1 1 -53 32.8125 42.1875
7050 1 1 -51 32.8125 42.1875
7051 1 2 -49 32.8125 42.1875
7052 1 2 -47 32.8125 42.1875
7053 1 1 -45 32.8125 42.1875
7054 1 1 -43 32.8125 42.1875
7055 1 2 -41 32.8125 42.1875
7056 1 2 -39 32.8125 42.1875
7057 1 1 -61 42.1875 42.1875
7058 1 1 -59 42.1875 42.1875
7059 1 2 -57 42.1875 42.1875
7060 1 2 -55 42.1875 42.1875
7061 1 1 -53 42.1875 42.1875
7062 1 1 -51 42.1875 42.1875
7063 1 2 -49 42.1875 42.1875
7064 1 2 -47 42.1875 42.1875
7065 1 1 -45 42.1875 42.1875
7066 1 1 -43 42.1875 42.1875
7067 1 2 -41 42.1875 42.1875
7068 1 2 -39 42.1875 42.1875
7069 1 1 -61 51.5625 42.1875
7070 1 1 -59 51.5625 42.1875
7071 1 2 -57 51.5625 42.1875
7072 1 2 -55 51.5625 42.1875
7073 1 1 -53 51.5625 42.1875
7074 1 1 -51 51.5625 42.1875
7075 1 2 -49 51.5625 42.1875
7076 1 2 -47 51.5625 42.1875
7077 1 1 -45 51.5625 42.1875
7078 1 1 -43 51.5625 42.1875
7079 1 2 -41 51.5625 42.1875
7080 1 2 -39 51.5625 42.1875
7081 1 1 -61 60.9375 42.1875
7082 1 1 -59 60.9375 42.1875
7083 1 2 -57 60.9375 42.1875
7084 1 2 -55 60.9375 42.1875
7085 1 1 -53 60.9375 42.1875
7086 1 1 -51 60.9375 42.1875
7087 1 2 -49 60.9375 42.1875
7088 1 2 -47 60.9375 42.1875
7089 1 1 -45 60.9375 42.1875
7090 1 1 -43 60.9375 42.1875
7091 1 2 -41 60.9375 42.1875
7092 1 2 -39 60.9375 42.1875
7093 1 1 -61 70.3125 42.1875
7094 1 1 -59 70.3125 42.1875
7095 1 2 -57 70.3125 42.1875
7096 1 2 -55 70.3125 42.1875
7097 1 1 -53 70.3125 42.1875
7098 1 1 -51 70.3125 42.1875
7099 1 2 -49 70.3125 42.1875
7100 1 2 -47 70.3125 42.1875
7101 1 1 -45 70.3125 42.1875
7102 1 1 -43 70.3125 42.1875
7103 1 2 -41 70.3125 42.1875
7104 1 2 -39 70.3125 42.1875
7105 1 1 -11 -70.3125 42.1875
7106 1 1 -9 -70.3125 42.1875
7107 1 2 -7 -70.3125 42.1875
7108 1 2 -5 -70.3125 42.1875
7109 1 1 -3 -70.3125 42.1875
7110 1 1 -1 -70.3125 42.1875
7111 1 2 1 -70.3125 42.1875
7112 1 2 3 -70.3125 42.1875
7113 1 1 5 -70.3125 42.1875
7114 1 1 7 -70.3125 42.1875
7115 1 2 9 -70.3125 42.1875
7116 1 2 11 -70.3125 42.1875
7117 1 1 -11 -60.9375 42.1875
7118 1 1 -9 -60.9375 42.1875
7119 1 2 -7 -60.9375 42.1875
7120 1 2 -5 -60.9375 42.1875
7121 1 1 -3 -60.9375 42.1875
7122 1 1 -1 -60.9375 42.1875
7123 1 2 1 -60.9375 42.1875
7124 1 2 3 -60.9375 42.1875
7125 1 1 5 -60.9375 42.1875
7126 1 1 7 -60.9375 42.1875
7127 1 2 9 -60.9375 42.1875
7128 1 2 11 -60.9375 42.1875
7129 1 1 -11 -51.5625 42.1875
7130 1 1 -9 -51.5625 42.1875
7131 1 2 -7 -51.5625 42.1875
7132 1 2 -5 -51.5625 42.1875
7133 1 1 -3 -51.5625 42.1875
7134 1 1 -1 -51.5625 42.1875
7135 1 2 1 -51.5625 42.1875
7136 1 2 3 -51.5625 42.1875
7137 1 1 5 -51.5625 42.1875
7138 1 1 7 -51.5625 42.1875
7139 1 2 9 -51.5625 42.1875
7140 1 2 11 -51.5625 42.1875
7141 1 1 -11 -42.1875 42.1875
7142 1 1 -9 -42.1875 42.1875
7143 1 2 -7 -42.1875 42.1875
7144 1 2 -5 -42.1875 42.1875
7145 1 1 -3 -42.1875 42.1875
7146 1 1 -1 -42.1875 42.1875
7147 1 2 1 -42.1875 42.1875
7148 1 2 3 -42.1875 42.1875
7149 1 1 5 -42.1875 42.1875
7150 1 1 7 -42.1875 42.1875
7151 1 2 9 -42.1875 42.1875
7152 1 2 11 -42.1875 42.1875
7153 1 1 -11 -32.8125 42.1875
7154 1 1 -9 -32.8125 42.1875
7155 1 2 -7 -32.8125 42.1875
7156 1 2 -5 -32.8125 42.1875
7157 1 1 -3 -32.8125 42.1875
7158 1 1 -1 -32.8125 42.1875
7159 1 2 1 -32.8125 42.1875
7160 1 2 3 -32.8125 42.1875
7161 1 1 5 -32.8125 42.1875
7162 1 1 7 -32.8125 42.1875
7163 1 2 9 -32.8125 42.1875
7164 1 2 11 -32.8125 42.1875
7165 1 1 -11 -23.4375 42.1875
7166 1 1 -9 -23.4375 42.1875
7167 1 2 -7 -23.4375 42.1875
7168 1 2 -5 -23.4375 42.1875
7169 1 1 -3 -23.4375 42.1875
7170 1 1 -1 -23.4375 42.1875
7171 1 2 1 -23.4375 42.1875
7172 1 2 3 -23.4375 42.1875
7173 1 1 5 -23.4375 42.1875
7174 1 1 7 -23.4375 42.1875
7175 1 2 9 -23.4375 42.1875
7176 1 2 11 -23.4375 42.1875
7177 1 1 -11 -14.0625 42.1875
7178 1 1 -9 -14.0625 42.1875
7179 1 2 -7 -14.0625 42.1875
7180 1 2 -5 -14.0625 42.1875
7181 1 1 -3 -14.0625 42.1875
7182 1 1 -1 -14.0625 42.1875
7183 1 2 1 -14.0625 42.1875
7184 1 2 3 -14.0625 42.1875
7185 1 1 5 -14.0625 42.1875
7186 1 1 7 -14.0625 42.1875
7187 1 2 9 -14.0625 42.1875
7188 1 2 11 -14.0625 42.1875
7189 1 1 -11 -4.6875 42.1875
7190 1 1 -9 -4.6875 42.1875
7191 1 2 -7 -4.6875 42.1875
7192 1 2 -5 -4.6875 42.1875
7193 1 1 -3 -4.6875 42.1875
7194 1 1 -1 -4.6875 42.1875
7195 1 2 1 -4.6875 42.1875
7196 1 2 3 -4.6875 42.1875
7197 1 1 5 -4.6875 42.1875
7198 1 1 7 -4.6875 42.1875
7199 1 2 9 -4.6875 42.1875
7200 1 2 11 -4.6875 42.1875
7201 1 1 -11 4.6875 42.1875
7202 1 1 -9 4.6875 42.1875
7203 1 2 -7 4.6875 42.1875
7204 1 2 -5 4.6875 42.1875
7205 1 1 -3 4.6875 42.1875
7206 1 1 -1 4.6875 42.1875
7207 1 2 1 4.6875 42.1875
7208 1 2 3 4.6875 42.1875
7209 1 1 5 4.6875 42.1875
7210 1 1 7 4.6875 42.1875
7211 1 2 9 4.6875 42.1875
7212 1 2 11 4.6875 42.1875
7213 1 1 -11 14.0625 42.1875
7214 1 1 -9 14.0625 42.1875
7215 1 2 -7 14.0625 42.1875
7216 1 2 -5 14.0625 42.1875
7217 1 1 -3 14.0625 42.1875
7218 1 1 -1 14.0625 42.1875
7219 1 2 1 14.0625 42.1875
7220 1 2 3 14.0625 42.1875
7221 1 1 5 14.0625 42.1875
7222 1 1 7 14.0625 42.1875
7223 1 2 9 14.0625 42.1875
7224 1 2 11 14.0625 42.1875
7225 1 1 -11 23.4375 42.1875
7226 1 1 -9 23.4375 42.1875
7227 1 2 -7 23.4375 42.1875
7228 1 2 -5 23.4375 42.1875
7229 1 1 -3 23.4375 42.1875
7230 1 1 -1 23.4375 42.1875
7231 1 2 1 23.4375 42.1875
7232 1 2 3 23.4375 42.1875
7233 1 1 5 23.4375 42.1875
7234 1 1 7 23.4375 42.1875
7235 1 2 9 23.4375 42.1875
7236 1 2 11 23.4375 42.1875
7237 1 1 -11 32.8125 42.1875
7238 1 1 -9 32.8125 42.1875
7239 1 2 -7 32.8125 42.1875
7240 1 2 -5 32.8125 42.1875
7241 1 1 -3 32.8125 42.1875
7242 1 1 -1 32.8125 42.1875
7243 1 2 1 32.8125 42.1875
7244 1 2 3 32.8125 42.1875
7245 1 1 5 32.8125 42.1875
7246 1 1 7 32.8125 42.1875
7247 1 2 9 32.8125 42.1875
7248 1 2 11 32.8125 42.1875
7249 1 1 -11 42.1875 42.1875
7250 1 1 -9 42.1875 42.1875
7251 1 2 -7 42.1875 42.1875
7252 1 2 -5 42.1875 42.1875
7253 1 1 -3 42.1875 42.1875
7254 1 1 -1 42.1875 42.1875
7255 1 2 1 42.1875 42.1875
7256 1 2 3 42.1875 42.1875
7257 1 1 5 42.1875 42.1875
7258 1 1 7 42.1875 42.1875
7259 1 2 9 42.1875 42.1875
7260 1 2 11 42.1875 42.1875
7261 1 1 -11 51.5625 42.1875
7262 1 1 -9 51.5625 42.1875
7263 1 2 -7 51.5625 42.1875
7264 1 2 -5 51.5625 42.1875
7265 1 1 -3 51.5625 42.1875
7266 1 1 -1 51.5625 42.1875
7267 1 2 1 51.5625 42.1875
7268 1 2 3 51.5625 42.1875
7269 1 1 5 51.5625 42.1875
7270 1 1 7 51.5625 42.1875
7271 1 2 9 51.5625 42.1875
7272 1 2 11 51.5625 42.1875
7273 1 1 -11 60.9375 42.1875
7274 1 1 -9 60.9375 42.1875
7275 1 2 -7 60.9375 42.1875
7276 1 2 -5 60.9375 42.1875
7277 1 1 -3 60.9375 42.1875
7278 1 1 -1 60.9375 42.1875
7279 1 2 1 60.9375 42.1875
7280 1 2 3 60.9375 42.1875
7281 1 1 5 60.9375 42.1875
7282 1 1 7 60.9375 42.1875
7283 1 2 9 60.9375 42.1875
7284 1 2 11 60.9375 42.1875
7285 1 1 -11 70.3125 42.1875
7286 1 1 -9 70.3125 42.1875
7287 1 2 -7 70.3125 42.1875
7288 1 2 -5 70.3125 42.1875
7289 1 1 -3 70.3125 42.1875
7290 1 1 -1 70.3125 42.1875
7291 1 2 1 70.3125 42.1875
7292 1 2 3 70.3125 42.1875
7293 1 1 5 70.3125 42.1875
7294 1 1 7 70.3125 42.1875
7295 1 2 9 70.3125 42.1875
7296 1 2 11 70.3125 42.1875
7297 1 1 39 -70.3125 42.1875
7298 1 1 41 -70.3125 42.1875
7299 1 2 43 -70.3125 42.1875
7300 1 2 45 -70.3125 42.1875
7301 1 1 47 -70.3125 42.1875
7302 1 1 49 -70.3125 42.1875
7303 1 2 51 -70.3125 42.1875
7304 1 2 53 -70.3125 42.1875
7305 1 1 55 -70.3125 42.1875
7306 1 1 57 -70.3125 42.1875
7307 1 2 59 -70.3125 42.1875
7308 1 2 61 -70.3125 42.1875
7309 1 1 39 -60.9375 42.1875
7310 1 1 41 -60.9375 42.1875
7311 1 2 43 -60.9375 42.1875
7312 1 2 45 -60.9375 42.1875
7313 1 1 47 -60.9375 42.1875
7314 1 1 49 -60.9375 42.1875
7315 1 2 51 -60.9375 42.1875
7316 1 2 53 -60.9375 42.1875
7317 1 1 55 -60.9375 42.1875
7318 1 1 57 -60.9375 42.1875
7319 1 2 59 -60.9375 42.1875
7320 1 2 61 -60.9375 42.1875
7321 1 1 39 -51.5625 42.1875
7322 1 1 41 -51.5625 42.1875
7323 1 2 43 -51.5625 42.1875
7324 1 2 45 -51.5625 42.1875
7325 1 1 47 -51.5625 42.1875
7326 1 1 49 -51.5625 42.1875
7327 1 2 51 -51.5625 42.1875
7328 1 2 53 -51.5625 42.1875
7329 1 1 55 -51.5625 42.1875
7330 1 1 57 -51.5625 42.1875
7331 1 2 59 -51.5625 42.1875
7332 1 2 61 -51.5625 42.1875
7333 1 1 39 -42.1875 42.1875
7334 1 1 41 -42.1875 42.1875
7335 1 2 43 -42.1875 42.1875
7336 1 2 45 -42.1875 42.1875
7337 1 1 47 -42.1875 42.1875
7338 1 1 49 -42.1875 42.1875
7339 1 2 51 -42.1875 42.1875
7340 1 2 53 -42.1875 42.1875
7341 1 1 55 -42.1875 42.1875
7342 1 1 57 -42.1875 42.1875
7343 1 2 59 -42.1875 42.1875
7344 1 2 61 -42.1875 42.1875
7345 1 1 39 -32.8125 42.1875
7346 1 1 41 -32.8125 42.1875
7347 1 2 43 -32.8125 42.1875
7348 1 2 45 -32.8125 42.1875
7349 1 1 47 -32.8125 42.1875
7350 1 1 49 -32.8125 42.1875
7351 1 2 51 -32.8125 42.1875
7352 1 2 53 -32.8125 42.1875
7353 1 1 55 -32.8125 42.1875
7354 1 1 57 -32.8125 42.1875
7355 1 2 59 -32.8125 42.1875
7356 1 2 61 -32.8125 42.1875
7357 1 1 39 -23.4375 42.1875
7358 1 1 41 -23.4375 42.1875
7359 1 2 43 -23.4375 42.1875
7360 1 2 45 -23.4375 42.1875
7361 1 1 47 -23.4375 42.1875
7362 1 1 49 -23.4375 42.1875
7363 1 2 51 -23.4375 42.1875
7364 1 2 53 -23.4375 42.1875
7365 1 1 55 -23.4375 42.1875
7366 1 1 57 -23.4375 42.1875
7367 1 2 59 -23.4375 42.1875
7368 1 2 61 -23.4375 42.1875
7369 1 1 39 -14.0625 42.1875
7370 1 1 41 -14.0625 42.1875
7371 1 2 43 -14.0625 42.1875
7372 1 2 45 -14.0625 42.1875
7373 1 1 47 -14.0625 42.1875
7374 1 1 49 -14.0625 42.1875
7375 1 2 51 -14.0625 42.1875
7376 1 2 53 -14.0625 42.1875
7377 1 1 55 -14.0625 42.1875
7378 1 1 57 -14.0625 42.1875
7379 1 2 59 -14.0625 42.1875
7380 1 2 61 -14.0625 42.1875
7381 1 1 39 -4.6875 42.1875
7382 1 1 41 -4.6875 42.1875
7383 1 2 43 -4.6875 42.1875
7384 1 2 45 -4.6875 42.1875
7385 1 1 47 -4.6875 42.1875
7386 1 1 49 -4.6875 42.1875
7387 1 2 51 -4.6875 42.1875
7388 1 2 53 -4.6875 42.1875
7389 1 1 55 -4.6875 42.1875
7390 1 1 57 -4.6875 42.1875
7391 1 2 59 -4.6875 42.1875
7392 1 2 61 -4.6875 42.1875
7393 1 1 39 4.6875 42.1875
7394 1 1 41 4.6875 42.1875
7395 1 2 43 4.6875 42.1875
7396 1 2 45 4.6875 42.1875
7397 1 1 47 4.6875 42.1875
7398 1 1 49 4.6875 42.1875
7399 1 2 51 4.6875 42.1875
7400 1 2 53 4.6875 42.1875
7401 1 1 55 4.6875 42.1875
7402 1 1 57 4.6875 42.1875
7403 1 2 59 4.6875 42.1875
7404 1 2 61 4.6875 42.1875
7405 1 1 39 14.0625 42.1875
7406 1 1 41 14.0625 42.1875
7407 1 2 43 14.0625 42.1875
7408 1 2 45 14.0625 42.1875
7409 1 1 47 14.0625 42.1875
7410 1 1 49 14.0625 42.1875
7411 1 2 51 14.0625 42.1875
7412 1 2 53 14.0625 42.1875
7413 1 1 55 14.0625 42.1875
7414 1 1 57 14.0625 42.1875
7415 1 2 59 14.0625 42.1875
7416 1 2 61 14.0625 42.1875
7417 1 1 39 23.4375 42.1875
7418 1 1 41 23.4375 42.1875
7419 1 2 43 23.4375 42.1875
7420 1 2 45 23.4375 42.1875
7421 1 1 47 23.4375 42.1875
7422 1 1 49 23.4375 42.1875
7423 1 2 51 23.4375 42.1875
7424 1 2 53 23.4375 42.1875
7425 1 1 55 23.4375 42.1875
7426 1 1 57 23.4375 42.1875
7427 1 2 59 23.4375 42.1875
7428 1 2 61 23.4375 42.1875
7429 1 1 39 32.8125 42.1875
7430 1 1 41 32.8125 42.1875
7431 1 2 43 32.8125 42.1875
7432 1 2 45 32.8125 42.1875
7433 1 1 47 32.8125 42.1875
7434 1 1 49 32.8125 42.1875
7435 1 2 51 32.8125 42.1875
7436 1 2 53 32.8125 42.1875
7437 1 1 55 32.8125 42.1875
7438 1 1 57 32.8125 42.1875
7439 1 2 59 32.8125 42.1875
7440 1 2 61 32.8125 42.1875
7441 1 1 39 42.1875 42.1875
7442 1 1 41 42.1875 42.1875
7443 1 2 43 42.1875 42.1875
7444 1 2 45 42.1875 42.1875
7445 1 1 47 42.1875 42.1875
7446 1 1 49 42.1875 42.1875
7447 1 2 51 42.1875 42.1875
7448 1 2 53 42.1875 42.1875
7449 1 1 55 42.1875 42.1875
7450 1 1 57 42.1875 42.1875
7451 1 2 59 42.1875 42.1875
7452 1 2 61 42.1875 42.1875
7453 1 1 39 51.5625 42.1875
7454 1 1 41 51.5625 42.1875
7455 1 2 43 51.5625 42.1875
7456 1 2 45 51.5625 42.1875
7457 1 1 47 51.5625 42.1875
7458 1 1 49 51.5625 42.1875
7459 1 2 51 51.5625 42.1875
7460 1 2 53 51.5625 42.1875
7461 1 1 55 51.5625 42.1875
7462 1 1 57 51.5625 42.1875
7463 1 2 59 51.5625 42.1875
7464 1 2 61 51.5625 42.1875
7465 1 1 39 60.9375 42.1875
7466 1 1 41 60.9375 42.1875
7467 1 2 43 60.9375 42.1875
7468 1 2 45 60.9375 42.1875
7469 1 1 47 60.9375 42.1875
7470 1 1 49 60.9375 42.1875
7471 1 2 51 60.9375 42.1875
7472 1 2 53 60.9375 42.1875
7473 1 1 55 60.9375 42.1875
7474 1 1 57 60.9375 42.1875
7475 1 2 59 60.9375 42.1875
7476 1 2 61 60.9375 42.1875
7477 1 1 39 70.3125 42.1875
7478 1 1 41 70.3125 42.1875
7479 1 2 43 70.3125 42.1875
7480 1 2 45 70.3125 42.1875
7481 1 1 47 70.3125 42.1875
7482 1 1 49 70.3125 42.1875
7483 1 2 51 70.3125 42.1875
7484 1 2 53 70.3125 42.1875
7485 1 1 55 70.3125 42.1875
7486 1 1 57 70.3125 42.1875
7487 1 2 59 70.3125 42.1875
7488 1 2 61 70.3125 42.1875
7489 1 1 -61 -70.3125 51.5625
7490 1 1 -59 -70.3125 51.5625
7491 1 2 -57 -70.3125 51.5625
7492 1 2 -55 -70.3125 51.5625
7493 1 1 -53 -70.3125 51.5625
7494 1 1 -51 -70.3125 51.5625
7495 1 2 -49 -70.3125 51.5625
7496 1 2 -47 -70.3125 51.5625
7497 1 1 -45 -70.3125 51.5625
7498 1 1 -43 -70.3125 51.5625
7499 1 2 -41 -70.3125 51.5625
7500 1 2 -39 -70.3125 51.5625
7501 1 1 -61 -60.9375 51.5625
7502 1 1 -59 -60.9375 51.5625
7503 1 2 -57 -60.9375 51.5625
7504 1 2 -55 -60.9375 51.5625
7505 1 1 -53 -60.9375 51.5625
7506 1 1 -51 -60.9375 51.5625
7507 1 2 -49 -60.9375 51.5625
7508 1 2 -47 -60.9375 51.5625
7509 1 1 -45 -60.9375 51.5625
7510 1 1 -43 -60.9375 51.5625
7511 1 2 -41 -60.9375 51.5625
7512 1 2 -39 -60.9375 51.5625
7513 1 1 -61 -51.5625 51.5625
7514 1 1 -59 -51.5625 51.5625
7515 1 2 -57 -51.5625 51.5625
7516 1 2 -55 -51.5625 51.5625
7517 1 1 -53 -51.5625 51.5625
7518 1 1 -51 -51.5625 51.5625
7519 1 2 -49 -51.5625 51.5625
7520 1 2 -47 -51.5625 51.5625
7521 1 1 -45 -51.5625 51.5625
7522 1 1 -43 -51.5625 51.5625
7523 1 2 -41 -51.5625 51.5625
7524 1 2 -39 -51.5625 51.5625
7525 1 1 -61 -42.1875 51.5625
7526 1 1 -59 -42.1875 51.5625
7527 1 2 -57 -42.1875 51.5625
7528 1 2 -55 -42.1875 51.5625
7529 1 1 -53 -42.1875 51.5625
7530 1 1 -51 -42.1875 51.5625
7531 1 2 -49 -42.1875 51.5625
7532 1 2 -47 -42.1875 51.5625
7533 1 1 -45 -42.1875 51.5625
7534 1 1 -43 -42.1875 51.5625
7535 1 2 -41 -42.1875 51.5625
7536 1 2 -39 -42.1875 51.5625
7537 1 1 -61 -32.8125 51.5625
7538 1 1 -59 -32.8125 51.5625
7539 1 2 -57 -32.8125 51.5625
7540 1 2 -55 -32.8125 51.5625
7541 1 1 -53 -32.8125 51.5625
7542 1 1 -51 -32.8125 51.5625
7543 1 2 -49 -32.8125 51.5625
7544 1 2 -47 -32.8125 51.5625
7545 1 1 -45 -32.8125 51.5625
7546 1 1 -43 -32.8125 51.5625
7547 1 2 -41 -32.8125 51.5625
7548 1 2 -39 -32.8125 51.5625
7549 1 1 -61 -23.4375 51.5625
7550 1 1 -59 -23.4375 51.5625
7551 1 2 -57 -23.4375 51.5625
7552 1 2 -55 -23.4375 51.5625
7553 1 1 -53 -23.4375 51.5625
7554 1 1 -51 -23.4375 51.5625
7555 1 2 -49 -23.4375 51.5625
7556 1 2 -47 -23.4375 51.5625
7557 1 1 -45 -23.4375 51.5625
7558 1 1 -43 -23.4375 51.5625
7559 1 2 -41 -23.4375 51.5625
7560 1 2 -39 -23.4375 51.5625
7561 1 1 -61 -14.0625 51.5625
7562 1 1 -59 -14.0625 51.5625
7563 1 2 -57 -14.0625 51.5625
7564 1 2 -55 -14.0625 51.5625
7565 1 1 -53 -14.0625 51.5625
7566 1 1 -51 -14.0625 51.5625
7567 1 2 -49 -14.0625 51.5625
7568 1 2 -47 -14.0625 51.5625
7569 1 1 -45 -14.0625 51.5625
7570 1 1 -43 -14.0625 51.5625
7571 1 2 -41 -14.0625 51.5625
7572 1 2 -39 -14.0625 51.5625
7573 1 1 -61 -4.6875 51.5625
7574 1 1 -59 -4.6875 51.5625
7575 1 2 -57 -4.6875 51.5625
7576 1 2 -55 -4.6875 51.5625
7577 1 1 -53 -4.6875 51.5625
7578 1 1 -51 -4.6875 51.5625
7579 1 2 -49 -4.6875 51.5625
7580 1 2 -47 -4.6875 51.5625
7581 1 1 -45 -4.6875 51.5625
7582 1 1 -43 -4.6875 51.5625
7583 1 2 -41 -4.6875 51.5625
7584 1 2 -39 -4.6875 51.5625
7585 1 1 -61 4.6875 51.5625
7586 1 1 -59 4.6875 51.5625
7587 1 2 -57 4.6875 51.5625
7588 1 2 -55 4.6875 51.5625
7589 1 1 -53 4.6875 51.5625
7590 1 1 -51 4.6875 51.5625
7591 1 2 -49 4.6875 51.5625
7592 1 2 -47 4.6875 51.5625
7593 1 1 -45 4.6875 51.5625
7594 1 1 -43 4.6875 51.5625
7595 1 2 -41 4.6875 51.5625
7596 1 2 -39 4.6875 51.5625
7597 1 1 -61 14.0625 51.5625
7598 1 1 -59 14.0625 51.5625
7599 1 2 -57 14.0625 51.5625
7600 1 2 -55 14.0625 51.5625
7601 1 1 -53 14.0625 51.5625
7602 1 1 -51 14.0625 51.5625
7603 1 2 -49 14.0625 51.5625
7604 1 2 -47 14.0625 51.5625
7605 1 1 -45 14.0625 51.5625
7606 1 1 -43 14.0625 51.5625
7607 1 2 -41 14.0625 51.5625
7608 1 2 -39 14.0625 51.5625
7609 1 1 -61 23.4375 51.5625
7610 1 1 -59 23.4375 51.5625
7611 1 2 -57 23.4375 51.5625
7612 1 2 -55 23.4375 51.5625
7613 1 1 -53 23.4375 51.5625
7614 1 1 -51 23.4375 51.5625
7615 1 2 -49 23.4375 51.5625
7616 1 2 -47 23.4375 51.5625
7617 1 1 -45 23.4375 51.5625
7618 1 1 -43 23.4375 51.5625
7619 1 2 -41 23.4375 51.5625
7620 1 2 -39 23.4375 51.5625
7621 1 1 -61 32.8125 51.5625
7622 1 1 -59 32.8125 51.5625
7623 1 2 -57 32.8125 51.5625
7624 1 2 -55 32.8125 51.5625
7625 1 1 -53 32.8125 51.5625
7626 1 1 -51 32.8125 51.5625
7627 1 2 -49 32.8125 51.5625
7628 1 2 -47 32.8125 51.5625
7629 1 1 -45 32.8125 51.5625
7630 1 1 -43 32.8125 51.5625
7631 1 2 -41 32.8125 51.5625
7632 1 2 -39 32.8125 51.5625
7633 1 1 -61 42.1875 51.5625
7634 1 1 -59 42.1875 51.5625
7635 1 2 -57 42.1875 51.5625
7636 1 2 -55 42.1875 51.5625
7637 1 1 -53 42.1875 51.5625
7638 1 1 -51 42.1875 51.5625
7639 1 2 -49 42.1875 51.5625
7640 1 2 -47 42.1875 51.5625
7641 1 1 -45 42.1875 51.5625
7642 1 1 -43 42.1875 51.5625
7643 1 2 -41 42.1875 51.5625
7644 1 2 -39 42.1875 51.5625
7645 1 1 -61 51.5625 51.5625
7646 1 1 -59 51.5625 51.5625
7647 1 2 -57 51.5625 51.5625
7648 1 2 -55 51.5625 51.5625
7649 1 1 -53 51.5625 51.5625
7650 1 1 -51 51.5625 51.5625
7651 1 2 -49 51.5625 51.5625
7652 1 2 -47 51.5625 51.5625
7653 1 1 -45 51.5625 51.5625
7654 1 1 -43 51.5625 51.5625
7655 1 2 -41 51.5625 51.5625
7656 1 2 -39 51.5625 51.5625
7657 1 1 -61 60.9375 51.5625
7658 1 1 -59 60.9375 51.5625
7659 1 2 -57 60.9375 51.5625
7660 1 2 -55 60.9375 51.5625
7661 1 1 -53 60.9375 51.5625
7662 1 1 -51 60.9375 51.5625
7663 1 2 -49 60.9375 51.5625
7664 1 2 -47 60.9375 51.5625
7665 1 1 -45 60.9375 51.5625
7666 1 1 -43 60.9375 51.5625
7667 1 2 -41 60.9375 51.5625
7668 1 2 -39 60.9375 51.5625
7669 1 1 -61 70.3125 51.5625
7670 1 1 -59 70.3125 51.5625
7671 1 2 -57 70.3125 51.5625
7672 1 2 -55 70.3125 51.5625
7673 1 1 -53 70.3125 51.5625
7674 1 1 -51 70.3125 51.5625
7675 1 2 -49 70.3125 51.5625
7676 1 2 -47 70.3125 51.5625
7677 1 1 -45 70.3125 51.5625
7678 1 1 -43 70.3125 51.5625
7679 1 2 -41 70.3125 51.5625
7680 1 2 -39 70.3125 51.5625
7681 1 1 -11 -70.3125 51.5625
7682 1 1 -9 -70.3125 51.5625
7683 1 2 -7 -70.3125 51.5625
7684 1 2 -5 -70.3125 51.5625
7685 1 1 -3 -70.3125 51.5625
7686 1 1 -1 -70.3125 51.5625
7687 1 2 1 -70.3125 51.5625
7688 1 2 3 -70.3125 51.5625
7689 1 1 5 -70.3125 51.5625
7690 1 1 7 -70.3125 51.5625
7691 1 2 9 -70.3125 51.5625
7692 1 2 11 -70.3125 51.5625
7693 1 1 -11 -60.9375 51.5625
7694 1 1 -9 -60.9375 51.5625
7695 1 2 -7 -60.9375 51.5625
7696 1 2 -5 -60.9375 51.5625
7697 1 1 -3 -60.9375 51.5625
7698 1 1 -1 -60.9375 51.5625
7699 1 2 1 -60.9375 51.5625
7700 1 2 3 -60.9375 51.5625
7701 1 1 5 -60.9375 51.5625
7702 1 1 7 -60.9375 51.5625
7703 1 2 9 -60.9375 51.5625
7704 1 2 11 -60.9375 51.5625
7705 1 1 -11 -51.5625 51.5625
7706 1 1 -9 -51.5625 51.5625
7707 1 2 -7 -51.5625 51.5625
7708 1 2 -5 -51.5625 51.5625
7709 1 1 -3 -51.5625 51.5625
7710 1 1 -1 -51.5625 51.5625
7711 1 2 1 -51.5625 51.5625
7712 1 2 3 -51.5625 51.5625
7713 1 1 5 -51.5625 51.5625
7714 1 1 7 -51.5625 51.5625
7715 1 2 9 -51.5625 51.5625
7716 1 2 11 -51.5625 51.5625
7717 1 1 -11 -42.1875 51.5625
7718 1 1 -9 -42.1875 51.5625
7719 1 2 -7 -42.1875 51.5625
7720 1 2 -5 -42.1875 51.5625
7721 1 1 -3 -42.1875 51.5625
7722 1 1 -1 -42.1875 51.5625
7723 1 2 1 -42.1875 51.5625
7724 1 2 3 -42.1875 51.5625
7725 1 1 5 -42.1875 51.5625
7726 1 1 7 -42.1875 51.5625
7727 1 2 9 -42.1875 51.5625
7728 1 2 11 -42.1875 51.5625
7729 1 1 -11 -32.8125 51.5625
7730 1 1 -9 -32.8125 51.5625
7731 1 2 -7 -32.8125 51.5625
7732 1 2 -5 -32.8125 51.5625
7733 1 1 -3 -32.8125 51.5625
7734 1 1 -1 -32.8125 51.5625
7735 1 2 1 -32.8125 51.5625
7736 1 2 3 -32.8125 51.5625
7737 1 1 5 -32.8125 51.5625
7738 1 1 7 -32.8125 51.5625
7739 1 2 9 -32.8125 51.5625
7740 1 2 11 -32.8125 51.5625
7741 1 1 -11 -23.4375 51.5625
7742 1 1 -9 -23.4375 51.5625
7743 1 2 -7 -23.4375 51.5625
7744 1 2 -5 -23.4375 51.5625
7745 1 1 -3 -23.4375 51.5625
7746 1 1 -1 -23.4375 51.5625
7747 1 2 1 -23.4375 51.5625
7748 1 2 3 -23.4375 51.5625
7749 1 1 5 -23.4375 51.5625
7750 1 1 7 -23.4375 51.5625
7751 1 2 9 -23.4375 51.5625
7752 1 2 11 -23.4375 51.5625
7753 1 1 -11 -14.0625 51.5625
7754 1 1 -9 -14.0625 51.5625
7755 1 2 -7 -14.0625 51.5625
7756 1 2 -5 -14.0625 51.5625
7757 1 1 -3 -14.0625 51.5625
7758 1 1 -1 -14.0625 51.5625
7759 1 2 1 -14.0625 51.5625
7760 1 2 3 -14.0625 51.5625
7761 1 1 5 -14.0625 51.5625
7762 1 1 7 -14.0625 51.5625
7763 1 2 9 -14.0625 51.5625
7764 1 2 11 -14.0625 51.5625
7765 1 1 -11 -4.6875 51.5625
7766 1 1 -9 -4.6875 51.5625
7767 1 2 -7 -4.6875 51.5625
7768 1 2 -5 -4.6875 51.5625
7769 1 1 -3 -4.6875 51.5625
7770 1 1 -1 -4.6875 51.5625
7771 1 2 1 -4.6875 51.5625
7772 1 2 3 -4.6875 51.5625
7773 1 1 5 -4.6875 51.5625
7774 1 1 7 -4.6875 51.5625
7775 1 2 9 -4.6875 51.5625
7776 1 2 11 -4.6875 51.5625
7777 1 1 -11 4.6875 51.5625
7778 1 1 -9 4.6875 51.5625
7779 1 2 -7 4.6875 51.5625
7780 1 2 -5 4.6875 51.5625
7781 1 1 -3 4.6875 51.5625
7782 1 1 -1 4.6875 51.5625
7783 1 2 1 4.6875 51.5625
7784 1 2 3 4.6875 51.5625
7785 1 1 5 4.6875 51.5625
7786 1 1 7 4.6875 51.5625
7787 1 2 9 4.6875 51.5625
7788 1 2 11 4.6875 51.5625
7789 1 1 -11 14.0625 51.5625
7790 1 1 -9 14.0625 51.5625
7791 1 2 -7 14.0625 51.5625
7792 1 2 -5 14.0625 51.5625
7793 1 1 -3 14.0625 51.5625
7794 1 1 -1 14.0625 51.5625
7795 1 2 1 14.0625 51.5625
7796 1 2 3 14.0625 51.5625
7797 1 1 5 14.0625 51.5625
7798 1 1 7 14.0625 51.5625
7799 1 2 9 14.0625 51.5625
7800 1 2 11 14.0625 51.5625
7801 1 1 -11 23.4375 51.5625
7802 1 1 -9 23.4375 51.5625
7803 1 2 -7 23.4375 51.5625
7804 1 2 -5 23.4375 51.5625
7805 1 1 -3 23.4375 51.5625
7806 1 1 -1 23.4375 51.5625
7807 1 2 1 23.4375 51.5625
7808 1 2 3 23.4375 51.5625
7809 1 1 5 23.4375 51.5625
7810 1 1 7 23.4375 51.5625
7811 1 2 9 23.4375 51.5625
7812 1 2 11 23.4375 51.5625
7813 1 1 -11 32.8125 51.5625
7814 1 1 -9 32.8125 51.5625
7815 1 2 -7 32.8125 51.5625
7816 1 2 -5 32.8125 51.5625
7817 1 1 -3 32.8125 51.5625
7818 1 1 -1 32.8125 51.5625
7819 1 2 1 32.8125 51.5625
7820 1 2 3 32.8125 51.5625
7821 1 1 5 32.8125 51.5625
7822 1 1 7 32.8125 51.5625
7823 1 2 9 32.8125 51.5625
7824 1 2 11 32.8125 51.5625
7825 1 1 -11 42.1875 51.5625
7826 1 1 -9 42.1875 51.5625
7827 1 2 -7 42.1875 51.5625
7828 1 2 -5 42.1875 51.5625
7829 1 1 -3 42.1875 51.5625
7830 1 1 -1 42.1875 51.5625
7831 1 2 1 42.1875 51.5625
7832 1 2 3 42.1875 51.5625
7833 1 1 5 42.1875 51.5625
7834 1 1 7 42.1875 51.5625
7835 1 2 9 42.1875 51.5625
7836 1 2 11 42.1875 51.5625
7837 1 1 -11 51.5625 51.5625
7838 1 1 -9 51.5625 51.5625
7839 1 2 -7 51.5625 51.5625
7840 1 2 -5 51.5625 51.5625
7841 1 1 -3 51.5625 51.5625
7842 1 1 -1 51.5625 51.5625
7843 1 2 1 51.5625 51.5625
7844 1 2 3 51.5625 51.5625
7845 1 1 5 51.5625 51.5625
7846 1 1 7 51.5625 51.5625
7847 1 2 9 51.5625 51.5625
7848 1 2 11 51.5625 51.5625
7849 1 1 -11 60.9375 51.5625
7850 1 1 -9 60.9375 51.5625
7851 1 2 -7 60.9375 51.5625
7852 1 2 -5 60.9375 51.5625
7853 1 1 -3 60.9375 51.5625
7854 1 1 -1 60.9375 51.5625
7855 1 2 1 60.9375 51.5625
7856 1 2 3 60.9375 51.5625
7857 1 1 5 60.9375 51.5625
7858 1 1 7 60.9375 51.5625
7859 1 2 9 60.9375 51.5625
7860 1 2 11 60.9375 51.5625
7861 1 1 -11 70.3125 51.5625
7862 1 1 -9 70.3125 51.5625
7863 1 2 -7 70.3125 51.5625
7864 1 2 -5 70.3125 51.5625
7865 1 1 -3 70.3125 51.5625
7866 1 1 -1 70.3125 51.5625
7867 1 2 1 70.3125 51.5625
7868 1 2 3 70.3125 51.5625
7869 1 1 5 70.3125 51.5625
7870 1 1 7 70.3125 51.5625
7871 1 2 9 70.3125 51.5625
7872 1 2 11 70.3125 51.5625
7873 1 1 39 -70.3125 51.5625
7874 1 1 41 -70.3125 51.5625
7875 1 2 43 -70.3125 51.5625
7876 1 2 45 -70.3125 51.5625
7877 1 1 47 -70.3125 51.5625
7878 1 1 49 -70.3125 51.5625
7879 1 2 51 -70.3125 51.5625
7880 1 2 53 -70.3125 51.5625
7881 1 1 55 -70.3125 51.5625
7882 1 1 57 -70.3125 51.5625
7883 1 2 59 -70.3125 51.5625
7884 1 2 61 -70.3125 51.5625
7885 1 1 39 -60.9375 51.5625
7886 1 1 41 -60.9375 51.5625
7887 1 2 43 -60.9375 51.5625
7888 1 2 45 -60.9375 51.5625
7889 1 1 47 -60.9375 51.5625
7890 1 1 49 -60.9375 51.5625
7891 1 2 51 -60.9375 51.5625
7892 1 2 53 -60.9375 51.5625
7893 1 1 55 -60.9375 51.5625
7894 1 1 57 -60.9375 51.5625
7895 1 2 59 -60.9375 51.5625
7896 1 2 61 -60.9375 51.5625
7897 1 1 39 -51.5625 51.5625
7898 1 1 41 -51.5625 51.5625
7899 1 2 43 -51.5625 51.5625
7900 1 2 45 -51.5625 51.5625
7901 1 1 47 -51.5625 51.5625
7902 1 1 49 -51.5625 51.5625
7903 1 2 51 -51.5625 51.5625
7904 1 2 53 -51.5625 51.5625
7905 1 1 55 -51.5625 51.5625
7906 1 1 57 -51.5625 51.5625
7907 1 2 59 -51.5625 51.5625
7908 1 2 61 -51.5625 51.5625
7909 1 1 39 -42.1875 51.5625
7910 1 1 41 -42.1875 51.5625
7911 1 2 43 -42.1875 51.5625
7912 1 2 45 -42.1875 51.5625
7913 1 1 47 -42.1875 51.5625
7914 1 1 49 -42.1875 51.5625
7915 1 2 51 -42.1875 51.5625
7916 1 2 53 -42.1875 51.5625
7917 1 1 55 -42.1875 51.5625
7918 1 1 57 -42.1875 51.5625
7919 1 2 59 -42.1875 51.5625
7920 1 2 61 -42.1875 51.5625
7921 1 1 39 -32.8125 51.5625
7922 1 1 41 -32.8125 51.5625
7923 1 2 43 -32.8125 51.5625
7924 1 2 45 -32.8125 51.5625
7925 1 1 47 -32.8125 51.5625
7926 1 1 49 -32.8125 51.5625
7927 1 2 51 -32.8125 51.5625
7928 1 2 53 -32.8125 51.5625
7929 1 1 55 -32.8125 51.5625
7930 1 1 57 -32.8125 51.5625
7931 1 2 59 -32.8125 51.5625
7932 1 2 61 -32.8125 51.5625
7933 1 1 39 -23.4375 51.5625
7934 1 1 41 -23.4375 51.5625
7935 1 2 43 -23.4375 51.5625
7936 1 2 45 -23.4375 51.5625
7937 1 1 47 -23.4375 51.5625
7938 1 1 49 -23.4375 51.5625
7939 1 2 51 -23.4375 51.5625
7940 1 2 53 -23.4375 51.5625
7941 1 1 55 -23.4375 51.5625
7942 1 1 57 -23.4375 51.5625
7943 1 2 59 -23.4375 51.5625
7944 1 2 61 -23.4375 51.5625
7945 1 1 39 -14.0625 51.5625
7946 1 1 41 -14.0625 51.5625
7947 1 2 43 -14.0625 51.5625
7948 1 2 45 -14.0625 51.5625
7949 1 1 47 -14.0625 51.5625
7950 1 1 49 -14.0625 51.5625
7951 1 2 51 -14.0625 51.5625
7952 1 2 53 -14.0625 51.5625
7953 1 1 55 -14.0625 51.5625
7954 1 1 57 -14.0625 51.5625
7955 1 2 59 -14.0625 51.5625
7956 1 2 61 -14.0625 51.5625
7957 1 1 39 -4.6875 51.5625
7958 1 1 41 -4.6875 51.5625
7959 1 2 43 -4.6875 51.5625
7960 1 2 45 -4.6875 51.5625
7961 1 1 47 -4.6875 51.5625
7962 1 1 49 -4.6875 51.5625
7963 1 2 51 -4.6875 51.5625
7964 1 2 53 -4.6875 51.5625
7965 1 1 55 -4.6875 51.5625
7966 1 1 57 -4.6875 51.5625
7967 1 2 59 -4.6875 51.5625
7968 1 2 61 -4.6875 51.5625
7969 1 1 39 4.6875 51.5625
7970 1 1 41 4.6875 51.5625
7971 1 2 43 4.6875 51.5625
7972 1 2 45 4.6875 51.5625
7973 1 1 47 4.6875 51.5625
7974 1 1 49 4.6875 51.5625
7975 1 2 51 4.6875 51.5625
7976 1 2 53 4.6875 51.5625
7977 1 1 55 4.6875 51.5625
7978 1 1 57 4.6875 51.5625
7979 1 2 59 4.6875 51.5625
7980 1 2 61 4.6875 51.5625
7981 1 1 39 14.0625 51.5625
7982 1 1 41 14.0625 51.5625
7983 1 2 43 14.0625 51.5625
7984 1 2 45 14.0625 51.5625
7985 1 1 47 14.0625 51.5625
7986 1 1 49 14.0625 51.5625
7987 1 2 51 14.0625 51.5625
7988 1 2 53 14.0625 51.5625
7989 1 1 55 14.0625 51.5625
7990 1 1 57 14.0625 51.5625
7991 1 2 59 14.0625 51.5625
7992 1 2 61 14.0625 51.5625
7993 1 1 39 23.4375 51.5625
7994 1 1 41 23.4375 51.5625
7995 1 2 43 23.4375 51.5625
7996 1 2 45 23.4375 51.5625
7997 1 1 47 23.4375 51.5625
7998 1 1 49 23.4375 51.5625
7999 1 2 51 23.4375 51.5625
8000 1 2 53 23.4375 51.5625
8001 1 1 55 23.4375 51.5625
8002 1 1 57 23.4375 51.5625
8003 1 2 59 23.4375 51.5625
8004 1 2 61 23.4375 51.5625
8005 1 1 39 32.8125 51.5625
8006 1 1 41 32.8125 51.5625
8007 1 2 43 32.8125 51.5625
8008 1 2 45 32.8125 51.5625
8009 1 1 47 32.8125 51.5625
8010 1 1 49 32.8125 51.5625
8011 1 2 51 32.8125 51.5625
8012 1 2 53 32.8125 51.5625
8013 1 1 55 32.8125 51.5625
8014 1 1 57 32.8125 51.5625
8015 1 2 59 32.8125 51.5625
8016 1 2 61 32.8125 51.5625
8017 1 1 39 42.1875 51.5625
8018 1 1 41 42.1875 51.5625
8019 1 2 43 42.1875 51.5625
8020 1 2 45 42.1875 51.5625
8021 1 1 47 42.1875 51.5625
8022 1 1 49 42.1875 51.5625
8023 1 2 51 42.1875 51.5625
8024 1 2 53 42.1875 51.5625
8025 1 1 55 42.1875 51.5625
8026 1 1 57 42.1875 51.5625
8027 1 2 59 42.1875 51.5625
8028 1 2 61 42.1875 51.5625
8029 1 1 39 51.5625 51.5625
8030 1 1 41 51.5625 51.5625
8031 1 2 43 51.5625 51.5625
8032 1 2 45 51.5625 51.5625
8033 1 1 47 51.5625 51.5625
8034 1 1 49 51.5625 51.5625
8035 1 2 51 51.5625 51.5625
8036 1 2 53 51.5625 51.5625
8037 1 1 55 51.5625 51.5625
8038 1 1 57 51.5625 51.5625
8039 1 2 59 51.5625 51.5625
8040 1 2 61 51.5625 51.5625
8041 1 1 39 60.9375 51.5625
8042 1 1 41 60.9375 51.5625
8043 1 2 43 60.9375 51.5625
8044 1 2 45 60.9375 51.5625
8045 1 1 47 60.9375 51.5625
8046 1 1 49 60.9375 51.5625
8047 1 2 51 60.9375 51.5625
8048 1 2 53 60.9375 51.5625
8049 1 1 55 60.9375 51.5625
8050 1 1 57 60.9375 51.5625
8051 1 2 59 60.9375 51.5625
8052 1 2 61 60.9375 51.5625
8053 1 1 39 70.3125 51.5625
8054 1 1 41 70.3125 51.5625
8055 1 2 43 70.3125 51.5625
8056 1 2 45 70.3125 51.5625
8057 1 1 47 70.3125 51.5625
8058 1 1 49 70.3125 51.5625
8059 1 2 51 70.3125 51.5625
8060 1 2 53 70.3125 51.5625
8061 1 1 55 70.3125 51.5625
8062 1 1 57 70.3125 51.5625
8063 1 2 59 70.3125 51.5625
8064 1 2 61 70.3125 51.5625
8065 1 1 -61 -70.3125 60.9375
8066 1 1 -59 -70.3125 60.9375
8067 1 2 -57 -70.3125 60.9375
8068 1 2 -55 -70.3125 60.9375
8069 1 1 -53 -70.3125 60.9375
8070 1 1 -51 -70.3125 60.9375
8071 1 2 -49 -70.3125 60.9375
8072 1 2 -47 -70.3125 60.9375
8073 1 1 -45 -70.3125 60.9375
8074 1 1 -43 -70.3125 60.9375
8075 1 2 -41 -70.3125 60.9375
8076 1 2 -39 -70.3125 60.9375
8077 1 1 -61 -60.9375 60.9375
8078 1 1 -59 -60.9375 60.9375
8079 1 2 -57 -60.9375 60.9375
8080 1 2 -55 -60.9375 60.9375
8081 1 1 -53 -60.9375 60.9375
8082 1 1 -51 -60.9375 60.9375
8083 1 2 -49 -60.9375 60.9375
8084 1 2 -47 -60.9375 60.9375
8085 1 1 -45 -60.9375 60.9375
8086 1 1 -43 -60.9375 60.9375
8087 1 2 -41 -60.9375 60.9375
8088 1 2 -39 -60.9375 60.9375
8089 1 1 -61 -51.5625 60.9375
8090 1 1 -59 -51.5625 60.9375
8091 1 2 -57 -51.5625 60.9375
8092 1 2 -55 -51.5625 60.9375
8093 1 1 -53 -51.5625 60.9375
8094 1 1 -51 -51.5625 60.9375
8095 1 2 -49 -51.5625 60.9375
8096 1 2 -47 -51.5625 60.9375
8097 1 1 -45 -51.5625 60.9375
8098 1 1 -43 -51.5625 60.9375
8099 1 2 -41 -51.5625 60.9375
8100 1 2 -39 -51.5625 60.9375
8101 1 1 -61 -42.1875 60.9375
8102 1 1 -59 -42.1875 60.9375
8103 1 2 -57 -42.1875 60.9375
8104 1 2 -55 -42.1875 60.9375
8105 1 1 -53 -42.1875 60.9375
8106 1 1 -51 -42.1875 60.9375
8107 1 2 -49 -42.1875 60.9375
8108 1 2 -47 -42.1875 60.9375
8109 1 1 -45 -42.1875 60.9375
8110 1 1 -43 -42.1875 60.9375
8111 1 2 -41 -42.1875 60.9375
8112 1 2 -39 -42.1875 60.9375
8113 1 1 -61 -32.8125 60.9375
8114 1 1 -59 -32.8125 60.9375
8115 1 2 -57 -32.8125 60.9375
8116 1 2 -55 -32.8125 60.9375
8117 1 1 -53 -32.8125 60.9375
8118 1 1 -51 -32.8125 60.9375
8119 1 2 -49 -32.8125 60.9375
8120 1 2 -47 -32.8125 60.9375
8121 1 1 -45 -32.8125 60.9375
8122 1 1 -43 -32.8125 60.9375
8123 1 2 -41 -32.8125 60.9375
8124 1 2 -39 -32.8125 60.9375
8125 1 1 -61 -23.4375 60.9375
8126 1 1 -59 -23.4375 60.9375
8127 1 2 -57 -23.4375 60.9375
8128 1 2 -55 -23.4375 60.9375
8129 1 1 -53 -23.4375 60.9375
8130 1 1 -51 -23.4375 60.9375
8131 1 2 -49 -23.4375 60.9375
8132 1 2 -47 -23.4375 60.9375
8133 1 1 -45 -23.4375 60.9375
8134 1 1 -43 -23.4375 60.9375
8135 1 2 -41 -23.4375 60.9375
8136 1 2 -39 -23.4375 60.9375
8137 1 1 -61 -14.0625 60.9375
8138 1 1 -59 -14.0625 60.9375
8139 1 2 -57 -14.0625 60.9375
8140 1 2 -55 -14.0625 60.9375
8141 1 1 -53 -14.0625 60.9375
8142 1 1 -51 -14.0625 60.9375
8143 1 2 -49 -14.0625 60.9375
8144 1 2 -47 -14.0625 60.9375
8145 1 1 -45 -14.0625 60.9375
8146 1 1 -43 -14.0625 60.9375
8147 1 2 -41 -14.0625 60.9375
8148 1 2 -39 -14.0625 60.9375
8149 1 1 -61 -4.6875 60.9375
8150 1 1 -59 -4.6875 60.9375
8151 1 2 -57 -4.6875 60.9375
8152 1 2 -55 -4.6875 60.9375
8153 1 1 -53 -4.6875 60.9375
8154 1 1 -51 -4.6875 60.9375
8155 1 2 -49 -4.6875 60.9375
8156 1 2 -47 -4.6875 60.9375
8157 1 1 -45 -4.6875 60.9375
8158 1 1 -43 -4.6875 60.9375
8159 1 2 -41 -4.6875 60.9375
8160 1 2 -39 -4.6875 60.9375
8161 1 1 -61 4.6875 60.9375
8162 1 1 -59 4.6875 60.9375
8163 1 2 -57 4.6875 60.9375
8164 1 2 -55 4.6875 60.9375
8165 1 1 -53 4.6875 60.9375
8166 1 1 -51 4.6875 60.9375
8167 1 2 -49 4.6875 60.9375
8168 1 2 -47 4.6875 60.9375
8169 1 1 -45 4.6875 60.9375
8170 1 1 -43 4.6875 60.9375
8171 1 2 -41 4.6875 60.9375
8172 1 2 -39 4.6875 60.9375
8173 1 1 -61 14.0625 60.9375
8174 1 1 -59 14.0625 60.9375
8175 1 2 -57 14.0625 60.9375
8176 1 2 -55 14.0625 60.9375
8177 1 1 -53 14.0625 60.9375
8178 1 1 -51 14.0625 60.9375
8179 1 2 -49 14.0625 60.9375
8180 1 2 -47 14.0625 60.9375
8181 1 1 -45 14.0625 60.9375
8182 1 1 -43 14.0625 60.9375
8183 1 2 -41 14.0625 60.9375
8184 1 2 -39 14.0625 60.9375
8185 1 1 -61 23.4375 60.9375
8186 1 1 -59 23.4375 60.9375
8187 1 2 -57 23.4375 60.9375
8188 1 2 -55 23.4375 60.9375
8189 1 1 -53 23.4375 60.9375
8190 1 1 -51 23.4375 60.9375
8191 1 2 -49 23.4375 60.9375
8192 1 2 -47 23.4375 60.9375
8193 1 1 -45 23.4375 60.9375
8194 1 1 -43 23.4375 60.9375
8195 1 2 -41 23.4375 60.9375
8196 1 2 -39 23.4375 60.9375
8197 1 1 -61 32.8125 60.9375
8198 1 1 -59 32.8125 60.9375
8199 1 2 -57 32.8125 60.9375
8200 1 2 -55 32.8125 60.9375
8201 1 1 -53 32.8125 60.9375
8202 1 1 -51 32.8125 60.9375
8203 1 2 -49 32.8125 60.9375
8204 1 2 -47 32.8125 60.9375
8205 1 1 -45 32.8125 60.9375
8206 1 1 -43 32.8125 60.9375
8207 1 2 -41 32.8125 60.9375
8208 1 2 -39 32.8125 60.9375
8209 1 1 -61 42.1875 60.9375
8210 1 1 -59 42.1875 60.9375
8211 1 2 -57 42.1875 60.9375
8212 1 2 -55 42.1875 60.9375
8213 1 1 -53 42.1875 60.9375
8214 1 1 -51 42.1875 60.9375
8215 1 2 -49 42.1875 60.9375
8216 1 2 -47 42.1875 60.9375
8217 1 1 -45 42.1875 60.9375
8218 1 1 -43 42.1875 60.9375
8219 1 2 -41 42.1875 60.9375
8220 1 2 -39 42.1875 60.9375
8221 1 1 -61 51.5625 60.9375
8222 1 1 -59 51.5625 60.9375
8223 1 2 -57 51.5625 60.9375
8224 1 2 -55 51.5625 60.9375
8225 1 1 -53 51.5625 60.9375
8226 1 1 -51 51.5625 60.9375
8227 1 2 -49 51.5625 60.9375
8228 1 2 -47 51.5625 60.9375
8229 1 1 -45 51.5625 60.9375
8230 1 1 -43 51.5625 60.9375
8231 1 2 -41 51.5625 60.9375
8232 1 2 -39 51.5625 60.9375
8233 1 1 -61 60.9375 60.9375
8234 1 1 -59 60.9375 60.9375
8235 1 2 -57 60.9375 60.9375
8236 1 2 -55 60.9375 60.9375
8237 1 1 -53 60.9375 60.9375
8238 1 1 -51 60.9375 60.9375
8239 1 2 -49 60.9375 60.9375
8240 1 2 -47 60.9375 60.9375
8241 1 1 -45 60.9375 60.9375
8242 1 1 -43 60.9375 60.9375
8243 1 2 -41 60.9375 60.9375
8244 1 2 -39 60.9375 60.9375
8245 1 1 -61 70.3125 60.9375
8246 1 1 -59 70.3125 60.9375
8247 1 2 -57 70.3125 60.9375
8248 1 2 -55 70.3125 60.9375
8249 1 1 -53 70.3125 60.9375
8250 1 1 -51 70.3125 60.9375
8251 1 2 -49 70.3125 60.9375
8252 1 2 -47 70.3125 60.9375
8253 1 1 -45 70.3125 60.9375
8254 1 1 -43 70.3125 60.9375
8255 1 2 -41 70.3125 60.9375
8256 1 2 -39 70.3125 60.9375
8257 1 1 -11 -70.3125 60.9375
8258 1 1 -9 -70.3125 60.9375
8259 1 2 -7 -70.3125 60.9375
8260 1 2 -5 -70.3125 60.9375
8261 1 1 -3 -70.3125 60.9375
8262 1 1 -1 -70.3125 60.9375
8263 1 2 1 -70.3125 60.9375
8264 1 2 3 -70.3125 60.9375
8265 1 1 5 -70.3125 60.9375
8266 1 1 7 -70.3125 60.9375
8267 1 2 9 -70.3125 60.9375
8268 1 2 11 -70.3125 60.9375
8269 1 1 -11 -60.9375 60.9375
8270 1 1 -9 -60.9375 60.9375
8271 1 2 -7 -60.9375 60.9375
8272 1 2 -5 -60.9375 60.9375
8273 1 1 -3 -60.9375 60.9375
8274 1 1 -1 -60.9375 60.9375
8275 1 2 1 -60.9375 60.9375
8276 1 2 3 -60.9375 60.9375
8277 1 1 5 -60.9375 60.9375
8278 1 1 7 -60.9375 60.9375
8279 1 2 9 -60.9375 60.9375
8280 1 2 11 -60.9375 60.9375
8281 1 1 -11 -51.5625 60.9375
8282 1 1 -9 -51.5625 60.9375
8283 1 2 -7 -51.5625 60.9375
8284 1 2 -5 -51.5625 60.9375
8285 1 1 -3 -51.5625 60.9375
8286 1 1 -1 -51.5625 60.9375
8287 1 2 1 -51.5625 60.9375
8288 1 2 3 -51.5625 60.9375
8289 1 1 5 -51.5625 60.9375
8290 1 1 7 -51.5625 60.9375
8291 1 2 9 -51.5625 60.9375
8292 1 2 11 -51.5625 60.9375
8293 1 1 -11 -42.1875 60.9375
8294 1 1 -9 -42.1875 60.9375
8295 1 2 -7 -42.1875 60.9375
8296 1 2 -5 -42.1875 60.9375
8297 1 1 -3 -42.1875 60.9375
8298 1 1 -1 -42.1875 60.9375
8299 1 2 1 -42.1875 60.9375
8300 1 2 3 -42.1875 60.9375
8301 1 1 5 -42.1875 60.9375
8302 1 1 7 -42.1875 60.9375
8303 1 2 9 -42.1875 60.9375
8304 1 2 11 -42.1875 60.9375
8305 1 1 -11 -32.8125 60.9375
8306 1 1 -9 -32.8125 60.9375
8307 1 2 -7 -32.8125 60.9375
8308 1 2 -5 -32.8125 60.9375
8309 1 1 -3 -32.8125 60.9375
8310 1 1 -1 -32.8125 60.9375
8311 1 2 1 -32.8125 60.9375
8312 1 2 3 -32.8125 60.9375
8313 1 1 5 -32.8125 60.9375
8314 1 1 7 -32.8125 60.9375
8315 1 2 9 -32.8125 60.9375
8316 1 2 11 -32.8125 60.9375
8317 1 1 -11 -23.4375 60.9375
8318 1 1 -9 -23.4375 60.9375
8319 1 2 -7 -23.4375 60.9375
8320 1 2 -5 -23.4375 60.9375
8321 1 1 -3 -23.4375 60.9375
8322 1 1 -1 -23.4375 60.9375
8323 1 2 1 -23.4375 60.9375
8324 1 2 3 -23.4375 60.9375
8325 1 1 5 -23.4375 60.9375
8326 1 1 7 -23.4375 60.9375
8327 1 2 9 -23.4375 60.9375
8328 1 2 11 -23.4375 60.9375
8329 1 1 -11 -14.0625 60.9375
8330 1 1 -9 -14.0625 60.9375
8331 1 2 -7 -14.0625 60.9375
8332 1 2 -5 -14.0625 60.9375
8333 1 1 -3 -14.0625 60.9375
8334 1 1 -1 -14.0625 60.9375
8335 1 2 1 -14.0625 60.9375
8336 1 2 3 -14.0625 60.9375
8337 1 1 5 -14.0625 60.9375
8338 1 1 7 -14.0625 60.9375
8339 1 2 9 -14.0625 60.9375
8340 1 2 11 -14.0625 60.9375
8341 1 1 -11 -4.6875 60.9375
8342 1 1 -9 -4.6875 60.9375
8343 1 2 -7 -4.6875 60.9375
8344 1 2 -5 -4.6875 60.9375
8345 1 1 -3 -4.6875 60.9375
8346 1 1 -1 -4.6875 60.9375
8347 1 2 1 -4.6875 60.9375
8348 1 2 3 -4.6875 60.9375
8349 1 1 5 -4.6875 60.9375
8350 1 1 7 -4.6875 60.9375
8351 1 2 9 -4.6875 60.9375
8352 1 2 11 -4.6875 60.9375
8353 1 1 -11 4.6875 60.9375
8354 1 1 -9 4.6875 60.9375
8355 1 2 -7 4.6875 60.9375
8356 1 2 -5 4.6875 60.9375
8357 1 1 -3 4.6875 60.9375
8358 1 1 -1 4.6875 60.9375
8359 1 2 1 4.6875 60.9375
8360 1 2 3 4.6875 60.9375
8361 1 1 5 4.6875 60.9375
8362 1 1 7 4.6875 60.9375
8363 1 2 9 4.6875 60.9375
8364 1 2 11 4.6875 60.9375
8365 1 1 -11 14.0625 60.9375
8366 1 1 -9 14.0625 60.9375
8367 1 2 -7 14.0625 60.9375
8368 1 2 -5 14.0625 60.9375
8369 1 1 -3 14.0625 60.9375
8370 1 1 -1 14.0625 60.9375
8371 1 2 1 14.0625 60.9375
8372 1 2 3 14.0625 60.9375
8373 1 1 5 14.0625 60.9375
8374 1 1 7 14.0625 60.9375
8375 1 2 9 14.0625 60.9375
8376 1 2 11 14.0625 60.9375
8377 1 1 -11 23.4375 60.9375
8378 1 1 -9 23.4375 60.9375
8379 1 2 -7 23.4375 60.9375
8380 1 2 -5 23.4375 60.9375
8381 1 1 -3 23.4375 60.9375
8382 1 1 -1 23.4375 60.9375
8383 1 2 1 23.4375 60.9375
8384 1 2 3 23.4375 60.9375
8385 1 1 5 23.4375 60.9375
8386 1 1 7 23.4375 60.9375
8387 1 2 9 23.4375 60.9375
8388 1 2 11 23.4375 60.9375
8389 1 1 -11 32.8125 60.9375
8390 1 1 -9 32.8125 60.9375
8391 1 2 -7 32.8125 60.9375
8392 1 2 -5 32.8125 60.9375
8393 1 1 -3 32.8125 60.9375
8394 1 1 -1 32.8125 60.9375
8395 1 2 1 32.8125 60.9375
8396 1 2 3 32.8125 60.9375
8397 1 1 5 32.8125 60.9375
8398 1 1 7 32.8125 60.9375
8399 1 2 9 32.8125 60.9375
8400 1 2 11 32.8125 60.9375
8401 1 1 -11 42.1875 60.9375
8402 1 1 -9 42.1875 60.9375
8403 1 2 -7 42.1875 60.9375
8404 1 2 -5 42.1875 60.9375
8405 1 1 -3 42.1875 60.9375
8406 1 1 -1 42.1875 60.9375
8407 1 2 1 42.1875 60.9375
8408 1 2 3 42.1875 60.9375
8409 1 1 5 42.1875 60.9375
8410 1 1 7 42.1875 60.9375
8411 1 2 9 42.1875 60.9375
8412 1 2 11 42.1875 60.9375
8413 1 1 -11 51.5625 60.9375
8414 1 1 -9 51.5625 60.9375
8415 1 2 -7 51.5625 60.9375
8416 1 2 -5 51.5625 60.9375
8417 1 1 -3 51.5625 60.9375
8418 1 1 -1 51.5625 60.9375
8419 1 2 1 51.5625 60.9375
8420 1 2 3 51.5625 60.9375
8421 1 1 5 51.5625 60.9375
8422 1 1 7 51.5625 60.9375
8423 1 2 9 51.5625 60.9375
8424 1 2 11 51.5625 60.9375
8425 1 1 -11 60.9375 60.9375
8426 1 1 -9 60.9375 60.9375
8427 1 2 -7 60.9375 60.9375
8428 1 2 -5 60.9375 60.9375
8429 1 1 -3 60.9375 60.9375
8430 1 1 -1 60.9375 60.9375
8431 1 2 1 60.9375 60.9375
8432 1 2 3 60.9375 60.9375
8433 1 1 5 60.9375 60.9375
8434 1 1 7 60.9375 60.9375
8435 1 2 9 60.9375 60.9375
8436 1 2 11 60.9375 60.9375
8437 1 1 -11 70.3125 60.9375
8438 1 1 -9 70.3125 60.9375
8439 1 2 -7 70.3125 60.9375
8440 1 2 -5 70.3125 60.9375
8441 1 1 -3 70.3125 60.9375
8442 1 1 -1 70.3125 60.9375
8443 1 2 1 70.3125 60.9375
8444 1 2 3 70.3125 60.9375
8445 1 1 5 70.3125 60.9375
8446 1 1 7 70.3125 60.9375
8447 1 2 9 70.3125 60.9375
8448 1 2 11 70.3125 60.9375
8449 1 1 39 -70.3125 60.9375
8450 1 1 41 -70.3125 60.9375
8451 1 2 43 -70.3125 60.9375
8452 1 2 45 -70.3125 60.9375
8453 1 1 47 -70.3125 60.9375
8454 1 1 49 -70.3125 60.9375
8455 1 2 51 -70.3125 60.9375
8456 1 2 53 -70.3125 60.9375
8457 1 1 55 -70.3125 60.9375
8458 1 1 57 -70.3125 60.9375
8459 1 2 59 -70.3125 60.9375
8460 1 2 61 -70.3125 60.9375
8461 1 1 39 -60.9375 60.9375
8462 1 1 41 -60.9375 60.9375
8463 1 2 43 -60.9375 60.9375
8464 1 2 45 -60.9375 60.9375
8465 1 1 47 -60.9375 60.9375
8466 1 1 49 -60.9375 60.9375
8467 1 2 51 -60.9375 60.9375
8468 1 2 53 -60.9375 60.9375
8469 1 1 55 -60.9375 60.9375
8470 1 1 57 -60.9375 60.9375
8471 1 2 59 -60.9375 60.9375
8472 1 2 61 -60.9375 60.9375
8473 1 1 39 -51.5625 60.9375
8474 1 1 41 -51.5625 60.9375
8475 1 2 43 -51.5625 60.9375
8476 1 2 45 -51.5625 60.9375
8477 1 1 47 -51.5625 60.9375
8478 1 1 49 -51.5625 60.9375
8479 1 2 51 -51.5625 60.9375
8480 1 2 53 -51.5625 60.9375
8481 1 1 55 -51.5625 60.9375
8482 1 1 57 -51.5625 60.9375
8483 1 2 59 -51.5625 60.9375
8484 1 2 61 -51.5625 60.9375
8485 1 1 39 -42.1875 60.9375
8486 1 1 41 -42.1875 60.9375
8487 1 2 43 -42.1875 60.9375
8488 1 2 45 -42.1875 60.9375
8489 1 1 47 -42.1875 60.9375
8490 1 1 49 -42.1875 60.9375
8491 1 2 51 -42.1875 60.9375
8492 1 2 53 -42.1875 60.9375
8493 1 1 55 -42.1875 60.9375
8494 1 1 57 -42.1875 60.9375
8495 1 2 59 -42.1875 60.9375
8496 1 2 61 -42.1875 60.9375
8497 1 1 39 -32.8125 60.9375
8498 1 1 41 -32.8125 60.9375
8499 1 2 43 -32.8125 60.9375
8500 1 2 45 -32.8125 60.9375
8501 1 1 47 -32.8125 60.9375
8502 1 1 49 -32.8125 60.9375
8503 1 2 51 -32.8125 60.9375
8504 1 2 53 -32.8125 60.9375
8505 1 1 55 -32.8125 60.9375
8506 1 1 57 -32.8125 60.9375
8507 1 2 59 -32.8125 60.9375
8508 1 2 61 -32.8125 60.9375
8509 1 1 39 -23.4375 60.9375
8510 1 1 41 -23.4375 60.9375
8511 1 2 43 -23.4375 60.9375
8512 1 2 45 -23.4375 60.9375
8513 1 1 47 -23.4375 60.9375
8514 1 1 49 -23.4375 60.9375
8515 1 2 51 -23.4375 60.9375
8516 1 2 53 -23.4375 60.9375
8517 1 1 55 -23.4375 60.9375
8518 1 1 57 -23.4375 60.9375
8519 1 2 59 -23.4375 60.9375
8520 1 2 61 -23.4375 60.9375
8521 1 1 39 -14.0625 60.9375
8522 1 1 41 -14.0625 60.9375
8523 1 2 43 -14.0625 60.9375
8524 1 2 45 -14.0625 60.9375
8525 1 1 47 -14.0625 60.9375
8526 1 1 49 -14.0625 60.9375
8527 1 2 51 -14.0625 60.9375
8528 1 2 53 -14.0625 60.9375
8529 1 1 55 -14.0625 60.9375
8530 1 1 57 -14.0625 60.9375
8531 1 2 59 -14.0625 60.9375
8532 1 2 61 -14.0625 60.9375
8533 1 1 39 -4.6875 60.9375
8534 1 1 41 -4.6875 60.9375
8535 1 2 43 -4.6875 60.9375
8536 1 2 45 -4.6875 60.9375
8537 1 1 47 -4.6875 60.9375
8538 1 1 49 -4.6875 60.9375
8539 1 2 51 -4.6875 60.9375
8540 1 2 53 -4.6875 60.9375
8541 1 1 55 -4.6875 60.9375
8542 1 1 57 -4.6875 60.9375
8543 1 2 59 -4.6875 60.9375
8544 1 2 61 -4.6875 60.9375
8545 1 1 39 4.6875 60.9375
8546 1 1 41 4.6875 60.9375
8547 1 2 43 4.6875 60.9375
8548 1 2 45 4.6875 60.9375
8549 1 1 47 4.6875 60.9375
8550 1 1 49 4.6875 60.9375
8551 1 2 51 4.6875 60.9375
8552 1 2 53 4.6875 60.9375
8553 1 1 55 4.6875 60.9375
8554 1 1 57 4.6875 60.9375
8555 1 2 59 4.6875 60.9375
8556 1 2 61 4.6875 60.9375
8557 1 1 39 14.0625 60.9375
8558 1 1 41 14.0625 60.9375
8559 1 2 43 14.0625 60.9375
8560 1 2 45 14.0625 60.9375
8561 1 1 47 14.0625 60.9375
8562 1 1 49 14.0625 60.9375
8563 1 2 51 14.0625 60.9375
8564 1 2 53 14.0625 60.9375
8565 1 1 55 14.0625 60.9375
8566 1 1 57 14.0625 60.9375
8567 1 2 59 14.0625 60.9375
8568 1 2 61 14.0625 60.9375
8569 1 1 39 23.4375 60.9375
8570 1 1 41 23.4375 60.9375
8571 1 2 43 23.4375 60.9375
8572 1 2 45 23.4375 60.9375
8573 1 1 47 23.4375 60.9375
8574 1 1 49 23.4375 60.9375
8575 1 2 51 23.4375 60.9375
8576 1 2 53 23.4375 60.9375
8577 1 1 55 23.4375 60.9375
8578 1 1 57 23.4375 60.9375
8579 1 2 59 23.4375 60.9375
8580 1 2 61 23.4375 60.9375
8581 1 1 39 32.8125 60.9375
8582 1 1 41 32.8125 60.9375
8583 1 2 43 32.8125 60.9375
8584 1 2 45 32.8125 60.9375
8585 1 1 47 32.8125 60.9375
8586 1 1 49 32.8125 60.9375
8587 1 2 51 32.8125 60.9375
8588 1 2 53 32.8125 60.9375
8589 1 1 55 32.8125 60.9375
8590 1 1 57 32.8125 60.9375
8591 1 2 59 32.8125 60.9375
8592 1 2 61 32.8125 60.9375
8593 1 1 39 42.1875 60.9375
8594 1 1 41 42.1875 60.9375
8595 1 2 43 42.1875 60.9375
8596 1 2 45 42.1875 60.9375
8597 1 1 47 42.1875 60.9375
8598 1 1 49 42.1875 60.9375
8599 1 2 51 42.1875 60.9375
8600 1 2 53 42.1875 60.9375
8601 1 1 55 42.1875 60.9375
8602 1 1 57 42.1875 60.9375
8603 1 2 59 42.1875 60.9375
8604 1 2 61 42.1875 60.9375
8605 1 1 39 51.5625 60.9375
8606 1 1 41 51.5625 60.9375
8607 1 2 43 51.5625 60.9375
8608 1 2 45 51.5625 60.9375
8609 1 1 47 51.5625 60.9375
8610 1 1 49 51.5625 60.9375
8611 1 2 51 51.5625 60.9375
8612 1 2 53 51.5625 60.9375
8613 1 1 55 51.5625 60.9375
8614 1 1 57 51.5625 60.9375
8615 1 2 59 51.5625 60.9375
8616 1 2 61 51.5625 60.9375
8617 1 1 39 60.9375 60.9375
8618 1 1 41 60.9375 60.9375
8619 1 2 43 60.9375 60.9375
8620 1 2 45 60.9375 60.9375
8621 1 1 47 60.9375 60.9375
8622 1 1 49 60.9375 60.9375
8623 1 2 51 60.9375 60.9375
8624 1 2 53 60.9375 60.9375
8625 1 1 55 60.9375 60.9375
8626 1 1 57 60.9375 60.9375
8627 1 2 59 60.9375 60.9375
8628 1 2 61 60.9375 60.9375
8629 1 1 39 70.3125 60.9375
8630 1 1 41 70.3125 60.9375
8631 1 2 43 70.3125 60.9375
8632 1 2 45 70.3125 60.9375
8633 1 1 47 70.3125 60.9375
8634 1 1 49 70.3125 60.9375
8635 1 2 51 70.3125 60.9375
8636 1 2 53 70.3125 60.9375
8637 1 1 55 70.3125 60.9375
8638 1 1 57 70.3125 60.9375
8639 1 2 59 70.3125 60.9375
8640 1 2 61 70.3125 60.9375
8641 1 1 -61 -70.3125 70.3125
8642 1 1 -59 -70.3125 70.3125
8643 1 2 -57 -70.3125 70.3125
8644 1 2 -55 -70.3125 70.3125
8645 1 1 -53 -70.3125 70.3125
8646 1 1 -51 -70.3125 70.3125
8647 1 2 -49 -70.3125 70.3125
8648 1 2 -47 -70.3125 70.3125
8649 1 1 -45 -70.3125 70.3125
8650 1 1 -43 -70.3125 70.3125
8651 1 2 -41 -70.3125 70.3125
8652 1 2 -39 -70.3125 70.3125
8653 1 1 -61 -60.9375 70.3125
8654 1 1 -59 -60.9375 70.3125
8655 1 2 -57 -60.9375 70.3125
8656 1 2 -55 -60.9375 70.3125
8657 1 1 -53 -60.9375 70.3125
8658 1 1 -51 -60.9375 70.3125
8659 1 2 -49 -60.9375 70.3125
8660 1 2 -47 -60.9375 70.3125
8661 1 1 -45 -60.9375 70.3125
8662 1 1 -43 -60.9375 70.3125
8663 1 2 -41 -60.9375 70.3125
8664 1 2 -39 -60.9375 70.3125
8665 1 1 -61 -51.5625 70.3125
8666 1 1 -59 -51.5625 70.3125
8667 1 2 -57 -51.5625 70.3125
8668 1 2 -55 -51.5625 70.3125
8669 1 1 -53 -51.5625 70.3125
8670 1 1 -51 -51.5625 70.3125
8671 1 2 -49 -51.5625 70.3125
8672 1 2 -47 -51.5625 70.3125
8673 1 1 -45 -51.5625 70.3125
8674 1 1 -43 -51.5625 70.3125
8675 1 2 -41 -51.5625 70.3125
8676 1 2 -39 -51.5625 70.3125
8677 1 1 -61 -42.1875 70.3125
8678 1 1 -59 -42.1875 70.3125
8679 1 2 -57 -42.1875 70.3125
8680 1 2 -55 -42.1875 70.3125
8681 1 1 -53 -42.1875 70.3125
8682 1 1 -51 -42.1875 70.3125
8683 1 2 -49 -42.1875 70.3125
8684 1 2 -47 -42.1875 70.3125
8685 1 1 -45 -42.1875 70.3125
8686 1 1 -43 -42.1875 70.3125
8687 1 2 -41 -42.1875 70.3125
8688 1 2 -39 -42.1875 70.3125
8689 1 1 -61 -32.8125 70.3125
8690 1 1 -59 -32.8125 70.3125
8691 1 2 -57 -32.8125 70.3125
8692 1 2 -55 -32.8125 70.3125
8693 1 1 -53 -32.8125 70.3125
8694 1 1 -51 -32.8125 70.3125
8695 1 2 -49 -32.8125 70.3125
8696 1 2 -47 -32.8125 70.3125
8697 1 1 -45 -32.8125 70.3125
8698 1 1 -43 -32.8125 70.3125
8699 1 2 -41 -32.8125 70.3125
8700 1 2 -39 -32.8125 70.3125
8701 1 1 -61 -23.4375 70.3125
8702 1 1 -59 -23.4375 70.3125
8703 1 2 -57 -23.4375 70.3125
8704 1 2 -55 -23.4375 70.3125
8705 1 1 -53 -23.4375 70.3125
8706 1 1 -51 -23.4375 70.3125
8707 1 2 -49 -23.4375 70.3125
8708 1 2 -47 -23.4375 70.3125
8709 1 1 -45 -23.4375 70.3125
8710 1 1 -43 -23.4375 70.3125
8711 1 2 -41 -23.4375 70.3125
8712 1 2 -39 -23.4375 70.3125
8713 1 1 -61 -14.0625 70.3125
8714 1 1 -59 -14.0625 70.3125
8715 1 2 -57 -14.0625 70.3125
8716 1 2 -55 -14.0625 70.3125
8717 1 1 -53 -14.0625 70.3125
8718 1 1 -51 -14.0625 70.3125
8719 1 2 -49 -14.0625 70.3125
8720 1 2 -47 -14.0625 70.3125
8721 1 1 -45 -14.0625 70.3125
8722 1 1 -43 -14.0625 70.3125
8723 1 2 -41 -14.0625 70.3125
8724 1 2 -39 -14.0625 70.3125
8725 1 1 -61 -4.6875 70.3125
8726 1 1 -59 -4.6875 70.3125
8727 1 2 -57 -4.6875 70.3125
8728 1 2 -55 -4.6875 70.3125
8729 1 1 -53 -4.6875 70.3125
8730 1 1 -51 -4.6875 70.3125
8731 1 2 -49 -4.6875 70.3125
8732 1 2 -47 -4.6875 70.3125
8733 1 1 -45 -4.6875 70.3125
8734 1 1 -43 -4.6875 70.3125
8735 1 2 -41 -4.6875 70.3125
8736 1 2 -39 -4.6875 70.3125
8737 1 1 -61 4.6875 70.3125
8738 1 1 -59 4.6875 70.3125
8739 1 2 -57 4.6875 70.3125
8740 1 2 -55 4.6875 70.3125
8741 1 1 -53 4.6875 70.3125
8742 1 1 -51 4.6875 70.3125
8743 1 2 -49 4.6875 70.3125
8744 1 2 -47 4.6875 70.3125
8745 1 1 -45 4.6875 70.3125
8746 1 1 -43 4.6875 70.3125
8747 1 2 -41 4.6875 70.3125
8748 1 2 -39 4.6875 70.3125
8749 1 1 -61 14.0625 70.3125
8750 1 1 -59 14.0625 70.3125
8751 1 2 -57 14.0625 70.3125
8752 1 2 -55 14.0625 70.3125
8753 1 1 -53 14.0625 70.3125
8754 1 1 -51 14.0625 70.3125
8755 1 2 -49 14.0625 70.3125
8756 1 2 -47 14.0625 70.3125
8757 1 1 -45 14.0625 70.3125
8758 1 1 -43 14.0625 70.3125
8759 1 2 -41 14.0625 70.3125
8760 1 2 -39 14.0625 70.3125
8761 1 1 -61 23.4375 70.3125
8762 1 1 -59 23.4375 70.3125
8763 1 2 -57 23.4375 70.3125
8764 1 2 -55 23.4375 70.3125
8765 1 1 -53 23.4375 70.3125
8766 1 1 -51 23.4375 70.3125
8767 1 2 -49 23.4375 70.3125
8768 1 2 -47 23.4375 70.3125
8769 1 1 -45 23.4375 70.3125
8770 1 1 -43 23.4375 70.3125
8771 1 2 -41 23.4375 70.3125
8772 1 2 -39 23.4375 70.3125
8773 1 1 -61 32.8125 70.3125
8774 1 1 -59 32.8125 70.3125
8775 1 2 -57 32.8125 70.3125
8776 1 2 -55 32.8125 70.3125
8777 1 1 -53 32.8125 70.3125
8778 1 1 -51 32.8125 70.3125
8779 1 2 -49 32.8125 70.3125
8780 1 2 -47 32.8125 70.3125
8781 1 1 -45 32.8125 70.3125
8782 1 1 -43 32.8125 70.3125
8783 1 2 -41 32.8125 70.3125
8784 1 2 -39 32.8125 70.3125
8785 1 1 -61 42.1875 70.3125
8786 1 1 -59 42.1875 70.3125
8787 1 2 -57 42.1875 70.3125
8788 1 2 -55 42.1875 70.3125
8789 1 1 -53 42.1875 70.3125
8790 1 1 -51 42.1875 70.3125
8791 1 2 -49 42.1875 70.3125
8792 1 2 -47 42.1875 70.3125
8793 1 1 -45 42.1875 70.3125
8794 1 1 -43 42.1875 70.3125
8795 1 2 -41 42.1875 70.3125
8796 1 2 -39 42.1875 70.3125
8797 1 1 -61 51.5625 70.3125
8798 1 1 -59 51.5625 70.3125
8799 1 2 -57 51.5625 70.3125
8800 1 2 -55 51.5625 70.3125
8801 1 1 -53 51.5625 70.3125
8802 1 1 -51 51.5625 70.3125
8803 1 2 -49 51.5625 70.3125
8804 1 2 -47 51.5625 70.3125
8805 1 1 -45 51.5625 70.3125
8806 1 1 -43 51.5625 70.3125
8807 1 2 -41 51.5625 70.3125
8808 1 2 -39 51.5625 70.3125
8809 1 1 -61 60.9375 70.3125
8810 1 1 -59 60.9375 70.3125
8811 1 2 -57 60.9375 70.3125
8812 1 2 -55 60.9375 70.3125
8813 1 1 -53 60.9375 70.3125
8814 1 1 -51 60.9375 70.3125
8815 1 2 -49 60.9375 70.3125
8816 1 2 -47 60.9375 70.3125
8817 1 1 -45 60.9375 70.3125
8818 1 1 -43 60.9375 70.3125
8819 1 2 -41 60.9375 70.3125
8820 1 2 -39 60.9375 70.3125
8821 1 1 -61 70.3125 70.3125
8822 1 1 -59 70.3125 70.3125
8823 1 2 -57 70.3125 70.3125
8824 1 2 -55 70.3125 70.3125
8825 1 1 -53 70.3125 70.3125
8826 1 1 -51 70.3125 70.3125
8827 1 2 -49 70.3125 70.3125
8828 1 2 -47 70.3125 70.3125
8829 1 1 -45 70.3125 70.3125
8830 1 1 -43 70.3125 70.3125
8831 1 2 -41 70.3125 70.3125
8832 1 2 -39 70.3125 70.3125
8833 1 1 -11 -70.3125 70.3125
8834 1 1 -9 -70.3125 70.3125
8835 1 2 -7 -70.3125 70.3125
8836 1 2 -5 -70.3125 70.3125
8837 1 1 -3 -70.3125 70.3125
8838 1 1 -1 -70.3125 70.3125
8839 1 2 1 -70.3125 70.3125
8840 1 2 3 -70.3125 70.3125
8841 1 1 5 -70.3125 70.3125
8842 1 1 7 -70.3125 70.3125
8843 1 2 9 -70.3125 70.3125
8844 1 2 11 -70.3125 70.3125
8845 1 1 -11 -60.9375 70.3125
8846 1 1 -9 -60.9375 70.3125
8847 1 2 -7 -60.9375 70.3125
8848 1 2 -5 -60.9375 70.3125
8849 1 1 -3 -60.9375 70.3125
8850 1 1 -1 -60.9375 70.3125
8851 1 2 1 -60.9375 70.3125
8852 1 2 3 -60.9375 70.3125
8853 1 1 5 -60.9375 70.3125
8854 1 1 7 -60.9375 70.3125
8855 1 2 9 -60.9375 70.3125
8856 1 2 11 -60.9375 70.3125
8857 1 1 -11 -51.5625 70.3125
8858 1 1 -9 -51.5625 70.3125
8859 1 2 -7 -51.5625 70.3125
8860 1 2 -5 -51.5625 70.3125
8861 1 1 -3 -51.5625 70.3125
8862 1 1 -1 -51.5625 70.3125
8863 1 2 1 -51.5625 70.3125
8864 1 2 3 -51.5625 70.3125
8865 1 1 5 -51.5625 70.3125
8866 1 1 7 -51.5625 70.3125
8867 1 2 9 -51.5625 70.3125
8868 1 2 11 -51.5625 70.3125
8869 1 1 -11 -42.1875 70.3125
8870 1 1 -9 -42.1875 70.3125
8871 1 2 -7 -42.1875 70.3125
8872 1 2 -5 -42.1875 70.3125
8873 1 1 -3 -42.1875 70.3125
8874 1 1 -1 -42.1875 70.3125
8875 1 2 1 -42.1875 70.3125
8876 1 2 3 -42.1875 70.3125
8877 1 1 5 -42.1875 70.3125
8878 1 1 7 -42.1875 70.3125
8879 1 2 9 -42.1875 70.3125
8880 1 2 11 -42.1875 70.3125
8881 1 1 -11 -32.8125 70.3125
8882 1 1 -9 -32.8125 70.3125
8883 1 2 -7 -32.8125 70.3125
8884 1 2 -5 -32.8125 70.3125
8885 1 1 -3 -32.8125 70.3125
8886 1 1 -1 -32.8125 70.3125
8887 1 2 1 -32.8125 70.3125
8888 1 2 3 -32.8125 70.3125
8889 1 1 5 -32.8125 70.3125
8890 1 1 7 -32.8125 70.3125
8891 1 2 9 -32.8125 70.3125
8892 1 2 11 -32.8125 70.3125
8893 1 1 -11 -23.4375 70.3125
8894 1 1 -9 -23.4375 70.3125
8895 1 2 -7 -23.4375 70.3125
8896 1 2 -5 -23.4375 70.3125
8897 1 1 -3 -23.4375 70.3125
8898 1 1 -1 -23.4375 70.3125
8899 1 2 1 -23.4375 70.3125
8900 1 2 3 -23.4375 70.3125
8901 1 1 5 -23.4375 70.3125
8902 1 1 7 -23.4375 70.3125
8903 1 2 9 -23.4375 70.3125
8904 1 2 11 -23.4375 70.3125
8905 1 1 -11 -14.0625 70.3125
8906 1 1 -9 -14.0625 70.3125
8907 1 2 -7 -14.0625 70.3125
8908 1 2 -5 -14.0625 70.3125
8909 1 1 -3 -14.0625 70.3125
8910 1 1 -1 -14.0625 70.3125
8911 1 2 1 -14.0625 70.3125
8912 1 2 3 -14.0625 70.3125
8913 1 1 5 -14.0625 70.3125
8914 1 1 7 -14.0625 70.3125
8915 1 2 9 -14.0625 70.3125
8916 1 2 11 -14.0625 70.3125
8917 1 1 -11 -4.6875 70.3125
8918 1 1 -9 -4.6875 70.3125
8919 1 2 -7 -4.6875 70.3125
8920 1 2 -5 -4.6875 70.3125
8921 1 1 -3 -4.6875 70.3125
8922 1 1 -1 -4.6875 70.3125
8923 1 2 1 -4.6875 70.3125
8924 1 2 3 -4.6875 70.3125
8925 1 1 5 -4.6875 70.3125
8926 1 1 7 -4.6875 70.3125
8927 1 2 9 -4.6875 70.3125
8928 1 2 11 -4.6875 70.3125
8929 1 1 -11 4.6875 70.3125
8930 1 1 -9 4.6875 70.3125
8931 1 2 -7 4.6875 70.3125
8932 1 2 -5 4.6875 70.3125
8933 1 1 -3 4.6875 70.3125
8934 1 1 -1 4.6875 70.3125
8935 1 2 1 4.6875 70.3125
8936 1 2 3 4.6875 70.3125
8937 1 1 5 4.6875 70.3125
8938 1 1 7 4.6875 70.3125
8939 1 2 9 4.6875 70.3125
8940 1 2 11 4.6875 70.3125
8941 1 1 -11 14.0625 70.3125
8942 1 1 -9 14.0625 70.3125
8943 1 2 -7 14.0625 70.3125
8944 1 2 -5 14.0625 70.3125
8945 1 1 -3 14.0625 70.3125
8946 1 1 -1 14.0625 70.3125
8947 1 2 1 14.0625 70.3125
8948 1 2 3 14.0625 70.3125
8949 1 1 5 14.0625 70.3125
8950 1 1 7 14.0625 70.3125
8951 1 2 9 14.0625 70.3125
8952 1 2 11 14.0625 70.3125
8953 1 1 -11 23.4375 70.3125
8954 1 1 -9 23.4375 70.3125
8955 1 2 -7 23.4375 70.3125
8956 1 2 -5 23.4375 70.3125
8957 1 1 -3 23.4375 70.3125
8958 1 1 -1 23.4375 70.3125
8959 1 2 1 23.4375 70.3125
8960 1 2 3 23.4375 70.3125
8961 1 1 5 23.4375 70.3125
8962 1 1 7 23.4375 70.3125
8963 1 2 9 23.4375 70.3125
8964 1 2 11 23.4375 70.3125
8965 1 1 -11 32.8125 70.3125
8966 1 1 -9 32.8125 70.3125
8967 1 2 -7 32.8125 70.3125
8968 1 2 -5 32.8125 70.3125
8969 1 1 -3 32.8125 70.3125
8970 1 1 -1 32.8125 70.3125
8971 1 2 1 32.8125 70.3125
8972 1 2 3 32.8125 70.3125
8973 1 1 5 32.8125 70.3125
8974 1 1 7 32.8125 70.3125
8975 1 2 9 32.8125 70.3125
8976 1 2 11 32.8125 70.3125
8977 1 1 -11 42.1875 70.3125
8978 1 1 -9 42.1875 70.3125
8979 1 2 -7 42.1875 70.3125
8980 1 2 -5 42.1875 70.3125
8981 1 1 -3 42.1875 70.3125
8982 1 1 -1 42.1875 70.3125
8983 1 2 1 42.1875 70.3125
8984 1 2 3 42.1875 70.3125
8985 1 1 5 42.1875 70.3125
8986 1 1 7 42.1875 70.3125
8987 1 2 9 42.1875 70.3125
8988 1 2 11 42.1875 70.3125
8989 1 1 -11 51.5625 70.3125
8990 1 1 -9 51.5625 70.3125
8991 1 2 -7 51.5625 70.3125
8992 1 2 -5 51.5625 70.3125
8993 1 1 -3 51.5625 70.3125
8994 1 1 -1 51.5625 70.3125
8995 1 2 1 51.5625 70.3125
8996 1 2 3 51.5625 70.3125
8997 1 1 5 51.5625 70.3125
8998 1 1 7 51.5625 70.3125
8999 1 2 9 51.5625 70.3125
9000 1 2 11 51.5625 70.3125

Velocities

1 0 0 0
2 0 0 0
3 0 0 0
4 0 0 0
5 0 0 0
6 0 0 0
7 0 0 0
8 0 0 0
9 0 0 0
10 0 0 0
11 0 0 0
12 0 0 0
13 0 0 0
14 0 0 0
15 0 0 0
16 0 0 0
17 0 0 0
18 0 0 0
19 0 0 0
20 0 0 0
21 0 0 0
22 0 0 0
23 0 0 0
24 0 0 0
25 0 0 0
26 0 0 0
27 0 0 0
28 0 0 0
29 0 0 0
30 0 0 0
31 0 0 0
32 0 0 0
33 0 0 0
34 0 0 0
35 0 0 0
36 0 0 0
37 0 0 0
38 0 0 0
39 0 0 0
40 0 0 0
41 0 0 0
42 0 0 0
43 0 0 0
44 0 0 0
45 0 0 0
46 0 0 0
47 0 0 0
48 0 0 0
49 0 0 0
50 0 0 0
51 0 0 0
52 0 0 0
53 0 0 0
54 0 0 0
55 0 0 0
56 0 0 0
57 0 0 0
58 0 0 0
59 0 0 0
60 0 0 0
61 0 0 0
62 0 0 0
63 0 0 0
64 0 0 0
65 0 0 0
66 0 0 0
67 0 0 0
68 0 0 0
69 0 0 0
70 0 0 0
71 0 0 0
72 0 0 0
73 0 0 0
74 0 0 0
75 0 0 0
76 0 0 0
77 0 0 0
78 0 0 0
79 0 0 0
80 0 0 0
81 0 0 0
82 0 0 0
83 0 0 0
84 0 0 0
85 0 0 0
86 0 0 0
87 0 0 0
88 0 0 0
89 0 0 0
90 0 0 0
91 0 0 0
92 0 0 0
93 0 0 0
94 0 0 0
95 0 0 0
96 0 0 0
97 0 0 0
98 0 0 0
99 0 0 0
100 0 0 0
101 0 0 0
102 0 0 0
103 0 0 0
104 0 0 0
105 0 0 0
106 0 0 0
107 0 0 0
108 0 0 0
109 0 0 0
110 0 0 0
111 0 0 0
112 0 0 0
113 0 0 0
114 0 0 0
115 0 0 0
116 0 0 0
117 0 0 0
118 0 0 0
119 0 0 0
120 0 0 0
121 0 0 0
122 0 0 0
123 0 0 0
124 0 0 0
125 0 0 0
126 0 0 0
127 0 0 0
128 0 0 0
129 0 0 0
130 0 0 0
131 0 0 0
132 0 0 0
133 0 0 0
134 0 0 0
135 0 0 0
136 0 0 0
137 0 0 0
138 0 0 0
139 0 0 0
140 0 0 0
141 0 0 0
142 0 0 0
143 0 0 0
144 0 0 0
145 0 0 0
146 0 0 0
147 0 0 0
148 0 0 0
149 0 0 0
150 0 0 0
151 0 0 0
152 0 0 0
153 0 0 0
154 0 0 0
155 0 0 0
156 0 0 0
157 0 0 0
158 0 0 0
159 0 0 0
160 0 0 0
161 0 0 0
162 0 0 0
163 0 0 0
164 0 0 0
165 0 0 0
166 0 0 0
167 0 0 0
168 0 0 0
169 0 0 0
170 0 0 0
171 0 0 0
172 0 0 0
173 0 0 0
174 0 0 0
175 0 0 0
176 0 0 0
177 0 0 0
178 0 0 0
179 0 0 0
180 0 0 0
181 0 0 0
182 0 0 0
183 0 0 0
184 0 0 0
185 0 0 0
186 0 0 0
187 0 0 0
188 0 0 0
189 0 0 0
190 0 0 0
191 0 0 0
192 0 0 0
193 0 0 0
194 0 0 0
195 0 0 0
196 0 0 0
197 0 0 0
198 0 0 0
199 0 0 0
200 0 0 0
201 0 0 0
202 0 0 0
203 0 0 0
204 0 0 0
205 0 0 0
206 0 0 0
207 0 0 0
208 0 0 0
209 0 0 0
210 0 0 0
211 0 0 0
212 0 0 0
213 0 0 0
214 0 0 0
215 0 0 0
216 0 0 0
217 0 0 0
218 0 0 0
219 0 0 0
220 0 0 0
221 0 0 0
222 0 0 0
223 0 0 0
224 0 0 0
225 0 0 0
226 0 0 0
227 0 0 0
228 0 0 0
229 0 0 0
230 0 0 0
231 0 0 0
232 0 0 0
233 0 0 0
234 0 0 0
235 0 0 0
236 0 0 0
237 0 0 0
238 0 0 0
239 0 0 0
240 0 0 0
241 0 0 0
242 0 0 0
243 0 0 0
244 0 0 0
245 0 0 0
246 0 0 0
247 0 0 0
248 0 0 0
249 0 0 0
250 0 0 0
251 0 0 0
252 0 0 0
253 0 0 0
254 0 0 0
255 0 0 0
256 0 0 0
257 0 0 0
258 0 0 0
259 0 0 0
260 0 0 0
261 0 0 0
262 0 0 0
263 0 0 0
264 0 0 0
265 0 0 0
266 0 0 0
267 0 0 0
268 0 0 0
269 0 0 0
270 0 0 0
271 0 0 0
272 0 0 0
273 0 0 0
274 0 0 0
275 0 0 0
276 0 0 0
277 0 0 0
278 0 0 0
279 0 0 0
280 0 0 0
281 0 0 0
282 0 0 0
283 0 0 0
284 0 0 0
285 0 0 0
286 0 0 0
287 0 0 0
288 0 0 0
289 0 0 0
290 0 0 0
291 0 0 0
292 0 0 0
293 0 0 0
294 0 0 0
295 0 0 0
296 0 0 0
297 0 0 0
298 0 0 0
299 0 0 0
300 0 0 0
301 0 0 0
302 0 0 0
303 0 0 0
304 0 0 0
305 0 0 0
306 0 0 0
307 0 0 0
308 0 0 0
309 0 0 0
310 0 0 0
311 0 0 0
312 0 0 0
313 0 0 0
314 0 0 0
315 0 0 0
316 0 0 0
317 0 0 0
318 0 0 0
319 0 0 0
320 0 0 0
321 0 0 0
322 0 0 0
323 0 0 0
324 0 0 0
325 0 0 0
326 0 0 0
327 0 0 0
328 0 0 0
329 0 0 0
330 0 0 0
331 0 0 0
332 0 0 0
333 0 0 0
334 0 0 0
335 0 0 0
336 0 0 0
337 0 0 0
338 0 0 0
339 0 0 0
340 0 0 0
341 0 0 0
342 0 0 0
343 0 0 0
344 0 0 0
345 0 0 0
346 0 0 0
347 0 0 0
348 0 0 0
349 0 0 0
350 0 0 0
351 0 0 0
352 0 0 0
353 0 0 0
354 0 0 0
355 0 0 0
356 0 0 0
357 0 0 0
358 0 0 0
359 0 0 0
360 0 0 0
361 0 0 0
362 0 0 0
363 0 0 0
364 0 0 0
365 0 0 0
366 0 0 0
367 0 0 0
368 0 0 0
369 0 0 0
370 0 0 0
371 0 0 0
372 0 0 0
373 0 0 0
374 0 0 0
375 0 0 0
376 0 0 0
377 0 0 0
378 0 0 0
379 0 0 0
380 0 0 0
381 0 0 0
382 0 0 0
383 0 0 0
384 0 0 0
385 0 0 0
386 0 0 0
387 0 0 0
388 0 0 0
389 0 0 0
390 0 0 0
391 0 0 0
392 0 0 0
393 0 0 0
394 0 0 0
395 0 0 0
396 0 0 0
397 0 0 0
398 0 0 0
399 0 0 0
400 0 0 0
401 0 0 0
402 0 0 0
403 0 0 0
404 0 0 0
405 0 0 0
406 0 0 0
407 0 0 0
408 0 0 0
409 0 0 0
410 0 0 0
411 0 0 0
412 0 0 0
413 0 0 0
414 0 0 0
415 0 0 0
416 0 0 0
417 0 0 0
418 0 0 0
419 0 0 0
420 0 0 0
421 0 0 0
422 0 0 0
423 0 0 0
424 0 0 0
425 0 0 0
426 0 0 0
427 0 0 0
428 0 0 0
429 0 0 0
430 0 0 0
431 0 0 0
432 0 0 0
433 0 0 0
434 0 0 0
435 0 0 0
436 0 0 0
437 0 0 0
438 0 0 0
439 0 0 0
440 0 0 0
441 0 0 0
442 0 0 0
443 0 0 0
444 0 0 0
445 0 0 0
446 0 0 0
447 0 0 0
448 0 0 0
449 0 0 0
450 0 0 0
451 0 0 0
452 0 0 0
453 0 0 0
454 0 0 0
455 0 0 0
456 0 0 0
457 0 0 0
458 0 0 0
459 0 0 0
460 0 0 0
461 0 0 0
462 0 0 0
463 0 0 0
464 0 0 0
465 0 0 0
466 0 0 0
467 0 0 0
468 0 0 0
469 0 0 0
470 0 0 0
471 0 0 0
472 0 0 0
473 0 0 0
474 0 0 0
475 0 0 0
476 0 0 0
477 0 0 0
478 0 0 0
479 0 0 0
480 0 0 0
481 0 0 0
482 0 0 0
483 0 0 0
484 0 0 0
485 0 0 0
486 0 0 0
487 0 0 0
488 0 0 0
489 0 0 0
490 0 0 0
491 0 0 0
492 0 0 0
493 0 0 0
494 0 0 0
495 0 0 0
496 0 0 0
497 0 0 0
498 0 0 0
499 0 0 0
500 0 0 0
501 0 0 0
502 0 0 0
503 0 0 0
504 0 0 0
505 0 0 0
506 0 0 0
507 0 0 0
508 0 0 0
509 0 0 0
510 0 0 0
511 0 0 0
512 0 0 0
513 0 0 0
514 0 0 0
515 0 0 0
516 0 0 0
517 0 0 0
518 0 0 0
519 0 0 0
520 0 0 0
521 0 0 0
522 0 0 0
523 0 0 0
524 0 0 0
525 0 0 0
526 0 0 0
527 0 0 0
528 0 0 0
529 0 0 0
530 0 0 0
531 0 0 0
532 0 0 0
533 0 0 0
534 0 0 0
535 0 0 0
536 0 0 0
537 0 0 0
538 0 0 0
539 0 0 0
540 0 0 0
541 0 0 0
542 0 0 0
543 0 0 0
544 0 0 0
545 0 0 0
546 0 0 0
547 0 0 0
548 0 0 0
549 0 0 0
550 0 0 0
551 0 0 0
552 0 0 0
553 0 0 0
554 0 0 0
555 0 0 0
556 0 0 0
557 0 0 0
558 0 0 0
559 0 0 0
560 0 0 0
561 0 0 0
562 0 0 0
563 0 0 0
564 0 0 0
565 0 0 0
566 0 0 0
567 0 0 0
568 0 0 0
569 0 0 0
570 0 0 0
571 0 0 0
572 0 0 0
573 0 0 0
574 0 0 0
575 0 0 0
576 0 0 0
577 0 0 0
578 0 0 0
579 0 0 0
580 0 0 0
581 0 0 0
582 0 0 0
583 0 0 0
584 0 0 0
585 0 0 0
586 0 0 0
587 0 0 0
588 0 0 0
589 0 0 0
590 0 0 0
591 0 0 0
592 0 0 0
593 0 0 0
594 0 0 0
595 0 0 0
596 0 0 0
597 0 0 0
598 0 0 0
599 0 0 0
600 0 0 0
601 0 0 0
602 0 0 0
603 0 0 0
604 0 0 0
605 0 0 0
606 0 0 0
607 0 0 0
608 0 0 0
609 0 0 0
610 0 0 0
611 0 0 0
612 0 0 0
613 0 0 0
614 0 0 0
615 0 0 0
616 0 0 0
617 0 0 0
618 0 0 0
619 0 0 0
620 0 0 0
621 0 0 0
622 0 0 0
623 0 0 0
624 0 0 0
625 0 0 0
626 0 0 0
627 0 0 0
628 0 0 0
629 0 0 0
630 0 0 0
631 0 0 0
632 0 0 0
633 0 0 0
634 0 0 0
635 0 0 0
636 0 0 0
637 0 0 0
638 0 0 0
639 0 0 0
640 0 0 0
641 0 0 0
642 0 0 0
643 0 0 0
644 0 0 0
645 0 0 0
646 0 0 0
647 0 0 0
648 0 0 0
649 0 0 0
650 0 0 0
651 0 0 0
652 0 0 0
653 0 0 0
654 0 0 0
655 0 0 0
656 0 0 0
657 0 0 0
658 0 0 0
659 0 0 0
660 0 0 0
661 0 0 0
662 0 0 0
663 0 0 0
664 0 0 0
665 0 0 0
666 0 0 0
667 0 0 0
668 0 0 0
669 0 0 0
670 0 0 0
671 0 0 0
672 0 0 0
673 0 0 0
674 0 0 0
675 0 0 0
676 0 0 0
677 0 0 0
678 0 0 0
679 0 0 0
680 0 0 0
681 0 0 0
682 0 0 0
683 0 0 0
684 0 0 0
685 0 0 0
686 0 0 0
687 0 0 0
688 0 0 0
689 0 0 0
690 0 0 0
691 0 0 0
692 0 0 0
693 0 0 0
694 0 0 0
695 0 0 0
696 0 0 0
697 0 0 0
698 0 0 0
699 0 0 0
700 0 0 0
701 0 0 0
702 0 0 0
703 0 0 0
704 0 0 0
705 0 0 0
706 0 0 0
707 0 0 0
708 0 0 0
709 0 0 0
710 0 0 0
711 0 0 0
712 0 0 0
713 0 0 0
714 0 0 0
715 0 0 0
716 0 0 0
717 0 0 0
718 0 0 0
719 0 0 0
720 0 0 0
721 0 0 0
722 0 0 0
723 0 0 0
724 0 0 0
725 0 0 0
726 0 0 0
727 0 0 0
728 0 0 0
729 0 0 0
730 0 0 0
731 0 0 0
732 0 0 0
733 0 0 0
734 0 0 0
735 0 0 0
736 0 0 0
737 0 0 0
738 0 0 0
739 0 0 0
740 0 0 0
741 0 0 0
742 0 0 0
743 0 0 0
744 0 0 0
745 0 0 0
746 0 0 0
747 0 0 0
748 0 0 0
749 0 0 0
750 0 0 0
751 0 0 0
752 0 0 0
753 0 0 0
754 0 0 0
755 0 0 0
756 0 0 0
757 0 0 0
758 0 0 0
759 0 0 0
760 0 0 0
761 0 0 0
762 0 0 0
763 0 0 0
764 0 0 0
765 0 0 0
766 0 0 0
767 0 0 0
768 0 0 0
769 0 0 0
770 0 0 0
771 0 0 0
772 0 0 0
773 0 0 0
774 0 0 0
775 0 0 0
776 0 0 0
777 0 0 0
778 0 0 0
779 0 0 0
780 0 0 0
781 0 0 0
782 0 0 0
783 0 0 0
784 0 0 0
785 0 0 0
786 0 0 0
787 0 0 0
788 0 0 0
789 0 0 0
790 0 0 0
791 0 0 0
792 0 0 0
793 0 0 0
794 0 0 0
795 0 0 0
796 0 0 0
797 0 0 0
798 0 0 0
799 0 0 0
800 0 0 0
801 0 0 0
802 0 0 0
803 0 0 0
804 0 0 0
805 0 0 0
806 0 0 0
807 0 0 0
808 0 0 0
809 0 0 0
810 0 0 0
811 0 0 0
812 0 0 0
813 0 0 0
814 0 0 0
815 0 0 0
816 0 0 0
817 0 0 0
818 0 0 0
819 0 0 0
820 0 0 0
821 0 0 0
822 0 0 0
823 0 0 0
824 0 0 0
825 0 0 0
826 0 0 0
827 0 0 0
828 0 0 0
829 0 0 0
830 0 0 0
831 0 0 0
832 0 0 0
833 0 0 0
834 0 0 0
835 0 0 0
836 0 0 0
837 0 0 0
838 0 0 0
839 0 0 0
840 0 0 0
841 0 0 0
842 0 0 0
843 0 0 0
844 0 0 0
845 0 0 0
846 0 0 0
847 0 0 0
848 0 0 0
849 0 0 0
850 0 0 0
851 0 0 0
852 0 0 0
853 0 0 0
854 0 0 0
855 0 0 0
856 0 0 0
857 0 0 0
858 0 0 0
859 0 0 0
860 0 0 0
861 0 0 0
862 0 0 0
863 0 0 0
864 0 0 0
865 0 0 0
866 0 0 0
867 0 0 0
868 0 0 0
869 0 0 0
870 0 0 0
871 0 0 0
872 0 0 0
873 0 0 0
874 0 0 0
875 0 0 0
876 0 0 0
877 0 0 0
878 0 0 0
879 0 0 0
880 0 0 0
881 0 0 0
882 0 0 0
883 0 0 0
884 0 0 0
885 0 0 0
886 0 0 0
887 0 0 0
888 0 0 0
889 0 0 0
890 0 0 0
891 0 0 0
892 0 0 0
893 0 0 0
894 0 0 0
895 0 0 0
896 0 0 0
897 0 0 0
898 0 0 0
899 0 0 0
900 0 0 0
901 0 0 0
902 0 0 0
903 0 0 0
904 0 0 0
905 0 0 0
906 0 0 0
907 0 0 0
908 0 0 0
909 0 0 0
910 0 0 0
911 0 0 0
912 0 0 0
913 0 0 0
914 0 0 0
915 0 0 0
916 0 0 0
917 0 0 0
918 0 0 0
919 0 0 0
920 0 0 0
921 0 0 0
922 0 0 0
923 0 0 0
924 0 0 0
925 0 0 0
926 0 0 0
927 0 0 0
928 0 0 0
929 0 0 0
930 0 0 0
931 0 0 0
932 0 0 0
933 0 0 0
934 0 0 0
935 0 0 0
936 0 0 0
937 0 0 0
938 0 0 0
939 0 0 0
940 0 0 0
941 0 0 0
942 0 0 0
943 0 0 0
944 0 0 0
945 0 0 0
946 0 0 0
947 0 0 0
948 0 0 0
949 0 0 0
950 0 0 0
951 0 0 0
952 0 0 0
953 0 0 0
954 0 0 0
955 0 0 0
956 0 0 0
957 0 0 0
958 0 0 0
959 0 0 0
960 0 0 0
961 0 0 0
962 0 0 0
963 0 0 0
964 0 0 0
965 0 0 0
966 0 0 0
967 0 0 0
968 0 0 0
969 0 0 0
970 0 0 0
971 0 0 0
972 0 0 0
973 0 0 0
974 0 0 0
975 0 0 0
976 0 0 0
977 0 0 0
978 0 0 0
979 0 0 0
980 0 0 0
981 0 0 0
982 0 0 0
983 0 0 0
984 0 0 0
985 0 0 0
986 0 0 0
987 0 0 0
988 0 0 0
989 0 0 0
990 0 0 0
991 0 0 0
992 0 0 0
993 0 0 0
994 0 0 0
995 0 0 0
996 0 0 0
997 0 0 0
998 0 0 0
999 0 0 0
1000 0 0 0
1001 0 0 0
1002 0 0 0
1003 0 0 0
1004 0 0 0
1005 0 0 0
1006 0 0 0
1007 0 0 0
1008 0 0 0
1009 0 0 0
1010 0 0 0
1011 0 0 0
1012 0 0 0
1013 0 0 0
1014 0 0 0
1015 0 0 0
1016 0 0 0
1017 0 0 0
1018 0 0 0
1019 0 0 0
1020 0 0 0
1021 0 0 0
1022 0 0 0
1023 0 0 0
1024 0 0 0
1025 0 0 0
1026 0 0 0
1027 0 0 0
1028 0 0 0
1029 0 0 0
1030 0 0 0
1031 0 0 0
1032 0 0 0
1033 0 0 0
1034 0 0 0
1035 0 0 0
1036 0 0 0
1037 0 0 0
1038 0 0 0
1039 0 0 0
1040 0 0 0
1041 0 0 0
1042 0 0 0
1043 0 0 0
1044 0 0 0
1045 0 0 0
1046 0 0 0
1047 0 0 0
1048 0 0 0
1049 0 0 0
1050 0 0 0
1051 0 0 0
1052 0 0 0
1053 0 0 0
1054 0 0 0
1055 0 0 0
1056 0 0 0
1057 0 0 0
1058 0 0 0
1059 0 0 0
1060 0 0 0
1061 0 0 0
1062 0 0 0
1063 0 0 0
1064 0 0 0
1065 0 0 0
1066 0 0 0
1067 0 0 0
1068 0 0 0
1069 0 0 0
1070 0 0 0
1071 0 0 0
1072 0 0 0
1073 0 0 0
1074 0 0 0
1075 0 0 0
1076 0 0 0
1077 0 0 0
1078 0 0 0
1079 0 0 0
1080 0 0 0
1081 0 0 0
1082 0 0 0
1083 0 0 0
1084 0 0 0
1085 0 0 0
1086 0 0 0
1087 0 0 0
1088 0 0 0
1089 0 0 0
1090 0 0 0
1091 0 0 0
1092 0 0 0
1093 0 0 0
1094 0 0 0
1095 0 0 0
1096 0 0 0
1097 0 0 0
1098 0 0 0
1099 0 0 0
1100 0 0 0
1101 0 0 0
1102 0 0 0
1103 0 0 0
1104 0 0 0
1105 0 0 0
1106 0 0 0
1107 0 0 0
1108 0 0 0
1109 0 0 0
1110 0 0 0
1111 0 0 0
1112 0 0 0
1113 0 0 0
1114 0 0 0
1115 0 0 0
1116 0 0 0
1117 0 0 0
1118 0 0 0
1119 0 0 0
1120 0 0 0
1121 0 0 0
1122 0 0 0
1123 0 0 0
1124 0 0 0
1125 0 0 0
1126 0 0 0
1127 0 0 0
1128 0 0 0
1129 0 0 0
1130 0 0 0
1131 0 0 0
1132 0 0 0
1133 0 0 0
1134 0 0 0
1135 0 0 0
1136 0 0 0
1137 0 0 0
1138 0 0 0
1139 0 0 0
1140 0 0 0
1141 0 0 0
1142 0 0 0
1143 0 0 0
1144 0 0 0
1145 0 0 0
1146 0 0 0
1147 0 0 0
1148 0 0 0
1149 0 0 0
1150 0 0 0
1151 0 0 0
1152 0 0 0
1153 0 0 0
1154 0 0 0
1155 0 0 0
1156 0 0 0
1157 0 0 0
1158 0 0 0
1159 0 0 0
1160 0 0 0
1161 0 0 0
1162 0 0 0
1163 0 0 0
1164 0 0 0
1165 0 0 0
1166 0 0 0
1167 0 0 0
1168 0 0 0
1169 0 0 0
1170 0 0 0
1171 0 0 0
1172 0 0 0
1173 0 0 0
1174 0 0 0
1175 0 0 0
1176 0 0 0
1177 0 0 0
1178 0 0 0
1179 0 0 0
1180 0 0 0
1181 0 0 0
1182 0 0 0
1183 0 0 0
1184 0 0 0
1185 0 0 0
1186 0 0 0
1187 0 0 0
1188 0 0 0
1189 0 0 0
1190 0 0 0
1191 0 0 0
1192 0 0 0
1193 0 0 0
1194 0 0 0
1195 0 0 0
1196 0 0 0
1197 0 0 0
1198 0 0 0
1199 0 0 0
1200 0 0 0
1201 0 0 0
1202 0 0 0
1203 0 0 0
1204 0 0 0
1205 0 0 0
1206 0 0 0
1207 0 0 0
1208 0 0 0
1209 0 0 0
1210 0 0 0
1211 0 0 0
1212 0 0 0
1213 0 0 0
1214 0 0 0
1215 0 0 0
1216 0 0 0
1217 0 0 0
1218 0 0 0
1219 0 0 0
1220 0 0 0
1221 0 0 0
1222 0 0 0
1223 0 0 0
1224 0 0 0
1225 0 0 0
1226 0 0 0
1227 0 0 0
1228 0 0 0
1229 0 0 0
1230 0 0 0
1231 0 0 0
1232 0 0 0
1233 0 0 0
1234 0 0 0
1235 0 0 0
1236 0 0 0
1237 0 0 0
1238 0 0 0
1239 0 0 0
1240 0 0 0
1241 0 0 0
1242 0 0 0
1243 0 0 0
1244 0 0 0
1245 0 0 0
1246 0 0 0
1247 0 0 0
1248 0 0 0
1249 0 0 0
1250 0 0 0
1251 0 0 0
1252 0 0 0
1253 0 0 0
1254 0 0 0
1255 0 0 0
1256 0 0 0
1257 0 0 0
1258 0 0 0
1259 0 0 0
1260 0 0 0
1261 0 0 0
1262 0 0 0
1263 0 0 0
1264 0 0 0
1265 0 0 0
1266 0 0 0
1267 0 0 0
1268 0 0 0
1269 0 0 0
1270 0 0 0
1271 0 0 0
1272 0 0 0
1273 0 0 0
1274 0 0 0
1275 0 0 0
1276 0 0 0
1277 0 0 0
1278 0 0 0
1279 0 0 0
1280 0 0 0
1281 0 0 0
1282 0 0 0
1283 0 0 0
1284 0 0 0
1285 0 0 0
1286 0 0 0
1287 0 0 0
1288 0 0 0
1289 0 0 0
1290 0 0 0
1291 0 0 0
1292 0 0 0
1293 0 0 0
1294 0 0 0
1295 0 0 0
1296 0 0 0
1297 0 0 0
1298 0 0 0
1299 0 0 0
1300 0 0 0
1301 0 0 0
1302 0 0 0
1303 0 0 0
1304 0 0 0
1305 0 0 0
1306 0 0 0
1307 0 0 0
1308 0 0 0
1309 0 0 0
1310 0 0 0
1311 0 0 0
1312 0 0 0
1313 0 0 0
1314 0 0 0
1315 0 0 0
1316 0 0 0
1317 0 0 0
1318 0 0 0
1319 0 0 0
1320 0 0 0
1321 0 0 0
1322 0 0 0
1323 0 0 0
1324 0 0 0
1325 0 0 0
1326 0 0 0
1327 0 0 0
1328 0 0 0
1329 0 0 0
1330 0 0 0
1331 0 0 0
1332 0 0 0
1333 0 0 0
1334 0 0 0
1335 0 0 0
1336 0 0 0
1337 0 0 0
1338 0 0 0
1339 0 0 0
1340 0 0 0
1341 0 0 0
1342 0 0 0
1343 0 0 0
1344 0 0 0
1345 0 0 0
1346 0 0 0
1347 0 0 0
1348 0 0 0
1349 0 0 0
1350 0 0 0
1351 0 0 0
1352 0 0 0
1353 0 0 0
1354 0 0 0
1355 0 0 0
1356 0 0 0
1357 0 0 0
1358 0 0 0
1359 0 0 0
1360 0 0 0
1361 0 0 0
1362 0 0 0
1363 0 0 0
1364 0 0 0
1365 0 0 0
1366 0 0 0
1367 0 0 0
1368 0 0 0
1369 0 0 0
1370 0 0 0
1371 0 0 0
1372 0 0 0
1373 0 0 0
1374 0 0 0
1375 0 0 0
1376 0 0 0
1377 0 0 0
1378 0 0 0
1379 0 0 0
1380 0 0 0
1381 0 0 0
1382 0 0 0
1383 0 0 0
1384 0 0 0
1385 0 0 0
1386 0 0 0
1387 0 0 0
1388 0 0 0
1389 0 0 0
1390 0 0 0
1391 0 0 0
1392 0 0 0
1393 0 0 0
1394 0 0 0
1395 0 0 0
1396 0 0 0
1397 0 0 0
1398 0 0 0
1399 0 0 0
1400 0 0 0
1401 0 0 0
1402 0 0 0
1403 0 0 0
1404 0 0 0
1405 0 0 0
1406 0 0 0
1407 0 0 0
1408 0 0 0
1409 0 0 0
1410 0 0 0
1411 0 0 0
1412 0 0 0
1413 0 0 0
1414 0 0 0
1415 0 0 0
1416 0 0 0
1417 0 0 0
1418 0 0 0
1419 0 0 0
1420 0 0 0
1421 0 0 0
1422 0 0 0
1423 0 0 0
1424 0 0 0
1425 0 0 0
1426 0 0 0
1427 0 0 0
1428 0 0 0
1429 0 0 0
1430 0 0 0
1431 0 0 0
1432 0 0 0
1433 0 0 0
1434 0 0 0
1435 0 0 0
1436 0 0 0
1437 0 0 0
1438 0 0 0
1439 0 0 0
1440 0 0 0
1441 0 0 0
1442 0 0 0
1443 0 0 0
1444 0 0 0
1445 0 0 0
1446 0 0 0
1447 0 0 0
1448 0 0 0
1449 0 0 0
1450 0 0 0
1451 0 0 0
1452 0 0 0
1453 0 0 0
1454 0 0 0
1455 0 0 0
1456 0 0 0
1457 0 0 0
1458 0 0 0
1459 0 0 0
1460 0 0 0
1461 0 0 0
1462 0 0 0
1463 0 0 0
1464 0 0 0
1465 0 0 0
1466 0 0 0
1467 0 0 0
1468 0 0 0
1469 0 0 0
1470 0 0 0
1471 0 0 0
1472 0 0 0
1473 0 0 0
1474 0 0 0
1475 0 0 0
1476 0 0 0
1477 0 0 0
1478 0 0 0
1479 0 0 0
1480 0 0 0
1481 0 0 0
1482 0 0 0
1483 0 0 0
1484 0 0 0
1485 0 0 0
1486 0 0 0
1487 0 0 0
1488 0 0 0
1489 0 0 0
1490 0 0 0
1491 0 0 0
1492 0 0 0
1493 0 0 0
1494 0 0 0
1495 0 0 0
1496 0 0 0
1497 0 0 0
1498 0 0 0
1499 0 0 0
1500 0 0 0
1501 0 0 0
1502 0 0 0
1503 0 0 0
1504 0 0 0
1505 0 0 0
1506 0 0 0
1507 0 0 0
1508 0 0 0
1509 0 0 0
1510 0 0 0
1511 0 0 0
1512 0 0 0
1513 0 0 0
1514 0 0 0
1515 0 0 0
1516 0 0 0
1517 0 0 0
1518 0 0 0
1519 0 0 0
1520 0 0 0
1521 0 0 0
1522 0 0 0
1523 0 0 0
1524 0 0 0
1525 0 0 0
1526 0 0 0
1527 0 0 0
1528 0 0 0
1529 0 0 0
1530 0 0 0
1531 0 0 0
1532 0 0 0
1533 0 0 0
1534 0 0 0
1535 0 0 0
1536 0 0 0
1537 0 0 0
1538 0 0 0
1539 0 0 0
1540 0 0 0
1541 0 0 0
1542 0 0 0
1543 0 0 0
1544 0 0 0
1545 0 0 0
1546 0 0 0
1547 0 0 0
1548 0 0 0
1549 0 0 0
1550 0 0 0
1551 0 0 0
1552 0 0 0
1553 0 0 0
1554 0 0 0
1555 0 0 0
1556 0 0 0
1557 0 0 0
1558 0 0 0
1559 0 0 0
1560 0 0 0
1561 0 0 0
1562 0 0 0
1563 0 0 0
1564 0 0 0
1565 0 0 0
1566 0 0 0
1567 0 0 0
1568 0 0 0
1569 0 0 0
1570 0 0 0
1571 0 0 0
1572 0 0 0
1573 0 0 0
1574 0 0 0
1575 0 0 0
1576 0 0 0
1577 0 0 0
1578 0 0 0
1579 0 0 0
1580 0 0 0
1581 0 0 0
1582 0 0 0
1583 0 0 0
1584 0 0 0
1585 0 0 0
1586 0 0 0
1587 0 0 0
1588 0 0 0
1589 0 0 0
1590 0 0 0
1591 0 0 0
1592 0 0 0
1593 0 0 0
1594 0 0 0
1595 0 0 0
1596 0 0 0
1597 0 0 0
1598 0 0 0
1599 0 0 0
1600 0 0 0
1601 0 0 0
1602 0 0 0
1603 0 0 0
1604 0 0 0
1605 0 0 0
1606 0 0 0
1607 0 0 0
1608 0 0 0
1609 0 0 0
1610 0 0 0
1611 0 0 0
1612 0 0 0
1613 0 0 0
1614 0 0 0
1615 0 0 0
1616 0 0 0
1617 0 0 0
1618 0 0 0
1619 0 0 0
1620 0 0 0
1621 0 0 0
1622 0 0 0
1623 0 0 0
1624 0 0 0
1625 0 0 0
1626 0 0 0
1627 0 0 0
1628 0 0 0
1629 0 0 0
1630 0 0 0
1631 0 0 0
1632 0 0 0
1633 0 0 0
1634 0 0 0
1635 0 0 0
1636 0 0 0
1637 0 0 0
1638 0 0 0
1639 0 0 0
1640 0 0 0
1641 0 0 0
1642 0 0 0
1643 0 0 0
1644 0 0 0
1645 0 0 0
1646 0 0 0
1647 0 0 0
1648 0 0 0
1649 0 0 0
1650 0 0 0
1651 0 0 0
1652 0 0 0
1653 0 0 0
1654 0 0 0
1655 0 0 0
1656 0 0 0
1657 0 0 0
1658 0 0 0
1659 0 0 0
1660 0 0 0
1661 0 0 0
1662 0 0 0
1663 0 0 0
1664 0 0 0
1665 0 0 0
1666 0 0 0
1667 0 0 0
1668 0 0 0
1669 0 0 0
1670 0 0 0
1671 0 0 0
1672 0 0 0
1673 0 0 0
1674 0 0 0
1675 0 0 0
1676 0 0 0
1677 0 0 0
1678 0 0 0
1679 0 0 0
1680 0 0 0
1681 0 0 0
1682 0 0 0
1683 0 0 0
1684 0 0 0
1685 0 0 0
1686 0 0 0
1687 0 0 0
1688 0 0 0
1689 0 0 0
1690 0 0 0
1691 0 0 0
1692 0 0 0
1693 0 0 0
1694 0 0 0
1695 0 0 0
1696 0 0 0
1697 0 0 0
1698 0 0 0
1699 0 0 0
1700 0 0 0
1701 0 0 0
1702 0 0 0
1703 0 0 0
1704 0 0 0
1705 0 0 0
1706 0 0 0
1707 0 0 0
1708 0 0 0
1709 0 0 0
1710 0 0 0
1711 0 0 0
1712 0 0 0
1713 0 0 0
1714 0 0 0
1715 0 0 0
1716 0 0 0
1717 0 0 0
1718 0 0 0
1719 0 0 0
1720 0 0 0
1721 0 0 0
1722 0 0 0
1723 0 0 0
1724 0 0 0
1725 0 0 0
1726 0 0 0
1727 0 0 0
1728 0 0 0
1729 0 0 0
1730 0 0 0
1731 0 0 0
1732 0 0 0
1733 0 0 0
1734 0 0 0
1735 0 0 0
1736 0 0 0
1737 0 0 0
1738 0 0 0
1739 0 0 0
1740 0 0 0
1741 0 0 0
1742 0 0 0
1743 0 0 0
1744 0 0 0
1745 0 0 0
1746 0 0 0
1747 0 0 0
1748 0 0 0
1749 0 0 0
1750 0 0 0
1751 0 0 0
1752 0 0 0
1753 0 0 0
1754 0 0 0
1755 0 0 0
1756 0 0 0
1757 0 0 0
1758 0 0 0
1759 0 0 0
1760 0 0 0
1761 0 0 0
1762 0 0 0
1763 0 0 0
1764 0 0 0
1765 0 0 0
1766 0 0 0
1767 0 0 0
1768 0 0 0
1769 0 0 0
1770 0 0 0
1771 0 0 0
1772 0 0 0
1773 0 0 0
1774 0 0 0
1775 0 0 0
1776 0 0 0
1777 0 0 0
1778 0 0 0
1779 0 0 0
1780 0 0 0
1781 0 0 0
1782 0 0 0
1783 0 0 0
1784 0 0 0
1785 0 0 0
1786 0 0 0
1787 0 0 0
1788 0 0 0
1789 0 0 0
1790 0 0 0
1791 0 0 0
1792 0 0 0
1793 0 0 0
1794 0 0 0
1795 0 0 0
1796 0 0 0
1797 0 0 0
1798 0 0 0
1799 0 0 0
1800 0 0 0
1801 0 0 0
1802 0 0 0
1803 0 0 0
1804 0 0 0
1805 0 0 0
1806 0 0 0
1807 0 0 0
1808 0 0 0
1809 0 0 0
1810 0 0 0
1811 0 0 0
1812 0 0 0
1813 0 0 0
1814 0 0 0
1815 0 0 0
1816 0 0 0
1817 0 0 0
1818 0 0 0
1819 0 0 0
1820 0 0 0
1821 0 0 0
1822 0 0 0
1823 0 0 0
1824 0 0 0
1825 0 0 0
1826 0 0 0
1827 0 0 0
1828 0 0 0
1829 0 0 0
1830 0 0 0
1831 0 0 0
1832 0 0 0
1833 0 0 0
1834 0 0 0
1835 0 0 0
1836 0 0 0
1837 0 0 0
1838 0 0 0
1839 0 0 0
1840 0 0 0
1841 0 0 0
1842 0 0 0
1843 0 0 0
1844 0 0 0
1845 0 0 0
1846 0 0 0
1847 0 0 0
1848 0 0 0
1849 0 0 0
1850 0 0 0
1851 0 0 0
1852 0 0 0
1853 0 0 0
1854 0 0 0
1855 0 0 0
1856 0 0 0
1857 0 0 0
1858 0 0 0
1859 0 0 0
1860 0 0 0
1861 0 0 0
1862 0 0 0
1863 0 0 0
1864 0 0 0
1865 0 0 0
1866 0 0 0
1867 0 0 0
1868 0 0 0
1869 0 0 0
1870 0 0 0
1871 0 0 0
1872 0 0 0
1873 0 0 0
1874 0 0 0
1875 0 0 0
1876 0 0 0
1877 0 0 0
1878 0 0 0
1879 0 0 0
1880 0 0 0
1881 0 0 0
1882 0 0 0
1883 0 0 0
1884 0 0 0
1885 0 0 0
1886 0 0 0
1887 0 0 0
1888 0 0 0
1889 0 0 0
1890 0 0 0
1891 0 0 0
1892 0 0 0
1893 0 0 0
1894 0 0 0
1895 0 0 0
1896 0 0 0
1897 0 0 0
1898 0 0 0
1899 0 0 0
1900 0 0 0
1901 0 0 0
1902 0 0 0
1903 0 0 0
1904 0 0 0
1905 0 0 0
1906 0 0 0
1907 0 0 0
1908 0 0 0
1909 0 0 0
1910 0 0 0
1911 0 0 0
1912 0 0 0
1913 0 0 0
1914 0 0 0
1915 0 0 0
1916 0 0 0
1917 0 0 0
1918 0 0 0
1919 0 0 0
1920 0 0 0
1921 0 0 0
1922 0 0 0
1923 0 0 0
1924 0 0 0
1925 0 0 0
1926 0 0 0
1927 0 0 0
1928 0 0 0
1929 0 0 0
1930 0 0 0
1931 0 0 0
1932 0 0 0
1933 0 0 0
1934 0 0 0
1935 0 0 0
1936 0 0 0
1937 0 0 0
1938 0 0 0
1939 0 0 0
1940 0 0 0
1941 0 0 0
1942 0 0 0
1943 0 0 0
1944 0 0 0
1945 0 0 0
1946 0 0 0
1947 0 0 0
1948 0 0 0
1949 0 0 0
1950 0 0 0
1951 0 0 0
1952 0 0 0
1953 0 0 0
1954 0 0 0
1955 0 0 0
1956 0 0 0
1957 0 0 0
1958 0 0 0
1959 0 0 0
1960 0 0 0
1961 0 0 0
1962 0 0 0
1963 0 0 0
1964 0 0 0
1965 0 0 0
1966 0 0 0
1967 0 0 0
1968 0 0 0
1969 0 0 0
1970 0 0 0
1971 0 0 0
1972 0 0 0
1973 0 0 0
1974 0 0 0
1975 0 0 0
1976 0 0 0
1977 0 0 0
1978 0 0 0
1979 0 0 0
1980 0 0 0
1981 0 0 0
1982 0 0 0
1983 0 0 0
1984 0 0 0
1985 0 0 0
1986 0 0 0
1987 0 0 0
1988 0 0 0
1989 0 0 0
1990 0 0 0
1991 0 0 0
1992 0 0 0
1993 0 0 0
1994 0 0 0
1995 0 0 0
1996 0 0 0
1997 0 0 0
1998 0 0 0
1999 0 0 0
2000 0 0 0
2001 0 0 0
2002 0 0 0
2003 0 0 0
2004 0 0 0
2005 0 0 0
2006 0 0 0
2007 0 0 0
2008 0 0 0
2009 0 0 0
2010 0 0 0
2011 0 0 0
2012 0 0 0
2013 0 0 0
2014 0 0 0
2015 0 0 0
2016 0 0 0
2017 0 0 0
2018 0 0 0
2019 0 0 0
2020 0 0 0
2021 0 0 0
2022 0 0 0
2023 0 0 0
2024 0 0 0
2025 0 0 0
2026 0 0 0
2027 0 0 0
2028 0 0 0
2029 0 0 0
2030 0 0 0
2031 0 0 0
2032 0 0 0
2033 0 0 0
2034 0 0 0
2035 0 0 0
2036 0 0 0
2037 0 0 0
2038 0 0 0
2039 0 0 0
2040 0 0 0
2041 0 0 0
2042 0 0 0
2043 0 0 0
2044 0 0 0
2045 0 0 0
2046 0 0 0
2047 0 0 0
2048 0 0 0
2049 0 0 0
2050 0 0 0
2051 0 0 0
2052 0 0 0
2053 0 0 0
2054 0 0 0
2055 0 0 0
2056 0 0 0
2057 0 0 0
2058 0 0 0
2059 0 0 0
2060 0 0 0
2061 0 0 0
2062 0 0 0
2063 0 0 0
2064 0 0 0
2065 0 0 0
2066 0 0 0
2067 0 0 0
2068 0 0 0
2069 0 0 0
2070 0 0 0
2071 0 0 0
2072 0 0 0
2073 0 0 0
2074 0 0 0
2075 0 0 0
2076 0 0 0
2077 0 0 0
2078 0 0 0
2079 0 0 0
2080 0 0 0
2081 0 0 0
2082 0 0 0
2083 0 0 0
2084 0 0 0
2085 0 0 0
2086 0 0 0
2087 0 0 0
2088 0 0 0
2089 0 0 0
2090 0 0 0
2091 0 0 0
2092 0 0 0
2093 0 0 0
2094 0 0 0
2095 0 0 0
2096 0 0 0
2097 0 0 0
2098 0 0 0
2099 0 0 0
2100 0 0 0
2101 0 0 0
2102 0 0 0
2103 0 0 0
2104 0 0 0
2105 0 0 0
2106 0 0 0
2107 0 0 0
2108 0 0 0
2109 0 0 0
2110 0 0 0
2111 0 0 0
2112 0 0 0
2113 0 0 0
2114 0 0 0
2115 0 0 0
2116 0 0 0
2117 0 0 0
2118 0 0 0
2119 0 0 0
2120 0 0 0
2121 0 0 0
2122 0 0 0
2123 0 0 0
2124 0 0 0
2125 0 0 0
2126 0 0 0
2127 0 0 0
2128 0 0 0
2129 0 0 0
2130 0 0 0
2131 0 0 0
2132 0 0 0
2133 0 0 0
2134 0 0 0
2135 0 0 0
2136 0 0 0
2137 0 0 0
2138 0 0 0
2139 0 0 0
2140 0 0 0
2141 0 0 0
2142 0 0 0
2143 0 0 0
2144 0 0 0
2145 0 0 0
2146 0 0 0
2147 0 0 0
2148 0 0 0
2149 0 0 0
2150 0 0 0
2151 0 0 0
2152 0 0 0
2153 0 0 0
2154 0 0 0
2155 0 0 0
2156 0 0 0
2157 0 0 0
2158 0 0 0
2159 0 0 0
2160 0 0 0
2161 0 0 0
2162 0 0 0
2163 0 0 0
2164 0 0 0
2165 0 0 0
2166 0 0 0
2167 0 0 0
2168 0 0 0
2169 0 0 0
2170 0 0 0
2171 0 0 0
2172 0 0 0
2173 0 0 0
2174 0 0 0
2175 0 0 0
2176 0 0 0
2177 0 0 0
2178 0 0 0
2179 0 0 0
2180 0 0 0
2181 0 0 0
2182 0 0 0
2183 0 0 0
2184 0 0 0
2185 0 0 0
2186 0 0 0
2187 0 0 0
2188 0 0 0
2189 0 0 0
2190 0 0 0
2191 0 0 0
2192 0 0 0
2193 0 0 0
2194 0 0 0
2195 0 0 0
2196 0 0 0
2197 0 0 0
2198 0 0 0
2199 0 0 0
2200 0 0 0
2201 0 0 0
2202 0 0 0
2203 0 0 0
2204 0 0 0
2205 0 0 0
2206 0 0 0
2207 0 0 0
2208 0 0 0
2209 0 0 0
2210 0 0 0
2211 0 0 0
2212 0 0 0
2213 0 0 0
2214 0 0 0
2215 0 0 0
2216 0 0 0
2217 0 0 0
2218 0 0 0
2219 0 0 0
2220 0 0 0
2221 0 0 0
2222 0 0 0
2223 0 0 0
2224 0 0 0
2225 0 0 0
2226 0 0 0
2227 0 0 0
2228 0 0 0
2229 0 0 0
2230 0 0 0
2231 0 0 0
2232 0 0 0
2233 0 0 0
2234 0 0 0
2235 0 0 0
2236 0 0 0
2237 0 0 0
2238 0 0 0
2239 0 0 0
2240 0 0 0
2241 0 0 0
2242 0 0 0
2243 0 0 0
2244 0 0 0
2245 0 0 0
2246 0 0 0
2247 0 0 0
2248 0 0 0
2249 0 0 0
2250 0 0 0
2251 0 0 0
2252 0 0 0
2253 0 0 0
2254 0 0 0
2255 0 0 0
2256 0 0 0
2257 0 0 0
2258 0 0 0
2259 0 0 0
2260 0 0 0
2261 0 0 0
2262 0 0 0
2263 0 0 0
2264 0 0 0
2265 0 0 0
2266 0 0 0
2267 0 0 0
2268 0 0 0
2269 0 0 0
2270 0 0 0
2271 0 0 0
2272 0 0 0
2273 0 0 0
2274 0 0 0
2275 0 0 0
2276 0 0 0
2277 0 0 0
2278 0 0 0
2279 0 0 0
2280 0 0 0
2281 0 0 0
2282 0 0 0
2283 0 0 0
2284 0 0 0
2285 0 0 0
2286 0 0 0
2287 0 0 0
2288 0 0 0
2289 0 0 0
2290 0 0 0
2291 0 0 0
2292 0 0 0
2293 0 0 0
2294 0 0 0
2295 0 0 0
2296 0 0 0
2297 0 0 0
2298 0 0 0
2299 0 0 0
2300 0 0 0
2301 0 0 0
2302 0 0 0
2303 0 0 0
2304 0 0 0
2305 0 0 0
2306 0 0 0
2307 0 0 0
2308 0 0 0
2309 0 0 0
2310 0 0 0
2311 0 0 0
2312 0 0 0
2313 0 0 0
2314 0 0 0
2315 0 0 0
2316 0 0 0
2317 0 0 0
2318 0 0 0
2319 0 0 0
2320 0 0 0
2321 0 0 0
2322 0 0 0
2323 0 0 0
2324 0 0 0
2325 0 0 0
2326 0 0 0
2327 0 0 0
2328 0 0 0
2329 0 0 0
2330 0 0 0
2331 0 0 0
2332 0 0 0
2333 0 0 0
2334 0 0 0
2335 0 0 0
2336 0 0 0
2337 0 0 0
2338 0 0 0
2339 0 0 0
2340 0 0 0
2341 0 0 0
2342 0 0 0
2343 0 0 0
2344 0 0 0
2345 0 0 0
2346 0 0 0
2347 0 0 0
2348 0 0 0
2349 0 0 0
2350 0 0 0
2351 0 0 0
2352 0 0 0
2353 0 0 0
2354 0 0 0
2355 0 0 0
2356 0 0 0
2357 0 0 0
2358 0 0 0
2359 0 0 0
2360 0 0 0
2361 0 0 0
2362 0 0 0
2363 0 0 0
2364 0 0 0
2365 0 0 0
2366 0 0 0
2367 0 0 0
2368 0 0 0
2369 0 0 0
2370 0 0 0
2371 0 0 0
2372 0 0 0
2373 0 0 0
2374 0 0 0
2375 0 0 0
2376 0 0 0
2377 0 0 0
2378 0 0 0
2379 0 0 0
2380 0 0 0
2381 0 0 0
2382 0 0 0
2383 0 0 0
2384 0 0 0
2385 0 0 0
2386 0 0 0
2387 0 0 0
2388 0 0 0
2389 0 0 0
2390 0 0 0
2391 0 0 0
2392 0 0 0
2393 0 0 0
2394 0 0 0
2395 0 0 0
2396 0 0 0
2397 0 0 0
2398 0 0 0
2399 0 0 0
2400 0 0 0
2401 0 0 0
2402 0 0 0
2403 0 0 0
2404 0 0 0
2405 0 0 0
2406 0 0 0
2407 0 0 0
2408 0 0 0
2409 0 0 0
2410 0 0 0
2411 0 0 0
2412 0 0 0
2413 0 0 0
2414 0 0 0
2415 0 0 0
2416 0 0 0
2417 0 0 0
2418 0 0 0
2419 0 0 0
2420 0 0 0
2421 0 0 0
2422 0 0 0
2423 0 0 0
2424 0 0 0
2425 0 0 0
2426 0 0 0
2427 0 0 0
2428 0 0 0
2429 0 0 0
2430 0 0 0
2431 0 0 0
2432 0 0 0
2433 0 0 0
2434 0 0 0
2435 0 0 0
2436 0 0 0
2437 0 0 0
2438 0 0 0
2439 0 0 0
2440 0 0 0
2441 0 0 0
2442 0 0 0
2443 0 0 0
2444 0 0 0
2445 0 0 0
2446 0 0 0
2447 0 0 0
2448 0 0 0
2449 0 0 0
2450 0 0 0
2451 0 0 0
2452 0 0 0
2453 0 0 0
2454 0 0 0
2455 0 0 0
2456 0 0 0
2457 0 0 0
2458 0 0 0
2459 0 0 0
2460 0 0 0
2461 0 0 0
2462 0 0 0
2463 0 0 0
2464 0 0 0
2465 0 0 0
2466 0 0 0
2467 0 0 0
2468 0 0 0
2469 0 0 0
2470 0 0 0
2471 0 0 0
2472 0 0 0
2473 0 0 0
2474 0 0 0
2475 0 0 0
2476 0 0 0
2477 0 0 0
2478 0 0 0
2479 0 0 0
2480 0 0 0
2481 0 0 0
2482 0 0 0
2483 0 0 0
2484 0 0 0
2485 0 0 0
2486 0 0 0
2487 0 0 0
2488 0 0 0
2489 0 0 0
2490 0 0 0
2491 0 0 0
2492 0 0 0
2493 0 0 0
2494 0 0 0
2495 0 0 0
2496 0 0 0
2497 0 0 0
2498 0 0 0
2499 0 0 0
2500 0 0 0
2501 0 0 0
2502 0 0 0
2503 0 0 0
2504 0 0 0
2505 0 0 0
2506 0 0 0
2507 0 0 0
2508 0 0 0
2509 0 0 0
2510 0 0 0
2511 0 0 0
2512 0 0 0
2513 0 0 0
2514 0 0 0
2515 0 0 0
2516 0 0 0
2517 0 0 0
2518 0 0 0
2519 0 0 0
2520 0 0 0
2521 0 0 0
2522 0 0 0
2523 0 0 0
2524 0 0 0
2525 0 0 0
2526 0 0 0
2527 0 0 0
2528 0 0 0
2529 0 0 0
2530 0 0 0
2531 0 0 0
2532 0 0 0
2533 0 0 0
2534 0 0 0
2535 0 0 0
2536 0 0 0
2537 0 0 0
2538 0 0 0
2539 0 0 0
2540 0 0 0
2541 0 0 0
2542 0 0 0
2543 0 0 0
2544 0 0 0
2545 0 0 0
2546 0 0 0
2547 0 0 0
2548 0 0 0
2549 0 0 0
2550 0 0 0
2551 0 0 0
2552 0 0 0
2553 0 0 0
2554 0 0 0
2555 0 0 0
2556 0 0 0
2557 0 0 0
2558 0 0 0
2559 0 0 0
2560 0 0 0
2561 0 0 0
2562 0 0 0
2563 0 0 0
2564 0 0 0
2565 0 0 0
2566 0 0 0
2567 0 0 0
2568 0 0 0
2569 0 0 0
2570 0 0 0
2571 0 0 0
2572 0 0 0
2573 0 0 0
2574 0 0 0
2575 0 0 0
2576 0 0 0
2577 0 0 0
2578 0 0 0
2579 0 0 0
2580 0 0 0
2581 0 0 0
2582 0 0 0
2583 0 0 0
2584 0 0 0
2585 0 0 0
2586 0 0 0
2587 0 0 0
2588 0 0 0
2589 0 0 0
2590 0 0 0
2591 0 0 0
2592 0 0 0
2593 0 0 0
2594 0 0 0
2595 0 0 0
2596 0 0 0
2597 0 0 0
2598 0 0 0
2599 0 0 0
2600 0 0 0
2601 0 0 0
2602 0 0 0
2603 0 0 0
2604 0 0 0
2605 0 0 0
2606 0 0 0
2607 0 0 0
2608 0 0 0
2609 0 0 0
2610 0 0 0
2611 0 0 0
2612 0 0 0
2613 0 0 0
2614 0 0 0
2615 0 0 0
2616 0 0 0
2617 0 0 0
2618 0 0 0
2619 0 0 0
2620 0 0 0
2621 0 0 0
2622 0 0 0
2623 0 0 0
2624 0 0 0
2625 0 0 0
2626 0 0 0
2627 0 0 0
2628 0 0 0
2629 0 0 0
2630 0 0 0
2631 0 0 0
2632 0 0 0
2633 0 0 0
2634 0 0 0
2635 0 0 0
2636 0 0 0
2637 0 0 0
2638 0 0 0
2639 0 0 0
2640 0 0 0
2641 0 0 0
2642 0 0 0
2643 0 0 0
2644 0 0 0
2645 0 0 0
2646 0 0 0
2647 0 0 0
2648 0 0 0
2649 0 0 0
2650 0 0 0
2651 0 0 0
2652 0 0 0
2653 0 0 0
2654 0 0 0
2655 0 0 0
2656 0 0 0
2657 0 0 0
2658 0 0 0
2659 0 0 0
2660 0 0 0
2661 0 0 0
2662 0 0 0
2663 0 0 0
2664 0 0 0
2665 0 0 0
2666 0 0 0
2667 0 0 0
2668 0 0 0
2669 0 0 0
2670 0 0 0
2671 0 0 0
2672 0 0 0
2673 0 0 0
2674 0 0 0
2675 0 0 0
2676 0 0 0
2677 0 0 0
2678 0 0 0
2679 0 0 0
2680 0 0 0
2681 0 0 0
2682 0 0 0
2683 0 0 0
2684 0 0 0
2685 0 0 0
2686 0 0 0
2687 0 0 0
2688 0 0 0
2689 0 0 0
2690 0 0 0
2691 0 0 0
2692 0 0 0
2693 0 0 0
2694 0 0 0
2695 0 0 0
2696 0 0 0
2697 0 0 0
2698 0 0 0
2699 0 0 0
2700 0 0 0
2701 0 0 0
2702 0 0 0
2703 0 0 0
2704 0 0 0
2705 0 0 0
2706 0 0 0
2707 0 0 0
2708 0 0 0
2709 0 0 0
2710 0 0 0
2711 0 0 0
2712 0 0 0
2713 0 0 0
2714 0 0 0
2715 0 0 0
2716 0 0 0
2717 0 0 0
2718 0 0 0
2719 0 0 0
2720 0 0 0
2721 0 0 0
2722 0 0 0
2723 0 0 0
2724 0 0 0
2725 0 0 0
2726 0 0 0
2727 0 0 0
2728 0 0 0
2729 0 0 0
2730 0 0 0
2731 0 0 0
2732 0 0 0
2733 0 0 0
2734 0 0 0
2735 0 0 0
2736 0 0 0
2737 0 0 0
2738 0 0 0
2739 0 0 0
2740 0 0 0
2741 0 0 0
2742 0 0 0
2743 0 0 0
2744 0 0 0
2745 0 0 0
2746 0 0 0
2747 0 0 0
2748 0 0 0
2749 0 0 0
2750 0 0 0
2751 0 0 0
2752 0 0 0
2753 0 0 0
2754 0 0 0
2755 0 0 0
2756 0 0 0
2757 0 0 0
2758 0 0 0
2759 0 0 0
2760 0 0 0
2761 0 0 0
2762 0 0 0
2763 0 0 0
2764 0 0 0
2765 0 0 0
2766 0 0 0
2767 0 0 0
2768 0 0 0
2769 0 0 0
2770 0 0 0
2771 0 0 0
2772 0 0 0
2773 0 0 0
2774 0 0 0
2775 0 0 0
2776 0 0 0
2777 0 0 0
2778 0 0 0
2779 0 0 0
2780 0 0 0
2781 0 0 0
2782 0 0 0
2783 0 0 0
2784 0 0 0
2785 0 0 0
2786 0 0 0
2787 0 0 0
2788 0 0 0
2789 0 0 0
2790 0 0 0
2791 0 0 0
2792 0 0 0
2793 0 0 0
2794 0 0 0
2795 0 0 0
2796 0 0 0
2797 0 0 0
2798 0 0 0
2799 0 0 0
2800 0 0 0
2801 0 0 0
2802 0 0 0
2803 0 0 0
2804 0 0 0
2805 0 0 0
2806 0 0 0
2807 0 0 0
2808 0 0 0
2809 0 0 0
2810 0 0 0
2811 0 0 0
2812 0 0 0
2813 0 0 0
2814 0 0 0
2815 0 0 0
2816 0 0 0
2817 0 0 0
2818 0 0 0
2819 0 0 0
2820 0 0 0
2821 0 0 0
2822 0 0 0
2823 0 0 0
2824 0 0 0
2825 0 0 0
2826 0 0 0
2827 0 0 0
2828 0 0 0
2829 0 0 0
2830 0 0 0
2831 0 0 0
2832 0 0 0
2833 0 0 0
2834 0 0 0
2835 0 0 0
2836 0 0 0
2837 0 0 0
2838 0 0 0
2839 0 0 0
2840 0 0 0
2841 0 0 0
2842 0 0 0
2843 0 0 0
2844 0 0 0
2845 0 0 0
2846 0 0 0
2847 0 0 0
2848 0 0 0
2849 0 0 0
2850 0 0 0
2851 0 0 0
2852 0 0 0
2853 0 0 0
2854 0 0 0
2855 0 0 0
2856 0 0 0
2857 0 0 0
2858 0 0 0
2859 0 0 0
2860 0 0 0
2861 0 0 0
2862 0 0 0
2863 0 0 0
2864 0 0 0
2865 0 0 0
2866 0 0 0
2867 0 0 0
2868 0 0 0
2869 0 0 0
2870 0 0 0
2871 0 0 0
2872 0 0 0
2873 0 0 0
2874 0 0 0
2875 0 0 0
2876 0 0 0
2877 0 0 0
2878 0 0 0
2879 0 0 0
2880 0 0 0
2881 0 0 0
2882 0 0 0
2883 0 0 0
2884 0 0 0
2885 0 0 0
2886 0 0 0
2887 0 0 0
2888 0 0 0
2889 0 0 0
2890 0 0 0
2891 0 0 0
2892 0 0 0
2893 0 0 0
2894 0 0 0
2895 0 0 0
2896 0 0 0
2897 0 0 0
2898 0 0 0
2899 0 0 0
2900 0 0 0
2901 0 0 0
2902 0 0 0
2903 0 0 0
2904 0 0 0
2905 0 0 0
2906 0 0 0
2907 0 0 0
2908 0 0 0
2909 0 0 0
2910 0 0 0
2911 0 0 0
2912 0 0 0
2913 0 0 0
2914 0 0 0
2915 0 0 0
2916 0 0 0
2917 0 0 0
2918 0 0 0
2919 0 0 0
2920 0 0 0
2921 0 0 0
2922 0 0 0
2923 0 0 0
2924 0 0 0
2925 0 0 0
2926 0 0 0
2927 0 0 0
2928 0 0 0
2929 0 0 0
2930 0 0 0
2931 0 0 0
2932 0 0 0
2933 0 0 0
2934 0 0 0
2935 0 0 0
2936 0 0 0
2937 0 0 0
2938 0 0 0
2939 0 0 0
2940 0 0 0
2941 0 0 0
2942 0 0 0
2943 0 0 0
2944 0 0 0
2945 0 0 0
2946 0 0 0
2947 0 0 0
2948 0 0 0
2949 0 0 0
2950 0 0 0
2951 0 0 0
2952 0 0 0
2953 0 0 0
2954 0 0 0
2955 0 0 0
2956 0 0 0
2957 0 0 0
2958 0 0 0
2959 0 0 0
2960 0 0 0
2961 0 0 0
2962 0 0 0
2963 0 0 0
2964 0 0 0
2965 0 0 0
2966 0 0 0
2967 0 0 0
2968 0 0 0
2969 0 0 0
2970 0 0 0
2971 0 0 0
2972 0 0 0
2973 0 0 0
2974 0 0 0
2975 0 0 0
2976 0 0 0
2977 0 0 0
2978 0 0 0
2979 0 0 0
2980 0 0 0
2981 0 0 0
2982 0 0 0
2983 0 0 0
2984 0 0 0
2985 0 0 0
2986 0 0 0
2987 0 0 0
2988 0 0 0
2989 0 0 0
2990 0 0 0
2991 0 0 0
2992 0 0 0
2993 0 0 0
2994 0 0 0
2995 0 0 0
2996 0 0 0
2997 0 0 0
2998 0 0 0
2999 0 0 0
3000 0 0 0
3001 0 0 0
3002 0 0 0
3003 0 0 0
3004 0 0 0
3005 0 0 0
3006 0 0 0
3007 0 0 0
3008 0 0 0
3009 0 0 0
3010 0 0 0
3011 0 0 0
3012 0 0 0
3013 0 0 0
3014 0 0 0
3015 0 0 0
3016 0 0 0
3017 0 0 0
3018 0 0 0
3019 0 0 0
3020 0 0 0
3021 0 0 0
3022 0 0 0
3023 0 0 0
3024 0 0 0
3025 0 0 0
3026 0 0 0
3027 0 0 0
3028 0 0 0
3029 0 0 0
3030 0 0 0
3031 0 0 0
3032 0 0 0
3033 0 0 0
3034 0 0 0
3035 0 0 0
3036 0 0 0
3037 0 0 0
3038 0 0 0
3039 0 0 0
3040 0 0 0
3041 0 0 0
3042 0 0 0
3043 0 0 0
3044 0 0 0
3045 0 0 0
3046 0 0 0
3047 0 0 0
3048 0 0 0
3049 0 0 0
3050 0 0 0
3051 0 0 0
3052 0 0 0
3053 0 0 0
3054 0 0 0
3055 0 0 0
3056 0 0 0
3057 0 0 0
3058 0 0 0
3059 0 0 0
3060 0 0 0
3061 0 0 0
3062 0 0 0
3063 0 0 0
3064 0 0 0
3065 0 0 0
3066 0 0 0
3067 0 0 0
3068 0 0 0
3069 0 0 0
3070 0 0 0
3071 0 0 0
3072 0 0 0
3073 0 0 0
3074 0 0 0
3075 0 0 0
3076 0 0 0
3077 0 0 0
3078 0 0 0
3079 0 0 0
3080 0 0 0
3081 0 0 0
3082 0 0 0
3083 0 0 0
3084 0 0 0
3085 0 0 0
3086 0 0 0
3087 0 0 0
3088 0 0 0
3089 0 0 0
3090 0 0 0
3091 0 0 0
3092 0 0 0
3093 0 0 0
3094 0 0 0
3095 0 0 0
3096 0 0 0
3097 0 0 0
3098 0 0 0
3099 0 0 0
3100 0 0 0
3101 0 0 0
3102 0 0 0
3103 0 0 0
3104 0 0 0
3105 0 0 0
3106 0 0 0
3107 0 0 0
3108 0 0 0
3109 0 0 0
3110 0 0 0
3111 0 0 0
3112 0 0 0
3113 0 0 0
3114 0 0 0
3115 0 0 0
3116 0 0 0
3117 0 0 0
3118 0 0 0
3119 0 0 0
3120 0 0 0
3121 0 0 0
3122 0 0 0
3123 0 0 0
3124 0 0 0
3125 0 0 0
3126 0 0 0
3127 0 0 0
3128 0 0 0
3129 0 0 0
3130 0 0 0
3131 0 0 0
3132 0 0 0
3133 0 0 0
3134 0 0 0
3135 0 0 0
3136 0 0 0
3137 0 0 0
3138 0 0 0
3139 0 0 0
3140 0 0 0
3141 0 0 0
3142 0 0 0
3143 0 0 0
3144 0 0 0
3145 0 0 0
3146 0 0 0
3147 0 0 0
3148 0 0 0
3149 0 0 0
3150 0 0 0
3151 0 0 0
3152 0 0 0
3153 0 0 0
3154 0 0 0
3155 0 0 0
3156 0 0 0
3157 0 0 0
3158 0 0 0
3159 0 0 0
3160 0 0 0
3161 0 0 0
3162 0 0 0
3163 0 0 0
3164 0 0 0
3165 0 0 0
3166 0 0 0
3167 0 0 0
3168 0 0 0
3169 0 0 0
3170 0 0 0
3171 0 0 0
3172 0 0 0
3173 0 0 0
3174 0 0 0
3175 0 0 0
3176 0 0 0
3177 0 0 0
3178 0 0 0
3179 0 0 0
3180 0 0 0
3181 0 0 0
3182 0 0 0
3183 0 0 0
3184 0 0 0
3185 0 0 0
3186 0 0 0
3187 0 0 0
3188 0 0 0
3189 0 0 0
3190 0 0 0
3191 0 0 0
3192 0 0 0
3193 0 0 0
3194 0 0 0
3195 0 0 0
3196 0 0 0
3197 0 0 0
3198 0 0 0
3199 0 0 0
3200 0 0 0
3201 0 0 0
3202 0 0 0
3203 0 0 0
3204 0 0 0
3205 0 0 0
3206 0 0 0
3207 0 0 0
3208 0 0 0
3209 0 0 0
3210 0 0 0
3211 0 0 0
3212 0 0 0
3213 0 0 0
3214 0 0 0
3215 0 0 0
3216 0 0 0
3217 0 0 0
3218 0 0 0
3219 0 0 0
3220 0 0 0
3221 0 0 0
3222 0 0 0
3223 0 0 0
3224 0 0 0
3225 0 0 0
3226 0 0 0
3227 0 0 0
3228 0 0 0
3229 0 0 0
3230 0 0 0
3231 0 0 0
3232 0 0 0
3233 0 0 0
3234 0 0 0
3235 0 0 0
3236 0 0 0
3237 0 0 0
3238 0 0 0
3239 0 0 0
3240 0 0 0
3241 0 0 0
3242 0 0 0
3243 0 0 0
3244 0 0 0
3245 0 0 0
3246 0 0 0
3247 0 0 0
3248 0 0 0
3249 0 0 0
3250 0 0 0
3251 0 0 0
3252 0 0 0
3253 0 0 0
3254 0 0 0
3255 0 0 0
3256 0 0 0
3257 0 0 0
3258 0 0 0
3259 0 0 0
3260 0 0 0
3261 0 0 0
3262 0 0 0
3263 0 0 0
3264 0 0 0
3265 0 0 0
3266 0 0 0
3267 0 0 0
3268 0 0 0
3269 0 0 0
3270 0 0 0
3271 0 0 0
3272 0 0 0
3273 0 0 0
3274 0 0 0
3275 0 0 0
3276 0 0 0
3277 0 0 0
3278 0 0 0
3279 0 0 0
3280 0 0 0
3281 0 0 0
3282 0 0 0
3283 0 0 0
3284 0 0 0
3285 0 0 0
3286 0 0 0
3287 0 0 0
3288 0 0 0
3289 0 0 0
3290 0 0 0
3291 0 0 0
3292 0 0 0
3293 0 0 0
3294 0 0 0
3295 0 0 0
3296 0 0 0
3297 0 0 0
3298 0 0 0
3299 0 0 0
3300 0 0 0
3301 0 0 0
3302 0 0 0
3303 0 0 0
3304 0 0 0
3305 0 0 0
3306 0 0 0
3307 0 0 0
3308 0 0 0
3309 0 0 0
3310 0 0 0
3311 0 0 0
3312 0 0 0
3313 0 0 0
3314 0 0 0
3315 0 0 0
3316 0 0 0
3317 0 0 0
3318 0 0 0
3319 0 0 0
3320 0 0 0
3321 0 0 0
3322 0 0 0
3323 0 0 0
3324 0 0 0
3325 0 0 0
3326 0 0 0
3327 0 0 0
3328 0 0 0
3329 0 0 0
3330 0 0 0
3331 0 0 0
3332 0 0 0
3333 0 0 0
3334 0 0 0
3335 0 0 0
3336 0 0 0
3337 0 0 0
3338 0 0 0
3339 0 0 0
3340 0 0 0
3341 0 0 0
3342 0 0 0
3343 0 0 0
3344 0 0 0
3345 0 0 0
3346 0 0 0
3347 0 0 0
3348 0 0 0
3349 0 0 0
3350 0 0 0
3351 0 0 0
3352 0 0 0
3353 0 0 0
3354 0 0 0
3355 0 0 0
3356 0 0 0
3357 0 0 0
3358 0 0 0
3359 0 0 0
3360 0 0 0
3361 0 0 0
3362 0 0 0
3363 0 0 0
3364 0 0 0
3365 0 0 0
3366 0 0 0
3367 0 0 0
3368 0 0 0
3369 0 0 0
3370 0 0 0
3371 0 0 0
3372 0 0 0
3373 0 0 0
3374 0 0 0
3375 0 0 0
3376 0 0 0
3377 0 0 0
3378 0 0 0
3379 0 0 0
3380 0 0 0
3381 0 0 0
3382 0 0 0
3383 0 0 0
3384 0 0 0
3385 0 0 0
3386 0 0 0
3387 0 0 0
3388 0 0 0
3389 0 0 0
3390 0 0 0
3391 0 0 0
3392 0 0 0
3393 0 0 0
3394 0 0 0
3395 0 0 0
3396 0 0 0
3397 0 0 0
3398 0 0 0
3399 0 0 0
3400 0 0 0
3401 0 0 0
3402 0 0 0
3403 0 0 0
3404 0 0 0
3405 0 0 0
3406 0 0 0
3407 0 0 0
3408 0 0 0
3409 0 0 0
3410 0 0 0
3411 0 0 0
3412 0 0 0
3413 0 0 0
3414 0 0 0
3415 0 0 0
3416 0 0 0
3417 0 0 0
3418 0 0 0
3419 0 0 0
3420 0 0 0
3421 0 0 0
3422 0 0 0
3423 0 0 0
3424 0 0 0
3425 0 0 0
3426 0 0 0
3427 0 0 0
3428 0 0 0
3429 0 0 0
3430 0 0 0
3431 0 0 0
3432 0 0 0
3433 0 0 0
3434 0 0 0
3435 0 0 0
3436 0 0 0
3437 0 0 0
3438 0 0 0
3439 0 0 0
3440 0 0 0
3441 0 0 0
3442 0 0 0
3443 0 0 0
3444 0 0 0
3445 0 0 0
3446 0 0 0
3447 0 0 0
3448 0 0 0
3449 0 0 0
3450 0 0 0
3451 0 0 0
3452 0 0 0
3453 0 0 0
3454 0 0 0
3455 0 0 0
3456 0 0 0
3457 0 0 0
3458 0 0 0
3459 0 0 0
3460 0 0 0
3461 0 0 0
3462 0 0 0
3463 0 0 0
3464 0 0 0
3465 0 0 0
3466 0 0 0
3467 0 0 0
3468 0 0 0
3469 0 0 0
3470 0 0 0
3471 0 0 0
3472 0 0 0
3473 0 0 0
3474 0 0 0
3475 0 0 0
3476 0 0 0
3477 0 0 0
3478 0 0 0
3479 0 0 0
3480 0 0 0
3481 0 0 0
3482 0 0 0
3483 0 0 0
3484 0 0 0
3485 0 0 0
3486 0 0 0
3487 0 0 0
3488 0 0 0
3489 0 0 0
3490 0 0 0
3491 0 0 0
3492 0 0 0
3493 0 0 0
3494 0 0 0
3495 0 0 0
3496 0 0 0
3497 0 0 0
3498 0 0 0
3499 0 0 0
3500 0 0 0
3501 0 0 0
3502 0 0 0
3503 0 0 0
3504 0 0 0
3505 0 0 0
3506 0 0 0
3507 0 0 0
3508 0 0 0
3509 0 0 0
3510 0 0 0
3511 0 0 0
3512 0 0 0
3513 0 0 0
3514 0 0 0
3515 0 0 0
3516 0 0 0
3517 0 0 0
3518 0 0 0
3519 0 0 0
3520 0 0 0
3521 0 0 0
3522 0 0 0
3523 0 0 0
3524 0 0 0
3525 0 0 0
3526 0 0 0
3527 0 0 0
3528 0 0 0
3529 0 0 0
3530 0 0 0
3531 0 0 0
3532 0 0 0
3533 0 0 0
3534 0 0 0
3535 0 0 0
3536 0 0 0
3537 0 0 0
3538 0 0 0
3539 0 0 0
3540 0 0 0
3541 0 0 0
3542 0 0 0
3543 0 0 0
3544 0 0 0
3545 0 0 0
3546 0 0 0
3547 0 0 0
3548 0 0 0
3549 0 0 0
3550 0 0 0
3551 0 0 0
3552 0 0 0
3553 0 0 0
3554 0 0 0
3555 0 0 0
3556 0 0 0
3557 0 0 0
3558 0 0 0
3559 0 0 0
3560 0 0 0
3561 0 0 0
3562 0 0 0
3563 0 0 0
3564 0 0 0
3565 0 0 0
3566 0 0 0
3567 0 0 0
3568 0 0 0
3569 0 0 0
3570 0 0 0
3571 0 0 0
3572 0 0 0
3573 0 0 0
3574 0 0 0
3575 0 0 0
3576 0 0 0
3577 0 0 0
3578 0 0 0
3579 0 0 0
3580 0 0 0
3581 0 0 0
3582 0 0 0
3583 0 0 0
3584 0 0 0
3585 0 0 0
3586 0 0 0
3587 0 0 0
3588 0 0 0
3589 0 0 0
3590 0 0 0
3591 0 0 0
3592 0 0 0
3593 0 0 0
3594 0 0 0
3595 0 0 0
3596 0 0 0
3597 0 0 0
3598 0 0 0
3599 0 0 0
3600 0 0 0
3601 0 0 0
3602 0 0 0
3603 0 0 0
3604 0 0 0
3605 0 0 0
3606 0 0 0
3607 0 0 0
3608 0 0 0
3609 0 0 0
3610 0 0 0
3611 0 0 0
3612 0 0 0
3613 0 0 0
3614 0 0 0
3615 0 0 0
3616 0 0 0
3617 0 0 0
3618 0 0 0
3619 0 0 0
3620 0 0 0
3621 0 0 0
3622 0 0 0
3623 0 0 0
3624 0 0 0
3625 0 0 0
3626 0 0 0
3627 0 0 0
3628 0 0 0
3629 0 0 0
3630 0 0 0
3631 0 0 0
3632 0 0 0
3633 0 0 0
3634 0 0 0
3635 0 0 0
3636 0 0 0
3637 0 0 0
3638 0 0 0
3639 0 0 0
3640 0 0 0
3641 0 0 0
3642 0 0 0
3643 0 0 0
3644 0 0 0
3645 0 0 0
3646 0 0 0
3647 0 0 0
3648 0 0 0
3649 0 0 0
3650 0 0 0
3651 0 0 0
3652 0 0 0
3653 0 0 0
3654 0 0 0
3655 0 0 0
3656 0 0 0
3657 0 0 0
3658 0 0 0
3659 0 0 0
3660 0 0 0
3661 0 0 0
3662 0 0 0
3663 0 0 0
3664 0 0 0
3665 0 0 0
3666 0 0 0
3667 0 0 0
3668 0 0 0
3669 0 0 0
3670 0 0 0
3671 0 0 0
3672 0 0 0
3673 0 0 0
3674 0 0 0
3675 0 0 0
3676 0 0 0
3677 0 0 0
3678 0 0 0
3679 0 0 0
3680 0 0 0
3681 0 0 0
3682 0 0 0
3683 0 0 0
3684 0 0 0
3685 0 0 0
3686 0 0 0
3687 0 0 0
3688 0 0 0
3689 0 0 0
3690 0 0 0
3691 0 0 0
3692 0 0 0
3693 0 0 0
3694 0 0 0
3695 0 0 0
3696 0 0 0
3697 0 0 0
3698 0 0 0
3699 0 0 0
3700 0 0 0
3701 0 0 0
3702 0 0 0
3703 0 0 0
3704 0 0 0
3705 0 0 0
3706 0 0 0
3707 0 0 0
3708 0 0 0
3709 0 0 0
3710 0 0 0
3711 0 0 0
3712 0 0 0
3713 0 0 0
3714 0 0 0
3715 0 0 0
3716 0 0 0
3717 0 0 0
3718 0 0 0
3719 0 0 0
3720 0 0 0
3721 0 0 0
3722 0 0 0
3723 0 0 0
3724 0 0 0
3725 0 0 0
3726 0 0 0
3727 0 0 0
3728 0 0 0
3729 0 0 0
3730 0 0 0
3731 0 0 0
3732 0 0 0
3733 0 0 0
3734 0 0 0
3735 0 0 0
3736 0 0 0
3737 0 0 0
3738 0 0 0
3739 0 0 0
3740 0 0 0
3741 0 0 0
3742 0 0 0
3743 0 0 0
3744 0 0 0
3745 0 0 0
3746 0 0 0
3747 0 0 0
3748 0 0 0
3749 0 0 0
3750 0 0 0
3751 0 0 0
3752 0 0 0
3753 0 0 0
3754 0 0 0
3755 0 0 0
3756 0 0 0
3757 0 0 0
3758 0 0 0
3759 0 0 0
3760 0 0 0
3761 0 0 0
3762 0 0 0
3763 0 0 0
3764 0 0 0
3765 0 0 0
3766 0 0 0
3767 0 0 0
3768 0 0 0
3769 0 0 0
3770 0 0 0
3771 0 0 0
3772 0 0 0
3773 0 0 0
3774 0 0 0
3775 0 0 0
3776 0 0 0
3777 0 0 0
3778 0 0 0
3779 0 0 0
3780 0 0 0
3781 0 0 0
3782 0 0 0
3783 0 0 0
3784 0 0 0
3785 0 0 0
3786 0 0 0
3787 0 0 0
3788 0 0 0
3789 0 0 0
3790 0 0 0
3791 0 0 0
3792 0 0 0
3793 0 0 0
3794 0 0 0
3795 0 0 0
3796 0 0 0
3797 0 0 0
3798 0 0 0
3799 0 0 0
3800 0 0 0
3801 0 0 0
3802 0 0 0
3803 0 0 0
3804 0 0 0
3805 0 0 0
3806 0 0 0
3807 0 0 0
3808 0 0 0
3809 0 0 0
3810 0 0 0
3811 0 0 0
3812 0 0 0
3813 0 0 0
3814 0 0 0
3815 0 0 0
3816 0 0 0
3817 0 0 0
3818 0 0 0
3819 0 0 0
3820 0 0 0
3821 0 0 0
3822 0 0 0
3823 0 0 0
3824 0 0 0
3825 0 0 0
3826 0 0 0
3827 0 0 0
3828 0 0 0
3829 0 0 0
3830 0 0 0
3831 0 0 0
3832 0 0 0
3833 0 0 0
3834 0 0 0
3835 0 0 0
3836 0 0 0
3837 0 0 0
3838 0 0 0
3839 0 0 0
3840 0 0 0
3841 0 0 0
3842 0 0 0
3843 0 0 0
3844 0 0 0
3845 0 0 0
3846 0 0 0
3847 0 0 0
3848 0 0 0
3849 0 0 0
3850 0 0 0
3851 0 0 0
3852 0 0 0
3853 0 0 0
3854 0 0 0
3855 0 0 0
3856 0 0 0
3857 0 0 0
3858 0 0 0
3859 0 0 0
3860 0 0 0
3861 0 0 0
3862 0 0 0
3863 0 0 0
3864 0 0 0
3865 0 0 0
3866 0 0 0
3867 0 0 0
3868 0 0 0
3869 0 0 0
3870 0 0 0
3871 0 0 0
3872 0 0 0
3873 0 0 0
3874 0 0 0
3875 0 0 0
3876 0 0 0
3877 0 0 0
3878 0 0 0
3879 0 0 0
3880 0 0 0
3881 0 0 0
3882 0 0 0
3883 0 0 0
3884 0 0 0
3885 0 0 0
3886 0 0 0
3887 0 0 0
3888 0 0 0
3889 0 0 0
3890 0 0 0
3891 0 0 0
3892 0 0 0
3893 0 0 0
3894 0 0 0
3895 0 0 0
3896 0 0 0
3897 0 0 0
3898 0 0 0
3899 0 0 0
3900 0 0 0
3901 0 0 0
3902 0 0 0
3903 0 0 0
3904 0 0 0
3905 0 0 0
3906 0 0 0
3907 0 0 0
3908 0 0 0
3909 0 0 0
3910 0 0 0
3911 0 0 0
3912 0 0 0
3913 0 0 0
3914 0 0 0
3915 0 0 0
3916 0 0 0
3917 0 0 0
3918 0 0 0
3919 0 0 0
3920 0 0 0
3921 0 0 0
3922 0 0 0
3923 0 0 0
3924 0 0 0
3925 0 0 0
3926 0 0 0
3927 0 0 0
3928 0 0 0
3929 0 0 0
3930 0 0 0
3931 0 0 0
3932 0 0 0
3933 0 0 0
3934 0 0 0
3935 0 0 0
3936 0 0 0
3937 0 0 0
3938 0 0 0
3939 0 0 0
3940 0 0 0
3941 0 0 0
3942 0 0 0
3943 0 0 0
3944 0 0 0
3945 0 0 0
3946 0 0 0
3947 0 0 0
3948 0 0 0
3949 0 0 0
3950 0 0 0
3951 0 0 0
3952 0 0 0
3953 0 0 0
3954 0 0 0
3955 0 0 0
3956 0 0 0
3957 0 0 0
3958 0 0 0
3959 0 0 0
3960 0 0 0
3961 0 0 0
3962 0 0 0
3963 0 0 0
3964 0 0 0
3965 0 0 0
3966 0 0 0
3967 0 0 0
3968 0 0 0
3969 0 0 0
3970 0 0 0
3971 0 0 0
3972 0 0 0
3973 0 0 0
3974 0 0 0
3975 0 0 0
3976 0 0 0
3977 0 0 0
3978 0 0 0
3979 0 0 0
3980 0 0 0
3981 0 0 0
3982 0 0 0
3983 0 0 0
3984 0 0 0
3985 0 0 0
3986 0 0 0
3987 0 0 0
3988 0 0 0
3989 0 0 0
3990 0 0 0
3991 0 0 0
3992 0 0 0
3993 0 0 0
3994 0 0 0
3995 0 0 0
3996 0 0 0
3997 0 0 0
3998 0 0 0
3999 0 0 0
4000 0 0 0
4001 0 0 0
4002 0 0 0
4003 0 0 0
4004 0 0 0
4005 0 0 0
4006 0 0 0
4007 0 0 0
4008 0 0 0
4009 0 0 0
4010 0 0 0
4011 0 0 0
4012 0 0 0
4013 0 0 0
4014 0 0 0
4015 0 0 0
4016 0 0 0
4017 0 0 0
4018 0 0 0
4019 0 0 0
4020 0 0 0
4021 0 0 0
4022 0 0 0
4023 0 0 0
4024 0 0 0
4025 0 0 0
4026 0 0 0
4027 0 0 0
4028 0 0 0
4029 0 0 0
4030 0 0 0
4031 0 0 0
4032 0 0 0
4033 0 0 0
4034 0 0 0
4035 0 0 0
4036 0 0 0
4037 0 0 0
4038 0 0 0
4039 0 0 0
4040 0 0 0
4041 0 0 0
4042 0 0 0
4043 0 0 0
4044 0 0 0
4045 0 0 0
4046 0 0 0
4047 0 0 0
4048 0 0 0
4049 0 0 0
4050 0 0 0
4051 0 0 0
4052 0 0 0
4053 0 0 0
4054 0 0 0
4055 0 0 0
4056 0 0 0
4057 0 0 0
4058 0 0 0
4059 0 0 0
4060 0 0 0
4061 0 0 0
4062 0 0 0
4063 0 0 0
4064 0 0 0
4065 0 0 0
4066 0 0 0
4067 0 0 0
4068 0 0 0
4069 0 0 0
4070 0 0 0
4071 0 0 0
4072 0 0 0
4073 0 0 0
4074 0 0 0
4075 0 0 0
4076 0 0 0
4077 0 0 0
4078 0 0 0
4079 0 0 0
4080 0 0 0
4081 0 0 0
4082 0 0 0
4083 0 0 0
4084 0 0 0
4085 0 0 0
4086 0 0 0
4087 0 0 0
4088 0 0 0
4089 0 0 0
4090 0 0 0
4091 0 0 0
4092 0 0 0
4093 0 0 0
4094 0 0 0
4095 0 0 0
4096 0 0 0
4097 0 0 0
4098 0 0 0
4099 0 0 0
4100 0 0 0
4101 0 0 0
4102 0 0 0
4103 0 0 0
4104 0 0 0
4105 0 0 0
4106 0 0 0
4107 0 0 0
4108 0 0 0
4109 0 0 0
4110 0 0 0
4111 0 0 0
4112 0 0 0
4113 0 0 0
4114 0 0 0
4115 0 0 0
4116 0 0 0
4117 0 0 0
4118 0 0 0
4119 0 0 0
4120 0 0 0
4121 0 0 0
4122 0 0 0
4123 0 0 0
4124 0 0 0
4125 0 0 0
4126 0 0 0
4127 0 0 0
4128 0 0 0
4129 0 0 0
4130 0 0 0
4131 0 0 0
4132 0 0 0
4133 0 0 0
4134 0 0 0
4135 0 0 0
4136 0 0 0
4137 0 0 0
4138 0 0 0
4139 0 0 0
4140 0 0 0
4141 0 0 0
4142 0 0 0
4143 0 0 0
4144 0 0 0
4145 0 0 0
4146 0 0 0
4147 0 0 0
4148 0 0 0
4149 0 0 0
4150 0 0 0
4151 0 0 0
4152 0 0 0
4153 0 0 0
4154 0 0 0
4155 0 0 0
4156 0 0 0
4157 0 0 0
4158 0 0 0
4159 0 0 0
4160 0 0 0
4161 0 0 0
4162 0 0 0
4163 0 0 0
4164 0 0 0
4165 0 0 0
4166 0 0 0
4167 0 0 0
4168 0 0 0
4169 0 0 0
4170 0 0 0
4171 0 0 0
4172 0 0 0
4173 0 0 0
4174 0 0 0
4175 0 0 0
4176 0 0 0
4177 0 0 0
4178 0 0 0
4179 0 0 0
4180 0 0 0
4181 0 0 0
4182 0 0 0
4183 0 0 0
4184 0 0 0
4185 0 0 0
4186 0 0 0
4187 0 0 0
4188 0 0 0
4189 0 0 0
4190 0 0 0
4191 0 0 0
4192 0 0 0
4193 0 0 0
4194 0 0 0
4195 0 0 0
4196 0 0 0
4197 0 0 0
4198 0 0 0
4199 0 0 0
4200 0 0 0
4201 0 0 0
4202 0 0 0
4203 0 0 0
4204 0 0 0
4205 0 0 0
4206 0 0 0
4207 0 0 0
4208 0 0 0
4209 0 0 0
4210 0 0 0
4211 0 0 0
4212 0 0 0
4213 0 0 0
4214 0 0 0
4215 0 0 0
4216 0 0 0
4217 0 0 0
4218 0 0 0
4219 0 0 0
4220 0 0 0
4221 0 0 0
4222 0 0 0
4223 0 0 0
4224 0 0 0
4225 0 0 0
4226 0 0 0
4227 0 0 0
4228 0 0 0
4229 0 0 0
4230 0 0 0
4231 0 0 0
4232 0 0 0
4233 0 0 0
4234 0 0 0
4235 0 0 0
4236 0 0 0
4237 0 0 0
4238 0 0 0
4239 0 0 0
4240 0 0 0
4241 0 0 0
4242 0 0 0
4243 0 0 0
4244 0 0 0
4245 0 0 0
4246 0 0 0
4247 0 0 0
4248 0 0 0
4249 0 0 0
4250 0 0 0
4251 0 0 0
4252 0 0 0
4253 0 0 0
4254 0 0 0
4255 0 0 0
4256 0 0 0
4257 0 0 0
4258 0 0 0
4259 0 0 0
4260 0 0 0
4261 0 0 0
4262 0 0 0
4263 0 0 0
4264 0 0 0
4265 0 0 0
4266 0 0 0
4267 0 0 0
4268 0 0 0
4269 0 0 0
4270 0 0 0
4271 0 0 0
4272 0 0 0
4273 0 0 0
4274 0 0 0
4275 0 0 0
4276 0 0 0
4277 0 0 0
4278 0 0 0
4279 0 0 0
4280 0 0 0
4281 0 0 0
4282 0 0 0
4283 0 0 0
4284 0 0 0
4285 0 0 0
4286 0 0 0
4287 0 0 0
4288 0 0 0
4289 0 0 0
4290 0 0 0
4291 0 0 0
4292 0 0 0
4293 0 0 0
4294 0 0 0
4295 0 0 0
4296 0 0 0
4297 0 0 0
4298 0 0 0
4299 0 0 0
4300 0 0 0
4301 0 0 0
4302 0 0 0
4303 0 0 0
4304 0 0 0
4305 0 0 0
4306 0 0 0
4307 0 0 0
4308 0 0 0
4309 0 0 0
4310 0 0 0
4311 0 0 0
4312 0 0 0
4313 0 0 0
4314 0 0 0
4315 0 0 0
4316 0 0 0
4317 0 0 0
4318 0 0 0
4319 0 0 0
4320 0 0 0
4321 0 0 0
4322 0 0 0
4323 0 0 0
4324 0 0 0
4325 0 0 0
4326 0 0 0
4327 0 0 0
4328 0 0 0
4329 0 0 0
4330 0 0 0
4331 0 0 0
4332 0 0 0
4333 0 0 0
4334 0 0 0
4335 0 0 0
4336 0 0 0
4337 0 0 0
4338 0 0 0
4339 0 0 0
4340 0 0 0
4341 0 0 0
4342 0 0 0
4343 0 0 0
4344 0 0 0
4345 0 0 0
4346 0 0 0
4347 0 0 0
4348 0 0 0
4349 0 0 0
4350 0 0 0
4351 0 0 0
4352 0 0 0
4353 0 0 0
4354 0 0 0
4355 0 0 0
4356 0 0 0
4357 0 0 0
4358 0 0 0
4359 0 0 0
4360 0 0 0
4361 0 0 0
4362 0 0 0
4363 0 0 0
4364 0 0 0
4365 0 0 0
4366 0 0 0
4367 0 0 0
4368 0 0 0
4369 0 0 0
4370 0 0 0
4371 0 0 0
4372 0 0 0
4373 0 0 0
4374 0 0 0
4375 0 0 0
4376 0 0 0
4377 0 0 0
4378 0 0 0
4379 0 0 0
4380 0 0 0
4381 0 0 0
4382 0 0 0
4383 0 0 0
4384 0 0 0
4385 0 0 0
4386 0 0 0
4387 0 0 0
4388 0 0 0
4389 0 0 0
4390 0 0 0
4391 0 0 0
4392 0 0 0
4393 0 0 0
4394 0 0 0
4395 0 0 0
4396 0 0 0
4397 0 0 0
4398 0 0 0
4399 0 0 0
4400 0 0 0
4401 0 0 0
4402 0 0 0
4403 0 0 0
4404 0 0 0
4405 0 0 0
4406 0 0 0
4407 0 0 0
4408 0 0 0
4409 0 0 0
4410 0 0 0
4411 0 0 0
4412 0 0 0
4413 0 0 0
4414 0 0 0
4415 0 0 0
4416 0 0 0
4417 0 0 0
4418 0 0 0
4419 0 0 0
4420 0 0 0
4421 0 0 0
4422 0 0 0
4423 0 0 0
4424 0 0 0
4425 0 0 0
4426 0 0 0
4427 0 0 0
4428 0 0 0
4429 0 0 0
4430 0 0 0
4431 0 0 0
4432 0 0 0
4433 0 0 0
4434 0 0 0
4435 0 0 0
4436 0 0 0
4437 0 0 0
4438 0 0 0
4439 0 0 0
4440 0 0 0
4441 0 0 0
4442 0 0 0
4443 0 0 0
4444 0 0 0
4445 0 0 0
4446 0 0 0
4447 0 0 0
4448 0 0 0
4449 0 0 0
4450 0 0 0
4451 0 0 0
4452 0 0 0
4453 0 0 0
4454 0 0 0
4455 0 0 0
4456 0 0 0
4457 0 0 0
4458 0 0 0
4459 0 0 0
4460 0 0 0
4461 0 0 0
4462 0 0 0
4463 0 0 0
4464 0 0 0
4465 0 0 0
4466 0 0 0
4467 0 0 0
4468 0 0 0
4469 0 0 0
4470 0 0 0
4471 0 0 0
4472 0 0 0
4473 0 0 0
4474 0 0 0
4475 0 0 0
4476 0 0 0
4477 0 0 0
4478 0 0 0
4479 0 0 0
4480 0 0 0
4481 0 0 0
4482 0 0 0
4483 0 0 0
4484 0 0 0
4485 0 0 0
4486 0 0 0
4487 0 0 0
4488 0 0 0
4489 0 0 0
4490 0 0 0
4491 0 0 0
4492 0 0 0
4493 0 0 0
4494 0 0 0
4495 0 0 0
4496 0 0 0
4497 0 0 0
4498 0 0 0
4499 0 0 0
4500 0 0 0
4501 0 0 0
4502 0 0 0
4503 0 0 0
4504 0 0 0
4505 0 0 0
4506 0 0 0
4507 0 0 0
4508 0 0 0
4509 0 0 0
4510 0 0 0
4511 0 0 0
4512 0 0 0
4513 0 0 0
4514 0 0 0
4515 0 0 0
4516 0 0 0
4517 0 0 0
4518 0 0 0
4519 0 0 0
4520 0 0 0
4521 0 0 0
4522 0 0 0
4523 0 0 0
4524 0 0 0
4525 0 0 0
4526 0 0 0
4527 0 0 0
4528 0 0 0
4529 0 0 0
4530 0 0 0
4531 0 0 0
4532 0 0 0
4533 0 0 0
4534 0 0 0
4535 0 0 0
4536 0 0 0
4537 0 0 0
4538 0 0 0
4539 0 0 0
4540 0 0 0
4541 0 0 0
4542 0 0 0
4543 0 0 0
4544 0 0 0
4545 0 0 0
4546 0 0 0
4547 0 0 0
4548 0 0 0
4549 0 0 0
4550 0 0 0
4551 0 0 0
4552 0 0 0
4553 0 0 0
4554 0 0 0
4555 0 0 0
4556 0 0 0
4557 0 0 0
4558 0 0 0
4559 0 0 0
4560 0 0 0
4561 0 0 0
4562 0 0 0
4563 0 0 0
4564 0 0 0
4565 0 0 0
4566 0 0 0
4567 0 0 0
4568 0 0 0
4569 0 0 0
4570 0 0 0
4571 0 0 0
4572 0 0 0
4573 0 0 0
4574 0 0 0
4575 0 0 0
4576 0 0 0
4577 0 0 0
4578 0 0 0
4579 0 0 0
4580 0 0 0
4581 0 0 0
4582 0 0 0
4583 0 0 0
4584 0 0 0
4585 0 0 0
4586 0 0 0
4587 0 0 0
4588 0 0 0
4589 0 0 0
4590 0 0 0
4591 0 0 0
4592 0 0 0
4593 0 0 0
4594 0 0 0
4595 0 0 0
4596 0 0 0
4597 0 0 0
4598 0 0 0
4599 0 0 0
4600 0 0 0
4601 0 0 0
4602 0 0 0
4603 0 0 0
4604 0 0 0
4605 0 0 0
4606 0 0 0
4607 0 0 0
4608 0 0 0
4609 0 0 0
4610 0 0 0
4611 0 0 0
4612 0 0 0
4613 0 0 0
4614 0 0 0
4615 0 0 0
4616 0 0 0
4617 0 0 0
4618 0 0 0
4619 0 0 0
4620 0 0 0
4621 0 0 0
4622 0 0 0
4623 0 0 0
4624 0 0 0
4625 0 0 0
4626 0 0 0
4627 0 0 0
4628 0 0 0
4629 0 0 0
4630 0 0 0
4631 0 0 0
4632 0 0 0
4633 0 0 0
4634 0 0 0
4635 0 0 0
4636 0 0 0
4637 0 0 0
4638 0 0 0
4639 0 0 0
4640 0 0 0
4641 0 0 0
4642 0 0 0
4643 0 0 0
4644 0 0 0
4645 0 0 0
4646 0 0 0
4647 0 0 0
4648 0 0 0
4649 0 0 0
4650 0 0 0
4651 0 0 0
4652 0 0 0
4653 0 0 0
4654 0 0 0
4655 0 0 0
4656 0 0 0
4657 0 0 0
4658 0 0 0
4659 0 0 0
4660 0 0 0
4661 0 0 0
4662 0 0 0
4663 0 0 0
4664 0 0 0
4665 0 0 0
4666 0 0 0
4667 0 0 0
4668 0 0 0
4669 0 0 0
4670 0 0 0
4671 0 0 0
4672 0 0 0
4673 0 0 0
4674 0 0 0
4675 0 0 0
4676 0 0 0
4677 0 0 0
4678 0 0 0
4679 0 0 0
4680 0 0 0
4681 0 0 0
4682 0 0 0
4683 0 0 0
4684 0 0 0
4685 0 0 0
4686 0 0 0
4687 0 0 0
4688 0 0 0
4689 0 0 0
4690 0 0 0
4691 0 0 0
4692 0 0 0
4693 0 0 0
4694 0 0 0
4695 0 0 0
4696 0 0 0
4697 0 0 0
4698 0 0 0
4699 0 0 0
4700 0 0 0
4701 0 0 0
4702 0 0 0
4703 0 0 0
4704 0 0 0
4705 0 0 0
4706 0 0 0
4707 0 0 0
4708 0 0 0
4709 0 0 0
4710 0 0 0
4711 0 0 0
4712 0 0 0
4713 0 0 0
4714 0 0 0
4715 0 0 0
4716 0 0 0
4717 0 0 0
4718 0 0 0
4719 0 0 0
4720 0 0 0
4721 0 0 0
4722 0 0 0
4723 0 0 0
4724 0 0 0
4725 0 0 0
4726 0 0 0
4727 0 0 0
4728 0 0 0
4729 0 0 0
4730 0 0 0
4731 0 0 0
4732 0 0 0
4733 0 0 0
4734 0 0 0
4735 0 0 0
4736 0 0 0
4737 0 0 0
4738 0 0 0
4739 0 0 0
4740 0 0 0
4741 0 0 0
4742 0 0 0
4743 0 0 0
4744 0 0 0
4745 0 0 0
4746 0 0 0
4747 0 0 0
4748 0 0 0
4749 0 0 0
4750 0 0 0
4751 0 0 0
4752 0 0 0
4753 0 0 0
4754 0 0 0
4755 0 0 0
4756 0 0 0
4757 0 0 0
4758 0 0 0
4759 0 0 0
4760 0 0 0
4761 0 0 0
4762 0 0 0
4763 0 0 0
4764 0 0 0
4765 0 0 0
4766 0 0 0
4767 0 0 0
4768 0 0 0
4769 0 0 0
4770 0 0 0
4771 0 0 0
4772 0 0 0
4773 0 0 0
4774 0 0 0
4775 0 0 0
4776 0 0 0
4777 0 0 0
4778 0 0 0
4779 0 0 0
4780 0 0 0
4781 0 0 0
4782 0 0 0
4783 0 0 0
4784 0 0 0
4785 0 0 0
4786 0 0 0
4787 0 0 0
4788 0 0 0
4789 0 0 0
4790 0 0 0
4791 0 0 0
4792 0 0 0
4793 0 0 0
4794 0 0 0
4795 0 0 0
4796 0 0 0
4797 0 0 0
4798 0 0 0
4799 0 0 0
4800 0 0 0
4801 0 0 0
4802 0 0 0
4803 0 0 0
4804 0 0 0
4805 0 0 0
4806 0 0 0
4807 0 0 0
4808 0 0 0
4809 0 0 0
4810 0 0 0
4811 0 0 0
4812 0 0 0
4813 0 0 0
4814 0 0 0
4815 0 0 0
4816 0 0 0
4817 0 0 0
4818 0 0 0
4819 0 0 0
4820 0 0 0
4821 0 0 0
4822 0 0 0
4823 0 0 0
4824 0 0 0
4825 0 0 0
4826 0 0 0
4827 0 0 0
4828 0 0 0
4829 0 0 0
4830 0 0 0
4831 0 0 0
4832 0 0 0
4833 0 0 0
4834 0 0 0
4835 0 0 0
4836 0 0 0
4837 0 0 0
4838 0 0 0
4839 0 0 0
4840 0 0 0
4841 0 0 0
4842 0 0 0
4843 0 0 0
4844 0 0 0
4845 0 0 0
4846 0 0 0
4847 0 0 0
4848 0 0 0
4849 0 0 0
4850 0 0 0
4851 0 0 0
4852 0 0 0
4853 0 0 0
4854 0 0 0
4855 0 0 0
4856 0 0 0
4857 0 0 0
4858 0 0 0
4859 0 0 0
4860 0 0 0
4861 0 0 0
4862 0 0 0
4863 0 0 0
4864 0 0 0
4865 0 0 0
4866 0 0 0
4867 0 0 0
4868 0 0 0
4869 0 0 0
4870 0 0 0
4871 0 0 0
4872 0 0 0
4873 0 0 0
4874 0 0 0
4875 0 0 0
4876 0 0 0
4877 0 0 0
4878 0 0 0
4879 0 0 0
4880 0 0 0
4881 0 0 0
4882 0 0 0
4883 0 0 0
4884 0 0 0
4885 0 0 0
4886 0 0 0
4887 0 0 0
4888 0 0 0
4889 0 0 0
4890 0 0 0
4891 0 0 0
4892 0 0 0
4893 0 0 0
4894 0 0 0
4895 0 0 0
4896 0 0 0
4897 0 0 0
4898 0 0 0
4899 0 0 0
4900 0 0 0
4901 0 0 0
4902 0 0 0
4903 0 0 0
4904 0 0 0
4905 0 0 0
4906 0 0 0
4907 0 0 0
4908 0 0 0
4909 0 0 0
4910 0 0 0
4911 0 0 0
4912 0 0 0
4913 0 0 0
4914 0 0 0
4915 0 0 0
4916 0 0 0
4917 0 0 0
4918 0 0 0
4919 0 0 0
4920 0 0 0
4921 0 0 0
4922 0 0 0
4923 0 0 0
4924 0 0 0
4925 0 0 0
4926 0 0 0
4927 0 0 0
4928 0 0 0
4929 0 0 0
4930 0 0 0
4931 0 0 0
4932 0 0 0
4933 0 0 0
4934 0 0 0
4935 0 0 0
4936 0 0 0
4937 0 0 0
4938 0 0 0
4939 0 0 0
4940 0 0 0
4941 0 0 0
4942 0 0 0
4943 0 0 0
4944 0 0 0
4945 0 0 0
4946 0 0 0
4947 0 0 0
4948 0 0 0
4949 0 0 0
4950 0 0 0
4951 0 0 0
4952 0 0 0
4953 0 0 0
4954 0 0 0
4955 0 0 0
4956 0 0 0
4957 0 0 0
4958 0 0 0
4959 0 0 0
4960 0 0 0
4961 0 0 0
4962 0 0 0
4963 0 0 0
4964 0 0 0
4965 0 0 0
4966 0 0 0
4967 0 0 0
4968 0 0 0
4969 0 0 0
4970 0 0 0
4971 0 0 0
4972 0 0 0
4973 0 0 0
4974 0 0 0
4975 0 0 0
4976 0 0 0
4977 0 0 0
4978 0 0 0
4979 0 0 0
4980 0 0 0
4981 0 0 0
4982 0 0 0
4983 0 0 0
4984 0 0 0
4985 0 0 0
4986 0 0 0
4987 0 0 0
4988 0 0 0
4989 0 0 0
4990 0 0 0
4991 0 0 0
4992 0 0 0
4993 0 0 0
4994 0 0 0
4995 0 0 0
4996 0 0 0
4997 0 0 0
4998 0 0 0
4999 0 0 0
5000 0 0 0
5001 0 0 0
5002 0 0 0
5003 0 0 0
5004 0 0 0
5005 0 0 0
5006 0 0 0
5007 0 0 0
5008 0 0 0
5009 0 0 0
5010 0 0 0
5011 0 0 0
5012 0 0 0
5013 0 0 0
5014 0 0 0
5015 0 0 0
5016 0 0 0
5017 0 0 0
5018 0 0 0
5019 0 0 0
5020 0 0 0
5021 0 0 0
5022 0 0 0
5023 0 0 0
5024 0 0 0
5025 0 0 0
5026 0 0 0
5027 0 0 0
5028 0 0 0
5029 0 0 0
5030 0 0 0
5031 0 0 0
5032 0 0 0
5033 0 0 0
5034 0 0 0
5035 0 0 0
5036 0 0 0
5037 0 0 0
5038 0 0 0
5039 0 0 0
5040 0 0 0
5041 0 0 0
5042 0 0 0
5043 0 0 0
5044 0 0 0
5045 0 0 0
5046 0 0 0
5047 0 0 0
5048 0 0 0
5049 0 0 0
5050 0 0 0
5051 0 0 0
5052 0 0 0
5053 0 0 0
5054 0 0 0
5055 0 0 0
5056 0 0 0
5057 0 0 0
5058 0 0 0
5059 0 0 0
5060 0 0 0
5061 0 0 0
5062 0 0 0
5063 0 0 0
5064 0 0 0
5065 0 0 0
5066 0 0 0
5067 0 0 0
5068 0 0 0
5069 0 0 0
5070 0 0 0
5071 0 0 0
5072 0 0 0
5073 0 0 0
5074 0 0 0
5075 0 0 0
5076 0 0 0
5077 0 0 0
5078 0 0 0
5079 0 0 0
5080 0 0 0
5081 0 0 0
5082 0 0 0
5083 0 0 0
5084 0 0 0
5085 0 0 0
5086 0 0 0
5087 0 0 0
5088 0 0 0
5089 0 0 0
5090 0 0 0
5091 0 0 0
5092 0 0 0
5093 0 0 0
5094 0 0 0
5095 0 0 0
5096 0 0 0
5097 0 0 0
5098 0 0 0
5099 0 0 0
5100 0 0 0
5101 0 0 0
5102 0 0 0
5103 0 0 0
5104 0 0 0
5105 0 0 0
5106 0 0 0
5107 0 0 0
5108 0 0 0
5109 0 0 0
5110 0 0 0
5111 0 0 0
5112 0 0 0
5113 0 0 0
5114 0 0 0
5115 0 0 0
5116 0 0 0
5117 0 0 0
5118 0 0 0
5119 0 0 0
5120 0 0 0
5121 0 0 0
5122 0 0 0
5123 0 0 0
5124 0 0 0
5125 0 0 0
5126 0 0 0
5127 0 0 0
5128 0 0 0
5129 0 0 0
5130 0 0 0
5131 0 0 0
5132 0 0 0
5133 0 0 0
5134 0 0 0
5135 0 0 0
5136 0 0 0
5137 0 0 0
5138 0 0 0
5139 0 0 0
5140 0 0 0
5141 0 0 0
5142 0 0 0
5143 0 0 0
5144 0 0 0
5145 0 0 0
5146 0 0 0
5147 0 0 0
5148 0 0 0
5149 0 0 0
5150 0 0 0
5151 0 0 0
5152 0 0 0
5153 0 0 0
5154 0 0 0
5155 0 0 0
5156 0 0 0
5157 0 0 0
5158 0 0 0
5159 0 0 0
5160 0 0 0
5161 0 0 0
5162 0 0 0
5163 0 0 0
5164 0 0 0
5165 0 0 0
5166 0 0 0
5167 0 0 0
5168 0 0 0
5169 0 0 0
5170 0 0 0
5171 0 0 0
5172 0 0 0
5173 0 0 0
5174 0 0 0
5175 0 0 0
5176 0 0 0
5177 0 0 0
5178 0 0 0
5179 0 0 0
5180 0 0 0
5181 0 0 0
5182 0 0 0
5183 0 0 0
5184 0 0 0
5185 0 0 0
5186 0 0 0
5187 0 0 0
5188 0 0 0
5189 0 0 0
5190 0 0 0
5191 0 0 0
5192 0 0 0
5193 0 0 0
5194 0 0 0
5195 0 0 0
5196 0 0 0
5197 0 0 0
5198 0 0 0
5199 0 0 0
5200 0 0 0
5201 0 0 0
5202 0 0 0
5203 0 0 0
5204 0 0 0
5205 0 0 0
5206 0 0 0
5207 0 0 0
5208 0 0 0
5209 0 0 0
5210 0 0 0
5211 0 0 0
5212 0 0 0
5213 0 0 0
5214 0 0 0
5215 0 0 0
5216 0 0 0
5217 0 0 0
5218 0 0 0
5219 0 0 0
5220 0 0 0
5221 0 0 0
5222 0 0 0
5223 0 0 0
5224 0 0 0
5225 0 0 0
5226 0 0 0
5227 0 0 0
5228 0 0 0
5229 0 0 0
5230 0 0 0
5231 0 0 0
5232 0 0 0
5233 0 0 0
5234 0 0 0
5235 0 0 0
5236 0 0 0
5237 0 0 0
5238 0 0 0
5239 0 0 0
5240 0 0 0
5241 0 0 0
5242 0 0 0
5243 0 0 0
5244 0 0 0
5245 0 0 0
5246 0 0 0
5247 0 0 0
5248 0 0 0
5249 0 0 0
5250 0 0 0
5251 0 0 0
5252 0 0 0
5253 0 0 0
5254 0 0 0
5255 0 0 0
5256 0 0 0
5257 0 0 0
5258 0 0 0
5259 0 0 0
5260 0 0 0
5261 0 0 0
5262 0 0 0
5263 0 0 0
5264 0 0 0
5265 0 0 0
5266 0 0 0
5267 0 0 0
5268 0 0 0
5269 0 0 0
5270 0 0 0
5271 0 0 0
5272 0 0 0
5273 0 0 0
5274 0 0 0
5275 0 0 0
5276 0 0 0
5277 0 0 0
5278 0 0 0
5279 0 0 0
5280 0 0 0
5281 0 0 0
5282 0 0 0
5283 0 0 0
5284 0 0 0
5285 0 0 0
5286 0 0 0
5287 0 0 0
5288 0 0 0
5289 0 0 0
5290 0 0 0
5291 0 0 0
5292 0 0 0
5293 0 0 0
5294 0 0 0
5295 0 0 0
5296 0 0 0
5297 0 0 0
5298 0 0 0
5299 0 0 0
5300 0 0 0
5301 0 0 0
5302 0 0 0
5303 0 0 0
5304 0 0 0
5305 0 0 0
5306 0 0 0
5307 0 0 0
5308 0 0 0
5309 0 0 0
5310 0 0 0
5311 0 0 0
5312 0 0 0
5313 0 0 0
5314 0 0 0
5315 0 0 0
5316 0 0 0
5317 0 0 0
5318 0 0 0
5319 0 0 0
5320 0 0 0
5321 0 0 0
5322 0 0 0
5323 0 0 0
5324 0 0 0
5325 0 0 0
5326 0 0 0
5327 0 0 0
5328 0 0 0
5329 0 0 0
5330 0 0 0
5331 0 0 0
5332 0 0 0
5333 0 0 0
5334 0 0 0
5335 0 0 0
5336 0 0 0
5337 0 0 0
5338 0 0 0
5339 0 0 0
5340 0 0 0
5341 0 0 0
5342 0 0 0
5343 0 0 0
5344 0 0 0
5345 0 0 0
5346 0 0 0
5347 0 0 0
5348 0 0 0
5349 0 0 0
5350 0 0 0
5351 0 0 0
5352 0 0 0
5353 0 0 0
5354 0 0 0
5355 0 0 0
5356 0 0 0
5357 0 0 0
5358 0 0 0
5359 0 0 0
5360 0 0 0
5361 0 0 0
5362 0 0 0
5363 0 0 0
5364 0 0 0
5365 0 0 0
5366 0 0 0
5367 0 0 0
5368 0 0 0
5369 0 0 0
5370 0 0 0
5371 0 0 0
5372 0 0 0
5373 0 0 0
5374 0 0 0
5375 0 0 0
5376 0 0 0
5377 0 0 0
5378 0 0 0
5379 0 0 0
5380 0 0 0
5381 0 0 0
5382 0 0 0
5383 0 0 0
5384 0 0 0
5385 0 0 0
5386 0 0 0
5387 0 0 0
5388 0 0 0
5389 0 0 0
5390 0 0 0
5391 0 0 0
5392 0 0 0
5393 0 0 0
5394 0 0 0
5395 0 0 0
5396 0 0 0
5397 0 0 0
5398 0 0 0
5399 0 0 0
5400 0 0 0
5401 0 0 0
5402 0 0 0
5403 0 0 0
5404 0 0 0
5405 0 0 0
5406 0 0 0
5407 0 0 0
5408 0 0 0
5409 0 0 0
5410 0 0 0
5411 0 0 0
5412 0 0 0
5413 0 0 0
5414 0 0 0
5415 0 0 0
5416 0 0 0
5417 0 0 0
5418 0 0 0
5419 0 0 0
5420 0 0 0
5421 0 0 0
5422 0 0 0
5423 0 0 0
5424 0 0 0
5425 0 0 0
5426 0 0 0
5427 0 0 0
5428 0 0 0
5429 0 0 0
5430 0 0 0
5431 0 0 0
5432 0 0 0
5433 0 0 0
5434 0 0 0
5435 0 0 0
5436 0 0 0
5437 0 0 0
5438 0 0 0
5439 0 0 0
5440 0 0 0
5441 0 0 0
5442 0 0 0
5443 0 0 0
5444 0 0 0
5445 0 0 0
5446 0 0 0
5447 0 0 0
5448 0 0 0
5449 0 0 0
5450 0 0 0
5451 0 0 0
5452 0 0 0
5453 0 0 0
5454 0 0 0
5455 0 0 0
5456 0 0 0
5457 0 0 0
5458 0 0 0
5459 0 0 0
5460 0 0 0
5461 0 0 0
5462 0 0 0
5463 0 0 0
5464 0 0 0
5465 0 0 0
5466 0 0 0
5467 0 0 0
5468 0 0 0
5469 0 0 0
5470 0 0 0
5471 0 0 0
5472 0 0 0
5473 0 0 0
5474 0 0 0
5475 0 0 0
5476 0 0 0
5477 0 0 0
5478 0 0 0
5479 0 0 0
5480 0 0 0
5481 0 0 0
5482 0 0 0
5483 0 0 0
5484 0 0 0
5485 0 0 0
5486 0 0 0
5487 0 0 0
5488 0 0 0
5489 0 0 0
5490 0 0 0
5491 0 0 0
5492 0 0 0
5493 0 0 0
5494 0 0 0
5495 0 0 0
5496 0 0 0
5497 0 0 0
5498 0 0 0
5499 0 0 0
5500 0 0 0
5501 0 0 0
5502 0 0 0
5503 0 0 0
5504 0 0 0
5505 0 0 0
5506 0 0 0
5507 0 0 0
5508 0 0 0
5509 0 0 0
5510 0 0 0
5511 0 0 0
5512 0 0 0
5513 0 0 0
5514 0 0 0
5515 0 0 0
5516 0 0 0
5517 0 0 0
5518 0 0 0
5519 0 0 0
5520 0 0 0
5521 0 0 0
5522 0 0 0
5523 0 0 0
5524 0 0 0
5525 0 0 0
5526 0 0 0
5527 0 0 0
5528 0 0 0
5529 0 0 0
5530 0 0 0
5531 0 0 0
5532 0 0 0
5533 0 0 0
5534 0 0 0
5535 0 0 0
5536 0 0 0
5537 0 0 0
5538 0 0 0
5539 0 0 0
5540 0 0 0
5541 0 0 0
5542 0 0 0
5543 0 0 0
5544 0 0 0
5545 0 0 0
5546 0 0 0
5547 0 0 0
5548 0 0 0
5549 0 0 0
5550 0 0 0
5551 0 0 0
5552 0 0 0
5553 0 0 0
5554 0 0 0
5555 0 0 0
5556 0 0 0
5557 0 0 0
5558 0 0 0
5559 0 0 0
5560 0 0 0
5561 0 0 0
5562 0 0 0
5563 0 0 0
5564 0 0 0
5565 0 0 0
5566 0 0 0
5567 0 0 0
5568 0 0 0
5569 0 0 0
5570 0 0 0
5571 0 0 0
5572 0 0 0
5573 0 0 0
5574 0 0 0
5575 0 0 0
5576 0 0 0
5577 0 0 0
5578 0 0 0
5579 0 0 0
5580 0 0 0
5581 0 0 0
5582 0 0 0
5583 0 0 0
5584 0 0 0
5585 0 0 0
5586 0 0 0
5587 0 0 0
5588 0 0 0
5589 0 0 0
5590 0 0 0
5591 0 0 0
5592 0 0 0
5593 0 0 0
5594 0 0 0
5595 0 0 0
5596 0 0 0
5597 0 0 0
5598 0 0 0
5599 0 0 0
5600 0 0 0
5601 0 0 0
5602 0 0 0
5603 0 0 0
5604 0 0 0
5605 0 0 0
5606 0 0 0
5607 0 0 0
5608 0 0 0
5609 0 0 0
5610 0 0 0
5611 0 0 0
5612 0 0 0
5613 0 0 0
5614 0 0 0
5615 0 0 0
5616 0 0 0
5617 0 0 0
5618 0 0 0
5619 0 0 0
5620 0 0 0
5621 0 0 0
5622 0 0 0
5623 0 0 0
5624 0 0 0
5625 0 0 0
5626 0 0 0
5627 0 0 0
5628 0 0 0
5629 0 0 0
5630 0 0 0
5631 0 0 0
5632 0 0 0
5633 0 0 0
5634 0 0 0
5635 0 0 0
5636 0 0 0
5637 0 0 0
5638 0 0 0
5639 0 0 0
5640 0 0 0
5641 0 0 0
5642 0 0 0
5643 0 0 0
5644 0 0 0
5645 0 0 0
5646 0 0 0
5647 0 0 0
5648 0 0 0
5649 0 0 0
5650 0 0 0
5651 0 0 0
5652 0 0 0
5653 0 0 0
5654 0 0 0
5655 0 0 0
5656 0 0 0
5657 0 0 0
5658 0 0 0
5659 0 0 0
5660 0 0 0
5661 0 0 0
5662 0 0 0
5663 0 0 0
5664 0 0 0
5665 0 0 0
5666 0 0 0
5667 0 0 0
5668 0 0 0
5669 0 0 0
5670 0 0 0
5671 0 0 0
5672 0 0 0
5673 0 0 0
5674 0 0 0
5675 0 0 0
5676 0 0 0
5677 0 0 0
5678 0 0 0
5679 0 0 0
5680 0 0 0
5681 0 0 0
5682 0 0 0
5683 0 0 0
5684 0 0 0
5685 0 0 0
5686 0 0 0
5687 0 0 0
5688 0 0 0
5689 0 0 0
5690 0 0 0
5691 0 0 0
5692 0 0 0
5693 0 0 0
5694 0 0 0
5695 0 0 0
5696 0 0 0
5697 0 0 0
5698 0 0 0
5699 0 0 0
5700 0 0 0
5701 0 0 0
5702 0 0 0
5703 0 0 0
5704 0 0 0
5705 0 0 0
5706 0 0 0
5707 0 0 0
5708 0 0 0
5709 0 0 0
5710 0 0 0
5711 0 0 0
5712 0 0 0
5713 0 0 0
5714 0 0 0
5715 0 0 0
5716 0 0 0
5717 0 0 0
5718 0 0 0
5719 0 0 0
5720 0 0 0
5721 0 0 0
5722 0 0 0
5723 0 0 0
5724 0 0 0
5725 0 0 0
5726 0 0 0
5727 0 0 0
5728 0 0 0
5729 0 0 0
5730 0 0 0
5731 0 0 0
5732 0 0 0
5733 0 0 0
5734 0 0 0
5735 0 0 0
5736 0 0 0
5737 0 0 0
5738 0 0 0
5739 0 0 0
5740 0 0 0
5741 0 0 0
5742 0 0 0
5743 0 0 0
5744 0 0 0
5745 0 0 0
5746 0 0 0
5747 0 0 0
5748 0 0 0
5749 0 0 0
5750 0 0 0
5751 0 0 0
5752 0 0 0
5753 0 0 0
5754 0 0 0
5755 0 0 0
5756 0 0 0
5757 0 0 0
5758 0 0 0
5759 0 0 0
5760 0 0 0
5761 0 0 0
5762 0 0 0
5763 0 0 0
5764 0 0 0
5765 0 0 0
5766 0 0 0
5767 0 0 0
5768 0 0 0
5769 0 0 0
5770 0 0 0
5771 0 0 0
5772 0 0 0
5773 0 0 0
5774 0 0 0
5775 0 0 0
5776 0 0 0
5777 0 0 0
5778 0 0 0
5779 0 0 0
5780 0 0 0
5781 0 0 0
5782 0 0 0
5783 0 0 0
5784 0 0 0
5785 0 0 0
5786 0 0 0
5787 0 0 0
5788 0 0 0
5789 0 0 0
5790 0 0 0
5791 0 0 0
5792 0 0 0
5793 0 0 0
5794 0 0 0
5795 0 0 0
5796 0 0 0
5797 0 0 0
5798 0 0 0
5799 0 0 0
5800 0 0 0
5801 0 0 0
5802 0 0 0
5803 0 0 0
5804 0 0 0
5805 0 0 0
5806 0 0 0
5807 0 0 0
5808 0 0 0
5809 0 0 0
5810 0 0 0
5811 0 0 0
5812 0 0 0
5813 0 0 0
5814 0 0 0
5815 0 0 0
5816 0 0 0
5817 0 0 0
5818 0 0 0
5819 0 0 0
5820 0 0 0
5821 0 0 0
5822 0 0 0
5823 0 0 0
5824 0 0 0
5825 0 0 0
5826 0 0 0
5827 0 0 0
5828 0 0 0
5829 0 0 0
5830 0 0 0
5831 0 0 0
5832 0 0 0
5833 0 0 0
5834 0 0 0
5835 0 0 0
5836 0 0 0
5837 0 0 0
5838 0 0 0
5839 0 0 0
5840 0 0 0
5841 0 0 0
5842 0 0 0
5843 0 0 0
5844 0 0 0
5845 0 0 0
5846 0 0 0
5847 0 0 0
5848 0 0 0
5849 0 0 0
5850 0 0 0
5851 0 0 0
5852 0 0 0
5853 0 0 0
5854 0 0 0
5855 0 0 0
5856 0 0 0
5857 0 0 0
5858 0 0 0
5859 0 0 0
5860 0 0 0
5861 0 0 0
5862 0 0 0
5863 0 0 0
5864 0 0 0
5865 0 0 0
5866 0 0 0
5867 0 0 0
5868 0 0 0
5869 0 0 0
5870 0 0 0
5871 0 0 0
5872 0 0 0
5873 0 0 0
5874 0 0 0
5875 0 0 0
5876 0 0 0
5877 0 0 0
5878 0 0 0
5879 0 0 0
5880 0 0 0
5881 0 0 0
5882 0 0 0
5883 0 0 0
5884 0 0 0
5885 0 0 0
5886 0 0 0
5887 0 0 0
5888 0 0 0
5889 0 0 0
5890 0 0 0
5891 0 0 0
5892 0 0 0
5893 0 0 0
5894 0 0 0
5895 0 0 0
5896 0 0 0
5897 0 0 0
5898 0 0 0
5899 0 0 0
5900 0 0 0
5901 0 0 0
5902 0 0 0
5903 0 0 0
5904 0 0 0
5905 0 0 0
5906 0 0 0
5907 0 0 0
5908 0 0 0
5909 0 0 0
5910 0 0 0
5911 0 0 0
5912 0 0 0
5913 0 0 0
5914 0 0 0
5915 0 0 0
5916 0 0 0
5917 0 0 0
5918 0 0 0
5919 0 0 0
5920 0 0 0
5921 0 0 0
5922 0 0 0
5923 0 0 0
5924 0 0 0
5925 0 0 0
5926 0 0 0
5927 0 0 0
5928 0 0 0
5929 0 0 0
5930 0 0 0
5931 0 0 0
5932 0 0 0
5933 0 0 0
5934 0 0 0
5935 0 0 0
5936 0 0 0
5937 0 0 0
5938 0 0 0
5939 0 0 0
5940 0 0 0
5941 0 0 0
5942 0 0 0
5943 0 0 0
5944 0 0 0
5945 0 0 0
5946 0 0 0
5947 0 0 0
5948 0 0 0
5949 0 0 0
5950 0 0 0
5951 0 0 0
5952 0 0 0
5953 0 0 0
5954 0 0 0
5955 0 0 0
5956 0 0 0
5957 0 0 0
5958 0 0 0
5959 0 0 0
5960 0 0 0
5961 0 0 0
5962 0 0 0
5963 0 0 0
5964 0 0 0
5965 0 0 0
5966 0 0 0
5967 0 0 0
5968 0 0 0
5969 0 0 0
5970 0 0 0
5971 0 0 0
5972 0 0 0
5973 0 0 0
5974 0 0 0
5975 0 0 0
5976 0 0 0
5977 0 0 0
5978 0 0 0
5979 0 0 0
5980 0 0 0
5981 0 0 0
5982 0 0 0
5983 0 0 0
5984 0 0 0
5985 0 0 0
5986 0 0 0
5987 0 0 0
5988 0 0 0
5989 0 0 0
5990 0 0 0
5991 0 0 0
5992 0 0 0
5993 0 0 0
5994 0 0 0
5995 0 0 0
5996 0 0 0
5997 0 0 0
5998 0 0 0
5999 0 0 0
6000 0 0 0
6001 0 0 0
6002 0 0 0
6003 0 0 0
6004 0 0 0
6005 0 0 0
6006 0 0 0
6007 0 0 0
6008 0 0 0
6009 0 0 0
6010 0 0 0
6011 0 0 0
6012 0 0 0
6013 0 0 0
6014 0 0 0
6015 0 0 0
6016 0 0 0
6017 0 0 0
6018 0 0 0
6019 0 0 0
6020 0 0 0
6021 0 0 0
6022 0 0 0
6023 0 0 0
6024 0 0 0
6025 0 0 0
6026 0 0 0
6027 0 0 0
6028 0 0 0
6029 0 0 0
6030 0 0 0
6031 0 0 0
6032 0 0 0
6033 0 0 0
6034 0 0 0
6035 0 0 0
6036 0 0 0
6037 0 0 0
6038 0 0 0
6039 0 0 0
6040 0 0 0
6041 0 0 0
6042 0 0 0
6043 0 0 0
6044 0 0 0
6045 0 0 0
6046 0 0 0
6047 0 0 0
6048 0 0 0
6049 0 0 0
6050 0 0 0
6051 0 0 0
6052 0 0 0
6053 0 0 0
6054 0 0 0
6055 0 0 0
6056 0 0 0
6057 0 0 0
6058 0 0 0
6059 0 0 0
6060 0 0 0
6061 0 0 0
6062 0 0 0
6063 0 0 0
6064 0 0 0
6065 0 0 0
6066 0 0 0
6067 0 0 0
6068 0 0 0
6069 0 0 0
6070 0 0 0
6071 0 0 0
6072 0 0 0
6073 0 0 0
6074 0 0 0
6075 0 0 0
6076 0 0 0
6077 0 0 0
6078 0 0 0
6079 0 0 0
6080 0 0 0
6081 0 0 0
6082 0 0 0
6083 0 0 0
6084 0 0 0
6085 0 0 0
6086 0 0 0
6087 0 0 0
6088 0 0 0
6089 0 0 0
6090 0 0 0
6091 0 0 0
6092 0 0 0
6093 0 0 0
6094 0 0 0
6095 0 0 0
6096 0 0 0
6097 0 0 0
6098 0 0 0
6099 0 0 0
6100 0 0 0
6101 0 0 0
6102 0 0 0
6103 0 0 0
6104 0 0 0
6105 0 0 0
6106 0 0 0
6107 0 0 0
6108 0 0 0
6109 0 0 0
6110 0 0 0
6111 0 0 0
6112 0 0 0
6113 0 0 0
6114 0 0 0
6115 0 0 0
6116 0 0 0
6117 0 0 0
6118 0 0 0
6119 0 0 0
6120 0 0 0
6121 0 0 0
6122 0 0 0
6123 0 0 0
6124 0 0 0
6125 0 0 0
6126 0 0 0
6127 0 0 0
6128 0 0 0
6129 0 0 0
6130 0 0 0
6131 0 0 0
6132 0 0 0
6133 0 0 0
6134 0 0 0
6135 0 0 0
6136 0 0 0
6137 0 0 0
6138 0 0 0
6139 0 0 0
6140 0 0 0
6141 0 0 0
6142 0 0 0
6143 0 0 0
6144 0 0 0
6145 0 0 0
6146 0 0 0
6147 0 0 0
6148 0 0 0
6149 0 0 0
6150 0 0 0
6151 0 0 0
6152 0 0 0
6153 0 0 0
6154 0 0 0
6155 0 0 0
6156 0 0 0
6157 0 0 0
6158 0 0 0
6159 0 0 0
6160 0 0 0
6161 0 0 0
6162 0 0 0
6163 0 0 0
6164 0 0 0
6165 0 0 0
6166 0 0 0
6167 0 0 0
6168 0 0 0
6169 0 0 0
6170 0 0 0
6171 0 0 0
6172 0 0 0
6173 0 0 0
6174 0 0 0
6175 0 0 0
6176 0 0 0
6177 0 0 0
6178 0 0 0
6179 0 0 0
6180 0 0 0
6181 0 0 0
6182 0 0 0
6183 0 0 0
6184 0 0 0
6185 0 0 0
6186 0 0 0
6187 0 0 0
6188 0 0 0
6189 0 0 0
6190 0 0 0
6191 0 0 0
6192 0 0 0
6193 0 0 0
6194 0 0 0
6195 0 0 0
6196 0 0 0
6197 0 0 0
6198 0 0 0
6199 0 0 0
6200 0 0 0
6201 0 0 0
6202 0 0 0
6203 0 0 0
6204 0 0 0
6205 0 0 0
6206 0 0 0
6207 0 0 0
6208 0 0 0
6209 0 0 0
6210 0 0 0
6211 0 0 0
6212 0 0 0
6213 0 0 0
6214 0 0 0
6215 0 0 0
6216 0 0 0
6217 0 0 0
6218 0 0 0
6219 0 0 0
6220 0 0 0
6221 0 0 0
6222 0 0 0
6223 0 0 0
6224 0 0 0
6225 0 0 0
6226 0 0 0
6227 0 0 0
6228 0 0 0
6229 0 0 0
6230 0 0 0
6231 0 0 0
6232 0 0 0
6233 0 0 0
6234 0 0 0
6235 0 0 0
6236 0 0 0
6237 0 0 0
6238 0 0 0
6239 0 0 0
6240 0 0 0
6241 0 0 0
6242 0 0 0
6243 0 0 0
6244 0 0 0
6245 0 0 0
6246 0 0 0
6247 0 0 0
6248 0 0 0
6249 0 0 0
6250 0 0 0
6251 0 0 0
6252 0 0 0
6253 0 0 0
6254 0 0 0
6255 0 0 0
6256 0 0 0
6257 0 0 0
6258 0 0 0
6259 0 0 0
6260 0 0 0
6261 0 0 0
6262 0 0 0
6263 0 0 0
6264 0 0 0
6265 0 0 0
6266 0 0 0
6267 0 0 0
6268 0 0 0
6269 0 0 0
6270 0 0 0
6271 0 0 0
6272 0 0 0
6273 0 0 0
6274 0 0 0
6275 0 0 0
6276 0 0 0
6277 0 0 0
6278 0 0 0
6279 0 0 0
6280 0 0 0
6281 0 0 0
6282 0 0 0
6283 0 0 0
6284 0 0 0
6285 0 0 0
6286 0 0 0
6287 0 0 0
6288 0 0 0
6289 0 0 0
6290 0 0 0
6291 0 0 0
6292 0 0 0
6293 0 0 0
6294 0 0 0
6295 0 0 0
6296 0 0 0
6297 0 0 0
6298 0 0 0
6299 0 0 0
6300 0 0 0
6301 0 0 0
6302 0 0 0
6303 0 0 0
6304 0 0 0
6305 0 0 0
6306 0 0 0
6307 0 0 0
6308 0 0 0
6309 0 0 0
6310 0 0 0
6311 0 0 0
6312 0 0 0
6313 0 0 0
6314 0 0 0
6315 0 0 0
6316 0 0 0
6317 0 0 0
6318 0 0 0
6319 0 0 0
6320 0 0 0
6321 0 0 0
6322 0 0 0
6323 0 0 0
6324 0 0 0
6325 0 0 0
6326 0 0 0
6327 0 0 0
6328 0 0 0
6329 0 0 0
6330 0 0 0
6331 0 0 0
6332 0 0 0
6333 0 0 0
6334 0 0 0
6335 0 0 0
6336 0 0 0
6337 0 0 0
6338 0 0 0
6339 0 0 0
6340 0 0 0
6341 0 0 0
6342 0 0 0
6343 0 0 0
6344 0 0 0
6345 0 0 0
6346 0 0 0
6347 0 0 0
6348 0 0 0
6349 0 0 0
6350 0 0 0
6351 0 0 0
6352 0 0 0
6353 0 0 0
6354 0 0 0
6355 0 0 0
6356 0 0 0
6357 0 0 0
6358 0 0 0
6359 0 0 0
6360 0 0 0
6361 0 0 0
6362 0 0 0
6363 0 0 0
6364 0 0 0
6365 0 0 0
6366 0 0 0
6367 0 0 0
6368 0 0 0
6369 0 0 0
6370 0 0 0
6371 0 0 0
6372 0 0 0
6373 0 0 0
6374 0 0 0
6375 0 0 0
6376 0 0 0
6377 0 0 0
6378 0 0 0
6379 0 0 0
6380 0 0 0
6381 0 0 0
6382 0 0 0
6383 0 0 0
6384 0 0 0
6385 0 0 0
6386 0 0 0
6387 0 0 0
6388 0 0 0
6389 0 0 0
6390 0 0 0
6391 0 0 0
6392 0 0 0
6393 0 0 0
6394 0 0 0
6395 0 0 0
6396 0 0 0
6397 0 0 0
6398 0 0 0
6399 0 0 0
6400 0 0 0
6401 0 0 0
6402 0 0 0
6403 0 0 0
6404 0 0 0
6405 0 0 0
6406 0 0 0
6407 0 0 0
6408 0 0 0
6409 0 0 0
6410 0 0 0
6411 0 0 0
6412 0 0 0
6413 0 0 0
6414 0 0 0
6415 0 0 0
6416 0 0 0
6417 0 0 0
6418 0 0 0
6419 0 0 0
6420 0 0 0
6421 0 0 0
6422 0 0 0
6423 0 0 0
6424 0 0 0
6425 0 0 0
6426 0 0 0
6427 0 0 0
6428 0 0 0
6429 0 0 0
6430 0 0 0
6431 0 0 0
6432 0 0 0
6433 0 0 0
6434 0 0 0
6435 0 0 0
6436 0 0 0
6437 0 0 0
6438 0 0 0
6439 0 0 0
6440 0 0 0
6441 0 0 0
6442 0 0 0
6443 0 0 0
6444 0 0 0
6445 0 0 0
6446 0 0 0
6447 0 0 0
6448 0 0 0
6449 0 0 0
6450 0 0 0
6451 0 0 0
6452 0 0 0
6453 0 0 0
6454 0 0 0
6455 0 0 0
6456 0 0 0
6457 0 0 0
6458 0 0 0
6459 0 0 0
6460 0 0 0
6461 0 0 0
6462 0 0 0
6463 0 0 0
6464 0 0 0
6465 0 0 0
6466 0 0 0
6467 0 0 0
6468 0 0 0
6469 0 0 0
6470 0 0 0
6471 0 0 0
6472 0 0 0
6473 0 0 0
6474 0 0 0
6475 0 0 0
6476 0 0 0
6477 0 0 0
6478 0 0 0
6479 0 0 0
6480 0 0 0
6481 0 0 0
6482 0 0 0
6483 0 0 0
6484 0 0 0
6485 0 0 0
6486 0 0 0
6487 0 0 0
6488 0 0 0
6489 0 0 0
6490 0 0 0
6491 0 0 0
6492 0 0 0
6493 0 0 0
6494 0 0 0
6495 0 0 0
6496 0 0 0
6497 0 0 0
6498 0 0 0
6499 0 0 0
6500 0 0 0
6501 0 0 0
6502 0 0 0
6503 0 0 0
6504 0 0 0
6505 0 0 0
6506 0 0 0
6507 0 0 0
6508 0 0 0
6509 0 0 0
6510 0 0 0
6511 0 0 0
6512 0 0 0
6513 0 0 0
6514 0 0 0
6515 0 0 0
6516 0 0 0
6517 0 0 0
6518 0 0 0
6519 0 0 0
6520 0 0 0
6521 0 0 0
6522 0 0 0
6523 0 0 0
6524 0 0 0
6525 0 0 0
6526 0 0 0
6527 0 0 0
6528 0 0 0
6529 0 0 0
6530 0 0 0
6531 0 0 0
6532 0 0 0
6533 0 0 0
6534 0 0 0
6535 0 0 0
6536 0 0 0
6537 0 0 0
6538 0 0 0
6539 0 0 0
6540 0 0 0
6541 0 0 0
6542 0 0 0
6543 0 0 0
6544 0 0 0
6545 0 0 0
6546 0 0 0
6547 0 0 0
6548 0 0 0
6549 0 0 0
6550 0 0 0
6551 0 0 0
6552 0 0 0
6553 0 0 0
6554 0 0 0
6555 0 0 0
6556 0 0 0
6557 0 0 0
6558 0 0 0
6559 0 0 0
6560 0 0 0
6561 0 0 0
6562 0 0 0
6563 0 0 0
6564 0 0 0
6565 0 0 0
6566 0 0 0
6567 0 0 0
6568 0 0 0
6569 0 0 0
6570 0 0 0
6571 0 0 0
6572 0 0 0
6573 0 0 0
6574 0 0 0
6575 0 0 0
6576 0 0 0
6577 0 0 0
6578 0 0 0
6579 0 0 0
6580 0 0 0
6581 0 0 0
6582 0 0 0
6583 0 0 0
6584 0 0 0
6585 0 0 0
6586 0 0 0
6587 0 0 0
6588 0 0 0
6589 0 0 0
6590 0 0 0
6591 0 0 0
6592 0 0 0
6593 0 0 0
6594 0 0 0
6595 0 0 0
6596 0 0 0
6597 0 0 0
6598 0 0 0
6599 0 0 0
6600 0 0 0
6601 0 0 0
6602 0 0 0
6603 0 0 0
6604 0 0 0
6605 0 0 0
6606 0 0 0
6607 0 0 0
6608 0 0 0
6609 0 0 0
6610 0 0 0
6611 0 0 0
6612 0 0 0
6613 0 0 0
6614 0 0 0
6615 0 0 0
6616 0 0 0
6617 0 0 0
6618 0 0 0
6619 0 0 0
6620 0 0 0
6621 0 0 0
6622 0 0 0
6623 0 0 0
6624 0 0 0
6625 0 0 0
6626 0 0 0
6627 0 0 0
6628 0 0 0
6629 0 0 0
6630 0 0 0
6631 0 0 0
6632 0 0 0
6633 0 0 0
6634 0 0 0
6635 0 0 0
6636 0 0 0
6637 0 0 0
6638 0 0 0
6639 0 0 0
6640 0 0 0
6641 0 0 0
6642 0 0 0
6643 0 0 0
6644 0 0 0
6645 0 0 0
6646 0 0 0
6647 0 0 0
6648 0 0 0
6649 0 0 0
6650 0 0 0
6651 0 0 0
6652 0 0 0
6653 0 0 0
6654 0 0 0
6655 0 0 0
6656 0 0 0
6657 0 0 0
6658 0 0 0
6659 0 0 0
6660 0 0 0
6661 0 0 0
6662 0 0 0
6663 0 0 0
6664 0 0 0
6665 0 0 0
6666 0 0 0
6667 0 0 0
6668 0 0 0
6669 0 0 0
6670 0 0 0
6671 0 0 0
6672 0 0 0
6673 0 0 0
6674 0 0 0
6675 0 0 0
6676 0 0 0
6677 0 0 0
6678 0 0 0
6679 0 0 0
6680 0 0 0
6681 0 0 0
6682 0 0 0
6683 0 0 0
6684 0 0 0
6685 0 0 0
6686 0 0 0
6687 0 0 0
6688 0 0 0
6689 0 0 0
6690 0 0 0
6691 0 0 0
6692 0 0 0
6693 0 0 0
6694 0 0 0
6695 0 0 0
6696 0 0 0
6697 0 0 0
6698 0 0 0
6699 0 0 0
6700 0 0 0
6701 0 0 0
6702 0 0 0
6703 0 0 0
6704 0 0 0
6705 0 0 0
6706 0 0 0
6707 0 0 0
6708 0 0 0
6709 0 0 0
6710 0 0 0
6711 0 0 0
6712 0 0 0
6713 0 0 0
6714 0 0 0
6715 0 0 0
6716 0 0 0
6717 0 0 0
6718 0 0 0
6719 0 0 0
6720 0 0 0
6721 0 0 0
6722 0 0 0
6723 0 0 0
6724 0 0 0
6725 0 0 0
6726 0 0 0
6727 0 0 0
6728 0 0 0
6729 0 0 0
6730 0 0 0
6731 0 0 0
6732 0 0 0
6733 0 0 0
6734 0 0 0
6735 0 0 0
6736 0 0 0
6737 0 0 0
6738 0 0 0
6739 0 0 0
6740 0 0 0
6741 0 0 0
6742 0 0 0
6743 0 0 0
6744 0 0 0
6745 0 0 0
6746 0 0 0
6747 0 0 0
6748 0 0 0
6749 0 0 0
6750 0 0 0
6751 0 0 0
6752 0 0 0
6753 0 0 0
6754 0 0 0
6755 0 0 0
6756 0 0 0
6757 0 0 0
6758 0 0 0
6759 0 0 0
6760 0 0 0
6761 0 0 0
6762 0 0 0
6763 0 0 0
6764 0 0 0
6765 0 0 0
6766 0 0 0
6767 0 0 0
6768 0 0 0
6769 0 0 0
6770 0 0 0
6771 0 0 0
6772 0 0 0
6773 0 0 0
6774 0 0 0
6775 0 0 0
6776 0 0 0
6777 0 0 0
6778 0 0 0
6779 0 0 0
6780 0 0 0
6781 0 0 0
6782 0 0 0
6783 0 0 0
6784 0 0 0
6785 0 0 0
6786 0 0 0
6787 0 0 0
6788 0 0 0
6789 0 0 0
6790 0 0 0
6791 0 0 0
6792 0 0 0
6793 0 0 0
6794 0 0 0
6795 0 0 0
6796 0 0 0
6797 0 0 0
6798 0 0 0
6799 0 0 0
6800 0 0 0
6801 0 0 0
6802 0 0 0
6803 0 0 0
6804 0 0 0
6805 0 0 0
6806 0 0 0
6807 0 0 0
6808 0 0 0
6809 0 0 0
6810 0 0 0
6811 0 0 0
6812 0 0 0
6813 0 0 0
6814 0 0 0
6815 0 0 0
6816 0 0 0
6817 0 0 0
6818 0 0 0
6819 0 0 0
6820 0 0 0
6821 0 0 0
6822 0 0 0
6823 0 0 0
6824 0 0 0
6825 0 0 0
6826 0 0 0
6827 0 0 0
6828 0 0 0
6829 0 0 0
6830 0 0 0
6831 0 0 0
6832 0 0 0
6833 0 0 0
6834 0 0 0
6835 0 0 0
6836 0 0 0
6837 0 0 0
6838 0 0 0
6839 0 0 0
6840 0 0 0
6841 0 0 0
6842 0 0 0
6843 0 0 0
6844 0 0 0
6845 0 0 0
6846 0 0 0
6847 0 0 0
6848 0 0 0
6849 0 0 0
6850 0 0 0
6851 0 0 0
6852 0 0 0
6853 0 0 0
6854 0 0 0
6855 0 0 0
6856 0 0 0
6857 0 0 0
6858 0 0 0
6859 0 0 0
6860 0 0 0
6861 0 0 0
6862 0 0 0
6863 0 0 0
6864 0 0 0
6865 0 0 0
6866 0 0 0
6867 0 0 0
6868 0 0 0
6869 0 0 0
6870 0 0 0
6871 0 0 0
6872 0 0 0
6873 0 0 0
6874 0 0 0
6875 0 0 0
6876 0 0 0
6877 0 0 0
6878 0 0 0
6879 0 0 0
6880 0 0 0
6881 0 0 0
6882 0 0 0
6883 0 0 0
6884 0 0 0
6885 0 0 0
6886 0 0 0
6887 0 0 0
6888 0 0 0
6889 0 0 0
6890 0 0 0
6891 0 0 0
6892 0 0 0
6893 0 0 0
6894 0 0 0
6895 0 0 0
6896 0 0 0
6897 0 0 0
6898 0 0 0
6899 0 0 0
6900 0 0 0
6901 0 0 0
6902 0 0 0
6903 0 0 0
6904 0 0 0
6905 0 0 0
6906 0 0 0
6907 0 0 0
6908 0 0 0
6909 0 0 0
6910 0 0 0
6911 0 0 0
6912 0 0 0
6913 0 0 0
6914 0 0 0
6915 0 0 0
6916 0 0 0
6917 0 0 0
6918 0 0 0
6919 0 0 0
6920 0 0 0
6921 0 0 0
6922 0 0 0
6923 0 0 0
6924 0 0 0
6925 0 0 0
6926 0 0 0
6927 0 0 0
6928 0 0 0
6929 0 0 0
6930 0 0 0
6931 0 0 0
6932 0 0 0
6933 0 0 0
6934 0 0 0
6935 0 0 0
6936 0 0 0
6937 0 0 0
6938 0 0 0
6939 0 0 0
6940 0 0 0
6941 0 0 0
6942 0 0 0
6943 0 0 0
6944 0 0 0
6945 0 0 0
6946 0 0 0
6947 0 0 0
6948 0 0 0
6949 0 0 0
6950 0 0 0
6951 0 0 0
6952 0 0 0
6953 0 0 0
6954 0 0 0
6955 0 0 0
6956 0 0 0
6957 0 0 0
6958 0 0 0
6959 0 0 0
6960 0 0 0
6961 0 0 0
6962 0 0 0
6963 0 0 0
6964 0 0 0
6965 0 0 0
6966 0 0 0
6967 0 0 0
6968 0 0 0
6969 0 0 0
6970 0 0 0
6971 0 0 0
6972 0 0 0
6973 0 0 0
6974 0 0 0
6975 0 0 0
6976 0 0 0
6977 0 0 0
6978 0 0 0
6979 0 0 0
6980 0 0 0
6981 0 0 0
6982 0 0 0
6983 0 0 0
6984 0 0 0
6985 0 0 0
6986 0 0 0
6987 0 0 0
6988 0 0 0
6989 0 0 0
6990 0 0 0
6991 0 0 0
6992 0 0 0
6993 0 0 0
6994 0 0 0
6995 0 0 0
6996 0 0 0
6997 0 0 0
6998 0 0 0
6999 0 0 0
7000 0 0 0
7001 0 0 0
7002 0 0 0
7003 0 0 0
7004 0 0 0
7005 0 0 0
7006 0 0 0
7007 0 0 0
7008 0 0 0
7009 0 0 0
7010 0 0 0
7011 0 0 0
7012 0 0 0
7013 0 0 0
7014 0 0 0
7015 0 0 0
7016 0 0 0
7017 0 0 0
7018 0 0 0
7019 0 0 0
7020 0 0 0
7021 0 0 0
7022 0 0 0
7023 0 0 0
7024 0 0 0
7025 0 0 0
7026 0 0 0
7027 0 0 0
7028 0 0 0
7029 0 0 0
7030 0 0 0
7031 0 0 0
7032 0 0 0
7033 0 0 0
7034 0 0 0
7035 0 0 0
7036 0 0 0
7037 0 0 0
7038 0 0 0
7039 0 0 0
7040 0 0 0
7041 0 0 0
7042 0 0 0
7043 0 0 0
7044 0 0 0
7045 0 0 0
7046 0 0 0
7047 0 0 0
7048 0 0 0
7049 0 0 0
7050 0 0 0
7051 0 0 0
7052 0 0 0
7053 0 0 0
7054 0 0 0
7055 0 0 0
7056 0 0 0
7057 0 0 0
7058 0 0 0
7059 0 0 0
7060 0 0 0
7061 0 0 0
7062 0 0 0
7063 0 0 0
7064 0 0 0
7065 0 0 0
7066 0 0 0
7067 0 0 0
7068 0 0 0
7069 0 0 0
7070 0 0 0
7071 0 0 0
7072 0 0 0
7073 0 0 0
7074 0 0 0
7075 0 0 0
7076 0 0 0
7077 0 0 0
7078 0 0 0
7079 0 0 0
7080 0 0 0
7081 0 0 0
7082 0 0 0
7083 0 0 0
7084 0 0 0
7085 0 0 0
7086 0 0 0
7087 0 0 0
7088 0 0 0
7089 0 0 0
7090 0 0 0
7091 0 0 0
7092 0 0 0
7093 0 0 0
7094 0 0 0
7095 0 0 0
7096 0 0 0
7097 0 0 0
7098 0 0 0
7099 0 0 0
7100 0 0 0
7101 0 0 0
7102 0 0 0
7103 0 0 0
7104 0 0 0
7105 0 0 0
7106 0 0 0
7107 0 0 0
7108 0 0 0
7109 0 0 0
7110 0 0 0
7111 0 0 0
7112 0 0 0
7113 0 0 0
7114 0 0 0
7115 0 0 0
7116 0 0 0
7117 0 0 0
7118 0 0 0
7119 0 0 0
7120 0 0 0
7121 0 0 0
7122 0 0 0
7123 0 0 0
7124 0 0 0
7125 0 0 0
7126 0 0 0
7127 0 0 0
7128 0 0 0
7129 0 0 0
7130 0 0 0
7131 0 0 0
7132 0 0 0
7133 0 0 0
7134 0 0 0
7135 0 0 0
7136 0 0 0
7137 0 0 0
7138 0 0 0
7139 0 0 0
7140 0 0 0
7141 0 0 0
7142 0 0 0
7143 0 0 0
7144 0 0 0
7145 0 0 0
7146 0 0 0
7147 0 0 0
7148 0 0 0
7149 0 0 0
7150 0 0 0
7151 0 0 0
7152 0 0 0
7153 0 0 0
7154 0 0 0
7155 0 0 0
7156 0 0 0
7157 0 0 0
7158 0 0 0
7159 0 0 0
7160 0 0 0
7161 0 0 0
7162 0 0 0
7163 0 0 0
7164 0 0 0
7165 0 0 0
7166 0 0 0
7167 0 0 0
7168 0 0 0
7169 0 0 0
7170 0 0 0
7171 0 0 0
7172 0 0 0
7173 0 0 0
7174 0 0 0
7175 0 0 0
7176 0 0 0
7177 0 0 0
7178 0 0 0
7179 0 0 0
7180 0 0 0
7181 0 0 0
7182 0 0 0
7183 0 0 0
7184 0 0 0
7185 0 0 0
7186 0 0 0
7187 0 0 0
7188 0 0 0
7189 0 0 0
7190 0 0 0
7191 0 0 0
7192 0 0 0
7193 0 0 0
7194 0 0 0
7195 0 0 0
7196 0 0 0
7197 0 0 0
7198 0 0 0
7199 0 0 0
7200 0 0 0
7201 0 0 0
7202 0 0 0
7203 0 0 0
7204 0 0 0
7205 0 0 0
7206 0 0 0
7207 0 0 0
7208 0 0 0
7209 0 0 0
7210 0 0 0
7211 0 0 0
7212 0 0 0
7213 0 0 0
7214 0 0 0
7215 0 0 0
7216 0 0 0
7217 0 0 0
7218 0 0 0
7219 0 0 0
7220 0 0 0
7221 0 0 0
7222 0 0 0
7223 0 0 0
7224 0 0 0
7225 0 0 0
7226 0 0 0
7227 0 0 0
7228 0 0 0
7229 0 0 0
7230 0 0 0
7231 0 0 0
7232 0 0 0
7233 0 0 0
7234 0 0 0
7235 0 0 0
7236 0 0 0
7237 0 0 0
7238 0 0 0
7239 0 0 0
7240 0 0 0
7241 0 0 0
7242 0 0 0
7243 0 0 0
7244 0 0 0
7245 0 0 0
7246 0 0 0
7247 0 0 0
7248 0 0 0
7249 0 0 0
7250 0 0 0
7251 0 0 0
7252 0 0 0
7253 0 0 0
7254 0 0 0
7255 0 0 0
7256 0 0 0
7257 0 0 0
7258 0 0 0
7259 0 0 0
7260 0 0 0
7261 0 0 0
7262 0 0 0
7263 0 0 0
7264 0 0 0
7265 0 0 0
7266 0 0 0
7267 0 0 0
7268 0 0 0
7269 0 0 0
7270 0 0 0
7271 0 0 0
7272 0 0 0
7273 0 0 0
7274 0 0 0
7275 0 0 0
7276 0 0 0
7277 0 0 0
7278 0 0 0
7279 0 0 0
7280 0 0 0
7281 0 0 0
7282 0 0 0
7283 0 0 0
7284 0 0 0
7285 0 0 0
7286 0 0 0
7287 0 0 0
7288 0 0 0
7289 0 0 0
7290 0 0 0
7291 0 0 0
7292 0 0 0
7293 0 0 0
7294 0 0 0
7295 0 0 0
7296 0 0 0
7297 0 0 0
7298 0 0 0
7299 0 0 0
7300 0 0 0
7301 0 0 0
7302 0 0 0
7303 0 0 0
7304 0 0 0
7305 0 0 0
7306 0 0 0
7307 0 0 0
7308 0 0 0
7309 0 0 0
7310 0 0 0
7311 0 0 0
7312 0 0 0
7313 0 0 0
7314 0 0 0
7315 0 0 0
7316 0 0 0
7317 0 0 0
7318 0 0 0
7319 0 0 0
7320 0 0 0
7321 0 0 0
7322 0 0 0
7323 0 0 0
7324 0 0 0
7325 0 0 0
7326 0 0 0
7327 0 0 0
7328 0 0 0
7329 0 0 0
7330 0 0 0
7331 0 0 0
7332 0 0 0
7333 0 0 0
7334 0 0 0
7335 0 0 0
7336 0 0 0
7337 0 0 0
7338 0 0 0
7339 0 0 0
7340 0 0 0
7341 0 0 0
7342 0 0 0
7343 0 0 0
7344 0 0 0
7345 0 0 0
7346 0 0 0
7347 0 0 0
7348 0 0 0
7349 0 0 0
7350 0 0 0
7351 0 0 0
7352 0 0 0
7353 0 0 0
7354 0 0 0
7355 0 0 0
7356 0 0 0
7357 0 0 0
7358 0 0 0
7359 0 0 0
7360 0 0 0
7361 0 0 0
7362 0 0 0
7363 0 0 0
7364 0 0 0
7365 0 0 0
7366 0 0 0
7367 0 0 0
7368 0 0 0
7369 0 0 0
7370 0 0 0
7371 0 0 0
7372 0 0 0
7373 0 0 0
7374 0 0 0
7375 0 0 0
7376 0 0 0
7377 0 0 0
7378 0 0 0
7379 0 0 0
7380 0 0 0
7381 0 0 0
7382 0 0 0
7383 0 0 0
7384 0 0 0
7385 0 0 0
7386 0 0 0
7387 0 0 0
7388 0 0 0
7389 0 0 0
7390 0 0 0
7391 0 0 0
7392 0 0 0
7393 0 0 0
7394 0 0 0
7395 0 0 0
7396 0 0 0
7397 0 0 0
7398 0 0 0
7399 0 0 0
7400 0 0 0
7401 0 0 0
7402 0 0 0
7403 0 0 0
7404 0 0 0
7405 0 0 0
7406 0 0 0
7407 0 0 0
7408 0 0 0
7409 0 0 0
7410 0 0 0
7411 0 0 0
7412 0 0 0
7413 0 0 0
7414 0 0 0
7415 0 0 0
7416 0 0 0
7417 0 0 0
7418 0 0 0
7419 0 0 0
7420 0 0 0
7421 0 0 0
7422 0 0 0
7423 0 0 0
7424 0 0 0
7425 0 0 0
7426 0 0 0
7427 0 0 0
7428 0 0 0
7429 0 0 0
7430 0 0 0
7431 0 0 0
7432 0 0 0
7433 0 0 0
7434 0 0 0
7435 0 0 0
7436 0 0 0
7437 0 0 0
7438 0 0 0
7439 0 0 0
7440 0 0 0
7441 0 0 0
7442 0 0 0
7443 0 0 0
7444 0 0 0
7445 0 0 0
7446 0 0 0
7447 0 0 0
7448 0 0 0
7449 0 0 0
7450 0 0 0
7451 0 0 0
7452 0 0 0
7453 0 0 0
7454 0 0 0
7455 0 0 0
7456 0 0 0
7457 0 0 0
7458 0 0 0
7459 0 0 0
7460 0 0 0
7461 0 0 0
7462 0 0 0
7463 0 0 0
7464 0 0 0
7465 0 0 0
7466 0 0 0
7467 0 0 0
7468 0 0 0
7469 0 0 0
7470 0 0 0
7471 0 0 0
7472 0 0 0
7473 0 0 0
7474 0 0 0
7475 0 0 0
7476 0 0 0
7477 0 0 0
7478 0 0 0
7479 0 0 0
7480 0 0 0
7481 0 0 0
7482 0 0 0
7483 0 0 0
7484 0 0 0
7485 0 0 0
7486 0 0 0
7487 0 0 0
7488 0 0 0
7489 0 0 0
7490 0 0 0
7491 0 0 0
7492 0 0 0
7493 0 0 0
7494 0 0 0
7495 0 0 0
7496 0 0 0
7497 0 0 0
7498 0 0 0
7499 0 0 0
7500 0 0 0
7501 0 0 0
7502 0 0 0
7503 0 0 0
7504 0 0 0
7505 0 0 0
7506 0 0 0
7507 0 0 0
7508 0 0 0
7509 0 0 0
7510 0 0 0
7511 0 0 0
7512 0 0 0
7513 0 0 0
7514 0 0 0
7515 0 0 0
7516 0 0 0
7517 0 0 0
7518 0 0 0
7519 0 0 0
7520 0 0 0
7521 0 0 0
7522 0 0 0
7523 0 0 0
7524 0 0 0
7525 0 0 0
7526 0 0 0
7527 0 0 0
7528 0 0 0
7529 0 0 0
7530 0 0 0
7531 0 0 0
7532 0 0 0
7533 0 0 0
7534 0 0 0
7535 0 0 0
7536 0 0 0
7537 0 0 0
7538 0 0 0
7539 0 0 0
7540 0 0 0
7541 0 0 0
7542 0 0 0
7543 0 0 0
7544 0 0 0
7545 0 0 0
7546 0 0 0
7547 0 0 0
7548 0 0 0
7549 0 0 0
7550 0 0 0
7551 0 0 0
7552 0 0 0
7553 0 0 0
7554 0 0 0
7555 0 0 0
7556 0 0 0
7557 0 0 0
7558 0 0 0
7559 0 0 0
7560 0 0 0
7561 0 0 0
7562 0 0 0
7563 0 0 0
7564 0 0 0
7565 0 0 0
7566 0 0 0
7567 0 0 0
7568 0 0 0
7569 0 0 0
7570 0 0 0
7571 0 0 0
7572 0 0 0
7573 0 0 0
7574 0 0 0
7575 0 0 0
7576 0 0 0
7577 0 0 0
7578 0 0 0
7579 0 0 0
7580 0 0 0
7581 0 0 0
7582 0 0 0
7583 0 0 0
7584 0 0 0
7585 0 0 0
7586 0 0 0
7587 0 0 0
7588 0 0 0
7589 0 0 0
7590 0 0 0
7591 0 0 0
7592 0 0 0
7593 0 0 0
7594 0 0 0
7595 0 0 0
7596 0 0 0
7597 0 0 0
7598 0 0 0
7599 0 0 0
7600 0 0 0
7601 0 0 0
7602 0 0 0
7603 0 0 0
7604 0 0 0
7605 0 0 0
7606 0 0 0
7607 0 0 0
7608 0 0 0
7609 0 0 0
7610 0 0 0
7611 0 0 0
7612 0 0 0
7613 0 0 0
7614 0 0 0
7615 0 0 0
7616 0 0 0
7617 0 0 0
7618 0 0 0
7619 0 0 0
7620 0 0 0
7621 0 0 0
7622 0 0 0
7623 0 0 0
7624 0 0 0
7625 0 0 0
7626 0 0 0
7627 0 0 0
7628 0 0 0
7629 0 0 0
7630 0 0 0
7631 0 0 0
7632 0 0 0
7633 0 0 0
7634 0 0 0
7635 0 0 0
7636 0 0 0
7637 0 0 0
7638 0 0 0
7639 0 0 0
7640 0 0 0
7641 0 0 0
7642 0 0 0
7643 0 0 0
7644 0 0 0
7645 0 0 0
7646 0 0 0
7647 0 0 0
7648 0 0 0
7649 0 0 0
7650 0 0 0
7651 0 0 0
7652 0 0 0
7653 0 0 0
7654 0 0 0
7655 0 0 0
7656 0 0 0
7657 0 0 0
7658 0 0 0
7659 0 0 0
7660 0 0 0
7661 0 0 0
7662 0 0 0
7663 0 0 0
7664 0 0 0
7665 0 0 0
7666 0 0 0
7667 0 0 0
7668 0 0 0
7669 0 0 0
7670 0 0 0
7671 0 0 0
7672 0 0 0
7673 0 0 0
7674 0 0 0
7675 0 0 0
7676 0 0 0
7677 0 0 0
7678 0 0 0
7679 0 0 0
7680 0 0 0
7681 0 0 0
7682 0 0 0
7683 0 0 0
7684 0 0 0
7685 0 0 0
7686 0 0 0
7687 0 0 0
7688 0 0 0
7689 0 0 0
7690 0 0 0
7691 0 0 0
7692 0 0 0
7693 0 0 0
7694 0 0 0
7695 0 0 0
7696 0 0 0
7697 0 0 0
7698 0 0 0
7699 0 0 0
7700 0 0 0
7701 0 0 0
7702 0 0 0
7703 0 0 0
7704 0 0 0
7705 0 0 0
7706 0 0 0
7707 0 0 0
7708 0 0 0
7709 0 0 0
7710 0 0 0
7711 0 0 0
7712 0 0 0
7713 0 0 0
7714 0 0 0
7715 0 0 0
7716 0 0 0
7717 0 0 0
7718 0 0 0
7719 0 0 0
7720 0 0 0
7721 0 0 0
7722 0 0 0
7723 0 0 0
7724 0 0 0
7725 0 0 0
7726 0 0 0
7727 0 0 0
7728 0 0 0
7729 0 0 0
7730 0 0 0
7731 0 0 0
7732 0 0 0
7733 0 0 0
7734 0 0 0
7735 0 0 0
7736 0 0 0
7737 0 0 0
7738 0 0 0
7739 0 0 0
7740 0 0 0
7741 0 0 0
7742 0 0 0
7743 0 0 0
7744 0 0 0
7745 0 0 0
7746 0 0 0
7747 0 0 0
7748 0 0 0
7749 0 0 0
7750 0 0 0
7751 0 0 0
7752 0 0 0
7753 0 0 0
7754 0 0 0
7755 0 0 0
7756 0 0 0
7757 0 0 0
7758 0 0 0
7759 0 0 0
7760 0 0 0
7761 0 0 0
7762 0 0 0
7763 0 0 0
7764 0 0 0
7765 0 0 0
7766 0 0 0
7767 0 0 0
7768 0 0 0
7769 0 0 0
7770 0 0 0
7771 0 0 0
7772 0 0 0
7773 0 0 0
7774 0 0 0
7775 0 0 0
7776 0 0 0
7777 0 0 0
7778 0 0 0
7779 0 0 0
7780 0 0 0
7781 0 0 0
7782 0 0 0
7783 0 0 0
7784 0 0 0
7785 0 0 0
7786 0 0 0
7787 0 0 0
7788 0 0 0
7789 0 0 0
7790 0 0 0
7791 0 0 0
7792 0 0 0
7793 0 0 0
7794 0 0 0
7795 0 0 0
7796 0 0 0
7797 0 0 0
7798 0 0 0
7799 0 0 0
7800 0 0 0
7801 0 0 0
7802 0 0 0
7803 0 0 0
7804 0 0 0
7805 0 0 0
7806 0 0 0
7807 0 0 0
7808 0 0 0
7809 0 0 0
7810 0 0 0
7811 0 0 0
7812 0 0 0
7813 0 0 0
7814 0 0 0
7815 0 0 0
7816 0 0 0
7817 0 0 0
7818 0 0 0
7819 0 0 0
7820 0 0 0
7821 0 0 0
7822 0 0 0
7823 0 0 0
7824 0 0 0
7825 0 0 0
7826 0 0 0
7827 0 0 0
7828 0 0 0
7829 0 0 0
7830 0 0 0
7831 0 0 0
7832 0 0 0
7833 0 0 0
7834 0 0 0
7835 0 0 0
7836 0 0 0
7837 0 0 0
7838 0 0 0
7839 0 0 0
7840 0 0 0
7841 0 0 0
7842 0 0 0
7843 0 0 0
7844 0 0 0
7845 0 0 0
7846 0 0 0
7847 0 0 0
7848 0 0 0
7849 0 0 0
7850 0 0 0
7851 0 0 0
7852 0 0 0
7853 0 0 0
7854 0 0 0
7855 0 0 0
7856 0 0 0
7857 0 0 0
7858 0 0 0
7859 0 0 0
7860 0 0 0
7861 0 0 0
7862 0 0 0
7863 0 0 0
7864 0 0 0
7865 0 0 0
7866 0 0 0
7867 0 0 0
7868 0 0 0
7869 0 0 0
7870 0 0 0
7871 0 0 0
7872 0 0 0
7873 0 0 0
7874 0 0 0
7875 0 0 0
7876 0 0 0
7877 0 0 0
7878 0 0 0
7879 0 0 0
7880 0 0 0
7881 0 0 0
7882 0 0 0
7883 0 0 0
7884 0 0 0
7885 0 0 0
7886 0 0 0
7887 0 0 0
7888 0 0 0
7889 0 0 0
7890 0 0 0
7891 0 0 0
7892 0 0 0
7893 0 0 0
7894 0 0 0
7895 0 0 0
7896 0 0 0
7897 0 0 0
7898 0 0 0
7899 0 0 0
7900 0 0 0
7901 0 0 0
7902 0 0 0
7903 0 0 0
7904 0 0 0
7905 0 0 0
7906 0 0 0
7907 0 0 0
7908 0 0 0
7909 0 0 0
7910 0 0 0
7911 0 0 0
7912 0 0 0
7913 0 0 0
7914 0 0 0
7915 0 0 0
7916 0 0 0
7917 0 0 0
7918 0 0 0
7919 0 0 0
7920 0 0 0
7921 0 0 0
7922 0 0 0
7923 0 0 0
7924 0 0 0
7925 0 0 0
7926 0 0 0
7927 0 0 0
7928 0 0 0
7929 0 0 0
7930 0 0 0
7931 0 0 0
7932 0 0 0
7933 0 0 0
7934 0 0 0
7935 0 0 0
7936 0 0 0
7937 0 0 0
7938 0 0 0
7939 0 0 0
7940 0 0 0
7941 0 0 0
7942 0 0 0
7943 0 0 0
7944 0 0 0
7945 0 0 0
7946 0 0 0
7947 0 0 0
7948 0 0 0
7949 0 0 0
7950 0 0 0
7951 0 0 0
7952 0 0 0
7953 0 0 0
7954 0 0 0
7955 0 0 0
7956 0 0 0
7957 0 0 0
7958 0 0 0
7959 0 0 0
7960 0 0 0
7961 0 0 0
7962 0 0 0
7963 0 0 0
7964 0 0 0
7965 0 0 0
7966 0 0 0
7967 0 0 0
7968 0 0 0
7969 0 0 0
7970 0 0 0
7971 0 0 0
7972 0 0 0
7973 0 0 0
7974 0 0 0
7975 0 0 0
7976 0 0 0
7977 0 0 0
7978 0 0 0
7979 0 0 0
7980 0 0 0
7981 0 0 0
7982 0 0 0
7983 0 0 0
7984 0 0 0
7985 0 0 0
7986 0 0 0
7987 0 0 0
7988 0 0 0
7989 0 0 0
7990 0 0 0
7991 0 0 0
7992 0 0 0
7993 0 0 0
7994 0 0 0
7995 0 0 0
7996 0 0 0
7997 0 0 0
7998 0 0 0
7999 0 0 0
8000 0 0 0
8001 0 0 0
8002 0 0 0
8003 0 0 0
8004 0 0 0
8005 0 0 0
8006 0 0 0
8007 0 0 0
8008 0 0 0
8009 0 0 0
8010 0 0 0
8011 0 0 0
8012 0 0 0
8013 0 0 0
8014 0 0 0
8015 0 0 0
8016 0 0 0
8017 0 0 0
8018 0 0 0
8019 0 0 0
8020 0 0 0
8021 0 0 0
8022 0 0 0
8023 0 0 0
8024 0 0 0
8025 0 0 0
8026 0 0 0
8027 0 0 0
8028 0 0 0
8029 0 0 0
8030 0 0 0
8031 0 0 0
8032 0 0 0
8033 0 0 0
8034 0 0 0
8035 0 0 0
8036 0 0 0
8037 0 0 0
8038 0 0 0
8039 0 0 0
8040 0 0 0
8041 0 0 0
8042 0 0 0
8043 0 0 0
8044 0 0 0
8045 0 0 0
8046 0 0 0
8047 0 0 0
8048 0 0 0
8049 0 0 0
8050 0 0 0
8051 0 0 0
8052 0 0 0
8053 0 0 0
8054 0 0 0
8055 0 0 0
8056 0 0 0
8057 0 0 0
8058 0 0 0
8059 0 0 0
8060 0 0 0
8061 0 0 0
8062 0 0 0
8063 0 0 0
8064 0 0 0
8065 0 0 0
8066 0 0 0
8067 0 0 0
8068 0 0 0
8069 0 0 0
8070 0 0 0
8071 0 0 0
8072 0 0 0
8073 0 0 0
8074 0 0 0
8075 0 0 0
8076 0 0 0
8077 0 0 0
8078 0 0 0
8079 0 0 0
8080 0 0 0
8081 0 0 0
8082 0 0 0
8083 0 0 0
8084 0 0 0
8085 0 0 0
8086 0 0 0
8087 0 0 0
8088 0 0 0
8089 0 0 0
8090 0 0 0
8091 0 0 0
8092 0 0 0
8093 0 0 0
8094 0 0 0
8095 0 0 0
8096 0 0 0
8097 0 0 0
8098 0 0 0
8099 0 0 0
8100 0 0 0
8101 0 0 0
8102 0 0 0
8103 0 0 0
8104 0 0 0
8105 0 0 0
8106 0 0 0
8107 0 0 0
8108 0 0 0
8109 0 0 0
8110 0 0 0
8111 0 0 0
8112 0 0 0
8113 0 0 0
8114 0 0 0
8115 0 0 0
8116 0 0 0
8117 0 0 0
8118 0 0 0
8119 0 0 0
8120 0 0 0
8121 0 0 0
8122 0 0 0
8123 0 0 0
8124 0 0 0
8125 0 0 0
8126 0 0 0
8127 0 0 0
8128 0 0 0
8129 0 0 0
8130 0 0 0
8131 0 0 0
8132 0 0 0
8133 0 0 0
8134 0 0 0
8135 0 0 0
8136 0 0 0
8137 0 0 0
8138 0 0 0
8139 0 0 0
8140 0 0 0
8141 0 0 0
8142 0 0 0
8143 0 0 0
8144 0 0 0
8145 0 0 0
8146 0 0 0
8147 0 0 0
8148 0 0 0
8149 0 0 0
8150 0 0 0
8151 0 0 0
8152 0 0 0
8153 0 0 0
8154 0 0 0
8155 0 0 0
8156 0 0 0
8157 0 0 0
8158 0 0 0
8159 0 0 0
8160 0 0 0
8161 0 0 0
8162 0 0 0
8163 0 0 0
8164 0 0 0
8165 0 0 0
8166 0 0 0
8167 0 0 0
8168 0 0 0
8169 0 0 0
8170 0 0 0
8171 0 0 0
8172 0 0 0
8173 0 0 0
8174 0 0 0
8175 0 0 0
8176 0 0 0
8177 0 0 0
8178 0 0 0
8179 0 0 0
8180 0 0 0
8181 0 0 0
8182 0 0 0
8183 0 0 0
8184 0 0 0
8185 0 0 0
8186 0 0 0
8187 0 0 0
8188 0 0 0
8189 0 0 0
8190 0 0 0
8191 0 0 0
8192 0 0 0
8193 0 0 0
8194 0 0 0
8195 0 0 0
8196 0 0 0
8197 0 0 0
8198 0 0 0
8199 0 0 0
8200 0 0 0
8201 0 0 0
8202 0 0 0
8203 0 0 0
8204 0 0 0
8205 0 0 0
8206 0 0 0
8207 0 0 0
8208 0 0 0
8209 0 0 0
8210 0 0 0
8211 0 0 0
8212 0 0 0
8213 0 0 0
8214 0 0 0
8215 0 0 0
8216 0 0 0
8217 0 0 0
8218 0 0 0
8219 0 0 0
8220 0 0 0
8221 0 0 0
8222 0 0 0
8223 0 0 0
8224 0 0 0
8225 0 0 0
8226 0 0 0
8227 0 0 0
8228 0 0 0
8229 0 0 0
8230 0 0 0
8231 0 0 0
8232 0 0 0
8233 0 0 0
8234 0 0 0
8235 0 0 0
8236 0 0 0
8237 0 0 0
8238 0 0 0
8239 0 0 0
8240 0 0 0
8241 0 0 0
8242 0 0 0
8243 0 0 0
8244 0 0 0
8245 0 0 0
8246 0 0 0
8247 0 0 0
8248 0 0 0
8249 0 0 0
8250 0 0 0
8251 0 0 0
8252 0 0 0
8253 0 0 0
8254 0 0 0
8255 0 0 0
8256 0 0 0
8257 0 0 0
8258 0 0 0
8259 0 0 0
8260 0 0 0
8261 0 0 0
8262 0 0 0
8263 0 0 0
8264 0 0 0
8265 0 0 0
8266 0 0 0
8267 0 0 0
8268 0 0 0
8269 0 0 0
8270 0 0 0
8271 0 0 0
8272 0 0 0
8273 0 0 0
8274 0 0 0
8275 0 0 0
8276 0 0 0
8277 0 0 0
8278 0 0 0
8279 0 0 0
8280 0 0 0
8281 0 0 0
8282 0 0 0
8283 0 0 0
8284 0 0 0
8285 0 0 0
8286 0 0 0
8287 0 0 0
8288 0 0 0
8289 0 0 0
8290 0 0 0
8291 0 0 0
8292 0 0 0
8293 0 0 0
8294 0 0 0
8295 0 0 0
8296 0 0 0
8297 0 0 0
8298 0 0 0
8299 0 0 0
8300 0 0 0
8301 0 0 0
8302 0 0 0
8303 0 0 0
8304 0 0 0
8305 0 0 0
8306 0 0 0
8307 0 0 0
8308 0 0 0
8309 0 0 0
8310 0 0 0
8311 0 0 0
8312 0 0 0
8313 0 0 0
8314 0 0 0
8315 0 0 0
8316 0 0 0
8317 0 0 0
8318 0 0 0
8319 0 0 0
8320 0 0 0
8321 0 0 0
8322 0 0 0
8323 0 0 0
8324 0 0 0
8325 0 0 0
8326 0 0 0
8327 0 0 0
8328 0 0 0
8329 0 0 0
8330 0 0 0
8331 0 0 0
8332 0 0 0
8333 0 0 0
8334 0 0 0
8335 0 0 0
8336 0 0 0
8337 0 0 0
8338 0 0 0
8339 0 0 0
8340 0 0 0
8341 0 0 0
8342 0 0 0
8343 0 0 0
8344 0 0 0
8345 0 0 0
8346 0 0 0
8347 0 0 0
8348 0 0 0
8349 0 0 0
8350 0 0 0
8351 0 0 0
8352 0 0 0
8353 0 0 0
8354 0 0 0
8355 0 0 0
8356 0 0 0
8357 0 0 0
8358 0 0 0
8359 0 0 0
8360 0 0 0
8361 0 0 0
8362 0 0 0
8363 0 0 0
8364 0 0 0
8365 0 0 0
8366 0 0 0
8367 0 0 0
8368 0 0 0
8369 0 0 0
8370 0 0 0
8371 0 0 0
8372 0 0 0
8373 0 0 0
8374 0 0 0
8375 0 0 0
8376 0 0 0
8377 0 0 0
8378 0 0 0
8379 0 0 0
8380 0 0 0
8381 0 0 0
8382 0 0 0
8383 0 0 0
8384 0 0 0
8385 0 0 0
8386 0 0 0
8387 0 0 0
8388 0 0 0
8389 0 0 0
8390 0 0 0
8391 0 0 0
8392 0 0 0
8393 0 0 0
8394 0 0 0
8395 0 0 0
8396 0 0 0
8397 0 0 0
8398 0 0 0
8399 0 0 0
8400 0 0 0
8401 0 0 0
8402 0 0 0
8403 0 0 0
8404 0 0 0
8405 0 0 0
8406 0 0 0
8407 0 0 0
8408 0 0 0
8409 0 0 0
8410 0 0 0
8411 0 0 0
8412 0 0 0
8413 0 0 0
8414 0 0 0
8415 0 0 0
8416 0 0 0
8417 0 0 0
8418 0 0 0
8419 0 0 0
8420 0 0 0
8421 0 0 0
8422 0 0 0
8423 0 0 0
8424 0 0 0
8425 0 0 0
8426 0 0 0
8427 0 0 0
8428 0 0 0
8429 0 0 0
8430 0 0 0
8431 0 0 0
8432 0 0 0
8433 0 0 0
8434 0 0 0
8435 0 0 0
8436 0 0 0
8437 0 0 0
8438 0 0 0
8439 0 0 0
8440 0 0 0
8441 0 0 0
8442 0 0 0
8443 0 0 0
8444 0 0 0
8445 0 0 0
8446 0 0 0
8447 0 0 0
8448 0 0 0
8449 0 0 0
8450 0 0 0
8451 0 0 0
8452 0 0 0
8453 0 0 0
8454 0 0 0
8455 0 0 0
8456 0 0 0
8457 0 0 0
8458 0 0 0
8459 0 0 0
8460 0 0 0
8461 0 0 0
8462 0 0 0
8463 0 0 0
8464 0 0 0
8465 0 0 0
8466 0 0 0
8467 0 0 0
8468 0 0 0
8469 0 0 0
8470 0 0 0
8471 0 0 0
8472 0 0 0
8473 0 0 0
8474 0 0 0
8475 0 0 0
8476 0 0 0
8477 0 0 0
8478 0 0 0
8479 0 0 0
8480 0 0 0
8481 0 0 0
8482 0 0 0
8483 0 0 0
8484 0 0 0
8485 0 0 0
8486 0 0 0
8487 0 0 0
8488 0 0 0
8489 0 0 0
8490 0 0 0
8491 0 0 0
8492 0 0 0
8493 0 0 0
8494 0 0 0
8495 0 0 0
8496 0 0 0
8497 0 0 0
8498 0 0 0
8499 0 0 0
8500 0 0 0
8501 0 0 0
8502 0 0 0
8503 0 0 0
8504 0 0 0
8505 0 0 0
8506 0 0 0
8507 0 0 0
8508 0 0 0
8509 0 0 0
8510 0 0 0
8511 0 0 0
8512 0 0 0
8513 0 0 0
8514 0 0 0
8515 0 0 0
8516 0 0 0
8517 0 0 0
8518 0 0 0
8519 0 0 0
8520 0 0 0
8521 0 0 0
8522 0 0 0
8523 0 0 0
8524 0 0 0
8525 0 0 0
8526 0 0 0
8527 0 0 0
8528 0 0 0
8529 0 0 0
8530 0 0 0
8531 0 0 0
8532 0 0 0
8533 0 0 0
8534 0 0 0
8535 0 0 0
8536 0 0 0
8537 0 0 0
8538 0 0 0
8539 0 0 0
8540 0 0 0
8541 0 0 0
8542 0 0 0
8543 0 0 0
8544 0 0 0
8545 0 0 0
8546 0 0 0
8547 0 0 0
8548 0 0 0
8549 0 0 0
8550 0 0 0
8551 0 0 0
8552 0 0 0
8553 0 0 0
8554 0 0 0
8555 0 0 0
8556 0 0 0
8557 0 0 0
8558 0 0 0
8559 0 0 0
8560 0 0 0
8561 0 0 0
8562 0 0 0
8563 0 0 0
8564 0 0 0
8565 0 0 0
8566 0 0 0
8567 0 0 0
8568 0 0 0
8569 0 0 0
8570 0 0 0
8571 0 0 0
8572 0 0 0
8573 0 0 0
8574 0 0 0
8575 0 0 0
8576 0 0 0
8577 0 0 0
8578 0 0 0
8579 0 0 0
8580 0 0 0
8581 0 0 0
8582 0 0 0
8583 0 0 0
8584 0 0 0
8585 0 0 0
8586 0 0 0
8587 0 0 0
8588 0 0 0
8589 0 0 0
8590 0 0 0
8591 0 0 0
8592 0 0 0
8593 0 0 0
8594 0 0 0
8595 0 0 0
8596 0 0 0
8597 0 0 0
8598 0 0 0
8599 0 0 0
8600 0 0 0
8601 0 0 0
8602 0 0 0
8603 0 0 0
8604 0 0 0
8605 0 0 0
8606 0 0 0
8607 0 0 0
8608 0 0 0
8609 0 0 0
8610 0 0 0
8611 0 0 0
8612 0 0 0
8613 0 0 0
8614 0 0 0
8615 0 0 0
8616 0 0 0
8617 0 0 0
8618 0 0 0
8619 0 0 0
8620 0 0 0
8621 0 0 0
8622 0 0 0
8623 0 0 0
8624 0 0 0
8625 0 0 0
8626 0 0 0
8627 0 0 0
8628 0 0 0
8629 0 0 0
8630 0 0 0
8631 0 0 0
8632 0 0 0
8633 0 0 0
8634 0 0 0
8635 0 0 0
8636 0 0 0
8637 0 0 0
8638 0 0 0
8639 0 0 0
8640 0 0 0
8641 0 0 0
8642 0 0 0
8643 0 0 0
8644 0 0 0
8645 0 0 0
8646 0 0 0
8647 0 0 0
8648 0 0 0
8649 0 0 0
8650 0 0 0
8651 0 0 0
8652 0 0 0
8653 0 0 0
8654 0 0 0
8655 0 0 0
8656 0 0 0
8657 0 0 0
8658 0 0 0
8659 0 0 0
8660 0 0 0
8661 0 0 0
8662 0 0 0
8663 0 0 0
8664 0 0 0
8665 0 0 0
8666 0 0 0
8667 0 0 0
8668 0 0 0
8669 0 0 0
8670 0 0 0
8671 0 0 0
8672 0 0 0
8673 0 0 0
8674 0 0 0
8675 0 0 0
8676 0 0 0
8677 0 0 0
8678 0 0 0
8679 0 0 0
8680 0 0 0
8681 0 0 0
8682 0 0 0
8683 0 0 0
8684 0 0 0
8685 0 0 0
8686 0 0 0
8687 0 0 0
8688 0 0 0
8689 0 0 0
8690 0 0 0
8691 0 0 0
8692 0 0 0
8693 0 0 0
8694 0 0 0
8695 0 0 0
8696 0 0 0
8697 0 0 0
8698 0 0 0
8699 0 0 0
8700 0 0 0
8701 0 0 0
8702 0 0 0
8703 0 0 0
8704 0 0 0
8705 0 0 0
8706 0 0 0
8707 0 0 0
8708 0 0 0
8709 0 0 0
8710 0 0 0
8711 0 0 0
8712 0 0 0
8713 0 0 0
8714 0 0 0
8715 0 0 0
8716 0 0 0
8717 0 0 0
8718 0 0 0
8719 0 0 0
8720 0 0 0
8721 0 0 0
8722 0 0 0
8723 0 0 0
8724 0 0 0
8725 0 0 0
8726 0 0 0
8727 0 0 0
8728 0 0 0
8729 0 0 0
8730 0 0 0
8731 0 0 0
8732 0 0 0
8733 0 0 0
8734 0 0 0
8735 0 0 0
8736 0 0 0
8737 0 0 0
8738 0 0 0
8739 0 0 0
8740 0 0 0
8741 0 0 0
8742 0 0 0
8743 0 0 0
8744 0 0 0
8745 0 0 0
8746 0 0 0
8747 0 0 0
8748 0 0 0
8749 0 0 0
8750 0 0 0
8751 0 0 0
8752 0 0 0
8753 0 0 0
8754 0 0 0
8755 0 0 0
8756 0 0 0
8757 0 0 0
8758 0 0 0
8759 0 0 0
8760 0 0 0
8761 0 0 0
8762 0 0 0
8763 0 0 0
8764 0 0 0
8765 0 0 0
8766 0 0 0
8767 0 0 0
8768 0 0 0
8769 0 0 0
8770 0 0 0
8771 0 0 0
8772 0 0 0
8773 0 0 0
8774 0 0 0
8775 0 0 0
8776 0 0 0
8777 0 0 0
8778 0 0 0
8779 0 0 0
8780 0 0 0
8781 0 0 0
8782 0 0 0
8783 0 0 0
8784 0 0 0
8785 0 0 0
8786 0 0 0
8787 0 0 0
8788 0 0 0
8789 0 0 0
8790 0 0 0
8791 0 0 0
8792 0 0 0
8793 0 0 0
8794 0 0 0
8795 0 0 0
8796 0 0 0
8797 0 0 0
8798 0 0 0
8799 0 0 0
8800 0 0 0
8801 0 0 0
8802 0 0 0
8803 0 0 0
8804 0 0 0
8805 0 0 0
8806 0 0 0
8807 0 0 0
8808 0 0 0
8809 0 0 0
8810 0 0 0
8811 0 0 0
8812 0 0 0
8813 0 0 0
8814 0 0 0
8815 0 0 0
8816 0 0 0
8817 0 0 0
8818 0 0 0
8819 0 0 0
8820 0 0 0
8821 0 0 0
8822 0 0 0
8823 0 0 0
8824 0 0 0
8825 0 0 0
8826 0 0 0
8827 0 0 0
8828 0 0 0
8829 0 0 0
8830 0 0 0
8831 0 0 0
8832 0 0 0
8833 0 0 0
8834 0 0 0
8835 0 0 0
8836 0 0 0
8837 0 0 0
8838 0 0 0
8839 0 0 0
8840 0 0 0
8841 0 0 0
8842 0 0 0
8843 0 0 0
8844 0 0 0
8845 0 0 0
8846 0 0 0
8847 0 0 0
8848 0 0 0
8849 0 0 0
8850 0 0 0
8851 0 0 0
8852 0 0 0
8853 0 0 0
8854 0 0 0
8855 0 0 0
8856 0 0 0
8857 0 0 0
8858 0 0 0
8859 0 0 0
8860 0 0 0
8861 0 0 0
8862 0 0 0
8863 0 0 0
8864 0 0 0
8865 0 0 0
8866 0 0 0
8867 0 0 0
8868 0 0 0
8869 0 0 0
8870 0 0 0
8871 0 0 0
8872 0 0 0
8873 0 0 0
8874 0 0 0
8875 0 0 0
8876 0 0 0
8877 0 0 0
8878 0 0 0
8879 0 0 0
8880 0 0 0
8881 0 0 0
8882 0 0 0
8883 0 0 0
8884 0 0 0
8885 0 0 0
8886 0 0 0
8887 0 0 0
8888 0 0 0
8889 0 0 0
8890 0 0 0
8891 0 0 0
8892 0 0 0
8893 0 0 0
8894 0 0 0
8895 0 0 0
8896 0 0 0
8897 0 0 0
8898 0 0 0
8899 0 0 0
8900 0 0 0
8901 0 0 0
8902 0 0 0
8903 0 0 0
8904 0 0 0
8905 0 0 0
8906 0 0 0
8907 0 0 0
8908 0 0 0
8909 0 0 0
8910 0 0 0
8911 0 0 0
8912 0 0 0
8913 0 0 0
8914 0 0 0
8915 0 0 0
8916 0 0 0
8917 0 0 0
8918 0 0 0
8919 0 0 0
8920 0 0 0
8921 0 0 0
8922 0 0 0
8923 0 0 0
8924 0 0 0
8925 0 0 0
8926 0 0 0
8927 0 0 0
8928 0 0 0
8929 0 0 0
8930 0 0 0
8931 0 0 0
8932 0 0 0
8933 0 0 0
8934 0 0 0
8935 0 0 0
8936 0 0 0
8937 0 0 0
8938 0 0 0
8939 0 0 0
8940 0 0 0
8941 0 0 0
8942 0 0 0
8943 0 0 0
8944 0 0 0
8945 0 0 0
8946 0 0 0
8947 0 0 0
8948 0 0 0
8949 0 0 0
8950 0 0 0
8951 0 0 0
8952 0 0 0
8953 0 0 0
8954 0 0 0
8955 0 0 0
8956 0 0 0
8957 0 0 0
8958 0 0 0
8959 0 0 0
8960 0 0 0
8961 0 0 0
8962 0 0 0
8963 0 0 0
8964 0 0 0
8965 0 0 0
8966 0 0 0
8967 0 0 0
8968 0 0 0
8969 0 0 0
8970 0 0 0
8971 0 0 0
8972 0 0 0
8973 0 0 0
8974 0 0 0
8975 0 0 0
8976 0 0 0
8977 0 0 0
8978 0 0 0
8979 0 0 0
8980 0 0 0
8981 0 0 0
8982 0 0 0
8983 0 0 0
8984 0 0 0
8985 0 0 0
8986 0 0 0
8987 0 0 0
8988 0 0 0
8989 0 0 0
8990 0 0 0
8991 0 0 0
8992 0 0 0
8993 0 0 0
8994 0 0 0
8995 0 0 0
8996 0 0 0
8997 0 0 0
8998 0 0 0
8999 0 0 0
9000 0 0 0

Bonds

1 1 1 2
2 1 2 3
3 1 3 4
4 1 4 5
5 1 5 6
6 1 6 7
7 1 7 8
8 1 8 9
9 1 9 10
10 1 10 11
11 1 11 12
12 1 13 14
13 1 14 15
14 1 15 16
15 1 16 17
16 1 17 18
17 1 18 19
18 1 19 20
19 1 20 21
20 1 21 22
21 1 22 23
22 1 23 24
23 1 25 26
24 1 26 27
25 1 27 28
26 1 28 29
27 1 29 30
28 1 30 31
29 1 31 32
30 1 32 33
31 1 33 34
32 1 34 35
33 1 35 36
34 1 37 38
35 1 38 39
36 1 39 40
37 1 40 41
38 1 41 42
39 1 42 43
40 1 43 44
41 1 44 45
42 1 45 46
43 1 46 47
44 1 47 48
45 1 49 50
46 1 50 51
47 1 51 52
48 1 52 53
49 1 53 54
50 1 54 55
51 1 55 56
52 1 56 57
53 1 57 58
54 1 58 59
55 1 59 60
56 1 61 62
57 1 62 63
58 1 63 64
59 1 64 65
60 1 65 66
61 1 66 67
62 1 67 68
63 1 68 69
64 1 69 70
65 1 70 71
66 1 71 72
67 1 73 74
68 1 74 75
69 1 75 76
70 1 76 77
71 1 77 78
72 1 78 79
73 1 79 80
74 1 80 81
75 1 81 82
76 1 82 83
77 1 83 84
78 1 85 86
79 1 86 87
80 1 87 88
81 1 88 89
82 1 89 90
83 1 90 91
84 1 91 92
85 1 92 93
86 1 93 94
87 1 94 95
88 1 95 96
89 1 97 98
90 1 98 99
91 1 99 100
92 1 100 101
93 1 101 102
94 1 102 103
95 1 103 104
96 1 104 105
97 1 105 106
98 1 106 107
99 1 107 108
100 1 109 110
101 1 110 111
102 1 111 112
103 1 112 113
104 1 113 114
105 1 114 115
106 1 115 116
107 1 116 117
108 1 117 118
109 1 118 119
110 1 119 120
111 1 121 122
112 1 122 123
113 1 123 124
114 1 124 125
115 1 125 126
116 1 126 127
117 1 127 128
118 1 128 129
119 1 129 130
120 1 130 131
121 1 131 132
122 1 133 134
123 1 134 135
124 1 135 136
125 1 136 137
126 1 137 138
127 1 138 139
128 1 139 140
129 1 140 141
130 1 141 142
131 1 142 143
132 1 143 144
133 1 145 146
134 1 146 147
135 1 147 148
136 1 148 149
137 1 149 150
138 1 150 151
139 1 151 152
140 1 152 153
141 1 153 154
142 1 154 155
143 1 155 156
144 1 157 158
145 1 158 159
146 1 159 160
147 1 160 161
148 1 161 162
149 1 162 163
150 1 163 164
151 1 164 165
152 1 165 166
153 1 166 167
154 1 167 168
155 1 169 170
156 1 170 171
157 1 171 172
158 1 172 173
159 1 173 174
160 1 174 175
161 1 175 176
162 1 176 177
163 1 177 178
164 1 178 179
165 1 179 180
166 1 181 182
167 1 182 183
168 1 183 184
169 1 184 185
170 1 185 186
171 1 186 187
172 1 187 188
173 1 188 189
174 1 189 190
175 1 190 191
176 1 191 192
177 1 193 194
178 1 194 195
179 1 195 196
180 1 196 197
181 1 197 198
182 1 198 199
183 1 199 200
184 1 200 201
185 1 201 202
186 1 202 203
187 1 203 204
188 1 205 206
189 1 206 207
190 1 207 208
191 1 208 209
192 1 209 210
193 1 210 211
194 1 211 212
195 1 212 213
196 1 213 214
197 1 214 215
198 1 215 216
199 1 217 218
200 1 218 219
201 1 219 220
202 1 220 221
203 1 221 222
204 1 222 223
205 1 223 224
206 1 224 225
207 1 225 226
208 1 226 227
209 1 227 228
210 1 229 230
211 1 230 231
212 1 231 232
213 1 232 233
214 1 233 234
215 1 234 235
216 1 235 236
217 1 236 237
218 1 237 238
219 1 238 239
220 1 239 240
221 1 241 242
222 1 242 243
223 1 243 244
224 1 244 245
225 1 245 246
226 1 246 247
227 1 247 248
228 1 248 249
229 1 249 250
230 1 250 251
231 1 251 252
232 1 253 254
233 1 254 255
234 1 255 256
235 1 256 257
236 1 257 258
237 1 258 259
238 1 259 260
239 1 260 261
240 1 261 262
241 1 262 263
242 1 263 264
243 1 265 266
244 1 266 267
245 1 267 268
246 1 268 269
247 1 269 270
248 1 270 271
249 1 271 272
250 1 272 273
251 1 273 274
252 1 274 275
253 1 275 276
254 1 277 278
255 1 278 279
256 1 279 280
257 1 280 281
258 1 281 282
259 1 282 283
260 1 283 284
261 1 284 285
262 1 285 286
263 1 286 287
264 1 287 288
265 1 289 290
266 1 290 291
267 1 291 292
268 1 292 293
269 1 293 294
270 1 294 295
271 1 295 296
272 1 296 297
273 1 297 298
274 1 298 299
275 1 299 300
276 1 301 302
277 1 302 303
278 1 303 304
279 1 304 305
280 1 305 306
281 1 306 307
282 1 307 308
283 1 308 309
284 1 309 310
285 1 310 311
286 1 311 312
287 1 313 314
288 1 314 315
289 1 315 316
290 1 316 317
291 1 317 318
292 1 318 319
293 1 319 320
294 1 320 321
295 1 321 322
296 1 322 323
297 1 323 324
298 1 325 326
299 1 326 327
300 1 327 328
301 1 328 329
302 1 329 330
303 1 330 331
304 1 331 332
305 1 332 333
306 1 333 334
307 1 334 335
308 1 335 336
309 1 337 338
310 1 338 339
311 1 339 340
312 1 340 341
313 1 341 342
314 1 342 343
315 1 343 344
316 1 344 345
317 1 345 346
318 1 346 347
319 1 347 348
320 1 349 350
321 1 350 351
322 1 351 352
323 1 352 353
324 1 353 354
325 1 354 355
326 1 355 356
327 1 356 357
328 1 357 358
329 1 358 359
330 1 359 360
331 1 361 362
332 1 362 363
333 1 363 364
334 1 364 365
335 1 365 366
336 1 366 367
337 1 367 368
338 1 368 369
339 1 369 370
340 1 370 371
341 1 371 372
342 1 373 374
343 1 374 375
344 1 375 376
345 1 376 377
346 1 377 378
347 1 378 379
348 1 379 380
349 1 380 381
350 1 381 382
351 1 382 383
352 1 383 384
353 1 385 386
354 1 386 387
355 1 387 388
356 1 388 389
357 1 389 390
358 1 390 391
359 1 391 392
360 1 392 393
361 1 393 394
362 1 394 395
363 1 395 396
364 1 397 398
365 1 398 399
366 1 399 400
367 1 400 401
368 1 401 402
369 1 402 403
370 1 403 404
371 1 404 405
372 1 405 406
373 1 406 407
374 1 407 408
375 1 409 410
376 1 410 411
377 1 411 412
378 1 412 413
379 1 413 414
380 1 414 415
381 1 415 416
382 1 416 417
383 1 417 418
384 1 418 419
385 1 419 420
386 1 421 422
387 1 422 423
388 1 423 424
389 1 424 425
390 1 425 426
391 1 426 427
392 1 427 428
393 1 428 429
394 1 429 430
395 1 430 431
396 1 431 432
397 1 433 434
398 1 434 435
399 1 435 436
400 1 436 437
401 1 437 438
402 1 438 439
403 1 439 440
404 1 440 441
405 1 441 442
406 1 442 443
407 1 443 444
408 1 445 446
409 1 446 447
410 1 447 448
411 1 448 449
412 1 449 450
413 1 450 451
414 1 451 452
415 1 452 453
416 1 453 454
417 1 454 455
418 1 455 456
419 1 457 458
420 1 458 459
421 1 459 460
422 1 460 461
423 1 461 462
424 1 462 463
425 1 463 464
426 1 464 465
427 1 465 466
428 1 466 467
429 1 467 468
430 1 469 470
431 1 470 471
432 1 471 472
433 1 472 473
434 1 473 474
435 1 474 475
436 1 475 476
437 1 476 477
438 1 477 478
439 1 478 479
440 1 479 480
441 1 481 482
442 1 482 483
443 1 483 484
444 1 484 485
445 1 485 486
446 1 486 487
447 1 487 488
448 1 488 489
449 1 489 490
450 1 490 491
451 1 491 492
452 1 493 494
453 1 494 495
454 1 495 496
455 1 496 497
456 1 497 498
457 1 498 499
458 1 499 500
459 1 500 501
460 1 501 502
461 1 502 503
462 1 503 504
463 1 505 506
464 1 506 507
465 1 507 508
466 1 508 509
467 1 509 510
468 1 510 511
469 1 511 512
470 1 512 513
471 1 513 514
472 1 514 515
473 1 515 516
474 1 517 518
475 1 518 519
476 1 519 520
477 1 520 521
478 1 521 522
479 1 522 523
480 1 523 524
481 1 524 525
482 1 525 526
483 1 526 527
484 1 527 528
485 1 529 530
486 1 530 531
487 1 531 532
488 1 532 533
489 1 533 534
490 1 534 535
491 1 535 536
492 1 536 537
493 1 537 538
494 1 538 539
495 1 539 540
496 1 541 542
497 1 542 543
498 1 543 544
499 1 544 545
500 1 545 546
501 1 546 547
502 1 547 548
503 1 548 549
504 1 549 550
505 1 550 551
506 1 551 552
507 1 553 554
508 1 554 555
509 1 555 556
510 1 556 557
511 1 557 558
512 1 558 559
513 1 559 560
514 1 560 561
515 1 561 562
516 1 562 563
517 1 563 564
518 1 565 566
519 1 566 567
520 1 567 568
521 1 568 569
522 1 569 570
523 1 570 571
524 1 571 572
525 1 572 573
526 1 573 574
527 1 574 575
528 1 575 576
529 1 577 578
530 1 578 579
531 1 579 580
532 1 580 581
533 1 581 582
534 1 582 583
535 1 583 584
536 1 584 585
537 1 585 586
538 1 586 587
539 1 587 588
540 1 589 590
541 1 590 591
542 1 591 592
543 1 592 593
544 1 593 594
545 1 594 595
546 1 595 596
547 1 596 597
548 1 597 598
549 1 598 599
550 1 599 600
551 1 601 602
552 1 602 603
553 1 603 604
554 1 604 605
555 1 605 606
556 1 606 607
557 1 607 608
558 1 608 609
559 1 609 610
560 1 610 611
561 1 611 612
562 1 613 614
563 1 614 615
564 1 615 616
565 1 616 617
566 1 617 618
567 1 618 619
568 1 619 620
569 1 620 621
570 1 621 622
571 1 622 623
572 1 623 624
573 1 625 626
574 1 626 627
575 1 627 628
576 1 628 629
577 1 629 630
578 1 630 631
579 1 631 632
580 1 632 633
581 1 633 634
582 1 634 635
583 1 635 636
584 1 637 638
585 1 638 639
586 1 639 640
587 1 640 641
588 1 641 642
589 1 642 643
590 1 643 644
591 1 644 645
592 1 645 646
593 1 646 647
594 1 647 648
595 1 649 650
596 1 650 651
597 1 651 652
598 1 652 653
599 1 653 654
600 1 654 655
601 1 655 656
602 1 656 657
603 1 657 658
604 1 658 659
605 1 659 660
606 1 661 662
607 1 662 663
608 1 663 664
609 1 664 665
610 1 665 666
611 1 666 667
612 1 667 668
613 1 668 669
614 1 669 670
615 1 670 671
616 1 671 672
617 1 673 674
618 1 674 675
619 1 675 676
620 1 676 677
621 1 677 678
622 1 678 679
623 1 679 680
624 1 680 681
625 1 681 682
626 1 682 683
627 1 683 684
628 1 685 686
629 1 686 687
630 1 687 688
631 1 688 689
632 1 689 690
633 1 690 691
634 1 691 692
635 1 692 693
636 1 693 694
637 1 694 695
638 1 695 696
639 1 697 698
640 1 698 699
641 1 699 700
642 1 700 701
643 1 701 702
644 1 702 703
645 1 703 704
646 1 704 705
647 1 705 706
648 1 706 707
649 1 707 708
650 1 709 710
651 1 710 711
652 1 711 712
653 1 712 713
654 1 713 714
655 1 714 715
656 1 715 716
657 1 716 717
658 1 717 718
659 1 718 719
660 1 719 720
661 1 721 722
662 1 722 723
663 1 723 724
664 1 724 725
665 1 725 726
666 1 726 727
667 1 727 728
668 1 728 729
669 1 729 730
670 1 730 731
671 1 731 732
672 1 733 734
673 1 734 735
674 1 735 736
675 1 736 737
676 1 737 738
677 1 738 739
678 1 739 740
679 1 740 741
680 1 741 742
681 1 742 743
682 1 743 744
683 1 745 746
684 1 746 747
685 1 747 748
686 1 748 749
687 1 749 750
688 1 750 751
689 1 751 752
690 1 752 753
691 1 753 754
692 1 754 755
693 1 755 756
694 1 757 758
695 1 758 759
696 1 759 760
697 1 760 761
698 1 761 762
699 1 762 763
700 1 763 764
701 1 764 765
702 1 765 766
703 1 766 767
704 1 767 768
705 1 769 770
706 1 770 771
707 1 771 772
708 1 772 773
709 1 773 774
710 1 774 775
711 1 775 776
712 1 776 777
713 1 777 778
714 1 778 779
715 1 779 780
716 1 781 782
717 1 782 783
718 1 783 784
719 1 784 785
720 1 785 786
721 1 786 787
722 1 787 788
723 1 788 789
724 1 789 790
725 1 790 791
726 1 791 792
727 1 793 794
728 1 794 795
729 1 795 796
730 1 796 797
731 1 797 798
732 1 798 799
733 1 799 800
734 1 800 801
735 1 801 802
736 1 802 803
737 1 803 804
738 1 805 806
739 1 806 807
740 1 807 808
741 1 808 809
742 1 809 810
743 1 810 811
744 1 811 812
745 1 812 813
746 1 813 814
747 1 814 815
748 1 815 816
749 1 817 818
750 1 818 819
751 1 819 820
752 1 820 821
753 1 821 822
754 1 822 823
755 1 823 824
756 1 824 825
757 1 825 826
758 1 826 827
759 1 827 828
760 1 829 830
761 1 830 831
762 1 831 832
763 1 832 833
764 1 833 834
765 1 834 835
766 1 835 836
767 1 836 837
768 1 837 838
769 1 838 839
770 1 839 840
771 1 841 842
772 1 842 843
773 1 843 844
774 1 844 845
775 1 845 846
776 1 846 847
777 1 847 848
778 1 848 849
779 1 849 850
780 1 850 851
781 1 851 852
782 1 853 854
783 1 854 855
784 1 855 856
785 1 856 857
786 1 857 858
787 1 858 859
788 1 859 860
789 1 860 861
790 1 861 862
791 1 862 863
792 1 863 864
793 1 865 866
794 1 866 867
795 1 867 868
796 1 868 869
797 1 869 870
798 1 870 871
799 1 871 872
800 1 872 873
801 1 873 874
802 1 874 875
803 1 875 876
804 1 877 878
805 1 878 879
806 1 879 880
807 1 880 881
808 1 881 882
809 1 882 883
810 1 883 884
811 1 884 885
812 1 885 886
813 1 886 887
814 1 887 888
815 1 889 890
816 1 890 891
817 1 891 892
818 1 892 893
819 1 893 894
820 1 894 895
821 1 895 896
822 1 896 897
823 1 897 898
824 1 898 899
825 1 899 900
826 1 901 902
827 1 902 903
828 1 903 904
829 1 904 905
830 1 905 906
831 1 906 907
832 1 907 908
833 1 908 909
834 1 909 910
835 1 910 911
836 1 911 912
837 1 913 914
838 1 914 915
839 1 915 916
840 1 916 917
841 1 917 918
842 1 918 919
843 1 919 920
844 1 920 921
845 1 921 922
846 1 922 923
847 1 923 924
848 1 925 926
849 1 926 927
850 1 927 928
851 1 928 929
852 1 929 930
853 1 930 931
854 1 931 932
855 1 932 933
856 1 933 934
857 1 934 935
858 1 935 936
859 1 937 938
860 1 938 939
861 1 939 940
862 1 940 941
863 1 941 942
864 1 942 943
865 1 943 944
866 1 944 945
867 1 945 946
868 1 946 947
869 1 947 948
870 1 949 950
871 1 950 951
872 1 951 952
873 1 952 953
874 1 953 954
875 1 954 955
876 1 955 956
877 1 956 957
878 1 957 958
879 1 958 959
880 1 959 960
881 1 961 962
882 1 962 963
883 1 963 964
884 1 964 965
885 1 965 966
886 1 966 967
887 1 967 968
888 1 968 969
889 1 969 970
890 1 970 971
891 1 971 972
892 1 973 974
893 1 974 975
894 1 975 976
895 1 976 977
896 1 977 978
897 1 978 979
898 1 979 980
899 1 980 981
900 1 981 982
901 1 982 983
902 1 983 984
903 1 985 986
904 1 986 987
905 1 987 988
906 1 988 989
907 1 989 990
908 1 990 991
909 1 991 992
910 1 992 993
911 1 993 994
912 1 994 995
913 1 995 996
914 1 997 998
915 1 998 999
916 1 999 1000
917 1 1000 1001
918 1 1001 1002
919 1 1002 1003
920 1 1003 1004
921 1 1004 1005
922 1 1005 1006
923 1 1006 1007
924 1 1007 1008
925 1 1009 1010
926 1 1010 1011
927 1 1011 1012
928 1 1012 1013
929 1 1013 1014
930 1 1014 1015
931 1 1015 1016
932 1 1016 1017
933 1 1017 1018
934 1 1018 1019
935 1 1019 1020
936 1 1021 1022
937 1 1022 1023
938 1 1023 1024
939 1 1024 1025
940 1 1025 1026
941 1 1026 1027
942 1 1027 1028
943 1 1028 1029
944 1 1029 1030
945 1 1030 1031
946 1 1031 1032
947 1 1033 1034
948 1 1034 1035
949 1 1035 1036
950 1 1036 1037
951 1 1037 1038
952 1 1038 1039
953 1 1039 1040
954 1 1040 1041
955 1 1041 1042
956 1 1042 1043
957 1 1043 1044
958 1 1045 1046
959 1 1046 1047
960 1 1047 1048
961 1 1048 1049
962 1 1049 1050
963 1 1050 1051
964 1 1051 1052
965 1 1052 1053
966 1 1053 1054
967 1 1054 1055
968 1 1055 1056
969 1 1057 1058
970 1 1058 1059
971 1 1059 1060
972 1 1060 1061
973 1 1061 1062
974 1 1062 1063
975 1 1063 1064
976 1 1064 1065
977 1 1065 1066
978 1 1066 1067
979 1 1067 1068
980 1 1069 1070
981 1 1070 1071
982 1 1071 1072
983 1 1072 1073
984 1 1073 1074
985 1 1074 1075
986 1 1075 1076
987 1 1076 1077
988 1 1077 1078
989 1 1078 1079
990 1 1079 1080
991 1 1081 1082
992 1 1082 1083
993 1 1083 1084
994 1 1084 1085
995 1 1085 1086
996 1 1086 1087
997 1 1087 1088
998 1 1088 1089
999 1 1089 1090
1000 1 1090 1091
1001 1 1091 1092
1002 1 1093 1094
1003 1 1094 1095
1004 1 1095 1096
1005 1 1096 1097
1006 1 1097 1098
1007 1 1098 1099
1008 1 1099 1100
1009 1 1100 1101
1010 1 1101 1102
1011 1 1102 1103
1012 1 1103 1104
1013 1 1105 1106
1014 1 1106 1107
1015 1 1107 1108
1016 1 1108 1109
1017 1 1109 1110
1018 1 1110 1111
1019 1 1111 1112
1020 1 1112 1113
1021 1 1113 1114
1022 1 1114 1115
1023 1 1115 1116
1024 1 1117 1118
1025 1 1118 1119
1026 1 1119 1120
1027 1 1120 1121
1028 1 1121 1122
1029 1 1122 1123
1030 1 1123 1124
1031 1 1124 1125
1032 1 1125 1126
1033 1 1126 1127
1034 1 1127 1128
1035 1 1129 1130
1036 1 1130 1131
1037 1 1131 1132
1038 1 1132 1133
1039 1 1133 1134
1040 1 1134 1135
1041 1 1135 1136
1042 1 1136 1137
1043 1 1137 1138
1044 1 1138 1139
1045 1 1139 1140
1046 1 1141 1142
1047 1 1142 1143
1048 1 1143 1144
1049 1 1144 1145
1050 1 1145 1146
1051 1 1146 1147
1052 1 1147 1148
1053 1 1148 1149
1054 1 1149 1150
1055 1 1150 1151
1056 1 1151 1152
1057 1 1153 1154
1058 1 1154 1155
1059 1 1155 1156
1060 1 1156 1157
1061 1 1157 1158
1062 1 1158 1159
1063 1 1159 1160
1064 1 1160 1161
1065 1 1161 1162
1066 1 1162 1163
1067 1 1163 1164
1068 1 1165 1166
1069 1 1166 1167
1070 1 1167 1168
1071 1 1168 1169
1072 1 1169 1170
1073 1 1170 1171
1074 1 1171 1172
1075 1 1172 1173
1076 1 1173 1174
1077 1 1174 1175
1078 1 1175 1176
1079 1 1177 1178
1080 1 1178 1179
1081 1 1179 1180
1082 1 1180 1181
1083 1 1181 1182
1084 1 1182 1183
1085 1 1183 1184
1086 1 1184 1185
1087 1 1185 1186
1088 1 1186 1187
1089 1 1187 1188
1090 1 1189 1190
1091 1 1190 1191
1092 1 1191 1192
1093 1 1192 1193
1094 1 1193 1194
1095 1 1194 1195
1096 1 1195 1196
1097 1 1196 1197
1098 1 1197 1198
1099 1 1198 1199
1100 1 1199 1200
1101 1 1201 1202
1102 1 1202 1203
1103 1 1203 1204
1104 1 1204 1205
1105 1 1205 1206
1106 1 1206 1207
1107 1 1207 1208
1108 1 1208 1209
1109 1 1209 1210
1110 1 1210 1211
1111 1 1211 1212
1112 1 1213 1214
1113 1 1214 1215
1114 1 1215 1216
1115 1 1216 1217
1116 1 1217 1218
1117 1 1218 1219
1118 1 1219 1220
1119 1 1220 1221
1120 1 1221 1222
1121 1 1222 1223
1122 1 1223 1224
1123 1 1225 1226
1124 1 1226 1227
1125 1 1227 1228
1126 1 1228 1229
1127 1 1229 1230
1128 1 1230 1231
1129 1 1231 1232
1130 1 1232 1233
1131 1 1233 1234
1132 1 1234 1235
1133 1 1235 1236
1134 1 1237 1238
1135 1 1238 1239
1136 1 1239 1240
1137 1 1240 1241
1138 1 1241 1242
1139 1 1242 1243
1140 1 1243 1244
1141 1 1244 1245
1142 1 1245 1246
1143 1 1246 1247
1144 1 1247 1248
1145 1 1249 1250
1146 1 1250 1251
1147 1 1251 1252
1148 1 1252 1253
1149 1 1253 1254
1150 1 1254 1255
1151 1 1255 1256
1152 1 1256 1257
1153 1 1257 1258
1154 1 1258 1259
1155 1 1259 1260
1156 1 1261 1262
1157 1 1262 1263
1158 1 1263 1264
1159 1 1264 1265
1160 1 1265 1266
1161 1 1266 1267
1162 1 1267 1268
1163 1 1268 1269
1164 1 1269 1270
1165 1 1270 1271
1166 1 1271 1272
1167 1 1273 1274
1168 1 1274 1275
1169 1 1275 1276
1170 1 1276 1277
1171 1 1277 1278
1172 1 1278 1279
1173 1 1279 1280
1174 1 1280 1281
1175 1 1281 1282
1176 1 1282 1283
1177 1 1283 1284
1178 1 1285 1286
1179 1 1286 1287
1180 1 1287 1288
1181 1 1288 1289
1182 1 1289 1290
1183 1 1290 1291
1184 1 1291 1292
1185 1 1292 1293
1186 1 1293 1294
1187 1 1294 1295
1188 1 1295 1296
1189 1 1297 1298
1190 1 1298 1299
1191 1 1299 1300
1192 1 1300 1301
1193 1 1301 1302
1194 1 1302 1303
1195 1 1303 1304
1196 1 1304 1305
1197 1 1305 1306
1198 1 1306 1307
1199 1 1307 1308
1200 1 1309 1310
1201 1 1310 1311
1202 1 1311 1312
1203 1 1312 1313
1204 1 1313 1314
1205 1 1314 1315
1206 1 1315 1316
1207 1 1316 1317
1208 1 1317 1318
1209 1 1318 1319
1210 1 1319 1320
1211 1 1321 1322
1212 1 1322 1323
1213 1 1323 1324
1214 1 1324 1325
1215 1 1325 1326
1216 1 1326 1327
1217 1 1327 1328
1218 1 1328 1329
1219 1 1329 1330
1220 1 1330 1331
1221 1 1331 1332
1222 1 1333 1334
1223 1 1334 1335
1224 1 1335 1336
1225 1 1336 1337
1226 1 1337 1338
1227 1 1338 1339
1228 1 1339 1340
1229 1 1340 1341
1230 1 1341 1342
1231 1 1342 1343
1232 1 1343 1344
1233 1 1345 1346
1234 1 1346 1347
1235 1 1347 1348
1236 1 1348 1349
1237 1 1349 1350
1238 1 1350 1351
1239 1 1351 1352
1240 1 1352 1353
1241 1 1353 1354
1242 1 1354 1355
1243 1 1355 1356
1244 1 1357 1358
1245 1 1358 1359
1246 1 1359 1360
1247 1 1360 1361
1248 1 1361 1362
1249 1 1362 1363
1250 1 1363 1364
1251 1 1364 1365
1252 1 1365 1366
1253 1 1366 1367
1254 1 1367 1368
1255 1 1369 1370
1256 1 1370 1371
1257 1 1371 1372
1258 1 1372 1373
1259 1 1373 1374
1260 1 1374 1375
1261 1 1375 1376
1262 1 1376 1377
1263 1 1377 1378
1264 1 1378 1379
1265 1 1379 1380
1266 1 1381 1382
1267 1 1382 1383
1268 1 1383 1384
1269 1 1384 1385
1270 1 1385 1386
1271 1 1386 1387
1272 1 1387 1388
1273 1 1388 1389
1274 1 1389 1390
1275 1 1390 1391
1276 1 1391 1392
1277 1 1393 1394
1278 1 1394 1395
1279 1 1395 1396
1280 1 1396 1397
1281 1 1397 1398
1282 1 1398 1399
1283 1 1399 1400
1284 1 1400 1401
1285 1 1401 1402
1286 1 1402 1403
1287 1 1403 1404
1288 1 1405 1406
1289 1 1406 1407
1290 1 1407 1408
1291 1 1408 1409
1292 1 1409 1410
1293 1 1410 1411
1294 1 1411 1412
1295 1 1412 1413
1296 1 1413 1414
1297 1 1414 1415
1298 1 1415 1416
1299 1 1417 1418
1300 1 1418 1419
1301 1 1419 1420
1302 1 1420 1421
1303 1 1421 1422
1304 1 1422 1423
1305 1 1423 1424
1306 1 1424 1425
1307 1 1425 1426
1308 1 1426 1427
1309 1 1427 1428
1310 1 1429 1430
1311 1 1430 1431
1312 1 1431 1432
1313 1 1432 1433
1314 1 1433 1434
1315 1 1434 1435
1316 1 1435 1436
1317 1 1436 1437
1318 1 1437 1438
1319 1 1438 1439
1320 1 1439 1440
1321 1 1441 1442
1322 1 1442 1443
1323 1 1443 1444
1324 1 1444 1445
1325 1 1445 1446
1326 1 1446 1447
1327 1 1447 1448
1328 1 1448 1449
1329 1 1449 1450
1330 1 1450 1451
1331 1 1451 1452
1332 1 1453 1454
1333 1 1454 1455
1334 1 1455 1456
1335 1 1456 1457
1336 1 1457 1458
1337 1 1458 1459
1338 1 1459 1460
1339 1 1460 1461
1340 1 1461 1462
1341 1 1462 1463
1342 1 1463 1464
1343 1 1465 1466
1344 1 1466 1467
1345 1 1467 1468
1346 1 1468 1469
1347 1 1469 1470
1348 1 1470 1471
1349 1 1471 1472
1350 1 1472 1473
1351 1 1473 1474
1352 1 1474 1475
1353 1 1475 1476
1354 1 1477 1478
1355 1 1478 1479
1356 1 1479 1480
1357 1 1480 1481
1358 1 1481 1482
1359 1 1482 1483
1360 1 1483 1484
1361 1 1484 1485
1362 1 1485 1486
1363 1 1486 1487
1364 1 1487 1488
1365 1 1489 1490
1366 1 1490 1491
1367 1 1491 1492
1368 1 1492 1493
1369 1 1493 1494
1370 1 1494 1495
1371 1 1495 1496
1372 1 1496 1497
1373 1 1497 1498
1374 1 1498 1499
1375 1 1499 1500
1376 1 1501 1502
1377 1 1502 1503
1378 1 1503 1504
1379 1 1504 1505
1380 1 1505 1506
1381 1 1506 1507
1382 1 1507 1508
1383 1 1508 1509
1384 1 1509 1510
1385 1 1510 1511
1386 1 1511 1512
1387 1 1513 1514
1388 1 1514 1515
1389 1 1515 1516
1390 1 1516 1517
1391 1 1517 1518
1392 1 1518 1519
1393 1 1519 1520
1394 1 1520 1521
1395 1 1521 1522
1396 1 1522 1523
1397 1 1523 1524
1398 1 1525 1526
1399 1 1526 1527
1400 1 1527 1528
1401 1 1528 1529
1402 1 1529 1530
1403 1 1530 1531
1404 1 1531 1532
1405 1 1532 1533
1406 1 1533 1534
1407 1 1534 1535
1408 1 1535 1536
1409 1 1537 1538
1410 1 1538 1539
1411 1 1539 1540
1412 1 1540 1541
1413 1 1541 1542
1414 1 1542 1543
1415 1 1543 1544
1416 1 1544 1545
1417 1 1545 1546
1418 1 1546 1547
1419 1 1547 1548
1420 1 1549 1550
1421 1 1550 1551
1422 1 1551 1552
1423 1 1552 1553
1424 1 1553 1554
1425 1 1554 1555
1426 1 1555 1556
1427 1 1556 1557
1428 1 1557 1558
1429 1 1558 1559
1430 1 1559 1560
1431 1 1561 1562
1432 1 1562 1563
1433 1 1563 1564
1434 1 1564 1565
1435 1 1565 1566
1436 1 1566 1567
1437 1 1567 1568
1438 1 1568 1569
1439 1 1569 1570
1440 1 1570 1571
1441 1 1571 1572
1442 1 1573 1574
1443 1 1574 1575
1444 1 1575 1576
1445 1 1576 1577
1446 1 1577 1578
1447 1 1578 1579
1448 1 1579 1580
1449 1 1580 1581
1450 1 1581 1582
1451 1 1582 1583
1452 1 1583 1584
1453 1 1585 1586
1454 1 1586 1587
1455 1 1587 1588
1456 1 1588 1589
1457 1 1589 1590
1458 1 1590 1591
1459 1 1591 1592
1460 1 1592 1593
1461 1 1593 1594
1462 1 1594 1595
1463 1 1595 1596
1464 1 1597 1598
1465 1 1598 1599
1466 1 1599 1600
1467 1 1600 1601
1468 1 1601 1602
1469 1 1602 1603
1470 1 1603 1604
1471 1 1604 1605
1472 1 1605 1606
1473 1 1606 1607
1474 1 1607 1608
1475 1 1609 1610
1476 1 1610 1611
1477 1 1611 1612
1478 1 1612 1613
1479 1 1613 1614
1480 1 1614 1615
1481 1 1615 1616
1482 1 1616 1617
1483 1 1617 1618
1484 1 1618 1619
1485 1 1619 1620
1486 1 1621 1622
1487 1 1622 1623
1488 1 1623 1624
1489 1 1624 1625
1490 1 1625 1626
1491 1 1626 1627
1492 1 1627 1628
1493 1 1628 1629
1494 1 1629 1630
1495 1 1630 1631
1496 1 1631 1632
1497 1 1633 1634
1498 1 1634 1635
1499 1 1635 1636
1500 1 1636 1637
1501 1 1637 1638
1502 1 1638 1639
1503 1 1639 1640
1504 1 1640 1641
1505 1 1641 1642
1506 1 1642 1643
1507 1 1643 1644
1508 1 1645 1646
1509 1 1646 1647
1510 1 1647 1648
1511 1 1648 1649
1512 1 1649 1650
1513 1 1650 1651
1514 1 1651 1652
1515 1 1652 1653
1516 1 1653 1654
1517 1 1654 1655
1518 1 1655 1656
1519 1 1657 1658
1520 1 1658 1659
1521 1 1659 1660
1522 1 1660 1661
1523 1 1661 1662
1524 1 1662 1663
1525 1 1663 1664
1526 1 1664 1665
1527 1 1665 1666
1528 1 1666 1667
1529 1 1667 1668
1530 1 1669 1670
1531 1 1670 1671
1532 1 1671 1672
1533 1 1672 1673
1534 1 1673 1674
1535 1 1674 1675
1536 1 1675 1676
1537 1 1676 1677
1538 1 1677 1678
1539 1 1678 1679
1540 1 1679 1680
1541 1 1681 1682
1542 1 1682 1683
1543 1 1683 1684
1544 1 1684 1685
1545 1 1685 1686
1546 1 1686 1687
1547 1 1687 1688
1548 1 1688 1689
1549 1 1689 1690
1550 1 1690 1691
1551 1 1691 1692
1552 1 1693 1694
1553 1 1694 1695
1554 1 1695 1696
1555 1 1696 1697
1556 1 1697 1698
1557 1 1698 1699
1558 1 1699 1700
1559 1 1700 1701
1560 1 1701 1702
1561 1 1702 1703
1562 1 1703 1704
1563 1 1705 1706
1564 1 1706 1707
1565 1 1707 1708
1566 1 1708 1709
1567 1 1709 1710
1568 1 1710 1711
1569 1 1711 1712
1570 1 1712 1713
1571 1 1713 1714
1572 1 1714 1715
1573 1 1715 1716
1574 1 1717 1718
1575 1 1718 1719
1576 1 1719 1720
1577 1 1720 1721
1578 1 1721 1722
1579 1 1722 1723
1580 1 1723 1724
1581 1 1724 1725
1582 1 1725 1726
1583 1 1726 1727
1584 1 1727 1728
1585 1 1729 1730
1586 1 1730 1731
1587 1 1731 1732
1588 1 1732 1733
1589 1 1733 1734
1590 1 1734 1735
1591 1 1735 1736
1592 1 1736 1737
1593 1 1737 1738
1594 1 1738 1739
1595 1 1739 1740
1596 1 1741 1742
1597 1 1742 1743
1598 1 1743 1744
1599 1 1744 1745
1600 1 1745 1746
1601 1 1746 1747
1602 1 1747 1748
1603 1 1748 1749
1604 1 1749 1750
1605 1 1750 1751
1606 1 1751 1752
1607 1 1753 1754
1608 1 1754 1755
1609 1 1755 1756
1610 1 1756 1757
1611 1 1757 1758
1612 1 1758 1759
1613 1 1759 1760
1614 1 1760 1761
1615 1 1761 1762
1616 1 1762 1763
1617 1 1763 1764
1618 1 1765 1766
1619 1 1766 1767
1620 1 1767 1768
1621 1 1768 1769
1622 1 1769 1770
1623 1 1770 1771
1624 1 1771 1772
1625 1 1772 1773
1626 1 1773 1774
1627 1 1774 1775
1628 1 1775 1776
1629 1 1777 1778
1630 1 1778 1779
1631 1 1779 1780
1632 1 1780 1781
1633 1 1781 1782
1634 1 1782 1783
1635 1 1783 1784
1636 1 1784 1785
1637 1 1785 1786
1638 1 1786 1787
1639 1 1787 1788
1640 1 1789 1790
1641 1 1790 1791
1642 1 1791 1792
1643 1 1792 1793
1644 1 1793 1794
1645 1 1794 1795
1646 1 1795 1796
1647 1 1796 1797
1648 1 1797 1798
1649 1 1798 1799
1650 1 1799 1800
1651 1 1801 1802
1652 1 1802 1803
1653 1 1803 1804
1654 1 1804 1805
1655 1 1805 1806
1656 1 1806 1807
1657 1 1807 1808
1658 1 1808 1809
1659 1 1809 1810
1660 1 1810 1811
1661 1 1811 1812
1662 1 1813 1814
1663 1 1814 1815
1664 1 1815 1816
1665 1 1816 1817
1666 1 1817 1818
1667 1 1818 1819
1668 1 1819 1820
1669 1 1820 1821
1670 1 1821 1822
1671 1 1822 1823
1672 1 1823 1824
1673 1 1825 1826
1674 1 1826 1827
1675 1 1827 1828
1676 1 1828 1829
1677 1 1829 1830
1678 1 1830 1831
1679 1 1831 1832
1680 1 1832 1833
1681 1 1833 1834
1682 1 1834 1835
1683 1 1835 1836
1684 1 1837 1838
1685 1 1838 1839
1686 1 1839 1840
1687 1 1840 1841
1688 1 1841 1842
1689 1 1842 1843
1690 1 1843 1844
1691 1 1844 1845
1692 1 1845 1846
1693 1 1846 1847
1694 1 1847 1848
1695 1 1849 1850
1696 1 1850 1851
1697 1 1851 1852
1698 1 1852 1853
1699 1 1853 1854
1700 1 1854 1855
1701 1 1855 1856
1702 1 1856 1857
1703 1 1857 1858
1704 1 1858 1859
1705 1 1859 1860
1706 1 1861 1862
1707 1 1862 1863
1708 1 1863 1864
1709 1 1864 1865
1710 1 1865 1866
1711 1 1866 1867
1712 1 1867 1868
1713 1 1868 1869
1714 1 1869 1870
1715 1 1870 1871
1716 1 1871 1872
1717 1 1873 1874
1718 1 1874 1875
1719 1 1875 1876
1720 1 1876 1877
1721 1 1877 1878
1722 1 1878 1879
1723 1 1879 1880
1724 1 1880 1881
1725 1 1881 1882
1726 1 1882 1883
1727 1 1883 1884
1728 1 1885 1886
1729 1 1886 1887
1730 1 1887 1888
1731 1 1888 1889
1732 1 1889 1890
1733 1 1890 1891
1734 1 1891 1892
1735 1 1892 1893
1736 1 1893 1894
1737 1 1894 1895
1738 1 1895 1896
1739 1 1897 1898
1740 1 1898 1899
1741 1 1899 1900
1742 1 1900 1901
1743 1 1901 1902
1744 1 1902 1903
1745 1 1903 1904
1746 1 1904 1905
1747 1 1905 1906
1748 1 1906 1907
1749 1 1907 1908
1750 1 1909 1910
1751 1 1910 1911
1752 1 1911 1912
1753 1 1912 1913
1754 1 1913 1914
1755 1 1914 1915
1756 1 1915 1916
1757 1 1916 1917
1758 1 1917 1918
1759 1 1918 1919
1760 1 1919 1920
1761 1 1921 1922
1762 1 1922 1923
1763 1 1923 1924
1764 1 1924 1925
1765 1 1925 1926
1766 1 1926 1927
1767 1 1927 1928
1768 1 1928 1929
1769 1 1929 1930
1770 1 1930 1931
1771 1 1931 1932
1772 1 1933 1934
1773 1 1934 1935
1774 1 1935 1936
1775 1 1936 1937
1776 1 1937 1938
1777 1 1938 1939
1778 1 1939 1940
1779 1 1940 1941
1780 1 1941 1942
1781 1 1942 1943
1782 1 1943 1944
1783 1 1945 1946
1784 1 1946 1947
1785 1 1947 1948
1786 1 1948 1949
1787 1 1949 1950
1788 1 1950 1951
1789 1 1951 1952
1790 1 1952 1953
1791 1 1953 1954
1792 1 1954 1955
1793 1 1955 1956
1794 1 1957 1958
1795 1 1958 1959
1796 1 1959 1960
1797 1 1960 1961
1798 1 1961 1962
1799 1 1962 1963
1800 1 1963 1964
1801 1 1964 1965
1802 1 1965 1966
1803 1 1966 1967
1804 1 1967 1968
1805 1 1969 1970
1806 1 1970 1971
1807 1 1971 1972
1808 1 1972 1973
1809 1 1973 1974
1810 1 1974 1975
1811 1 1975 1976
1812 1 1976 1977
1813 1 1977 1978
1814 1 1978 1979
1815 1 1979 1980
1816 1 1981 1982
1817 1 1982 1983
1818 1 1983 1984
1819 1 1984 1985
1820 1 1985 1986
1821 1 1986 1987
1822 1 1987 1988
1823 1 1988 1989
1824 1 1989 1990
1825 1 1990 1991
1826 1 1991 1992
1827 1 1993 1994
1828 1 1994 1995
1829 1 1995 1996
1830 1 1996 1997
1831 1 1997 1998
1832 1 1998 1999
1833 1 1999 2000
1834 1 2000 2001
1835 1 2001 2002
1836 1 2002 2003
1837 1 2003 2004
1838 1 2005 2006
1839 1 2006 2007
1840 1 2007 2008
1841 1 2008 2009
1842 1 2009 2010
1843 1 2010 2011
1844 1 2011 2012
1845 1 2012 2013
1846 1 2013 2014
1847 1 2014 2015
1848 1 2015 2016
1849 1 2017 2018
1850 1 2018 2019
1851 1 2019 2020
1852 1 2020 2021
1853 1 2021 2022
1854 1 2022 2023
1855 1 2023 2024
1856 1 2024 2025
1857 1 2025 2026
1858 1 2026 2027
1859 1 2027 2028
1860 1 2029 2030
1861 1 2030 2031
1862 1 2031 2032
1863 1 2032 2033
1864 1 2033 2034
1865 1 2034 2035
1866 1 2035 2036
1867 1 2036 2037
1868 1 2037 2038
1869 1 2038 2039
1870 1 2039 2040
1871 1 2041 2042
1872 1 2042 2043
1873 1 2043 2044
1874 1 2044 2045
1875 1 2045 2046
1876 1 2046 2047
1877 1 2047 2048
1878 1 2048 2049
1879 1 2049 2050
1880 1 2050 2051
1881 1 2051 2052
1882 1 2053 2054
1883 1 2054 2055
1884 1 2055 2056
1885 1 2056 2057
1886 1 2057 2058
1887 1 2058 2059
1888 1 2059 2060
1889 1 2060 2061
1890 1 2061 2062
1891 1 2062 2063
1892 1 2063 2064
1893 1 2065 2066
1894 1 2066 2067
1895 1 2067 2068
1896 1 2068 2069
1897 1 2069 2070
1898 1 2070 2071
1899 1 2071 2072
1900 1 2072 2073
1901 1 2073 2074
1902 1 2074 2075
1903 1 2075 2076
1904 1 2077 2078
1905 1 2078 2079
1906 1 2079 2080
1907 1 2080 2081
1908 1 2081 2082
1909 1 2082 2083
1910 1 2083 2084
1911 1 2084 2085
1912 1 2085 2086
1913 1 2086 2087
1914 1 2087 2088
1915 1 2089 2090
1916 1 2090 2091
1917 1 2091 2092
1918 1 2092 2093
1919 1 2093 2094
1920 1 2094 2095
1921 1 2095 2096
1922 1 2096 2097
1923 1 2097 2098
1924 1 2098 2099
1925 1 2099 2100
1926 1 2101 2102
1927 1 2102 2103
1928 1 2103 2104
1929 1 2104 2105
1930 1 2105 2106
1931 1 2106 2107
1932 1 2107 2108
1933 1 2108 2109
1934 1 2109 2110
1935 1 2110 2111
1936 1 2111 2112
1937 1 2113 2114
1938 1 2114 2115
1939 1 2115 2116
1940 1 2116 2117
1941 1 2117 2118
1942 1 2118 2119
1943 1 2119 2120
1944 1 2120 2121
1945 1 2121 2122
1946 1 2122 2123
1947 1 2123 2124
1948 1 2125 2126
1949 1 2126 2127
1950 1 2127 2128
1951 1 2128 2129
1952 1 2129 2130
1953 1 2130 2131
1954 1 2131 2132
1955 1 2132 2133
1956 1 2133 2134
1957 1 2134 2135
1958 1 2135 2136
1959 1 2137 2138
1960 1 2138 2139
1961 1 2139 2140
1962 1 2140 2141
1963 1 2141 2142
1964 1 2142 2143
1965 1 2143 2144
1966 1 2144 2145
1967 1 2145 2146
1968 1 2146 2147
1969 1 2147 2148
1970 1 2149 2150
1971 1 2150 2151
1972 1 2151 2152
1973 1 2152 2153
1974 1 2153 2154
1975 1 2154 2155
1976 1 2155 2156
1977 1 2156 2157
1978 1 2157 2158
1979 1 2158 2159
1980 1 2159 2160
1981 1 2161 2162
1982 1 2162 2163
1983 1 2163 2164
1984 1 2164 2165
1985 1 2165 2166
1986 1 2166 2167
1987 1 2167 2168
1988 1 2168 2169
1989 1 2169 2170
1990 1 2170 2171
1991 1 2171 2172
1992 1 2173 2174
1993 1 2174 2175
1994 1 2175 2176
1995 1 2176 2177
1996 1 2177 2178
1997 1 2178 2179
1998 1 2179 2180
1999 1 2180 2181
2000 1 2181 2182
2001 1 2182 2183
2002 1 2183 2184
2003 1 2185 2186
2004 1 2186 2187
2005 1 2187 2188
2006 1 2188 2189
2007 1 2189 2190
2008 1 2190 2191
2009 1 2191 2192
2010 1 2192 2193
2011 1 2193 2194
2012 1 2194 2195
2013 1 2195 2196
2014 1 2197 2198
2015 1 2198 2199
2016 1 2199 2200
2017 1 2200 2201
2018 1 2201 2202
2019 1 2202 2203
2020 1 2203 2204
2021 1 2204 2205
2022 1 2205 2206
2023 1 2206 2207
2024 1 2207 2208
2025 1 2209 2210
2026 1 2210 2211
2027 1 2211 2212
2028 1 2212 2213
2029 1 2213 2214
2030 1 2214 2215
2031 1 2215 2216
2032 1 2216 2217
2033 1 2217 2218
2034 1 2218 2219
2035 1 2219 2220
2036 1 2221 2222
2037 1 2222 2223
2038 1 2223 2224
2039 1 2224 2225
2040 1 2225 2226
2041 1 2226 2227
2042 1 2227 2228
2043 1 2228 2229
2044 1 2229 2230
2045 1 2230 2231
2046 1 2231 2232
2047 1 2233 2234
2048 1 2234 2235
2049 1 2235 2236
2050 1 2236 2237
2051 1 2237 2238
2052 1 2238 2239
2053 1 2239 2240
2054 1 2240 2241
2055 1 2241 2242
2056 1 2242 2243
2057 1 2243 2244
2058 1 2245 2246
2059 1 2246 2247
2060 1 2247 2248
2061 1 2248 2249
2062 1 2249 2250
2063 1 2250 2251
2064 1 2251 2252
2065 1 2252 2253
2066 1 2253 2254
2067 1 2254 2255
2068 1 2255 2256
2069 1 2257 2258
2070 1 2258 2259
2071 1 2259 2260
2072 1 2260 2261
2073 1 2261 2262
2074 1 2262 2263
2075 1 2263 2264
2076 1 2264 2265
2077 1 2265 2266
2078 1 2266 2267
2079 1 2267 2268
2080 1 2269 2270
2081 1 2270 2271
2082 1 2271 2272
2083 1 2272 2273
2084 1 2273 2274
2085 1 2274 2275
2086 1 2275 2276
2087 1 2276 2277
2088 1 2277 2278
2089 1 2278 2279
2090 1 2279 2280
2091 1 2281 2282
2092 1 2282 2283
2093 1 2283 2284
2094 1 2284 2285
2095 1 2285 2286
2096 1 2286 2287
2097 1 2287 2288
2098 1 2288 2289
2099 1 2289 2290
2100 1 2290 2291
2101 1 2291 2292
2102 1 2293 2294
2103 1 2294 2295
2104 1 2295 2296
2105 1 2296 2297
2106 1 2297 2298
2107 1 2298 2299
2108 1 2299 2300
2109 1 2300 2301
2110 1 2301 2302
2111 1 2302 2303
2112 1 2303 2304
2113 1 2305 2306
2114 1 2306 2307
2115 1 2307 2308
2116 1 2308 2309
2117 1 2309 2310
2118 1 2310 2311
2119 1 2311 2312
2120 1 2312 2313
2121 1 2313 2314
2122 1 2314 2315
2123 1 2315 2316
2124 1 2317 2318
2125 1 2318 2319
2126 1 2319 2320
2127 1 2320 2321
2128 1 2321 2322
2129 1 2322 2323
2130 1 2323 2324
2131 1 2324 2325
2132 1 2325 2326
2133 1 2326 2327
2134 1 2327 2328
2135 1 2329 2330
2136 1 2330 2331
2137 1 2331 2332
2138 1 2332 2333
2139 1 2333 2334
2140 1 2334 2335
2141 1 2335 2336
2142 1 2336 2337
2143 1 2337 2338
2144 1 2338 2339
2145 1 2339 2340
2146 1 2341 2342
2147 1 2342 2343
2148 1 2343 2344
2149 1 2344 2345
2150 1 2345 2346
2151 1 2346 2347
2152 1 2347 2348
2153 1 2348 2349
2154 1 2349 2350
2155 1 2350 2351
2156 1 2351 2352
2157 1 2353 2354
2158 1 2354 2355
2159 1 2355 2356
2160 1 2356 2357
2161 1 2357 2358
2162 1 2358 2359
2163 1 2359 2360
2164 1 2360 2361
2165 1 2361 2362
2166 1 2362 2363
2167 1 2363 2364
2168 1 2365 2366
2169 1 2366 2367
2170 1 2367 2368
2171 1 2368 2369
2172 1 2369 2370
2173 1 2370 2371
2174 1 2371 2372
2175 1 2372 2373
2176 1 2373 2374
2177 1 2374 2375
2178 1 2375 2376
2179 1 2377 2378
2180 1 2378 2379
2181 1 2379 2380
2182 1 2380 2381
2183 1 2381 2382
2184 1 2382 2383
2185 1 2383 2384
2186 1 2384 2385
2187 1 2385 2386
2188 1 2386 2387
2189 1 2387 2388
2190 1 2389 2390
2191 1 2390 2391
2192 1 2391 2392
2193 1 2392 2393
2194 1 2393 2394
2195 1 2394 2395
2196 1 2395 2396
2197 1 2396 2397
2198 1 2397 2398
2199 1 2398 2399
2200 1 2399 2400
2201 1 2401 2402
2202 1 2402 2403
2203 1 2403 2404
2204 1 2404 2405
2205 1 2405 2406
2206 1 2406 2407
2207 1 2407 2408
2208 1 2408 2409
2209 1 2409 2410
2210 1 2410 2411
2211 1 2411 2412
2212 1 2413 2414
2213 1 2414 2415
2214 1 2415 2416
2215 1 2416 2417
2216 1 2417 2418
2217 1 2418 2419
2218 1 2419 2420
2219 1 2420 2421
2220 1 2421 2422
2221 1 2422 2423
2222 1 2423 2424
2223 1 2425 2426
2224 1 2426 2427
2225 1 2427 2428
2226 1 2428 2429
2227 1 2429 2430
2228 1 2430 2431
2229 1 2431 2432
2230 1 2432 2433
2231 1 2433 2434
2232 1 2434 2435
2233 1 2435 2436
2234 1 2437 2438
2235 1 2438 2439
2236 1 2439 2440
2237 1 2440 2441
2238 1 2441 2442
2239 1 2442 2443
2240 1 2443 2444
2241 1 2444 2445
2242 1 2445 2446
2243 1 2446 2447
2244 1 2447 2448
2245 1 2449 2450
2246 1 2450 2451
2247 1 2451 2452
2248 1 2452 2453
2249 1 2453 2454
2250 1 2454 2455
2251 1 2455 2456
2252 1 2456 2457
2253 1 2457 2458
2254 1 2458 2459
2255 1 2459 2460
2256 1 2461 2462
2257 1 2462 2463
2258 1 2463 2464
2259 1 2464 2465
2260 1 2465 2466
2261 1 2466 2467
2262 1 2467 2468
2263 1 2468 2469
2264 1 2469 2470
2265 1 2470 2471
2266 1 2471 2472
2267 1 2473 2474
2268 1 2474 2475
2269 1 2475 2476
2270 1 2476 2477
2271 1 2477 2478
2272 1 2478 2479
2273 1 2479 2480
2274 1 2480 2481
2275 1 2481 2482
2276 1 2482 2483
2277 1 2483 2484
2278 1 2485 2486
2279 1 2486 2487
2280 1 2487 2488
2281 1 2488 2489
2282 1 2489 2490
2283 1 2490 2491
2284 1 2491 2492
2285 1 2492 2493
2286 1 2493 2494
2287 1 2494 2495
2288 1 2495 2496
2289 1 2497 2498
2290 1 2498 2499
2291 1 2499 2500
2292 1 2500 2501
2293 1 2501 2502
2294 1 2502 2503
2295 1 2503 2504
2296 1 2504 2505
2297 1 2505 2506
2298 1 2506 2507
2299 1 2507 2508
2300 1 2509 2510
2301 1 2510 2511
2302 1 2511 2512
2303 1 2512 2513
2304 1 2513 2514
2305 1 2514 2515
2306 1 2515 2516
2307 1 2516 2517
2308 1 2517 2518
2309 1 2518 2519
2310 1 2519 2520
2311 1 2521 2522
2312 1 2522 2523
2313 1 2523 2524
2314 1 2524 2525
2315 1 2525 2526
2316 1 2526 2527
2317 1 2527 2528
2318 1 2528 2529
2319 1 2529 2530
2320 1 2530 2531
2321 1 2531 2532
2322 1 2533 2534
2323 1 2534 2535
2324 1 2535 2536
2325 1 2536 2537
2326 1 2537 2538
2327 1 2538 2539
2328 1 2539 2540
2329 1 2540 2541
2330 1 2541 2542
2331 1 2542 2543
2332 1 2543 2544
2333 1 2545 2546
2334 1 2546 2547
2335 1 2547 2548
2336 1 2548 2549
2337 1 2549 2550
2338 1 2550 2551
2339 1 2551 2552
2340 1 2552 2553
2341 1 2553 2554
2342 1 2554 2555
2343 1 2555 2556
2344 1 2557 2558
2345 1 2558 2559
2346 1 2559 2560
2347 1 2560 2561
2348 1 2561 2562
2349 1 2562 2563
2350 1 2563 2564
2351 1 2564 2565
2352 1 2565 2566
2353 1 2566 2567
2354 1 2567 2568
2355 1 2569 2570
2356 1 2570 2571
2357 1 2571 2572
2358 1 2572 2573
2359 1 2573 2574
2360 1 2574 2575
2361 1 2575 2576
2362 1 2576 2577
2363 1 2577 2578
2364 1 2578 2579
2365 1 2579 2580
2366 1 2581 2582
2367 1 2582 2583
2368 1 2583 2584
2369 1 2584 2585
2370 1 2585 2586
2371 1 2586 2587
2372 1 2587 2588
2373 1 2588 2589
2374 1 2589 2590
2375 1 2590 2591
2376 1 2591 2592
2377 1 2593 2594
2378 1 2594 2595
2379 1 2595 2596
2380 1 2596 2597
2381 1 2597 2598
2382 1 2598 2599
2383 1 2599 2600
2384 1 2600 2601
2385 1 2601 2602
2386 1 2602 2603
2387 1 2603 2604
2388 1 2605 2606
2389 1 2606 2607
2390 1 2607 2608
2391 1 2608 2609
2392 1 2609 2610
2393 1 2610 2611
2394 1 2611 2612
2395 1 2612 2613
2396 1 2613 2614
2397 1 2614 2615
2398 1 2615 2616
2399 1 2617 2618
2400 1 2618 2619
2401 1 2619 2620
2402 1 2620 2621
2403 1 2621 2622
2404 1 2622 2623
2405 1 2623 2624
2406 1 2624 2625
2407 1 2625 2626
2408 1 2626 2627
2409 1 2627 2628
2410 1 2629 2630
2411 1 2630 2631
2412 1 2631 2632
2413 1 2632 2633
2414 1 2633 2634
2415 1 2634 2635
2416 1 2635 2636
2417 1 2636 2637
2418 1 2637 2638
2419 1 2638 2639
2420 1 2639 2640
2421 1 2641 2642
2422 1 2642 2643
2423 1 2643 2644
2424 1 2644 2645
2425 1 2645 2646
2426 1 2646 2647
2427 1 2647 2648
2428 1 2648 2649
2429 1 2649 2650
2430 1 2650 2651
2431 1 2651 2652
2432 1 2653 2654
2433 1 2654 2655
2434 1 2655 2656
2435 1 2656 2657
2436 1 2657 2658
2437 1 2658 2659
2438 1 2659 2660
2439 1 2660 2661
2440 1 2661 2662
2441 1 2662 2663
2442 1 2663 2664
2443 1 2665 2666
2444 1 2666 2667
2445 1 2667 2668
2446 1 2668 2669
2447 1 2669 2670
2448 1 2670 2671
2449 1 2671 2672
2450 1 2672 2673
2451 1 2673 2674
2452 1 2674 2675
2453 1 2675 2676
2454 1 2677 2678
2455 1 2678 2679
2456 1 2679 2680
2457 1 2680 2681
2458 1 2681 2682
2459 1 2682 2683
2460 1 2683 2684
2461 1 2684 2685
2462 1 2685 2686
2463 1 2686 2687
2464 1 2687 2688
2465 1 2689 2690
2466 1 2690 2691
2467 1 2691 2692
2468 1 2692 2693
2469 1 2693 2694
2470 1 2694 2695
2471 1 2695 2696
2472 1 2696 2697
2473 1 2697 2698
2474 1 2698 2699
2475 1 2699 2700
2476 1 2701 2702
2477 1 2702 2703
2478 1 2703 2704
2479 1 2704 2705
2480 1 2705 2706
2481 1 2706 2707
2482 1 2707 2708
2483 1 2708 2709
2484 1 2709 2710
2485 1 2710 2711
2486 1 2711 2712
2487 1 2713 2714
2488 1 2714 2715
2489 1 2715 2716
2490 1 2716 2717
2491 1 2717 2718
2492 1 2718 2719
2493 1 2719 2720
2494 1 2720 2721
2495 1 2721 2722
2496 1 2722 2723
2497 1 2723 2724
2498 1 2725 2726
2499 1 2726 2727
2500 1 2727 2728
2501 1 2728 2729
2502 1 2729 2730
2503 1 2730 2731
2504 1 2731 2732
2505 1 2732 2733
2506 1 2733 2734
2507 1 2734 2735
2508 1 2735 2736
2509 1 2737 2738
2510 1 2738 2739
2511 1 2739 2740
2512 1 2740 2741
2513 1 2741 2742
2514 1 2742 2743
2515 1 2743 2744
2516 1 2744 2745
2517 1 2745 2746
2518 1 2746 2747
2519 1 2747 2748
2520 1 2749 2750
2521 1 2750 2751
2522 1 2751 2752
2523 1 2752 2753
2524 1 2753 2754
2525 1 2754 2755
2526 1 2755 2756
2527 1 2756 2757
2528 1 2757 2758
2529 1 2758 2759
2530 1 2759 2760
2531 1 2761 2762
2532 1 2762 2763
2533 1 2763 2764
2534 1 2764 2765
2535 1 2765 2766
2536 1 2766 2767
2537 1 2767 2768
2538 1 2768 2769
2539 1 2769 2770
2540 1 2770 2771
2541 1 2771 2772
2542 1 2773 2774
2543 1 2774 2775
2544 1 2775 2776
2545 1 2776 2777
2546 1 2777 2778
2547 1 2778 2779
2548 1 2779 2780
2549 1 2780 2781
2550 1 2781 2782
2551 1 2782 2783
2552 1 2783 2784
2553 1 2785 2786
2554 1 2786 2787
2555 1 2787 2788
2556 1 2788 2789
2557 1 2789 2790
2558 1 2790 2791
2559 1 2791 2792
2560 1 2792 2793
2561 1 2793 2794
2562 1 2794 2795
2563 1 2795 2796
2564 1 2797 2798
2565 1 2798 2799
2566 1 2799 2800
2567 1 2800 2801
2568 1 2801 2802
2569 1 2802 2803
2570 1 2803 2804
2571 1 2804 2805
2572 1 2805 2806
2573 1 2806 2807
2574 1 2807 2808
2575 1 2809 2810
2576 1 2810 2811
2577 1 2811 2812
2578 1 2812 2813
2579 1 2813 2814
2580 1 2814 2815
2581 1 2815 2816
2582 1 2816 2817
2583 1 2817 2818
2584 1 2818 2819
2585 1 2819 2820
2586 1 2821 2822
2587 1 2822 2823
2588 1 2823 2824
2589 1 2824 2825
2590 1 2825 2826
2591 1 2826 2827
2592 1 2827 2828
2593 1 2828 2829
2594 1 2829 2830
2595 1 2830 2831
2596 1 2831 2832
2597 1 2833 2834
2598 1 2834 2835
2599 1 2835 2836
2600 1 2836 2837
2601 1 2837 2838
2602 1 2838 2839
2603 1 2839 2840
2604 1 2840 2841
2605 1 2841 2842
2606 1 2842 2843
2607 1 2843 2844
2608 1 2845 2846
2609 1 2846 2847
2610 1 2847 2848
2611 1 2848 2849
2612 1 2849 2850
2613 1 2850 2851
2614 1 2851 2852
2615 1 2852 2853
2616 1 2853 2854
2617 1 2854 2855
2618 1 2855 2856
2619 1 2857 2858
2620 1 2858 2859
2621 1 2859 2860
2622 1 2860 2861
2623 1 2861 2862
2624 1 2862 2863
2625 1 2863 2864
2626 1 2864 2865
2627 1 2865 2866
2628 1 2866 2867
2629 1 2867 2868
2630 1 2869 2870
2631 1 2870 2871
2632 1 2871 2872
2633 1 2872 2873
2634 1 2873 2874
2635 1 2874 2875
2636 1 2875 2876
2637 1 2876 2877
2638 1 2877 2878
2639 1 2878 2879
2640 1 2879 2880
2641 1 2881 2882
2642 1 2882 2883
2643 1 2883 2884
2644 1 2884 2885
2645 1 2885 2886
2646 1 2886 2887
2647 1 2887 2888
2648 1 2888 2889
2649 1 2889 2890
2650 1 2890 2891
2651 1 2891 2892
2652 1 2893 2894
2653 1 2894 2895
2654 1 2895 2896
2655 1 2896 2897
2656 1 2897 2898
[truncated: 95,100 more chars]
