# Supplementary material for: The exchange dynamics of biomolecular condensates
Source: eLife. 2024 Sep 25;12:RP91680. doi: 10.7554/eLife.91680 (PMC11424094; doi:10.7554/eLife.91680)
Supplement: Source code 1. [file elife-91680-code1.zip › Codes/DilutePhase/In/L1_14_N1_104_A8B6.initial]

LAMMPS chain data file

1456 atoms
1352 bonds
0 angles
0 dihedrals
0 impropers

2 atom types
1 bond types
0 angle types
0 dihedral types
0 improper types

-75.00000 75.00000 xlo xhi
-75.00000 75.00000 ylo yhi
-75.00000 75.00000 zlo zhi

Masses

1 188.49556
2 188.49556

Atoms

1 1 1 -63 -62.5 -62.5
2 1 1 -61 -62.5 -62.5
3 1 1 -59 -62.5 -62.5
4 1 1 -57 -62.5 -62.5
5 1 1 -55 -62.5 -62.5
6 1 1 -53 -62.5 -62.5
7 1 1 -51 -62.5 -62.5
8 1 1 -49 -62.5 -62.5
9 1 2 -47 -62.5 -62.5
10 1 2 -45 -62.5 -62.5
11 1 2 -43 -62.5 -62.5
12 1 2 -41 -62.5 -62.5
13 1 2 -39 -62.5 -62.5
14 1 2 -37 -62.5 -62.5
15 1 1 -63 -37.5 -62.5
16 1 1 -61 -37.5 -62.5
17 1 1 -59 -37.5 -62.5
18 1 1 -57 -37.5 -62.5
19 1 1 -55 -37.5 -62.5
20 1 1 -53 -37.5 -62.5
21 1 1 -51 -37.5 -62.5
22 1 1 -49 -37.5 -62.5
23 1 2 -47 -37.5 -62.5
24 1 2 -45 -37.5 -62.5
25 1 2 -43 -37.5 -62.5
26 1 2 -41 -37.5 -62.5
27 1 2 -39 -37.5 -62.5
28 1 2 -37 -37.5 -62.5
29 1 1 -63 -12.5 -62.5
30 1 1 -61 -12.5 -62.5
31 1 1 -59 -12.5 -62.5
32 1 1 -57 -12.5 -62.5
33 1 1 -55 -12.5 -62.5
34 1 1 -53 -12.5 -62.5
35 1 1 -51 -12.5 -62.5
36 1 1 -49 -12.5 -62.5
37 1 2 -47 -12.5 -62.5
38 1 2 -45 -12.5 -62.5
39 1 2 -43 -12.5 -62.5
40 1 2 -41 -12.5 -62.5
41 1 2 -39 -12.5 -62.5
42 1 2 -37 -12.5 -62.5
43 1 1 -63 12.5 -62.5
44 1 1 -61 12.5 -62.5
45 1 1 -59 12.5 -62.5
46 1 1 -57 12.5 -62.5
47 1 1 -55 12.5 -62.5
48 1 1 -53 12.5 -62.5
49 1 1 -51 12.5 -62.5
50 1 1 -49 12.5 -62.5
51 1 2 -47 12.5 -62.5
52 1 2 -45 12.5 -62.5
53 1 2 -43 12.5 -62.5
54 1 2 -41 12.5 -62.5
55 1 2 -39 12.5 -62.5
56 1 2 -37 12.5 -62.5
57 1 1 -63 37.5 -62.5
58 1 1 -61 37.5 -62.5
59 1 1 -59 37.5 -62.5
60 1 1 -57 37.5 -62.5
61 1 1 -55 37.5 -62.5
62 1 1 -53 37.5 -62.5
63 1 1 -51 37.5 -62.5
64 1 1 -49 37.5 -62.5
65 1 2 -47 37.5 -62.5
66 1 2 -45 37.5 -62.5
67 1 2 -43 37.5 -62.5
68 1 2 -41 37.5 -62.5
69 1 2 -39 37.5 -62.5
70 1 2 -37 37.5 -62.5
71 1 1 -63 62.5 -62.5
72 1 1 -61 62.5 -62.5
73 1 1 -59 62.5 -62.5
74 1 1 -57 62.5 -62.5
75 1 1 -55 62.5 -62.5
76 1 1 -53 62.5 -62.5
77 1 1 -51 62.5 -62.5
78 1 1 -49 62.5 -62.5
79 1 2 -47 62.5 -62.5
80 1 2 -45 62.5 -62.5
81 1 2 -43 62.5 -62.5
82 1 2 -41 62.5 -62.5
83 1 2 -39 62.5 -62.5
84 1 2 -37 62.5 -62.5
85 1 1 -13 -62.5 -62.5
86 1 1 -11 -62.5 -62.5
87 1 1 -9 -62.5 -62.5
88 1 1 -7 -62.5 -62.5
89 1 1 -5 -62.5 -62.5
90 1 1 -3 -62.5 -62.5
91 1 1 -1 -62.5 -62.5
92 1 1 1 -62.5 -62.5
93 1 2 3 -62.5 -62.5
94 1 2 5 -62.5 -62.5
95 1 2 7 -62.5 -62.5
96 1 2 9 -62.5 -62.5
97 1 2 11 -62.5 -62.5
98 1 2 13 -62.5 -62.5
99 1 1 -13 -37.5 -62.5
100 1 1 -11 -37.5 -62.5
101 1 1 -9 -37.5 -62.5
102 1 1 -7 -37.5 -62.5
103 1 1 -5 -37.5 -62.5
104 1 1 -3 -37.5 -62.5
105 1 1 -1 -37.5 -62.5
106 1 1 1 -37.5 -62.5
107 1 2 3 -37.5 -62.5
108 1 2 5 -37.5 -62.5
109 1 2 7 -37.5 -62.5
110 1 2 9 -37.5 -62.5
111 1 2 11 -37.5 -62.5
112 1 2 13 -37.5 -62.5
113 1 1 -13 -12.5 -62.5
114 1 1 -11 -12.5 -62.5
115 1 1 -9 -12.5 -62.5
116 1 1 -7 -12.5 -62.5
117 1 1 -5 -12.5 -62.5
118 1 1 -3 -12.5 -62.5
119 1 1 -1 -12.5 -62.5
120 1 1 1 -12.5 -62.5
121 1 2 3 -12.5 -62.5
122 1 2 5 -12.5 -62.5
123 1 2 7 -12.5 -62.5
124 1 2 9 -12.5 -62.5
125 1 2 11 -12.5 -62.5
126 1 2 13 -12.5 -62.5
127 1 1 -13 12.5 -62.5
128 1 1 -11 12.5 -62.5
129 1 1 -9 12.5 -62.5
130 1 1 -7 12.5 -62.5
131 1 1 -5 12.5 -62.5
132 1 1 -3 12.5 -62.5
133 1 1 -1 12.5 -62.5
134 1 1 1 12.5 -62.5
135 1 2 3 12.5 -62.5
136 1 2 5 12.5 -62.5
137 1 2 7 12.5 -62.5
138 1 2 9 12.5 -62.5
139 1 2 11 12.5 -62.5
140 1 2 13 12.5 -62.5
141 1 1 -13 37.5 -62.5
142 1 1 -11 37.5 -62.5
143 1 1 -9 37.5 -62.5
144 1 1 -7 37.5 -62.5
145 1 1 -5 37.5 -62.5
146 1 1 -3 37.5 -62.5
147 1 1 -1 37.5 -62.5
148 1 1 1 37.5 -62.5
149 1 2 3 37.5 -62.5
150 1 2 5 37.5 -62.5
151 1 2 7 37.5 -62.5
152 1 2 9 37.5 -62.5
153 1 2 11 37.5 -62.5
154 1 2 13 37.5 -62.5
155 1 1 -13 62.5 -62.5
156 1 1 -11 62.5 -62.5
157 1 1 -9 62.5 -62.5
158 1 1 -7 62.5 -62.5
159 1 1 -5 62.5 -62.5
160 1 1 -3 62.5 -62.5
161 1 1 -1 62.5 -62.5
162 1 1 1 62.5 -62.5
163 1 2 3 62.5 -62.5
164 1 2 5 62.5 -62.5
165 1 2 7 62.5 -62.5
166 1 2 9 62.5 -62.5
167 1 2 11 62.5 -62.5
168 1 2 13 62.5 -62.5
169 1 1 37 -62.5 -62.5
170 1 1 39 -62.5 -62.5
171 1 1 41 -62.5 -62.5
172 1 1 43 -62.5 -62.5
173 1 1 45 -62.5 -62.5
174 1 1 47 -62.5 -62.5
175 1 1 49 -62.5 -62.5
176 1 1 51 -62.5 -62.5
177 1 2 53 -62.5 -62.5
178 1 2 55 -62.5 -62.5
179 1 2 57 -62.5 -62.5
180 1 2 59 -62.5 -62.5
181 1 2 61 -62.5 -62.5
182 1 2 63 -62.5 -62.5
183 1 1 37 -37.5 -62.5
184 1 1 39 -37.5 -62.5
185 1 1 41 -37.5 -62.5
186 1 1 43 -37.5 -62.5
187 1 1 45 -37.5 -62.5
188 1 1 47 -37.5 -62.5
189 1 1 49 -37.5 -62.5
190 1 1 51 -37.5 -62.5
191 1 2 53 -37.5 -62.5
192 1 2 55 -37.5 -62.5
193 1 2 57 -37.5 -62.5
194 1 2 59 -37.5 -62.5
195 1 2 61 -37.5 -62.5
196 1 2 63 -37.5 -62.5
197 1 1 37 -12.5 -62.5
198 1 1 39 -12.5 -62.5
199 1 1 41 -12.5 -62.5
200 1 1 43 -12.5 -62.5
201 1 1 45 -12.5 -62.5
202 1 1 47 -12.5 -62.5
203 1 1 49 -12.5 -62.5
204 1 1 51 -12.5 -62.5
205 1 2 53 -12.5 -62.5
206 1 2 55 -12.5 -62.5
207 1 2 57 -12.5 -62.5
208 1 2 59 -12.5 -62.5
209 1 2 61 -12.5 -62.5
210 1 2 63 -12.5 -62.5
211 1 1 37 12.5 -62.5
212 1 1 39 12.5 -62.5
213 1 1 41 12.5 -62.5
214 1 1 43 12.5 -62.5
215 1 1 45 12.5 -62.5
216 1 1 47 12.5 -62.5
217 1 1 49 12.5 -62.5
218 1 1 51 12.5 -62.5
219 1 2 53 12.5 -62.5
220 1 2 55 12.5 -62.5
221 1 2 57 12.5 -62.5
222 1 2 59 12.5 -62.5
223 1 2 61 12.5 -62.5
224 1 2 63 12.5 -62.5
225 1 1 37 37.5 -62.5
226 1 1 39 37.5 -62.5
227 1 1 41 37.5 -62.5
228 1 1 43 37.5 -62.5
229 1 1 45 37.5 -62.5
230 1 1 47 37.5 -62.5
231 1 1 49 37.5 -62.5
232 1 1 51 37.5 -62.5
233 1 2 53 37.5 -62.5
234 1 2 55 37.5 -62.5
235 1 2 57 37.5 -62.5
236 1 2 59 37.5 -62.5
237 1 2 61 37.5 -62.5
238 1 2 63 37.5 -62.5
239 1 1 37 62.5 -62.5
240 1 1 39 62.5 -62.5
241 1 1 41 62.5 -62.5
242 1 1 43 62.5 -62.5
243 1 1 45 62.5 -62.5
244 1 1 47 62.5 -62.5
245 1 1 49 62.5 -62.5
246 1 1 51 62.5 -62.5
247 1 2 53 62.5 -62.5
248 1 2 55 62.5 -62.5
249 1 2 57 62.5 -62.5
250 1 2 59 62.5 -62.5
251 1 2 61 62.5 -62.5
252 1 2 63 62.5 -62.5
253 1 1 -63 -62.5 -37.5
254 1 1 -61 -62.5 -37.5
255 1 1 -59 -62.5 -37.5
256 1 1 -57 -62.5 -37.5
257 1 1 -55 -62.5 -37.5
258 1 1 -53 -62.5 -37.5
259 1 1 -51 -62.5 -37.5
260 1 1 -49 -62.5 -37.5
261 1 2 -47 -62.5 -37.5
262 1 2 -45 -62.5 -37.5
263 1 2 -43 -62.5 -37.5
264 1 2 -41 -62.5 -37.5
265 1 2 -39 -62.5 -37.5
266 1 2 -37 -62.5 -37.5
267 1 1 -63 -37.5 -37.5
268 1 1 -61 -37.5 -37.5
269 1 1 -59 -37.5 -37.5
270 1 1 -57 -37.5 -37.5
271 1 1 -55 -37.5 -37.5
272 1 1 -53 -37.5 -37.5
273 1 1 -51 -37.5 -37.5
274 1 1 -49 -37.5 -37.5
275 1 2 -47 -37.5 -37.5
276 1 2 -45 -37.5 -37.5
277 1 2 -43 -37.5 -37.5
278 1 2 -41 -37.5 -37.5
279 1 2 -39 -37.5 -37.5
280 1 2 -37 -37.5 -37.5
281 1 1 -63 -12.5 -37.5
282 1 1 -61 -12.5 -37.5
283 1 1 -59 -12.5 -37.5
284 1 1 -57 -12.5 -37.5
285 1 1 -55 -12.5 -37.5
286 1 1 -53 -12.5 -37.5
287 1 1 -51 -12.5 -37.5
288 1 1 -49 -12.5 -37.5
289 1 2 -47 -12.5 -37.5
290 1 2 -45 -12.5 -37.5
291 1 2 -43 -12.5 -37.5
292 1 2 -41 -12.5 -37.5
293 1 2 -39 -12.5 -37.5
294 1 2 -37 -12.5 -37.5
295 1 1 -63 12.5 -37.5
296 1 1 -61 12.5 -37.5
297 1 1 -59 12.5 -37.5
298 1 1 -57 12.5 -37.5
299 1 1 -55 12.5 -37.5
300 1 1 -53 12.5 -37.5
301 1 1 -51 12.5 -37.5
302 1 1 -49 12.5 -37.5
303 1 2 -47 12.5 -37.5
304 1 2 -45 12.5 -37.5
305 1 2 -43 12.5 -37.5
306 1 2 -41 12.5 -37.5
307 1 2 -39 12.5 -37.5
308 1 2 -37 12.5 -37.5
309 1 1 -63 37.5 -37.5
310 1 1 -61 37.5 -37.5
311 1 1 -59 37.5 -37.5
312 1 1 -57 37.5 -37.5
313 1 1 -55 37.5 -37.5
314 1 1 -53 37.5 -37.5
315 1 1 -51 37.5 -37.5
316 1 1 -49 37.5 -37.5
317 1 2 -47 37.5 -37.5
318 1 2 -45 37.5 -37.5
319 1 2 -43 37.5 -37.5
320 1 2 -41 37.5 -37.5
321 1 2 -39 37.5 -37.5
322 1 2 -37 37.5 -37.5
323 1 1 -63 62.5 -37.5
324 1 1 -61 62.5 -37.5
325 1 1 -59 62.5 -37.5
326 1 1 -57 62.5 -37.5
327 1 1 -55 62.5 -37.5
328 1 1 -53 62.5 -37.5
329 1 1 -51 62.5 -37.5
330 1 1 -49 62.5 -37.5
331 1 2 -47 62.5 -37.5
332 1 2 -45 62.5 -37.5
333 1 2 -43 62.5 -37.5
334 1 2 -41 62.5 -37.5
335 1 2 -39 62.5 -37.5
336 1 2 -37 62.5 -37.5
337 1 1 -13 -62.5 -37.5
338 1 1 -11 -62.5 -37.5
339 1 1 -9 -62.5 -37.5
340 1 1 -7 -62.5 -37.5
341 1 1 -5 -62.5 -37.5
342 1 1 -3 -62.5 -37.5
343 1 1 -1 -62.5 -37.5
344 1 1 1 -62.5 -37.5
345 1 2 3 -62.5 -37.5
346 1 2 5 -62.5 -37.5
347 1 2 7 -62.5 -37.5
348 1 2 9 -62.5 -37.5
349 1 2 11 -62.5 -37.5
350 1 2 13 -62.5 -37.5
351 1 1 -13 -37.5 -37.5
352 1 1 -11 -37.5 -37.5
353 1 1 -9 -37.5 -37.5
354 1 1 -7 -37.5 -37.5
355 1 1 -5 -37.5 -37.5
356 1 1 -3 -37.5 -37.5
357 1 1 -1 -37.5 -37.5
358 1 1 1 -37.5 -37.5
359 1 2 3 -37.5 -37.5
360 1 2 5 -37.5 -37.5
361 1 2 7 -37.5 -37.5
362 1 2 9 -37.5 -37.5
363 1 2 11 -37.5 -37.5
364 1 2 13 -37.5 -37.5
365 1 1 -13 -12.5 -37.5
366 1 1 -11 -12.5 -37.5
367 1 1 -9 -12.5 -37.5
368 1 1 -7 -12.5 -37.5
369 1 1 -5 -12.5 -37.5
370 1 1 -3 -12.5 -37.5
371 1 1 -1 -12.5 -37.5
372 1 1 1 -12.5 -37.5
373 1 2 3 -12.5 -37.5
374 1 2 5 -12.5 -37.5
375 1 2 7 -12.5 -37.5
376 1 2 9 -12.5 -37.5
377 1 2 11 -12.5 -37.5
378 1 2 13 -12.5 -37.5
379 1 1 -13 12.5 -37.5
380 1 1 -11 12.5 -37.5
381 1 1 -9 12.5 -37.5
382 1 1 -7 12.5 -37.5
383 1 1 -5 12.5 -37.5
384 1 1 -3 12.5 -37.5
385 1 1 -1 12.5 -37.5
386 1 1 1 12.5 -37.5
387 1 2 3 12.5 -37.5
388 1 2 5 12.5 -37.5
389 1 2 7 12.5 -37.5
390 1 2 9 12.5 -37.5
391 1 2 11 12.5 -37.5
392 1 2 13 12.5 -37.5
393 1 1 -13 37.5 -37.5
394 1 1 -11 37.5 -37.5
395 1 1 -9 37.5 -37.5
396 1 1 -7 37.5 -37.5
397 1 1 -5 37.5 -37.5
398 1 1 -3 37.5 -37.5
399 1 1 -1 37.5 -37.5
400 1 1 1 37.5 -37.5
401 1 2 3 37.5 -37.5
402 1 2 5 37.5 -37.5
403 1 2 7 37.5 -37.5
404 1 2 9 37.5 -37.5
405 1 2 11 37.5 -37.5
406 1 2 13 37.5 -37.5
407 1 1 -13 62.5 -37.5
408 1 1 -11 62.5 -37.5
409 1 1 -9 62.5 -37.5
410 1 1 -7 62.5 -37.5
411 1 1 -5 62.5 -37.5
412 1 1 -3 62.5 -37.5
413 1 1 -1 62.5 -37.5
414 1 1 1 62.5 -37.5
415 1 2 3 62.5 -37.5
416 1 2 5 62.5 -37.5
417 1 2 7 62.5 -37.5
418 1 2 9 62.5 -37.5
419 1 2 11 62.5 -37.5
420 1 2 13 62.5 -37.5
421 1 1 37 -62.5 -37.5
422 1 1 39 -62.5 -37.5
423 1 1 41 -62.5 -37.5
424 1 1 43 -62.5 -37.5
425 1 1 45 -62.5 -37.5
426 1 1 47 -62.5 -37.5
427 1 1 49 -62.5 -37.5
428 1 1 51 -62.5 -37.5
429 1 2 53 -62.5 -37.5
430 1 2 55 -62.5 -37.5
431 1 2 57 -62.5 -37.5
432 1 2 59 -62.5 -37.5
433 1 2 61 -62.5 -37.5
434 1 2 63 -62.5 -37.5
435 1 1 37 -37.5 -37.5
436 1 1 39 -37.5 -37.5
437 1 1 41 -37.5 -37.5
438 1 1 43 -37.5 -37.5
439 1 1 45 -37.5 -37.5
440 1 1 47 -37.5 -37.5
441 1 1 49 -37.5 -37.5
442 1 1 51 -37.5 -37.5
443 1 2 53 -37.5 -37.5
444 1 2 55 -37.5 -37.5
445 1 2 57 -37.5 -37.5
446 1 2 59 -37.5 -37.5
447 1 2 61 -37.5 -37.5
448 1 2 63 -37.5 -37.5
449 1 1 37 -12.5 -37.5
450 1 1 39 -12.5 -37.5
451 1 1 41 -12.5 -37.5
452 1 1 43 -12.5 -37.5
453 1 1 45 -12.5 -37.5
454 1 1 47 -12.5 -37.5
455 1 1 49 -12.5 -37.5
456 1 1 51 -12.5 -37.5
457 1 2 53 -12.5 -37.5
458 1 2 55 -12.5 -37.5
459 1 2 57 -12.5 -37.5
460 1 2 59 -12.5 -37.5
461 1 2 61 -12.5 -37.5
462 1 2 63 -12.5 -37.5
463 1 1 37 12.5 -37.5
464 1 1 39 12.5 -37.5
465 1 1 41 12.5 -37.5
466 1 1 43 12.5 -37.5
467 1 1 45 12.5 -37.5
468 1 1 47 12.5 -37.5
469 1 1 49 12.5 -37.5
470 1 1 51 12.5 -37.5
471 1 2 53 12.5 -37.5
472 1 2 55 12.5 -37.5
473 1 2 57 12.5 -37.5
474 1 2 59 12.5 -37.5
475 1 2 61 12.5 -37.5
476 1 2 63 12.5 -37.5
477 1 1 37 37.5 -37.5
478 1 1 39 37.5 -37.5
479 1 1 41 37.5 -37.5
480 1 1 43 37.5 -37.5
481 1 1 45 37.5 -37.5
482 1 1 47 37.5 -37.5
483 1 1 49 37.5 -37.5
484 1 1 51 37.5 -37.5
485 1 2 53 37.5 -37.5
486 1 2 55 37.5 -37.5
487 1 2 57 37.5 -37.5
488 1 2 59 37.5 -37.5
489 1 2 61 37.5 -37.5
490 1 2 63 37.5 -37.5
491 1 1 37 62.5 -37.5
492 1 1 39 62.5 -37.5
493 1 1 41 62.5 -37.5
494 1 1 43 62.5 -37.5
495 1 1 45 62.5 -37.5
496 1 1 47 62.5 -37.5
497 1 1 49 62.5 -37.5
498 1 1 51 62.5 -37.5
499 1 2 53 62.5 -37.5
500 1 2 55 62.5 -37.5
501 1 2 57 62.5 -37.5
502 1 2 59 62.5 -37.5
503 1 2 61 62.5 -37.5
504 1 2 63 62.5 -37.5
505 1 1 -63 -62.5 -12.5
506 1 1 -61 -62.5 -12.5
507 1 1 -59 -62.5 -12.5
508 1 1 -57 -62.5 -12.5
509 1 1 -55 -62.5 -12.5
510 1 1 -53 -62.5 -12.5
511 1 1 -51 -62.5 -12.5
512 1 1 -49 -62.5 -12.5
513 1 2 -47 -62.5 -12.5
514 1 2 -45 -62.5 -12.5
515 1 2 -43 -62.5 -12.5
516 1 2 -41 -62.5 -12.5
517 1 2 -39 -62.5 -12.5
518 1 2 -37 -62.5 -12.5
519 1 1 -63 -37.5 -12.5
520 1 1 -61 -37.5 -12.5
521 1 1 -59 -37.5 -12.5
522 1 1 -57 -37.5 -12.5
523 1 1 -55 -37.5 -12.5
524 1 1 -53 -37.5 -12.5
525 1 1 -51 -37.5 -12.5
526 1 1 -49 -37.5 -12.5
527 1 2 -47 -37.5 -12.5
528 1 2 -45 -37.5 -12.5
529 1 2 -43 -37.5 -12.5
530 1 2 -41 -37.5 -12.5
531 1 2 -39 -37.5 -12.5
532 1 2 -37 -37.5 -12.5
533 1 1 -63 -12.5 -12.5
534 1 1 -61 -12.5 -12.5
535 1 1 -59 -12.5 -12.5
536 1 1 -57 -12.5 -12.5
537 1 1 -55 -12.5 -12.5
538 1 1 -53 -12.5 -12.5
539 1 1 -51 -12.5 -12.5
540 1 1 -49 -12.5 -12.5
541 1 2 -47 -12.5 -12.5
542 1 2 -45 -12.5 -12.5
543 1 2 -43 -12.5 -12.5
544 1 2 -41 -12.5 -12.5
545 1 2 -39 -12.5 -12.5
546 1 2 -37 -12.5 -12.5
547 1 1 -63 12.5 -12.5
548 1 1 -61 12.5 -12.5
549 1 1 -59 12.5 -12.5
550 1 1 -57 12.5 -12.5
551 1 1 -55 12.5 -12.5
552 1 1 -53 12.5 -12.5
553 1 1 -51 12.5 -12.5
554 1 1 -49 12.5 -12.5
555 1 2 -47 12.5 -12.5
556 1 2 -45 12.5 -12.5
557 1 2 -43 12.5 -12.5
558 1 2 -41 12.5 -12.5
559 1 2 -39 12.5 -12.5
560 1 2 -37 12.5 -12.5
561 1 1 -63 37.5 -12.5
562 1 1 -61 37.5 -12.5
563 1 1 -59 37.5 -12.5
564 1 1 -57 37.5 -12.5
565 1 1 -55 37.5 -12.5
566 1 1 -53 37.5 -12.5
567 1 1 -51 37.5 -12.5
568 1 1 -49 37.5 -12.5
569 1 2 -47 37.5 -12.5
570 1 2 -45 37.5 -12.5
571 1 2 -43 37.5 -12.5
572 1 2 -41 37.5 -12.5
573 1 2 -39 37.5 -12.5
574 1 2 -37 37.5 -12.5
575 1 1 -63 62.5 -12.5
576 1 1 -61 62.5 -12.5
577 1 1 -59 62.5 -12.5
578 1 1 -57 62.5 -12.5
579 1 1 -55 62.5 -12.5
580 1 1 -53 62.5 -12.5
581 1 1 -51 62.5 -12.5
582 1 1 -49 62.5 -12.5
583 1 2 -47 62.5 -12.5
584 1 2 -45 62.5 -12.5
585 1 2 -43 62.5 -12.5
586 1 2 -41 62.5 -12.5
587 1 2 -39 62.5 -12.5
588 1 2 -37 62.5 -12.5
589 1 1 -13 -62.5 -12.5
590 1 1 -11 -62.5 -12.5
591 1 1 -9 -62.5 -12.5
592 1 1 -7 -62.5 -12.5
593 1 1 -5 -62.5 -12.5
594 1 1 -3 -62.5 -12.5
595 1 1 -1 -62.5 -12.5
596 1 1 1 -62.5 -12.5
597 1 2 3 -62.5 -12.5
598 1 2 5 -62.5 -12.5
599 1 2 7 -62.5 -12.5
600 1 2 9 -62.5 -12.5
601 1 2 11 -62.5 -12.5
602 1 2 13 -62.5 -12.5
603 1 1 -13 -37.5 -12.5
604 1 1 -11 -37.5 -12.5
605 1 1 -9 -37.5 -12.5
606 1 1 -7 -37.5 -12.5
607 1 1 -5 -37.5 -12.5
608 1 1 -3 -37.5 -12.5
609 1 1 -1 -37.5 -12.5
610 1 1 1 -37.5 -12.5
611 1 2 3 -37.5 -12.5
612 1 2 5 -37.5 -12.5
613 1 2 7 -37.5 -12.5
614 1 2 9 -37.5 -12.5
615 1 2 11 -37.5 -12.5
616 1 2 13 -37.5 -12.5
617 1 1 -13 -12.5 -12.5
618 1 1 -11 -12.5 -12.5
619 1 1 -9 -12.5 -12.5
620 1 1 -7 -12.5 -12.5
621 1 1 -5 -12.5 -12.5
622 1 1 -3 -12.5 -12.5
623 1 1 -1 -12.5 -12.5
624 1 1 1 -12.5 -12.5
625 1 2 3 -12.5 -12.5
626 1 2 5 -12.5 -12.5
627 1 2 7 -12.5 -12.5
628 1 2 9 -12.5 -12.5
629 1 2 11 -12.5 -12.5
630 1 2 13 -12.5 -12.5
631 1 1 -13 12.5 -12.5
632 1 1 -11 12.5 -12.5
633 1 1 -9 12.5 -12.5
634 1 1 -7 12.5 -12.5
635 1 1 -5 12.5 -12.5
636 1 1 -3 12.5 -12.5
637 1 1 -1 12.5 -12.5
638 1 1 1 12.5 -12.5
639 1 2 3 12.5 -12.5
640 1 2 5 12.5 -12.5
641 1 2 7 12.5 -12.5
642 1 2 9 12.5 -12.5
643 1 2 11 12.5 -12.5
644 1 2 13 12.5 -12.5
645 1 1 -13 37.5 -12.5
646 1 1 -11 37.5 -12.5
647 1 1 -9 37.5 -12.5
648 1 1 -7 37.5 -12.5
649 1 1 -5 37.5 -12.5
650 1 1 -3 37.5 -12.5
651 1 1 -1 37.5 -12.5
652 1 1 1 37.5 -12.5
653 1 2 3 37.5 -12.5
654 1 2 5 37.5 -12.5
655 1 2 7 37.5 -12.5
656 1 2 9 37.5 -12.5
657 1 2 11 37.5 -12.5
658 1 2 13 37.5 -12.5
659 1 1 -13 62.5 -12.5
660 1 1 -11 62.5 -12.5
661 1 1 -9 62.5 -12.5
662 1 1 -7 62.5 -12.5
663 1 1 -5 62.5 -12.5
664 1 1 -3 62.5 -12.5
665 1 1 -1 62.5 -12.5
666 1 1 1 62.5 -12.5
667 1 2 3 62.5 -12.5
668 1 2 5 62.5 -12.5
669 1 2 7 62.5 -12.5
670 1 2 9 62.5 -12.5
671 1 2 11 62.5 -12.5
672 1 2 13 62.5 -12.5
673 1 1 37 -62.5 -12.5
674 1 1 39 -62.5 -12.5
675 1 1 41 -62.5 -12.5
676 1 1 43 -62.5 -12.5
677 1 1 45 -62.5 -12.5
678 1 1 47 -62.5 -12.5
679 1 1 49 -62.5 -12.5
680 1 1 51 -62.5 -12.5
681 1 2 53 -62.5 -12.5
682 1 2 55 -62.5 -12.5
683 1 2 57 -62.5 -12.5
684 1 2 59 -62.5 -12.5
685 1 2 61 -62.5 -12.5
686 1 2 63 -62.5 -12.5
687 1 1 37 -37.5 -12.5
688 1 1 39 -37.5 -12.5
689 1 1 41 -37.5 -12.5
690 1 1 43 -37.5 -12.5
691 1 1 45 -37.5 -12.5
692 1 1 47 -37.5 -12.5
693 1 1 49 -37.5 -12.5
694 1 1 51 -37.5 -12.5
695 1 2 53 -37.5 -12.5
696 1 2 55 -37.5 -12.5
697 1 2 57 -37.5 -12.5
698 1 2 59 -37.5 -12.5
699 1 2 61 -37.5 -12.5
700 1 2 63 -37.5 -12.5
701 1 1 37 -12.5 -12.5
702 1 1 39 -12.5 -12.5
703 1 1 41 -12.5 -12.5
704 1 1 43 -12.5 -12.5
705 1 1 45 -12.5 -12.5
706 1 1 47 -12.5 -12.5
707 1 1 49 -12.5 -12.5
708 1 1 51 -12.5 -12.5
709 1 2 53 -12.5 -12.5
710 1 2 55 -12.5 -12.5
711 1 2 57 -12.5 -12.5
712 1 2 59 -12.5 -12.5
713 1 2 61 -12.5 -12.5
714 1 2 63 -12.5 -12.5
715 1 1 37 12.5 -12.5
716 1 1 39 12.5 -12.5
717 1 1 41 12.5 -12.5
718 1 1 43 12.5 -12.5
719 1 1 45 12.5 -12.5
720 1 1 47 12.5 -12.5
721 1 1 49 12.5 -12.5
722 1 1 51 12.5 -12.5
723 1 2 53 12.5 -12.5
724 1 2 55 12.5 -12.5
725 1 2 57 12.5 -12.5
726 1 2 59 12.5 -12.5
727 1 2 61 12.5 -12.5
728 1 2 63 12.5 -12.5
729 1 1 37 37.5 -12.5
730 1 1 39 37.5 -12.5
731 1 1 41 37.5 -12.5
732 1 1 43 37.5 -12.5
733 1 1 45 37.5 -12.5
734 1 1 47 37.5 -12.5
735 1 1 49 37.5 -12.5
736 1 1 51 37.5 -12.5
737 1 2 53 37.5 -12.5
738 1 2 55 37.5 -12.5
739 1 2 57 37.5 -12.5
740 1 2 59 37.5 -12.5
741 1 2 61 37.5 -12.5
742 1 2 63 37.5 -12.5
743 1 1 37 62.5 -12.5
744 1 1 39 62.5 -12.5
745 1 1 41 62.5 -12.5
746 1 1 43 62.5 -12.5
747 1 1 45 62.5 -12.5
748 1 1 47 62.5 -12.5
749 1 1 49 62.5 -12.5
750 1 1 51 62.5 -12.5
751 1 2 53 62.5 -12.5
752 1 2 55 62.5 -12.5
753 1 2 57 62.5 -12.5
754 1 2 59 62.5 -12.5
755 1 2 61 62.5 -12.5
756 1 2 63 62.5 -12.5
757 1 1 -63 -62.5 12.5
758 1 1 -61 -62.5 12.5
759 1 1 -59 -62.5 12.5
760 1 1 -57 -62.5 12.5
761 1 1 -55 -62.5 12.5
762 1 1 -53 -62.5 12.5
763 1 1 -51 -62.5 12.5
764 1 1 -49 -62.5 12.5
765 1 2 -47 -62.5 12.5
766 1 2 -45 -62.5 12.5
767 1 2 -43 -62.5 12.5
768 1 2 -41 -62.5 12.5
769 1 2 -39 -62.5 12.5
770 1 2 -37 -62.5 12.5
771 1 1 -63 -37.5 12.5
772 1 1 -61 -37.5 12.5
773 1 1 -59 -37.5 12.5
774 1 1 -57 -37.5 12.5
775 1 1 -55 -37.5 12.5
776 1 1 -53 -37.5 12.5
777 1 1 -51 -37.5 12.5
778 1 1 -49 -37.5 12.5
779 1 2 -47 -37.5 12.5
780 1 2 -45 -37.5 12.5
781 1 2 -43 -37.5 12.5
782 1 2 -41 -37.5 12.5
783 1 2 -39 -37.5 12.5
784 1 2 -37 -37.5 12.5
785 1 1 -63 -12.5 12.5
786 1 1 -61 -12.5 12.5
787 1 1 -59 -12.5 12.5
788 1 1 -57 -12.5 12.5
789 1 1 -55 -12.5 12.5
790 1 1 -53 -12.5 12.5
791 1 1 -51 -12.5 12.5
792 1 1 -49 -12.5 12.5
793 1 2 -47 -12.5 12.5
794 1 2 -45 -12.5 12.5
795 1 2 -43 -12.5 12.5
796 1 2 -41 -12.5 12.5
797 1 2 -39 -12.5 12.5
798 1 2 -37 -12.5 12.5
799 1 1 -63 12.5 12.5
800 1 1 -61 12.5 12.5
801 1 1 -59 12.5 12.5
802 1 1 -57 12.5 12.5
803 1 1 -55 12.5 12.5
804 1 1 -53 12.5 12.5
805 1 1 -51 12.5 12.5
806 1 1 -49 12.5 12.5
807 1 2 -47 12.5 12.5
808 1 2 -45 12.5 12.5
809 1 2 -43 12.5 12.5
810 1 2 -41 12.5 12.5
811 1 2 -39 12.5 12.5
812 1 2 -37 12.5 12.5
813 1 1 -63 37.5 12.5
814 1 1 -61 37.5 12.5
815 1 1 -59 37.5 12.5
816 1 1 -57 37.5 12.5
817 1 1 -55 37.5 12.5
818 1 1 -53 37.5 12.5
819 1 1 -51 37.5 12.5
820 1 1 -49 37.5 12.5
821 1 2 -47 37.5 12.5
822 1 2 -45 37.5 12.5
823 1 2 -43 37.5 12.5
824 1 2 -41 37.5 12.5
825 1 2 -39 37.5 12.5
826 1 2 -37 37.5 12.5
827 1 1 -63 62.5 12.5
828 1 1 -61 62.5 12.5
829 1 1 -59 62.5 12.5
830 1 1 -57 62.5 12.5
831 1 1 -55 62.5 12.5
832 1 1 -53 62.5 12.5
833 1 1 -51 62.5 12.5
834 1 1 -49 62.5 12.5
835 1 2 -47 62.5 12.5
836 1 2 -45 62.5 12.5
837 1 2 -43 62.5 12.5
838 1 2 -41 62.5 12.5
839 1 2 -39 62.5 12.5
840 1 2 -37 62.5 12.5
841 1 1 -13 -62.5 12.5
842 1 1 -11 -62.5 12.5
843 1 1 -9 -62.5 12.5
844 1 1 -7 -62.5 12.5
845 1 1 -5 -62.5 12.5
846 1 1 -3 -62.5 12.5
847 1 1 -1 -62.5 12.5
848 1 1 1 -62.5 12.5
849 1 2 3 -62.5 12.5
850 1 2 5 -62.5 12.5
851 1 2 7 -62.5 12.5
852 1 2 9 -62.5 12.5
853 1 2 11 -62.5 12.5
854 1 2 13 -62.5 12.5
855 1 1 -13 -37.5 12.5
856 1 1 -11 -37.5 12.5
857 1 1 -9 -37.5 12.5
858 1 1 -7 -37.5 12.5
859 1 1 -5 -37.5 12.5
860 1 1 -3 -37.5 12.5
861 1 1 -1 -37.5 12.5
862 1 1 1 -37.5 12.5
863 1 2 3 -37.5 12.5
864 1 2 5 -37.5 12.5
865 1 2 7 -37.5 12.5
866 1 2 9 -37.5 12.5
867 1 2 11 -37.5 12.5
868 1 2 13 -37.5 12.5
869 1 1 -13 -12.5 12.5
870 1 1 -11 -12.5 12.5
871 1 1 -9 -12.5 12.5
872 1 1 -7 -12.5 12.5
873 1 1 -5 -12.5 12.5
874 1 1 -3 -12.5 12.5
875 1 1 -1 -12.5 12.5
876 1 1 1 -12.5 12.5
877 1 2 3 -12.5 12.5
878 1 2 5 -12.5 12.5
879 1 2 7 -12.5 12.5
880 1 2 9 -12.5 12.5
881 1 2 11 -12.5 12.5
882 1 2 13 -12.5 12.5
883 1 1 -13 12.5 12.5
884 1 1 -11 12.5 12.5
885 1 1 -9 12.5 12.5
886 1 1 -7 12.5 12.5
887 1 1 -5 12.5 12.5
888 1 1 -3 12.5 12.5
889 1 1 -1 12.5 12.5
890 1 1 1 12.5 12.5
891 1 2 3 12.5 12.5
892 1 2 5 12.5 12.5
893 1 2 7 12.5 12.5
894 1 2 9 12.5 12.5
895 1 2 11 12.5 12.5
896 1 2 13 12.5 12.5
897 1 1 -13 37.5 12.5
898 1 1 -11 37.5 12.5
899 1 1 -9 37.5 12.5
900 1 1 -7 37.5 12.5
901 1 1 -5 37.5 12.5
902 1 1 -3 37.5 12.5
903 1 1 -1 37.5 12.5
904 1 1 1 37.5 12.5
905 1 2 3 37.5 12.5
906 1 2 5 37.5 12.5
907 1 2 7 37.5 12.5
908 1 2 9 37.5 12.5
909 1 2 11 37.5 12.5
910 1 2 13 37.5 12.5
911 1 1 -13 62.5 12.5
912 1 1 -11 62.5 12.5
913 1 1 -9 62.5 12.5
914 1 1 -7 62.5 12.5
915 1 1 -5 62.5 12.5
916 1 1 -3 62.5 12.5
917 1 1 -1 62.5 12.5
918 1 1 1 62.5 12.5
919 1 2 3 62.5 12.5
920 1 2 5 62.5 12.5
921 1 2 7 62.5 12.5
922 1 2 9 62.5 12.5
923 1 2 11 62.5 12.5
924 1 2 13 62.5 12.5
925 1 1 37 -62.5 12.5
926 1 1 39 -62.5 12.5
927 1 1 41 -62.5 12.5
928 1 1 43 -62.5 12.5
929 1 1 45 -62.5 12.5
930 1 1 47 -62.5 12.5
931 1 1 49 -62.5 12.5
932 1 1 51 -62.5 12.5
933 1 2 53 -62.5 12.5
934 1 2 55 -62.5 12.5
935 1 2 57 -62.5 12.5
936 1 2 59 -62.5 12.5
937 1 2 61 -62.5 12.5
938 1 2 63 -62.5 12.5
939 1 1 37 -37.5 12.5
940 1 1 39 -37.5 12.5
941 1 1 41 -37.5 12.5
942 1 1 43 -37.5 12.5
943 1 1 45 -37.5 12.5
944 1 1 47 -37.5 12.5
945 1 1 49 -37.5 12.5
946 1 1 51 -37.5 12.5
947 1 2 53 -37.5 12.5
948 1 2 55 -37.5 12.5
949 1 2 57 -37.5 12.5
950 1 2 59 -37.5 12.5
951 1 2 61 -37.5 12.5
952 1 2 63 -37.5 12.5
953 1 1 37 -12.5 12.5
954 1 1 39 -12.5 12.5
955 1 1 41 -12.5 12.5
956 1 1 43 -12.5 12.5
957 1 1 45 -12.5 12.5
958 1 1 47 -12.5 12.5
959 1 1 49 -12.5 12.5
960 1 1 51 -12.5 12.5
961 1 2 53 -12.5 12.5
962 1 2 55 -12.5 12.5
963 1 2 57 -12.5 12.5
964 1 2 59 -12.5 12.5
965 1 2 61 -12.5 12.5
966 1 2 63 -12.5 12.5
967 1 1 37 12.5 12.5
968 1 1 39 12.5 12.5
969 1 1 41 12.5 12.5
970 1 1 43 12.5 12.5
971 1 1 45 12.5 12.5
972 1 1 47 12.5 12.5
973 1 1 49 12.5 12.5
974 1 1 51 12.5 12.5
975 1 2 53 12.5 12.5
976 1 2 55 12.5 12.5
977 1 2 57 12.5 12.5
978 1 2 59 12.5 12.5
979 1 2 61 12.5 12.5
980 1 2 63 12.5 12.5
981 1 1 37 37.5 12.5
982 1 1 39 37.5 12.5
983 1 1 41 37.5 12.5
984 1 1 43 37.5 12.5
985 1 1 45 37.5 12.5
986 1 1 47 37.5 12.5
987 1 1 49 37.5 12.5
988 1 1 51 37.5 12.5
989 1 2 53 37.5 12.5
990 1 2 55 37.5 12.5
991 1 2 57 37.5 12.5
992 1 2 59 37.5 12.5
993 1 2 61 37.5 12.5
994 1 2 63 37.5 12.5
995 1 1 37 62.5 12.5
996 1 1 39 62.5 12.5
997 1 1 41 62.5 12.5
998 1 1 43 62.5 12.5
999 1 1 45 62.5 12.5
1000 1 1 47 62.5 12.5
1001 1 1 49 62.5 12.5
1002 1 1 51 62.5 12.5
1003 1 2 53 62.5 12.5
1004 1 2 55 62.5 12.5
1005 1 2 57 62.5 12.5
1006 1 2 59 62.5 12.5
1007 1 2 61 62.5 12.5
1008 1 2 63 62.5 12.5
1009 1 1 -63 -62.5 37.5
1010 1 1 -61 -62.5 37.5
1011 1 1 -59 -62.5 37.5
1012 1 1 -57 -62.5 37.5
1013 1 1 -55 -62.5 37.5
1014 1 1 -53 -62.5 37.5
1015 1 1 -51 -62.5 37.5
1016 1 1 -49 -62.5 37.5
1017 1 2 -47 -62.5 37.5
1018 1 2 -45 -62.5 37.5
1019 1 2 -43 -62.5 37.5
1020 1 2 -41 -62.5 37.5
1021 1 2 -39 -62.5 37.5
1022 1 2 -37 -62.5 37.5
1023 1 1 -63 -37.5 37.5
1024 1 1 -61 -37.5 37.5
1025 1 1 -59 -37.5 37.5
1026 1 1 -57 -37.5 37.5
1027 1 1 -55 -37.5 37.5
1028 1 1 -53 -37.5 37.5
1029 1 1 -51 -37.5 37.5
1030 1 1 -49 -37.5 37.5
1031 1 2 -47 -37.5 37.5
1032 1 2 -45 -37.5 37.5
1033 1 2 -43 -37.5 37.5
1034 1 2 -41 -37.5 37.5
1035 1 2 -39 -37.5 37.5
1036 1 2 -37 -37.5 37.5
1037 1 1 -63 -12.5 37.5
1038 1 1 -61 -12.5 37.5
1039 1 1 -59 -12.5 37.5
1040 1 1 -57 -12.5 37.5
1041 1 1 -55 -12.5 37.5
1042 1 1 -53 -12.5 37.5
1043 1 1 -51 -12.5 37.5
1044 1 1 -49 -12.5 37.5
1045 1 2 -47 -12.5 37.5
1046 1 2 -45 -12.5 37.5
1047 1 2 -43 -12.5 37.5
1048 1 2 -41 -12.5 37.5
1049 1 2 -39 -12.5 37.5
1050 1 2 -37 -12.5 37.5
1051 1 1 -63 12.5 37.5
1052 1 1 -61 12.5 37.5
1053 1 1 -59 12.5 37.5
1054 1 1 -57 12.5 37.5
1055 1 1 -55 12.5 37.5
1056 1 1 -53 12.5 37.5
1057 1 1 -51 12.5 37.5
1058 1 1 -49 12.5 37.5
1059 1 2 -47 12.5 37.5
1060 1 2 -45 12.5 37.5
1061 1 2 -43 12.5 37.5
1062 1 2 -41 12.5 37.5
1063 1 2 -39 12.5 37.5
1064 1 2 -37 12.5 37.5
1065 1 1 -63 37.5 37.5
1066 1 1 -61 37.5 37.5
1067 1 1 -59 37.5 37.5
1068 1 1 -57 37.5 37.5
1069 1 1 -55 37.5 37.5
1070 1 1 -53 37.5 37.5
1071 1 1 -51 37.5 37.5
1072 1 1 -49 37.5 37.5
1073 1 2 -47 37.5 37.5
1074 1 2 -45 37.5 37.5
1075 1 2 -43 37.5 37.5
1076 1 2 -41 37.5 37.5
1077 1 2 -39 37.5 37.5
1078 1 2 -37 37.5 37.5
1079 1 1 -63 62.5 37.5
1080 1 1 -61 62.5 37.5
1081 1 1 -59 62.5 37.5
1082 1 1 -57 62.5 37.5
1083 1 1 -55 62.5 37.5
1084 1 1 -53 62.5 37.5
1085 1 1 -51 62.5 37.5
1086 1 1 -49 62.5 37.5
1087 1 2 -47 62.5 37.5
1088 1 2 -45 62.5 37.5
1089 1 2 -43 62.5 37.5
1090 1 2 -41 62.5 37.5
1091 1 2 -39 62.5 37.5
1092 1 2 -37 62.5 37.5
1093 1 1 -13 -62.5 37.5
1094 1 1 -11 -62.5 37.5
1095 1 1 -9 -62.5 37.5
1096 1 1 -7 -62.5 37.5
1097 1 1 -5 -62.5 37.5
1098 1 1 -3 -62.5 37.5
1099 1 1 -1 -62.5 37.5
1100 1 1 1 -62.5 37.5
1101 1 2 3 -62.5 37.5
1102 1 2 5 -62.5 37.5
1103 1 2 7 -62.5 37.5
1104 1 2 9 -62.5 37.5
1105 1 2 11 -62.5 37.5
1106 1 2 13 -62.5 37.5
1107 1 1 -13 -37.5 37.5
1108 1 1 -11 -37.5 37.5
1109 1 1 -9 -37.5 37.5
1110 1 1 -7 -37.5 37.5
1111 1 1 -5 -37.5 37.5
1112 1 1 -3 -37.5 37.5
1113 1 1 -1 -37.5 37.5
1114 1 1 1 -37.5 37.5
1115 1 2 3 -37.5 37.5
1116 1 2 5 -37.5 37.5
1117 1 2 7 -37.5 37.5
1118 1 2 9 -37.5 37.5
1119 1 2 11 -37.5 37.5
1120 1 2 13 -37.5 37.5
1121 1 1 -13 -12.5 37.5
1122 1 1 -11 -12.5 37.5
1123 1 1 -9 -12.5 37.5
1124 1 1 -7 -12.5 37.5
1125 1 1 -5 -12.5 37.5
1126 1 1 -3 -12.5 37.5
1127 1 1 -1 -12.5 37.5
1128 1 1 1 -12.5 37.5
1129 1 2 3 -12.5 37.5
1130 1 2 5 -12.5 37.5
1131 1 2 7 -12.5 37.5
1132 1 2 9 -12.5 37.5
1133 1 2 11 -12.5 37.5
1134 1 2 13 -12.5 37.5
1135 1 1 -13 12.5 37.5
1136 1 1 -11 12.5 37.5
1137 1 1 -9 12.5 37.5
1138 1 1 -7 12.5 37.5
1139 1 1 -5 12.5 37.5
1140 1 1 -3 12.5 37.5
1141 1 1 -1 12.5 37.5
1142 1 1 1 12.5 37.5
1143 1 2 3 12.5 37.5
1144 1 2 5 12.5 37.5
1145 1 2 7 12.5 37.5
1146 1 2 9 12.5 37.5
1147 1 2 11 12.5 37.5
1148 1 2 13 12.5 37.5
1149 1 1 -13 37.5 37.5
1150 1 1 -11 37.5 37.5
1151 1 1 -9 37.5 37.5
1152 1 1 -7 37.5 37.5
1153 1 1 -5 37.5 37.5
1154 1 1 -3 37.5 37.5
1155 1 1 -1 37.5 37.5
1156 1 1 1 37.5 37.5
1157 1 2 3 37.5 37.5
1158 1 2 5 37.5 37.5
1159 1 2 7 37.5 37.5
1160 1 2 9 37.5 37.5
1161 1 2 11 37.5 37.5
1162 1 2 13 37.5 37.5
1163 1 1 -13 62.5 37.5
1164 1 1 -11 62.5 37.5
1165 1 1 -9 62.5 37.5
1166 1 1 -7 62.5 37.5
1167 1 1 -5 62.5 37.5
1168 1 1 -3 62.5 37.5
1169 1 1 -1 62.5 37.5
1170 1 1 1 62.5 37.5
1171 1 2 3 62.5 37.5
1172 1 2 5 62.5 37.5
1173 1 2 7 62.5 37.5
1174 1 2 9 62.5 37.5
1175 1 2 11 62.5 37.5
1176 1 2 13 62.5 37.5
1177 1 1 37 -62.5 37.5
1178 1 1 39 -62.5 37.5
1179 1 1 41 -62.5 37.5
1180 1 1 43 -62.5 37.5
1181 1 1 45 -62.5 37.5
1182 1 1 47 -62.5 37.5
1183 1 1 49 -62.5 37.5
1184 1 1 51 -62.5 37.5
1185 1 2 53 -62.5 37.5
1186 1 2 55 -62.5 37.5
1187 1 2 57 -62.5 37.5
1188 1 2 59 -62.5 37.5
1189 1 2 61 -62.5 37.5
1190 1 2 63 -62.5 37.5
1191 1 1 37 -37.5 37.5
1192 1 1 39 -37.5 37.5
1193 1 1 41 -37.5 37.5
1194 1 1 43 -37.5 37.5
1195 1 1 45 -37.5 37.5
1196 1 1 47 -37.5 37.5
1197 1 1 49 -37.5 37.5
1198 1 1 51 -37.5 37.5
1199 1 2 53 -37.5 37.5
1200 1 2 55 -37.5 37.5
1201 1 2 57 -37.5 37.5
1202 1 2 59 -37.5 37.5
1203 1 2 61 -37.5 37.5
1204 1 2 63 -37.5 37.5
1205 1 1 37 -12.5 37.5
1206 1 1 39 -12.5 37.5
1207 1 1 41 -12.5 37.5
1208 1 1 43 -12.5 37.5
1209 1 1 45 -12.5 37.5
1210 1 1 47 -12.5 37.5
1211 1 1 49 -12.5 37.5
1212 1 1 51 -12.5 37.5
1213 1 2 53 -12.5 37.5
1214 1 2 55 -12.5 37.5
1215 1 2 57 -12.5 37.5
1216 1 2 59 -12.5 37.5
1217 1 2 61 -12.5 37.5
1218 1 2 63 -12.5 37.5
1219 1 1 37 12.5 37.5
1220 1 1 39 12.5 37.5
1221 1 1 41 12.5 37.5
1222 1 1 43 12.5 37.5
1223 1 1 45 12.5 37.5
1224 1 1 47 12.5 37.5
1225 1 1 49 12.5 37.5
1226 1 1 51 12.5 37.5
1227 1 2 53 12.5 37.5
1228 1 2 55 12.5 37.5
1229 1 2 57 12.5 37.5
1230 1 2 59 12.5 37.5
1231 1 2 61 12.5 37.5
1232 1 2 63 12.5 37.5
1233 1 1 37 37.5 37.5
1234 1 1 39 37.5 37.5
1235 1 1 41 37.5 37.5
1236 1 1 43 37.5 37.5
1237 1 1 45 37.5 37.5
1238 1 1 47 37.5 37.5
1239 1 1 49 37.5 37.5
1240 1 1 51 37.5 37.5
1241 1 2 53 37.5 37.5
1242 1 2 55 37.5 37.5
1243 1 2 57 37.5 37.5
1244 1 2 59 37.5 37.5
1245 1 2 61 37.5 37.5
1246 1 2 63 37.5 37.5
1247 1 1 37 62.5 37.5
1248 1 1 39 62.5 37.5
1249 1 1 41 62.5 37.5
1250 1 1 43 62.5 37.5
1251 1 1 45 62.5 37.5
1252 1 1 47 62.5 37.5
1253 1 1 49 62.5 37.5
1254 1 1 51 62.5 37.5
1255 1 2 53 62.5 37.5
1256 1 2 55 62.5 37.5
1257 1 2 57 62.5 37.5
1258 1 2 59 62.5 37.5
1259 1 2 61 62.5 37.5
1260 1 2 63 62.5 37.5
1261 1 1 -63 -62.5 62.5
1262 1 1 -61 -62.5 62.5
1263 1 1 -59 -62.5 62.5
1264 1 1 -57 -62.5 62.5
1265 1 1 -55 -62.5 62.5
1266 1 1 -53 -62.5 62.5
1267 1 1 -51 -62.5 62.5
1268 1 1 -49 -62.5 62.5
1269 1 2 -47 -62.5 62.5
1270 1 2 -45 -62.5 62.5
1271 1 2 -43 -62.5 62.5
1272 1 2 -41 -62.5 62.5
1273 1 2 -39 -62.5 62.5
1274 1 2 -37 -62.5 62.5
1275 1 1 -63 -37.5 62.5
1276 1 1 -61 -37.5 62.5
1277 1 1 -59 -37.5 62.5
1278 1 1 -57 -37.5 62.5
1279 1 1 -55 -37.5 62.5
1280 1 1 -53 -37.5 62.5
1281 1 1 -51 -37.5 62.5
1282 1 1 -49 -37.5 62.5
1283 1 2 -47 -37.5 62.5
1284 1 2 -45 -37.5 62.5
1285 1 2 -43 -37.5 62.5
1286 1 2 -41 -37.5 62.5
1287 1 2 -39 -37.5 62.5
1288 1 2 -37 -37.5 62.5
1289 1 1 -63 -12.5 62.5
1290 1 1 -61 -12.5 62.5
1291 1 1 -59 -12.5 62.5
1292 1 1 -57 -12.5 62.5
1293 1 1 -55 -12.5 62.5
1294 1 1 -53 -12.5 62.5
1295 1 1 -51 -12.5 62.5
1296 1 1 -49 -12.5 62.5
1297 1 2 -47 -12.5 62.5
1298 1 2 -45 -12.5 62.5
1299 1 2 -43 -12.5 62.5
1300 1 2 -41 -12.5 62.5
1301 1 2 -39 -12.5 62.5
1302 1 2 -37 -12.5 62.5
1303 1 1 -63 12.5 62.5
1304 1 1 -61 12.5 62.5
1305 1 1 -59 12.5 62.5
1306 1 1 -57 12.5 62.5
1307 1 1 -55 12.5 62.5
1308 1 1 -53 12.5 62.5
1309 1 1 -51 12.5 62.5
1310 1 1 -49 12.5 62.5
1311 1 2 -47 12.5 62.5
1312 1 2 -45 12.5 62.5
1313 1 2 -43 12.5 62.5
1314 1 2 -41 12.5 62.5
1315 1 2 -39 12.5 62.5
1316 1 2 -37 12.5 62.5
1317 1 1 -63 37.5 62.5
1318 1 1 -61 37.5 62.5
1319 1 1 -59 37.5 62.5
1320 1 1 -57 37.5 62.5
1321 1 1 -55 37.5 62.5
1322 1 1 -53 37.5 62.5
1323 1 1 -51 37.5 62.5
1324 1 1 -49 37.5 62.5
1325 1 2 -47 37.5 62.5
1326 1 2 -45 37.5 62.5
1327 1 2 -43 37.5 62.5
1328 1 2 -41 37.5 62.5
1329 1 2 -39 37.5 62.5
1330 1 2 -37 37.5 62.5
1331 1 1 -63 62.5 62.5
1332 1 1 -61 62.5 62.5
1333 1 1 -59 62.5 62.5
1334 1 1 -57 62.5 62.5
1335 1 1 -55 62.5 62.5
1336 1 1 -53 62.5 62.5
1337 1 1 -51 62.5 62.5
1338 1 1 -49 62.5 62.5
1339 1 2 -47 62.5 62.5
1340 1 2 -45 62.5 62.5
1341 1 2 -43 62.5 62.5
1342 1 2 -41 62.5 62.5
1343 1 2 -39 62.5 62.5
1344 1 2 -37 62.5 62.5
1345 1 1 -13 -62.5 62.5
1346 1 1 -11 -62.5 62.5
1347 1 1 -9 -62.5 62.5
1348 1 1 -7 -62.5 62.5
1349 1 1 -5 -62.5 62.5
1350 1 1 -3 -62.5 62.5
1351 1 1 -1 -62.5 62.5
1352 1 1 1 -62.5 62.5
1353 1 2 3 -62.5 62.5
1354 1 2 5 -62.5 62.5
1355 1 2 7 -62.5 62.5
1356 1 2 9 -62.5 62.5
1357 1 2 11 -62.5 62.5
1358 1 2 13 -62.5 62.5
1359 1 1 -13 -37.5 62.5
1360 1 1 -11 -37.5 62.5
1361 1 1 -9 -37.5 62.5
1362 1 1 -7 -37.5 62.5
1363 1 1 -5 -37.5 62.5
1364 1 1 -3 -37.5 62.5
1365 1 1 -1 -37.5 62.5
1366 1 1 1 -37.5 62.5
1367 1 2 3 -37.5 62.5
1368 1 2 5 -37.5 62.5
1369 1 2 7 -37.5 62.5
1370 1 2 9 -37.5 62.5
1371 1 2 11 -37.5 62.5
1372 1 2 13 -37.5 62.5
1373 1 1 -13 -12.5 62.5
1374 1 1 -11 -12.5 62.5
1375 1 1 -9 -12.5 62.5
1376 1 1 -7 -12.5 62.5
1377 1 1 -5 -12.5 62.5
1378 1 1 -3 -12.5 62.5
1379 1 1 -1 -12.5 62.5
1380 1 1 1 -12.5 62.5
1381 1 2 3 -12.5 62.5
1382 1 2 5 -12.5 62.5
1383 1 2 7 -12.5 62.5
1384 1 2 9 -12.5 62.5
1385 1 2 11 -12.5 62.5
1386 1 2 13 -12.5 62.5
1387 1 1 -13 12.5 62.5
1388 1 1 -11 12.5 62.5
1389 1 1 -9 12.5 62.5
1390 1 1 -7 12.5 62.5
1391 1 1 -5 12.5 62.5
1392 1 1 -3 12.5 62.5
1393 1 1 -1 12.5 62.5
1394 1 1 1 12.5 62.5
1395 1 2 3 12.5 62.5
1396 1 2 5 12.5 62.5
1397 1 2 7 12.5 62.5
1398 1 2 9 12.5 62.5
1399 1 2 11 12.5 62.5
1400 1 2 13 12.5 62.5
1401 1 1 -13 37.5 62.5
1402 1 1 -11 37.5 62.5
1403 1 1 -9 37.5 62.5
1404 1 1 -7 37.5 62.5
1405 1 1 -5 37.5 62.5
1406 1 1 -3 37.5 62.5
1407 1 1 -1 37.5 62.5
1408 1 1 1 37.5 62.5
1409 1 2 3 37.5 62.5
1410 1 2 5 37.5 62.5
1411 1 2 7 37.5 62.5
1412 1 2 9 37.5 62.5
1413 1 2 11 37.5 62.5
1414 1 2 13 37.5 62.5
1415 1 1 -13 62.5 62.5
1416 1 1 -11 62.5 62.5
1417 1 1 -9 62.5 62.5
1418 1 1 -7 62.5 62.5
1419 1 1 -5 62.5 62.5
1420 1 1 -3 62.5 62.5
1421 1 1 -1 62.5 62.5
1422 1 1 1 62.5 62.5
1423 1 2 3 62.5 62.5
1424 1 2 5 62.5 62.5
1425 1 2 7 62.5 62.5
1426 1 2 9 62.5 62.5
1427 1 2 11 62.5 62.5
1428 1 2 13 62.5 62.5
1429 1 1 37 -62.5 62.5
1430 1 1 39 -62.5 62.5
1431 1 1 41 -62.5 62.5
1432 1 1 43 -62.5 62.5
1433 1 1 45 -62.5 62.5
1434 1 1 47 -62.5 62.5
1435 1 1 49 -62.5 62.5
1436 1 1 51 -62.5 62.5
1437 1 2 53 -62.5 62.5
1438 1 2 55 -62.5 62.5
1439 1 2 57 -62.5 62.5
1440 1 2 59 -62.5 62.5
1441 1 2 61 -62.5 62.5
1442 1 2 63 -62.5 62.5
1443 1 1 37 -37.5 62.5
1444 1 1 39 -37.5 62.5
1445 1 1 41 -37.5 62.5
1446 1 1 43 -37.5 62.5
1447 1 1 45 -37.5 62.5
1448 1 1 47 -37.5 62.5
1449 1 1 49 -37.5 62.5
1450 1 1 51 -37.5 62.5
1451 1 2 53 -37.5 62.5
1452 1 2 55 -37.5 62.5
1453 1 2 57 -37.5 62.5
1454 1 2 59 -37.5 62.5
1455 1 2 61 -37.5 62.5
1456 1 2 63 -37.5 62.5

Velocities

1 0 0 0
2 0 0 0
3 0 0 0
4 0 0 0
5 0 0 0
6 0 0 0
7 0 0 0
8 0 0 0
9 0 0 0
10 0 0 0
11 0 0 0
12 0 0 0
13 0 0 0
14 0 0 0
15 0 0 0
16 0 0 0
17 0 0 0
18 0 0 0
19 0 0 0
20 0 0 0
21 0 0 0
22 0 0 0
23 0 0 0
24 0 0 0
25 0 0 0
26 0 0 0
27 0 0 0
28 0 0 0
29 0 0 0
30 0 0 0
31 0 0 0
32 0 0 0
33 0 0 0
34 0 0 0
35 0 0 0
36 0 0 0
37 0 0 0
38 0 0 0
39 0 0 0
40 0 0 0
41 0 0 0
42 0 0 0
43 0 0 0
44 0 0 0
45 0 0 0
46 0 0 0
47 0 0 0
48 0 0 0
49 0 0 0
50 0 0 0
51 0 0 0
52 0 0 0
53 0 0 0
54 0 0 0
55 0 0 0
56 0 0 0
57 0 0 0
58 0 0 0
59 0 0 0
60 0 0 0
61 0 0 0
62 0 0 0
63 0 0 0
64 0 0 0
65 0 0 0
66 0 0 0
67 0 0 0
68 0 0 0
69 0 0 0
70 0 0 0
71 0 0 0
72 0 0 0
73 0 0 0
74 0 0 0
75 0 0 0
76 0 0 0
77 0 0 0
78 0 0 0
79 0 0 0
80 0 0 0
81 0 0 0
82 0 0 0
83 0 0 0
84 0 0 0
85 0 0 0
86 0 0 0
87 0 0 0
88 0 0 0
89 0 0 0
90 0 0 0
91 0 0 0
92 0 0 0
93 0 0 0
94 0 0 0
95 0 0 0
96 0 0 0
97 0 0 0
98 0 0 0
99 0 0 0
100 0 0 0
101 0 0 0
102 0 0 0
103 0 0 0
104 0 0 0
105 0 0 0
106 0 0 0
107 0 0 0
108 0 0 0
109 0 0 0
110 0 0 0
111 0 0 0
112 0 0 0
113 0 0 0
114 0 0 0
115 0 0 0
116 0 0 0
117 0 0 0
118 0 0 0
119 0 0 0
120 0 0 0
121 0 0 0
122 0 0 0
123 0 0 0
124 0 0 0
125 0 0 0
126 0 0 0
127 0 0 0
128 0 0 0
129 0 0 0
130 0 0 0
131 0 0 0
132 0 0 0
133 0 0 0
134 0 0 0
135 0 0 0
136 0 0 0
137 0 0 0
138 0 0 0
139 0 0 0
140 0 0 0
141 0 0 0
142 0 0 0
143 0 0 0
144 0 0 0
145 0 0 0
146 0 0 0
147 0 0 0
148 0 0 0
149 0 0 0
150 0 0 0
151 0 0 0
152 0 0 0
153 0 0 0
154 0 0 0
155 0 0 0
156 0 0 0
157 0 0 0
158 0 0 0
159 0 0 0
160 0 0 0
161 0 0 0
162 0 0 0
163 0 0 0
164 0 0 0
165 0 0 0
166 0 0 0
167 0 0 0
168 0 0 0
169 0 0 0
170 0 0 0
171 0 0 0
172 0 0 0
173 0 0 0
174 0 0 0
175 0 0 0
176 0 0 0
177 0 0 0
178 0 0 0
179 0 0 0
180 0 0 0
181 0 0 0
182 0 0 0
183 0 0 0
184 0 0 0
185 0 0 0
186 0 0 0
187 0 0 0
188 0 0 0
189 0 0 0
190 0 0 0
191 0 0 0
192 0 0 0
193 0 0 0
194 0 0 0
195 0 0 0
196 0 0 0
197 0 0 0
198 0 0 0
199 0 0 0
200 0 0 0
201 0 0 0
202 0 0 0
203 0 0 0
204 0 0 0
205 0 0 0
206 0 0 0
207 0 0 0
208 0 0 0
209 0 0 0
210 0 0 0
211 0 0 0
212 0 0 0
213 0 0 0
214 0 0 0
215 0 0 0
216 0 0 0
217 0 0 0
218 0 0 0
219 0 0 0
220 0 0 0
221 0 0 0
222 0 0 0
223 0 0 0
224 0 0 0
225 0 0 0
226 0 0 0
227 0 0 0
228 0 0 0
229 0 0 0
230 0 0 0
231 0 0 0
232 0 0 0
233 0 0 0
234 0 0 0
235 0 0 0
236 0 0 0
237 0 0 0
238 0 0 0
239 0 0 0
240 0 0 0
241 0 0 0
242 0 0 0
243 0 0 0
244 0 0 0
245 0 0 0
246 0 0 0
247 0 0 0
248 0 0 0
249 0 0 0
250 0 0 0
251 0 0 0
252 0 0 0
253 0 0 0
254 0 0 0
255 0 0 0
256 0 0 0
257 0 0 0
258 0 0 0
259 0 0 0
260 0 0 0
261 0 0 0
262 0 0 0
263 0 0 0
264 0 0 0
265 0 0 0
266 0 0 0
267 0 0 0
268 0 0 0
269 0 0 0
270 0 0 0
271 0 0 0
272 0 0 0
273 0 0 0
274 0 0 0
275 0 0 0
276 0 0 0
277 0 0 0
278 0 0 0
279 0 0 0
280 0 0 0
281 0 0 0
282 0 0 0
283 0 0 0
284 0 0 0
285 0 0 0
286 0 0 0
287 0 0 0
288 0 0 0
289 0 0 0
290 0 0 0
291 0 0 0
292 0 0 0
293 0 0 0
294 0 0 0
295 0 0 0
296 0 0 0
297 0 0 0
298 0 0 0
299 0 0 0
300 0 0 0
301 0 0 0
302 0 0 0
303 0 0 0
304 0 0 0
305 0 0 0
306 0 0 0
307 0 0 0
308 0 0 0
309 0 0 0
310 0 0 0
311 0 0 0
312 0 0 0
313 0 0 0
314 0 0 0
315 0 0 0
316 0 0 0
317 0 0 0
318 0 0 0
319 0 0 0
320 0 0 0
321 0 0 0
322 0 0 0
323 0 0 0
324 0 0 0
325 0 0 0
326 0 0 0
327 0 0 0
328 0 0 0
329 0 0 0
330 0 0 0
331 0 0 0
332 0 0 0
333 0 0 0
334 0 0 0
335 0 0 0
336 0 0 0
337 0 0 0
338 0 0 0
339 0 0 0
340 0 0 0
341 0 0 0
342 0 0 0
343 0 0 0
344 0 0 0
345 0 0 0
346 0 0 0
347 0 0 0
348 0 0 0
349 0 0 0
350 0 0 0
351 0 0 0
352 0 0 0
353 0 0 0
354 0 0 0
355 0 0 0
356 0 0 0
357 0 0 0
358 0 0 0
359 0 0 0
360 0 0 0
361 0 0 0
362 0 0 0
363 0 0 0
364 0 0 0
365 0 0 0
366 0 0 0
367 0 0 0
368 0 0 0
369 0 0 0
370 0 0 0
371 0 0 0
372 0 0 0
373 0 0 0
374 0 0 0
375 0 0 0
376 0 0 0
377 0 0 0
378 0 0 0
379 0 0 0
380 0 0 0
381 0 0 0
382 0 0 0
383 0 0 0
384 0 0 0
385 0 0 0
386 0 0 0
387 0 0 0
388 0 0 0
389 0 0 0
390 0 0 0
391 0 0 0
392 0 0 0
393 0 0 0
394 0 0 0
395 0 0 0
396 0 0 0
397 0 0 0
398 0 0 0
399 0 0 0
400 0 0 0
401 0 0 0
402 0 0 0
403 0 0 0
404 0 0 0
405 0 0 0
406 0 0 0
407 0 0 0
408 0 0 0
409 0 0 0
410 0 0 0
411 0 0 0
412 0 0 0
413 0 0 0
414 0 0 0
415 0 0 0
416 0 0 0
417 0 0 0
418 0 0 0
419 0 0 0
420 0 0 0
421 0 0 0
422 0 0 0
423 0 0 0
424 0 0 0
425 0 0 0
426 0 0 0
427 0 0 0
428 0 0 0
429 0 0 0
430 0 0 0
431 0 0 0
432 0 0 0
433 0 0 0
434 0 0 0
435 0 0 0
436 0 0 0
437 0 0 0
438 0 0 0
439 0 0 0
440 0 0 0
441 0 0 0
442 0 0 0
443 0 0 0
444 0 0 0
445 0 0 0
446 0 0 0
447 0 0 0
448 0 0 0
449 0 0 0
450 0 0 0
451 0 0 0
452 0 0 0
453 0 0 0
454 0 0 0
455 0 0 0
456 0 0 0
457 0 0 0
458 0 0 0
459 0 0 0
460 0 0 0
461 0 0 0
462 0 0 0
463 0 0 0
464 0 0 0
465 0 0 0
466 0 0 0
467 0 0 0
468 0 0 0
469 0 0 0
470 0 0 0
471 0 0 0
472 0 0 0
473 0 0 0
474 0 0 0
475 0 0 0
476 0 0 0
477 0 0 0
478 0 0 0
479 0 0 0
480 0 0 0
481 0 0 0
482 0 0 0
483 0 0 0
484 0 0 0
485 0 0 0
486 0 0 0
487 0 0 0
488 0 0 0
489 0 0 0
490 0 0 0
491 0 0 0
492 0 0 0
493 0 0 0
494 0 0 0
495 0 0 0
496 0 0 0
497 0 0 0
498 0 0 0
499 0 0 0
500 0 0 0
501 0 0 0
502 0 0 0
503 0 0 0
504 0 0 0
505 0 0 0
506 0 0 0
507 0 0 0
508 0 0 0
509 0 0 0
510 0 0 0
511 0 0 0
512 0 0 0
513 0 0 0
514 0 0 0
515 0 0 0
516 0 0 0
517 0 0 0
518 0 0 0
519 0 0 0
520 0 0 0
521 0 0 0
522 0 0 0
523 0 0 0
524 0 0 0
525 0 0 0
526 0 0 0
527 0 0 0
528 0 0 0
529 0 0 0
530 0 0 0
531 0 0 0
532 0 0 0
533 0 0 0
534 0 0 0
535 0 0 0
536 0 0 0
537 0 0 0
538 0 0 0
539 0 0 0
540 0 0 0
541 0 0 0
542 0 0 0
543 0 0 0
544 0 0 0
545 0 0 0
546 0 0 0
547 0 0 0
548 0 0 0
549 0 0 0
550 0 0 0
551 0 0 0
552 0 0 0
553 0 0 0
554 0 0 0
555 0 0 0
556 0 0 0
557 0 0 0
558 0 0 0
559 0 0 0
560 0 0 0
561 0 0 0
562 0 0 0
563 0 0 0
564 0 0 0
565 0 0 0
566 0 0 0
567 0 0 0
568 0 0 0
569 0 0 0
570 0 0 0
571 0 0 0
572 0 0 0
573 0 0 0
574 0 0 0
575 0 0 0
576 0 0 0
577 0 0 0
578 0 0 0
579 0 0 0
580 0 0 0
581 0 0 0
582 0 0 0
583 0 0 0
584 0 0 0
585 0 0 0
586 0 0 0
587 0 0 0
588 0 0 0
589 0 0 0
590 0 0 0
591 0 0 0
592 0 0 0
593 0 0 0
594 0 0 0
595 0 0 0
596 0 0 0
597 0 0 0
598 0 0 0
599 0 0 0
600 0 0 0
601 0 0 0
602 0 0 0
603 0 0 0
604 0 0 0
605 0 0 0
606 0 0 0
607 0 0 0
608 0 0 0
609 0 0 0
610 0 0 0
611 0 0 0
612 0 0 0
613 0 0 0
614 0 0 0
615 0 0 0
616 0 0 0
617 0 0 0
618 0 0 0
619 0 0 0
620 0 0 0
621 0 0 0
622 0 0 0
623 0 0 0
624 0 0 0
625 0 0 0
626 0 0 0
627 0 0 0
628 0 0 0
629 0 0 0
630 0 0 0
631 0 0 0
632 0 0 0
633 0 0 0
634 0 0 0
635 0 0 0
636 0 0 0
637 0 0 0
638 0 0 0
639 0 0 0
640 0 0 0
641 0 0 0
642 0 0 0
643 0 0 0
644 0 0 0
645 0 0 0
646 0 0 0
647 0 0 0
648 0 0 0
649 0 0 0
650 0 0 0
651 0 0 0
652 0 0 0
653 0 0 0
654 0 0 0
655 0 0 0
656 0 0 0
657 0 0 0
658 0 0 0
659 0 0 0
660 0 0 0
661 0 0 0
662 0 0 0
663 0 0 0
664 0 0 0
665 0 0 0
666 0 0 0
667 0 0 0
668 0 0 0
669 0 0 0
670 0 0 0
671 0 0 0
672 0 0 0
673 0 0 0
674 0 0 0
675 0 0 0
676 0 0 0
677 0 0 0
678 0 0 0
679 0 0 0
680 0 0 0
681 0 0 0
682 0 0 0
683 0 0 0
684 0 0 0
685 0 0 0
686 0 0 0
687 0 0 0
688 0 0 0
689 0 0 0
690 0 0 0
691 0 0 0
692 0 0 0
693 0 0 0
694 0 0 0
695 0 0 0
696 0 0 0
697 0 0 0
698 0 0 0
699 0 0 0
700 0 0 0
701 0 0 0
702 0 0 0
703 0 0 0
704 0 0 0
705 0 0 0
706 0 0 0
707 0 0 0
708 0 0 0
709 0 0 0
710 0 0 0
711 0 0 0
712 0 0 0
713 0 0 0
714 0 0 0
715 0 0 0
716 0 0 0
717 0 0 0
718 0 0 0
719 0 0 0
720 0 0 0
721 0 0 0
722 0 0 0
723 0 0 0
724 0 0 0
725 0 0 0
726 0 0 0
727 0 0 0
728 0 0 0
729 0 0 0
730 0 0 0
731 0 0 0
732 0 0 0
733 0 0 0
734 0 0 0
735 0 0 0
736 0 0 0
737 0 0 0
738 0 0 0
739 0 0 0
740 0 0 0
741 0 0 0
742 0 0 0
743 0 0 0
744 0 0 0
745 0 0 0
746 0 0 0
747 0 0 0
748 0 0 0
749 0 0 0
750 0 0 0
751 0 0 0
752 0 0 0
753 0 0 0
754 0 0 0
755 0 0 0
756 0 0 0
757 0 0 0
758 0 0 0
759 0 0 0
760 0 0 0
761 0 0 0
762 0 0 0
763 0 0 0
764 0 0 0
765 0 0 0
766 0 0 0
767 0 0 0
768 0 0 0
769 0 0 0
770 0 0 0
771 0 0 0
772 0 0 0
773 0 0 0
774 0 0 0
775 0 0 0
776 0 0 0
777 0 0 0
778 0 0 0
779 0 0 0
780 0 0 0
781 0 0 0
782 0 0 0
783 0 0 0
784 0 0 0
785 0 0 0
786 0 0 0
787 0 0 0
788 0 0 0
789 0 0 0
790 0 0 0
791 0 0 0
792 0 0 0
793 0 0 0
794 0 0 0
795 0 0 0
796 0 0 0
797 0 0 0
798 0 0 0
799 0 0 0
800 0 0 0
801 0 0 0
802 0 0 0
803 0 0 0
804 0 0 0
805 0 0 0
806 0 0 0
807 0 0 0
808 0 0 0
809 0 0 0
810 0 0 0
811 0 0 0
812 0 0 0
813 0 0 0
814 0 0 0
815 0 0 0
816 0 0 0
817 0 0 0
818 0 0 0
819 0 0 0
820 0 0 0
821 0 0 0
822 0 0 0
823 0 0 0
824 0 0 0
825 0 0 0
826 0 0 0
827 0 0 0
828 0 0 0
829 0 0 0
830 0 0 0
831 0 0 0
832 0 0 0
833 0 0 0
834 0 0 0
835 0 0 0
836 0 0 0
837 0 0 0
838 0 0 0
839 0 0 0
840 0 0 0
841 0 0 0
842 0 0 0
843 0 0 0
844 0 0 0
845 0 0 0
846 0 0 0
847 0 0 0
848 0 0 0
849 0 0 0
850 0 0 0
851 0 0 0
852 0 0 0
853 0 0 0
854 0 0 0
855 0 0 0
856 0 0 0
857 0 0 0
858 0 0 0
859 0 0 0
860 0 0 0
861 0 0 0
862 0 0 0
863 0 0 0
864 0 0 0
865 0 0 0
866 0 0 0
867 0 0 0
868 0 0 0
869 0 0 0
870 0 0 0
871 0 0 0
872 0 0 0
873 0 0 0
874 0 0 0
875 0 0 0
876 0 0 0
877 0 0 0
878 0 0 0
879 0 0 0
880 0 0 0
881 0 0 0
882 0 0 0
883 0 0 0
884 0 0 0
885 0 0 0
886 0 0 0
887 0 0 0
888 0 0 0
889 0 0 0
890 0 0 0
891 0 0 0
892 0 0 0
893 0 0 0
894 0 0 0
895 0 0 0
896 0 0 0
897 0 0 0
898 0 0 0
899 0 0 0
900 0 0 0
901 0 0 0
902 0 0 0
903 0 0 0
904 0 0 0
905 0 0 0
906 0 0 0
907 0 0 0
908 0 0 0
909 0 0 0
910 0 0 0
911 0 0 0
912 0 0 0
913 0 0 0
914 0 0 0
915 0 0 0
916 0 0 0
917 0 0 0
918 0 0 0
919 0 0 0
920 0 0 0
921 0 0 0
922 0 0 0
923 0 0 0
924 0 0 0
925 0 0 0
926 0 0 0
927 0 0 0
928 0 0 0
929 0 0 0
930 0 0 0
931 0 0 0
932 0 0 0
933 0 0 0
934 0 0 0
935 0 0 0
936 0 0 0
937 0 0 0
938 0 0 0
939 0 0 0
940 0 0 0
941 0 0 0
942 0 0 0
943 0 0 0
944 0 0 0
945 0 0 0
946 0 0 0
947 0 0 0
948 0 0 0
949 0 0 0
950 0 0 0
951 0 0 0
952 0 0 0
953 0 0 0
954 0 0 0
955 0 0 0
956 0 0 0
957 0 0 0
958 0 0 0
959 0 0 0
960 0 0 0
961 0 0 0
962 0 0 0
963 0 0 0
964 0 0 0
965 0 0 0
966 0 0 0
967 0 0 0
968 0 0 0
969 0 0 0
970 0 0 0
971 0 0 0
972 0 0 0
973 0 0 0
974 0 0 0
975 0 0 0
976 0 0 0
977 0 0 0
978 0 0 0
979 0 0 0
980 0 0 0
981 0 0 0
982 0 0 0
983 0 0 0
984 0 0 0
985 0 0 0
986 0 0 0
987 0 0 0
988 0 0 0
989 0 0 0
990 0 0 0
991 0 0 0
992 0 0 0
993 0 0 0
994 0 0 0
995 0 0 0
996 0 0 0
997 0 0 0
998 0 0 0
999 0 0 0
1000 0 0 0
1001 0 0 0
1002 0 0 0
1003 0 0 0
1004 0 0 0
1005 0 0 0
1006 0 0 0
1007 0 0 0
1008 0 0 0
1009 0 0 0
1010 0 0 0
1011 0 0 0
1012 0 0 0
1013 0 0 0
1014 0 0 0
1015 0 0 0
1016 0 0 0
1017 0 0 0
1018 0 0 0
1019 0 0 0
1020 0 0 0
1021 0 0 0
1022 0 0 0
1023 0 0 0
1024 0 0 0
1025 0 0 0
1026 0 0 0
1027 0 0 0
1028 0 0 0
1029 0 0 0
1030 0 0 0
1031 0 0 0
1032 0 0 0
1033 0 0 0
1034 0 0 0
1035 0 0 0
1036 0 0 0
1037 0 0 0
1038 0 0 0
1039 0 0 0
1040 0 0 0
1041 0 0 0
1042 0 0 0
1043 0 0 0
1044 0 0 0
1045 0 0 0
1046 0 0 0
1047 0 0 0
1048 0 0 0
1049 0 0 0
1050 0 0 0
1051 0 0 0
1052 0 0 0
1053 0 0 0
1054 0 0 0
1055 0 0 0
1056 0 0 0
1057 0 0 0
1058 0 0 0
1059 0 0 0
1060 0 0 0
1061 0 0 0
1062 0 0 0
1063 0 0 0
1064 0 0 0
1065 0 0 0
1066 0 0 0
1067 0 0 0
1068 0 0 0
1069 0 0 0
1070 0 0 0
1071 0 0 0
1072 0 0 0
1073 0 0 0
1074 0 0 0
1075 0 0 0
1076 0 0 0
1077 0 0 0
1078 0 0 0
1079 0 0 0
1080 0 0 0
1081 0 0 0
1082 0 0 0
1083 0 0 0
1084 0 0 0
1085 0 0 0
1086 0 0 0
1087 0 0 0
1088 0 0 0
1089 0 0 0
1090 0 0 0
1091 0 0 0
1092 0 0 0
1093 0 0 0
1094 0 0 0
1095 0 0 0
1096 0 0 0
1097 0 0 0
1098 0 0 0
1099 0 0 0
1100 0 0 0
1101 0 0 0
1102 0 0 0
1103 0 0 0
1104 0 0 0
1105 0 0 0
1106 0 0 0
1107 0 0 0
1108 0 0 0
1109 0 0 0
1110 0 0 0
1111 0 0 0
1112 0 0 0
1113 0 0 0
1114 0 0 0
1115 0 0 0
1116 0 0 0
1117 0 0 0
1118 0 0 0
1119 0 0 0
1120 0 0 0
1121 0 0 0
1122 0 0 0
1123 0 0 0
1124 0 0 0
1125 0 0 0
1126 0 0 0
1127 0 0 0
1128 0 0 0
1129 0 0 0
1130 0 0 0
1131 0 0 0
1132 0 0 0
1133 0 0 0
1134 0 0 0
1135 0 0 0
1136 0 0 0
1137 0 0 0
1138 0 0 0
1139 0 0 0
1140 0 0 0
1141 0 0 0
1142 0 0 0
1143 0 0 0
1144 0 0 0
1145 0 0 0
1146 0 0 0
1147 0 0 0
1148 0 0 0
1149 0 0 0
1150 0 0 0
1151 0 0 0
1152 0 0 0
1153 0 0 0
1154 0 0 0
1155 0 0 0
1156 0 0 0
1157 0 0 0
1158 0 0 0
1159 0 0 0
1160 0 0 0
1161 0 0 0
1162 0 0 0
1163 0 0 0
1164 0 0 0
1165 0 0 0
1166 0 0 0
1167 0 0 0
1168 0 0 0
1169 0 0 0
1170 0 0 0
1171 0 0 0
1172 0 0 0
1173 0 0 0
1174 0 0 0
1175 0 0 0
1176 0 0 0
1177 0 0 0
1178 0 0 0
1179 0 0 0
1180 0 0 0
1181 0 0 0
1182 0 0 0
1183 0 0 0
1184 0 0 0
1185 0 0 0
1186 0 0 0
1187 0 0 0
1188 0 0 0
1189 0 0 0
1190 0 0 0
1191 0 0 0
1192 0 0 0
1193 0 0 0
1194 0 0 0
1195 0 0 0
1196 0 0 0
1197 0 0 0
1198 0 0 0
1199 0 0 0
1200 0 0 0
1201 0 0 0
1202 0 0 0
1203 0 0 0
1204 0 0 0
1205 0 0 0
1206 0 0 0
1207 0 0 0
1208 0 0 0
1209 0 0 0
1210 0 0 0
1211 0 0 0
1212 0 0 0
1213 0 0 0
1214 0 0 0
1215 0 0 0
1216 0 0 0
1217 0 0 0
1218 0 0 0
1219 0 0 0
1220 0 0 0
1221 0 0 0
1222 0 0 0
1223 0 0 0
1224 0 0 0
1225 0 0 0
1226 0 0 0
1227 0 0 0
1228 0 0 0
1229 0 0 0
1230 0 0 0
1231 0 0 0
1232 0 0 0
1233 0 0 0
1234 0 0 0
1235 0 0 0
1236 0 0 0
1237 0 0 0
1238 0 0 0
1239 0 0 0
1240 0 0 0
1241 0 0 0
1242 0 0 0
1243 0 0 0
1244 0 0 0
1245 0 0 0
1246 0 0 0
1247 0 0 0
1248 0 0 0
1249 0 0 0
1250 0 0 0
1251 0 0 0
1252 0 0 0
1253 0 0 0
1254 0 0 0
1255 0 0 0
1256 0 0 0
1257 0 0 0
1258 0 0 0
1259 0 0 0
1260 0 0 0
1261 0 0 0
1262 0 0 0
1263 0 0 0
1264 0 0 0
1265 0 0 0
1266 0 0 0
1267 0 0 0
1268 0 0 0
1269 0 0 0
1270 0 0 0
1271 0 0 0
1272 0 0 0
1273 0 0 0
1274 0 0 0
1275 0 0 0
1276 0 0 0
1277 0 0 0
1278 0 0 0
1279 0 0 0
1280 0 0 0
1281 0 0 0
1282 0 0 0
1283 0 0 0
1284 0 0 0
1285 0 0 0
1286 0 0 0
1287 0 0 0
1288 0 0 0
1289 0 0 0
1290 0 0 0
1291 0 0 0
1292 0 0 0
1293 0 0 0
1294 0 0 0
1295 0 0 0
1296 0 0 0
1297 0 0 0
1298 0 0 0
1299 0 0 0
1300 0 0 0
1301 0 0 0
1302 0 0 0
1303 0 0 0
1304 0 0 0
1305 0 0 0
1306 0 0 0
1307 0 0 0
1308 0 0 0
1309 0 0 0
1310 0 0 0
1311 0 0 0
1312 0 0 0
1313 0 0 0
1314 0 0 0
1315 0 0 0
1316 0 0 0
1317 0 0 0
1318 0 0 0
1319 0 0 0
1320 0 0 0
1321 0 0 0
1322 0 0 0
1323 0 0 0
1324 0 0 0
1325 0 0 0
1326 0 0 0
1327 0 0 0
1328 0 0 0
1329 0 0 0
1330 0 0 0
1331 0 0 0
1332 0 0 0
1333 0 0 0
1334 0 0 0
1335 0 0 0
1336 0 0 0
1337 0 0 0
1338 0 0 0
1339 0 0 0
1340 0 0 0
1341 0 0 0
1342 0 0 0
1343 0 0 0
1344 0 0 0
1345 0 0 0
1346 0 0 0
1347 0 0 0
1348 0 0 0
1349 0 0 0
1350 0 0 0
1351 0 0 0
1352 0 0 0
1353 0 0 0
1354 0 0 0
1355 0 0 0
1356 0 0 0
1357 0 0 0
1358 0 0 0
1359 0 0 0
1360 0 0 0
1361 0 0 0
1362 0 0 0
1363 0 0 0
1364 0 0 0
1365 0 0 0
1366 0 0 0
1367 0 0 0
1368 0 0 0
1369 0 0 0
1370 0 0 0
1371 0 0 0
1372 0 0 0
1373 0 0 0
1374 0 0 0
1375 0 0 0
1376 0 0 0
1377 0 0 0
1378 0 0 0
1379 0 0 0
1380 0 0 0
1381 0 0 0
1382 0 0 0
1383 0 0 0
1384 0 0 0
1385 0 0 0
1386 0 0 0
1387 0 0 0
1388 0 0 0
1389 0 0 0
1390 0 0 0
1391 0 0 0
1392 0 0 0
1393 0 0 0
1394 0 0 0
1395 0 0 0
1396 0 0 0
1397 0 0 0
1398 0 0 0
1399 0 0 0
1400 0 0 0
1401 0 0 0
1402 0 0 0
1403 0 0 0
1404 0 0 0
1405 0 0 0
1406 0 0 0
1407 0 0 0
1408 0 0 0
1409 0 0 0
1410 0 0 0
1411 0 0 0
1412 0 0 0
1413 0 0 0
1414 0 0 0
1415 0 0 0
1416 0 0 0
1417 0 0 0
1418 0 0 0
1419 0 0 0
1420 0 0 0
1421 0 0 0
1422 0 0 0
1423 0 0 0
1424 0 0 0
1425 0 0 0
1426 0 0 0
1427 0 0 0
1428 0 0 0
1429 0 0 0
1430 0 0 0
1431 0 0 0
1432 0 0 0
1433 0 0 0
1434 0 0 0
1435 0 0 0
1436 0 0 0
1437 0 0 0
1438 0 0 0
1439 0 0 0
1440 0 0 0
1441 0 0 0
1442 0 0 0
1443 0 0 0
1444 0 0 0
1445 0 0 0
1446 0 0 0
1447 0 0 0
1448 0 0 0
1449 0 0 0
1450 0 0 0
1451 0 0 0
1452 0 0 0
1453 0 0 0
1454 0 0 0
1455 0 0 0
1456 0 0 0

Bonds

1 1 1 2
2 1 2 3
3 1 3 4
4 1 4 5
5 1 5 6
6 1 6 7
7 1 7 8
8 1 8 9
9 1 9 10
10 1 10 11
11 1 11 12
12 1 12 13
13 1 13 14
14 1 15 16
15 1 16 17
16 1 17 18
17 1 18 19
18 1 19 20
19 1 20 21
20 1 21 22
21 1 22 23
22 1 23 24
23 1 24 25
24 1 25 26
25 1 26 27
26 1 27 28
27 1 29 30
28 1 30 31
29 1 31 32
30 1 32 33
31 1 33 34
32 1 34 35
33 1 35 36
34 1 36 37
35 1 37 38
36 1 38 39
37 1 39 40
38 1 40 41
39 1 41 42
40 1 43 44
41 1 44 45
42 1 45 46
43 1 46 47
44 1 47 48
45 1 48 49
46 1 49 50
47 1 50 51
48 1 51 52
49 1 52 53
50 1 53 54
51 1 54 55
52 1 55 56
53 1 57 58
54 1 58 59
55 1 59 60
56 1 60 61
57 1 61 62
58 1 62 63
59 1 63 64
60 1 64 65
61 1 65 66
62 1 66 67
63 1 67 68
64 1 68 69
65 1 69 70
66 1 71 72
67 1 72 73
68 1 73 74
69 1 74 75
70 1 75 76
71 1 76 77
72 1 77 78
73 1 78 79
74 1 79 80
75 1 80 81
76 1 81 82
77 1 82 83
78 1 83 84
79 1 85 86
80 1 86 87
81 1 87 88
82 1 88 89
83 1 89 90
84 1 90 91
85 1 91 92
86 1 92 93
87 1 93 94
88 1 94 95
89 1 95 96
90 1 96 97
91 1 97 98
92 1 99 100
93 1 100 101
94 1 101 102
95 1 102 103
96 1 103 104
97 1 104 105
98 1 105 106
99 1 106 107
100 1 107 108
101 1 108 109
102 1 109 110
103 1 110 111
104 1 111 112
105 1 113 114
106 1 114 115
107 1 115 116
108 1 116 117
109 1 117 118
110 1 118 119
111 1 119 120
112 1 120 121
113 1 121 122
114 1 122 123
115 1 123 124
116 1 124 125
117 1 125 126
118 1 127 128
119 1 128 129
120 1 129 130
121 1 130 131
122 1 131 132
123 1 132 133
124 1 133 134
125 1 134 135
126 1 135 136
127 1 136 137
128 1 137 138
129 1 138 139
130 1 139 140
131 1 141 142
132 1 142 143
133 1 143 144
134 1 144 145
135 1 145 146
136 1 146 147
137 1 147 148
138 1 148 149
139 1 149 150
140 1 150 151
141 1 151 152
142 1 152 153
143 1 153 154
144 1 155 156
145 1 156 157
146 1 157 158
147 1 158 159
148 1 159 160
149 1 160 161
150 1 161 162
151 1 162 163
152 1 163 164
153 1 164 165
154 1 165 166
155 1 166 167
156 1 167 168
157 1 169 170
158 1 170 171
159 1 171 172
160 1 172 173
161 1 173 174
162 1 174 175
163 1 175 176
164 1 176 177
165 1 177 178
166 1 178 179
167 1 179 180
168 1 180 181
169 1 181 182
170 1 183 184
171 1 184 185
172 1 185 186
173 1 186 187
174 1 187 188
175 1 188 189
176 1 189 190
177 1 190 191
178 1 191 192
179 1 192 193
180 1 193 194
181 1 194 195
182 1 195 196
183 1 197 198
184 1 198 199
185 1 199 200
186 1 200 201
187 1 201 202
188 1 202 203
189 1 203 204
190 1 204 205
191 1 205 206
192 1 206 207
193 1 207 208
194 1 208 209
195 1 209 210
196 1 211 212
197 1 212 213
198 1 213 214
199 1 214 215
200 1 215 216
201 1 216 217
202 1 217 218
203 1 218 219
204 1 219 220
205 1 220 221
206 1 221 222
207 1 222 223
208 1 223 224
209 1 225 226
210 1 226 227
211 1 227 228
212 1 228 229
213 1 229 230
214 1 230 231
215 1 231 232
216 1 232 233
217 1 233 234
218 1 234 235
219 1 235 236
220 1 236 237
221 1 237 238
222 1 239 240
223 1 240 241
224 1 241 242
225 1 242 243
226 1 243 244
227 1 244 245
228 1 245 246
229 1 246 247
230 1 247 248
231 1 248 249
232 1 249 250
233 1 250 251
234 1 251 252
235 1 253 254
236 1 254 255
237 1 255 256
238 1 256 257
239 1 257 258
240 1 258 259
241 1 259 260
242 1 260 261
243 1 261 262
244 1 262 263
245 1 263 264
246 1 264 265
247 1 265 266
248 1 267 268
249 1 268 269
250 1 269 270
251 1 270 271
252 1 271 272
253 1 272 273
254 1 273 274
255 1 274 275
256 1 275 276
257 1 276 277
258 1 277 278
259 1 278 279
260 1 279 280
261 1 281 282
262 1 282 283
263 1 283 284
264 1 284 285
265 1 285 286
266 1 286 287
267 1 287 288
268 1 288 289
269 1 289 290
270 1 290 291
271 1 291 292
272 1 292 293
273 1 293 294
274 1 295 296
275 1 296 297
276 1 297 298
277 1 298 299
278 1 299 300
279 1 300 301
280 1 301 302
281 1 302 303
282 1 303 304
283 1 304 305
284 1 305 306
285 1 306 307
286 1 307 308
287 1 309 310
288 1 310 311
289 1 311 312
290 1 312 313
291 1 313 314
292 1 314 315
293 1 315 316
294 1 316 317
295 1 317 318
296 1 318 319
297 1 319 320
298 1 320 321
299 1 321 322
300 1 323 324
301 1 324 325
302 1 325 326
303 1 326 327
304 1 327 328
305 1 328 329
306 1 329 330
307 1 330 331
308 1 331 332
309 1 332 333
310 1 333 334
311 1 334 335
312 1 335 336
313 1 337 338
314 1 338 339
315 1 339 340
316 1 340 341
317 1 341 342
318 1 342 343
319 1 343 344
320 1 344 345
321 1 345 346
322 1 346 347
323 1 347 348
324 1 348 349
325 1 349 350
326 1 351 352
327 1 352 353
328 1 353 354
329 1 354 355
330 1 355 356
331 1 356 357
332 1 357 358
333 1 358 359
334 1 359 360
335 1 360 361
336 1 361 362
337 1 362 363
338 1 363 364
339 1 365 366
340 1 366 367
341 1 367 368
342 1 368 369
343 1 369 370
344 1 370 371
345 1 371 372
346 1 372 373
347 1 373 374
348 1 374 375
349 1 375 376
350 1 376 377
351 1 377 378
352 1 379 380
353 1 380 381
354 1 381 382
355 1 382 383
356 1 383 384
357 1 384 385
358 1 385 386
359 1 386 387
360 1 387 388
361 1 388 389
362 1 389 390
363 1 390 391
364 1 391 392
365 1 393 394
366 1 394 395
367 1 395 396
368 1 396 397
369 1 397 398
370 1 398 399
371 1 399 400
372 1 400 401
373 1 401 402
374 1 402 403
375 1 403 404
376 1 404 405
377 1 405 406
378 1 407 408
379 1 408 409
380 1 409 410
381 1 410 411
382 1 411 412
383 1 412 413
384 1 413 414
385 1 414 415
386 1 415 416
387 1 416 417
388 1 417 418
389 1 418 419
390 1 419 420
391 1 421 422
392 1 422 423
393 1 423 424
394 1 424 425
395 1 425 426
396 1 426 427
397 1 427 428
398 1 428 429
399 1 429 430
400 1 430 431
401 1 431 432
402 1 432 433
403 1 433 434
404 1 435 436
405 1 436 437
406 1 437 438
407 1 438 439
408 1 439 440
409 1 440 441
410 1 441 442
411 1 442 443
412 1 443 444
413 1 444 445
414 1 445 446
415 1 446 447
416 1 447 448
417 1 449 450
418 1 450 451
419 1 451 452
420 1 452 453
421 1 453 454
422 1 454 455
423 1 455 456
424 1 456 457
425 1 457 458
426 1 458 459
427 1 459 460
428 1 460 461
429 1 461 462
430 1 463 464
431 1 464 465
432 1 465 466
433 1 466 467
434 1 467 468
435 1 468 469
436 1 469 470
437 1 470 471
438 1 471 472
439 1 472 473
440 1 473 474
441 1 474 475
442 1 475 476
443 1 477 478
444 1 478 479
445 1 479 480
446 1 480 481
447 1 481 482
448 1 482 483
449 1 483 484
450 1 484 485
451 1 485 486
452 1 486 487
453 1 487 488
454 1 488 489
455 1 489 490
456 1 491 492
457 1 492 493
458 1 493 494
459 1 494 495
460 1 495 496
461 1 496 497
462 1 497 498
463 1 498 499
464 1 499 500
465 1 500 501
466 1 501 502
467 1 502 503
468 1 503 504
469 1 505 506
470 1 506 507
471 1 507 508
472 1 508 509
473 1 509 510
474 1 510 511
475 1 511 512
476 1 512 513
477 1 513 514
478 1 514 515
479 1 515 516
480 1 516 517
481 1 517 518
482 1 519 520
483 1 520 521
484 1 521 522
485 1 522 523
486 1 523 524
487 1 524 525
488 1 525 526
489 1 526 527
490 1 527 528
491 1 528 529
492 1 529 530
493 1 530 531
494 1 531 532
495 1 533 534
496 1 534 535
497 1 535 536
498 1 536 537
499 1 537 538
500 1 538 539
501 1 539 540
502 1 540 541
503 1 541 542
504 1 542 543
505 1 543 544
506 1 544 545
507 1 545 546
508 1 547 548
509 1 548 549
510 1 549 550
511 1 550 551
512 1 551 552
513 1 552 553
514 1 553 554
515 1 554 555
516 1 555 556
517 1 556 557
518 1 557 558
519 1 558 559
520 1 559 560
521 1 561 562
522 1 562 563
523 1 563 564
524 1 564 565
525 1 565 566
526 1 566 567
527 1 567 568
528 1 568 569
529 1 569 570
530 1 570 571
531 1 571 572
532 1 572 573
533 1 573 574
534 1 575 576
535 1 576 577
536 1 577 578
537 1 578 579
538 1 579 580
539 1 580 581
540 1 581 582
541 1 582 583
542 1 583 584
543 1 584 585
544 1 585 586
545 1 586 587
546 1 587 588
547 1 589 590
548 1 590 591
549 1 591 592
550 1 592 593
551 1 593 594
552 1 594 595
553 1 595 596
554 1 596 597
555 1 597 598
556 1 598 599
557 1 599 600
558 1 600 601
559 1 601 602
560 1 603 604
561 1 604 605
562 1 605 606
563 1 606 607
564 1 607 608
565 1 608 609
566 1 609 610
567 1 610 611
568 1 611 612
569 1 612 613
570 1 613 614
571 1 614 615
572 1 615 616
573 1 617 618
574 1 618 619
575 1 619 620
576 1 620 621
577 1 621 622
578 1 622 623
579 1 623 624
580 1 624 625
581 1 625 626
582 1 626 627
583 1 627 628
584 1 628 629
585 1 629 630
586 1 631 632
587 1 632 633
588 1 633 634
589 1 634 635
590 1 635 636
591 1 636 637
592 1 637 638
593 1 638 639
594 1 639 640
595 1 640 641
596 1 641 642
597 1 642 643
598 1 643 644
599 1 645 646
600 1 646 647
601 1 647 648
602 1 648 649
603 1 649 650
604 1 650 651
605 1 651 652
606 1 652 653
607 1 653 654
608 1 654 655
609 1 655 656
610 1 656 657
611 1 657 658
612 1 659 660
613 1 660 661
614 1 661 662
615 1 662 663
616 1 663 664
617 1 664 665
618 1 665 666
619 1 666 667
620 1 667 668
621 1 668 669
622 1 669 670
623 1 670 671
624 1 671 672
625 1 673 674
626 1 674 675
627 1 675 676
628 1 676 677
629 1 677 678
630 1 678 679
631 1 679 680
632 1 680 681
633 1 681 682
634 1 682 683
635 1 683 684
636 1 684 685
637 1 685 686
638 1 687 688
639 1 688 689
640 1 689 690
641 1 690 691
642 1 691 692
643 1 692 693
644 1 693 694
645 1 694 695
646 1 695 696
647 1 696 697
648 1 697 698
649 1 698 699
650 1 699 700
651 1 701 702
652 1 702 703
653 1 703 704
654 1 704 705
655 1 705 706
656 1 706 707
657 1 707 708
658 1 708 709
659 1 709 710
660 1 710 711
661 1 711 712
662 1 712 713
663 1 713 714
664 1 715 716
665 1 716 717
666 1 717 718
667 1 718 719
668 1 719 720
669 1 720 721
670 1 721 722
671 1 722 723
672 1 723 724
673 1 724 725
674 1 725 726
675 1 726 727
676 1 727 728
677 1 729 730
678 1 730 731
679 1 731 732
680 1 732 733
681 1 733 734
682 1 734 735
683 1 735 736
684 1 736 737
685 1 737 738
686 1 738 739
687 1 739 740
688 1 740 741
689 1 741 742
690 1 743 744
691 1 744 745
692 1 745 746
693 1 746 747
694 1 747 748
695 1 748 749
696 1 749 750
697 1 750 751
698 1 751 752
699 1 752 753
700 1 753 754
701 1 754 755
702 1 755 756
703 1 757 758
704 1 758 759
705 1 759 760
706 1 760 761
707 1 761 762
708 1 762 763
709 1 763 764
710 1 764 765
711 1 765 766
712 1 766 767
713 1 767 768
714 1 768 769
715 1 769 770
716 1 771 772
717 1 772 773
718 1 773 774
719 1 774 775
720 1 775 776
721 1 776 777
722 1 777 778
723 1 778 779
724 1 779 780
725 1 780 781
726 1 781 782
727 1 782 783
728 1 783 784
729 1 785 786
730 1 786 787
731 1 787 788
732 1 788 789
733 1 789 790
734 1 790 791
735 1 791 792
736 1 792 793
737 1 793 794
738 1 794 795
739 1 795 796
740 1 796 797
741 1 797 798
742 1 799 800
743 1 800 801
744 1 801 802
745 1 802 803
746 1 803 804
747 1 804 805
748 1 805 806
749 1 806 807
750 1 807 808
751 1 808 809
752 1 809 810
753 1 810 811
754 1 811 812
755 1 813 814
756 1 814 815
757 1 815 816
758 1 816 817
759 1 817 818
760 1 818 819
761 1 819 820
762 1 820 821
763 1 821 822
764 1 822 823
765 1 823 824
766 1 824 825
767 1 825 826
768 1 827 828
769 1 828 829
770 1 829 830
771 1 830 831
772 1 831 832
773 1 832 833
774 1 833 834
775 1 834 835
776 1 835 836
777 1 836 837
778 1 837 838
779 1 838 839
780 1 839 840
781 1 841 842
782 1 842 843
783 1 843 844
784 1 844 845
785 1 845 846
786 1 846 847
787 1 847 848
788 1 848 849
789 1 849 850
790 1 850 851
791 1 851 852
792 1 852 853
793 1 853 854
794 1 855 856
795 1 856 857
796 1 857 858
797 1 858 859
798 1 859 860
799 1 860 861
800 1 861 862
801 1 862 863
802 1 863 864
803 1 864 865
804 1 865 866
805 1 866 867
806 1 867 868
807 1 869 870
808 1 870 871
809 1 871 872
810 1 872 873
811 1 873 874
812 1 874 875
813 1 875 876
814 1 876 877
815 1 877 878
816 1 878 879
817 1 879 880
818 1 880 881
819 1 881 882
820 1 883 884
821 1 884 885
822 1 885 886
823 1 886 887
824 1 887 888
825 1 888 889
826 1 889 890
827 1 890 891
828 1 891 892
829 1 892 893
830 1 893 894
831 1 894 895
832 1 895 896
833 1 897 898
834 1 898 899
835 1 899 900
836 1 900 901
837 1 901 902
838 1 902 903
839 1 903 904
840 1 904 905
841 1 905 906
842 1 906 907
843 1 907 908
844 1 908 909
845 1 909 910
846 1 911 912
847 1 912 913
848 1 913 914
849 1 914 915
850 1 915 916
851 1 916 917
852 1 917 918
853 1 918 919
854 1 919 920
855 1 920 921
856 1 921 922
857 1 922 923
858 1 923 924
859 1 925 926
860 1 926 927
861 1 927 928
862 1 928 929
863 1 929 930
864 1 930 931
865 1 931 932
866 1 932 933
867 1 933 934
868 1 934 935
869 1 935 936
870 1 936 937
871 1 937 938
872 1 939 940
873 1 940 941
874 1 941 942
875 1 942 943
876 1 943 944
877 1 944 945
878 1 945 946
879 1 946 947
880 1 947 948
881 1 948 949
882 1 949 950
883 1 950 951
884 1 951 952
885 1 953 954
886 1 954 955
887 1 955 956
888 1 956 957
889 1 957 958
890 1 958 959
891 1 959 960
892 1 960 961
893 1 961 962
894 1 962 963
895 1 963 964
896 1 964 965
897 1 965 966
898 1 967 968
899 1 968 969
900 1 969 970
901 1 970 971
902 1 971 972
903 1 972 973
904 1 973 974
905 1 974 975
906 1 975 976
907 1 976 977
908 1 977 978
909 1 978 979
910 1 979 980
911 1 981 982
912 1 982 983
913 1 983 984
914 1 984 985
915 1 985 986
916 1 986 987
917 1 987 988
918 1 988 989
919 1 989 990
920 1 990 991
921 1 991 992
922 1 992 993
923 1 993 994
924 1 995 996
925 1 996 997
926 1 997 998
927 1 998 999
928 1 999 1000
929 1 1000 1001
930 1 1001 1002
931 1 1002 1003
932 1 1003 1004
933 1 1004 1005
934 1 1005 1006
935 1 1006 1007
936 1 1007 1008
937 1 1009 1010
938 1 1010 1011
939 1 1011 1012
940 1 1012 1013
941 1 1013 1014
942 1 1014 1015
943 1 1015 1016
944 1 1016 1017
945 1 1017 1018
946 1 1018 1019
947 1 1019 1020
948 1 1020 1021
949 1 1021 1022
950 1 1023 1024
951 1 1024 1025
952 1 1025 1026
953 1 1026 1027
954 1 1027 1028
955 1 1028 1029
956 1 1029 1030
957 1 1030 1031
958 1 1031 1032
959 1 1032 1033
960 1 1033 1034
961 1 1034 1035
962 1 1035 1036
963 1 1037 1038
964 1 1038 1039
965 1 1039 1040
966 1 1040 1041
967 1 1041 1042
968 1 1042 1043
969 1 1043 1044
970 1 1044 1045
971 1 1045 1046
972 1 1046 1047
973 1 1047 1048
974 1 1048 1049
975 1 1049 1050
976 1 1051 1052
977 1 1052 1053
978 1 1053 1054
979 1 1054 1055
980 1 1055 1056
981 1 1056 1057
982 1 1057 1058
983 1 1058 1059
984 1 1059 1060
985 1 1060 1061
986 1 1061 1062
987 1 1062 1063
988 1 1063 1064
989 1 1065 1066
990 1 1066 1067
991 1 1067 1068
992 1 1068 1069
993 1 1069 1070
994 1 1070 1071
995 1 1071 1072
996 1 1072 1073
997 1 1073 1074
998 1 1074 1075
999 1 1075 1076
1000 1 1076 1077
1001 1 1077 1078
1002 1 1079 1080
1003 1 1080 1081
1004 1 1081 1082
1005 1 1082 1083
1006 1 1083 1084
1007 1 1084 1085
1008 1 1085 1086
1009 1 1086 1087
1010 1 1087 1088
1011 1 1088 1089
1012 1 1089 1090
1013 1 1090 1091
1014 1 1091 1092
1015 1 1093 1094
1016 1 1094 1095
1017 1 1095 1096
1018 1 1096 1097
1019 1 1097 1098
1020 1 1098 1099
1021 1 1099 1100
1022 1 1100 1101
1023 1 1101 1102
1024 1 1102 1103
1025 1 1103 1104
1026 1 1104 1105
1027 1 1105 1106
1028 1 1107 1108
1029 1 1108 1109
1030 1 1109 1110
1031 1 1110 1111
1032 1 1111 1112
1033 1 1112 1113
1034 1 1113 1114
1035 1 1114 1115
1036 1 1115 1116
1037 1 1116 1117
1038 1 1117 1118
1039 1 1118 1119
1040 1 1119 1120
1041 1 1121 1122
1042 1 1122 1123
1043 1 1123 1124
1044 1 1124 1125
1045 1 1125 1126
1046 1 1126 1127
1047 1 1127 1128
1048 1 1128 1129
1049 1 1129 1130
1050 1 1130 1131
1051 1 1131 1132
1052 1 1132 1133
1053 1 1133 1134
1054 1 1135 1136
1055 1 1136 1137
1056 1 1137 1138
1057 1 1138 1139
1058 1 1139 1140
1059 1 1140 1141
1060 1 1141 1142
1061 1 1142 1143
1062 1 1143 1144
1063 1 1144 1145
1064 1 1145 1146
1065 1 1146 1147
1066 1 1147 1148
1067 1 1149 1150
1068 1 1150 1151
1069 1 1151 1152
1070 1 1152 1153
1071 1 1153 1154
1072 1 1154 1155
1073 1 1155 1156
1074 1 1156 1157
1075 1 1157 1158
1076 1 1158 1159
1077 1 1159 1160
1078 1 1160 1161
1079 1 1161 1162
1080 1 1163 1164
1081 1 1164 1165
1082 1 1165 1166
1083 1 1166 1167
1084 1 1167 1168
1085 1 1168 1169
1086 1 1169 1170
1087 1 1170 1171
1088 1 1171 1172
1089 1 1172 1173
1090 1 1173 1174
1091 1 1174 1175
1092 1 1175 1176
1093 1 1177 1178
1094 1 1178 1179
1095 1 1179 1180
1096 1 1180 1181
1097 1 1181 1182
1098 1 1182 1183
1099 1 1183 1184
1100 1 1184 1185
1101 1 1185 1186
1102 1 1186 1187
1103 1 1187 1188
1104 1 1188 1189
1105 1 1189 1190
1106 1 1191 1192
1107 1 1192 1193
1108 1 1193 1194
1109 1 1194 1195
1110 1 1195 1196
1111 1 1196 1197
1112 1 1197 1198
1113 1 1198 1199
1114 1 1199 1200
1115 1 1200 1201
1116 1 1201 1202
1117 1 1202 1203
1118 1 1203 1204
1119 1 1205 1206
1120 1 1206 1207
1121 1 1207 1208
1122 1 1208 1209
1123 1 1209 1210
1124 1 1210 1211
1125 1 1211 1212
1126 1 1212 1213
1127 1 1213 1214
1128 1 1214 1215
1129 1 1215 1216
1130 1 1216 1217
1131 1 1217 1218
1132 1 1219 1220
1133 1 1220 1221
1134 1 1221 1222
1135 1 1222 1223
1136 1 1223 1224
1137 1 1224 1225
1138 1 1225 1226
1139 1 1226 1227
1140 1 1227 1228
1141 1 1228 1229
1142 1 1229 1230
1143 1 1230 1231
1144 1 1231 1232
1145 1 1233 1234
1146 1 1234 1235
1147 1 1235 1236
1148 1 1236 1237
1149 1 1237 1238
1150 1 1238 1239
1151 1 1239 1240
1152 1 1240 1241
1153 1 1241 1242
1154 1 1242 1243
1155 1 1243 1244
1156 1 1244 1245
1157 1 1245 1246
1158 1 1247 1248
1159 1 1248 1249
1160 1 1249 1250
1161 1 1250 1251
1162 1 1251 1252
1163 1 1252 1253
1164 1 1253 1254
1165 1 1254 1255
1166 1 1255 1256
1167 1 1256 1257
1168 1 1257 1258
1169 1 1258 1259
1170 1 1259 1260
1171 1 1261 1262
1172 1 1262 1263
1173 1 1263 1264
1174 1 1264 1265
1175 1 1265 1266
1176 1 1266 1267
1177 1 1267 1268
1178 1 1268 1269
1179 1 1269 1270
1180 1 1270 1271
1181 1 1271 1272
1182 1 1272 1273
1183 1 1273 1274
1184 1 1275 1276
1185 1 1276 1277
1186 1 1277 1278
1187 1 1278 1279
1188 1 1279 1280
1189 1 1280 1281
1190 1 1281 1282
1191 1 1282 1283
1192 1 1283 1284
1193 1 1284 1285
1194 1 1285 1286
1195 1 1286 1287
1196 1 1287 1288
1197 1 1289 1290
1198 1 1290 1291
1199 1 1291 1292
1200 1 1292 1293
1201 1 1293 1294
1202 1 1294 1295
1203 1 1295 1296
1204 1 1296 1297
1205 1 1297 1298
1206 1 1298 1299
1207 1 1299 1300
1208 1 1300 1301
1209 1 1301 1302
1210 1 1303 1304
1211 1 1304 1305
1212 1 1305 1306
1213 1 1306 1307
1214 1 1307 1308
1215 1 1308 1309
1216 1 1309 1310
1217 1 1310 1311
1218 1 1311 1312
1219 1 1312 1313
1220 1 1313 1314
1221 1 1314 1315
1222 1 1315 1316
1223 1 1317 1318
1224 1 1318 1319
1225 1 1319 1320
1226 1 1320 1321
1227 1 1321 1322
1228 1 1322 1323
1229 1 1323 1324
1230 1 1324 1325
1231 1 1325 1326
1232 1 1326 1327
1233 1 1327 1328
1234 1 1328 1329
1235 1 1329 1330
1236 1 1331 1332
1237 1 1332 1333
1238 1 1333 1334
1239 1 1334 1335
1240 1 1335 1336
1241 1 1336 1337
1242 1 1337 1338
1243 1 1338 1339
1244 1 1339 1340
1245 1 1340 1341
1246 1 1341 1342
1247 1 1342 1343
1248 1 1343 1344
1249 1 1345 1346
1250 1 1346 1347
1251 1 1347 1348
1252 1 1348 1349
1253 1 1349 1350
1254 1 1350 1351
1255 1 1351 1352
1256 1 1352 1353
1257 1 1353 1354
1258 1 1354 1355
1259 1 1355 1356
1260 1 1356 1357
1261 1 1357 1358
1262 1 1359 1360
1263 1 1360 1361
1264 1 1361 1362
1265 1 1362 1363
1266 1 1363 1364
1267 1 1364 1365
1268 1 1365 1366
1269 1 1366 1367
1270 1 1367 1368
1271 1 1368 1369
1272 1 1369 1370
1273 1 1370 1371
1274 1 1371 1372
1275 1 1373 1374
1276 1 1374 1375
1277 1 1375 1376
1278 1 1376 1377
1279 1 1377 1378
1280 1 1378 1379
1281 1 1379 1380
1282 1 1380 1381
1283 1 1381 1382
1284 1 1382 1383
1285 1 1383 1384
1286 1 1384 1385
1287 1 1385 1386
1288 1 1387 1388
1289 1 1388 1389
1290 1 1389 1390
1291 1 1390 1391
1292 1 1391 1392
1293 1 1392 1393
1294 1 1393 1394
1295 1 1394 1395
1296 1 1395 1396
1297 1 1396 1397
1298 1 1397 1398
1299 1 1398 1399
1300 1 1399 1400
1301 1 1401 1402
1302 1 1402 1403
1303 1 1403 1404
1304 1 1404 1405
1305 1 1405 1406
1306 1 1406 1407
1307 1 1407 1408
1308 1 1408 1409
1309 1 1409 1410
1310 1 1410 1411
1311 1 1411 1412
1312 1 1412 1413
1313 1 1413 1414
1314 1 1415 1416
1315 1 1416 1417
1316 1 1417 1418
1317 1 1418 1419
1318 1 1419 1420
1319 1 1420 1421
1320 1 1421 1422
1321 1 1422 1423
1322 1 1423 1424
1323 1 1424 1425
1324 1 1425 1426
1325 1 1426 1427
1326 1 1427 1428
1327 1 1429 1430
1328 1 1430 1431
1329 1 1431 1432
1330 1 1432 1433
1331 1 1433 1434
1332 1 1434 1435
1333 1 1435 1436
1334 1 1436 1437
1335 1 1437 1438
1336 1 1438 1439
1337 1 1439 1440
1338 1 1440 1441
1339 1 1441 1442
1340 1 1443 1444
1341 1 1444 1445
1342 1 1445 1446
1343 1 1446 1447
1344 1 1447 1448
1345 1 1448 1449
1346 1 1449 1450
1347 1 1450 1451
1348 1 1451 1452
1349 1 1452 1453
1350 1 1453 1454
1351 1 1454 1455
1352 1 1455 1456
