# Supplementary material for: The exchange dynamics of biomolecular condensates
Source: eLife. 2024 Sep 25;12:RP91680. doi: 10.7554/eLife.91680 (PMC11424094; doi:10.7554/eLife.91680)
Supplement: Source code 1. [file elife-91680-code1.zip › Codes/DilutePhase/In/L1_16_N1_180_A10B6.initial]

LAMMPS chain data file

2880 atoms
2700 bonds
0 angles
0 dihedrals
0 impropers

2 atom types
1 bond types
0 angle types
0 dihedral types
0 improper types

-75.00000 75.00000 xlo xhi
-75.00000 75.00000 ylo yhi
-75.00000 75.00000 zlo zhi

Masses

1 188.49556
2 188.49556

Atoms

1 1 1 -65 -65.625 -65.625
2 1 1 -63 -65.625 -65.625
3 1 1 -61 -65.625 -65.625
4 1 1 -59 -65.625 -65.625
5 1 1 -57 -65.625 -65.625
6 1 1 -55 -65.625 -65.625
7 1 1 -53 -65.625 -65.625
8 1 1 -51 -65.625 -65.625
9 1 1 -49 -65.625 -65.625
10 1 1 -47 -65.625 -65.625
11 1 2 -45 -65.625 -65.625
12 1 2 -43 -65.625 -65.625
13 1 2 -41 -65.625 -65.625
14 1 2 -39 -65.625 -65.625
15 1 2 -37 -65.625 -65.625
16 1 2 -35 -65.625 -65.625
17 1 1 -65 -46.875 -65.625
18 1 1 -63 -46.875 -65.625
19 1 1 -61 -46.875 -65.625
20 1 1 -59 -46.875 -65.625
21 1 1 -57 -46.875 -65.625
22 1 1 -55 -46.875 -65.625
23 1 1 -53 -46.875 -65.625
24 1 1 -51 -46.875 -65.625
25 1 1 -49 -46.875 -65.625
26 1 1 -47 -46.875 -65.625
27 1 2 -45 -46.875 -65.625
28 1 2 -43 -46.875 -65.625
29 1 2 -41 -46.875 -65.625
30 1 2 -39 -46.875 -65.625
31 1 2 -37 -46.875 -65.625
32 1 2 -35 -46.875 -65.625
33 1 1 -65 -28.125 -65.625
34 1 1 -63 -28.125 -65.625
35 1 1 -61 -28.125 -65.625
36 1 1 -59 -28.125 -65.625
37 1 1 -57 -28.125 -65.625
38 1 1 -55 -28.125 -65.625
39 1 1 -53 -28.125 -65.625
40 1 1 -51 -28.125 -65.625
41 1 1 -49 -28.125 -65.625
42 1 1 -47 -28.125 -65.625
43 1 2 -45 -28.125 -65.625
44 1 2 -43 -28.125 -65.625
45 1 2 -41 -28.125 -65.625
46 1 2 -39 -28.125 -65.625
47 1 2 -37 -28.125 -65.625
48 1 2 -35 -28.125 -65.625
49 1 1 -65 -9.375 -65.625
50 1 1 -63 -9.375 -65.625
51 1 1 -61 -9.375 -65.625
52 1 1 -59 -9.375 -65.625
53 1 1 -57 -9.375 -65.625
54 1 1 -55 -9.375 -65.625
55 1 1 -53 -9.375 -65.625
56 1 1 -51 -9.375 -65.625
57 1 1 -49 -9.375 -65.625
58 1 1 -47 -9.375 -65.625
59 1 2 -45 -9.375 -65.625
60 1 2 -43 -9.375 -65.625
61 1 2 -41 -9.375 -65.625
62 1 2 -39 -9.375 -65.625
63 1 2 -37 -9.375 -65.625
64 1 2 -35 -9.375 -65.625
65 1 1 -65 9.375 -65.625
66 1 1 -63 9.375 -65.625
67 1 1 -61 9.375 -65.625
68 1 1 -59 9.375 -65.625
69 1 1 -57 9.375 -65.625
70 1 1 -55 9.375 -65.625
71 1 1 -53 9.375 -65.625
72 1 1 -51 9.375 -65.625
73 1 1 -49 9.375 -65.625
74 1 1 -47 9.375 -65.625
75 1 2 -45 9.375 -65.625
76 1 2 -43 9.375 -65.625
77 1 2 -41 9.375 -65.625
78 1 2 -39 9.375 -65.625
79 1 2 -37 9.375 -65.625
80 1 2 -35 9.375 -65.625
81 1 1 -65 28.125 -65.625
82 1 1 -63 28.125 -65.625
83 1 1 -61 28.125 -65.625
84 1 1 -59 28.125 -65.625
85 1 1 -57 28.125 -65.625
86 1 1 -55 28.125 -65.625
87 1 1 -53 28.125 -65.625
88 1 1 -51 28.125 -65.625
89 1 1 -49 28.125 -65.625
90 1 1 -47 28.125 -65.625
91 1 2 -45 28.125 -65.625
92 1 2 -43 28.125 -65.625
93 1 2 -41 28.125 -65.625
94 1 2 -39 28.125 -65.625
95 1 2 -37 28.125 -65.625
96 1 2 -35 28.125 -65.625
97 1 1 -65 46.875 -65.625
98 1 1 -63 46.875 -65.625
99 1 1 -61 46.875 -65.625
100 1 1 -59 46.875 -65.625
101 1 1 -57 46.875 -65.625
102 1 1 -55 46.875 -65.625
103 1 1 -53 46.875 -65.625
104 1 1 -51 46.875 -65.625
105 1 1 -49 46.875 -65.625
106 1 1 -47 46.875 -65.625
107 1 2 -45 46.875 -65.625
108 1 2 -43 46.875 -65.625
109 1 2 -41 46.875 -65.625
110 1 2 -39 46.875 -65.625
111 1 2 -37 46.875 -65.625
112 1 2 -35 46.875 -65.625
113 1 1 -65 65.625 -65.625
114 1 1 -63 65.625 -65.625
115 1 1 -61 65.625 -65.625
116 1 1 -59 65.625 -65.625
117 1 1 -57 65.625 -65.625
118 1 1 -55 65.625 -65.625
119 1 1 -53 65.625 -65.625
120 1 1 -51 65.625 -65.625
121 1 1 -49 65.625 -65.625
122 1 1 -47 65.625 -65.625
123 1 2 -45 65.625 -65.625
124 1 2 -43 65.625 -65.625
125 1 2 -41 65.625 -65.625
126 1 2 -39 65.625 -65.625
127 1 2 -37 65.625 -65.625
128 1 2 -35 65.625 -65.625
129 1 1 -15 -65.625 -65.625
130 1 1 -13 -65.625 -65.625
131 1 1 -11 -65.625 -65.625
132 1 1 -9 -65.625 -65.625
133 1 1 -7 -65.625 -65.625
134 1 1 -5 -65.625 -65.625
135 1 1 -3 -65.625 -65.625
136 1 1 -1 -65.625 -65.625
137 1 1 1 -65.625 -65.625
138 1 1 3 -65.625 -65.625
139 1 2 5 -65.625 -65.625
140 1 2 7 -65.625 -65.625
141 1 2 9 -65.625 -65.625
142 1 2 11 -65.625 -65.625
143 1 2 13 -65.625 -65.625
144 1 2 15 -65.625 -65.625
145 1 1 -15 -46.875 -65.625
146 1 1 -13 -46.875 -65.625
147 1 1 -11 -46.875 -65.625
148 1 1 -9 -46.875 -65.625
149 1 1 -7 -46.875 -65.625
150 1 1 -5 -46.875 -65.625
151 1 1 -3 -46.875 -65.625
152 1 1 -1 -46.875 -65.625
153 1 1 1 -46.875 -65.625
154 1 1 3 -46.875 -65.625
155 1 2 5 -46.875 -65.625
156 1 2 7 -46.875 -65.625
157 1 2 9 -46.875 -65.625
158 1 2 11 -46.875 -65.625
159 1 2 13 -46.875 -65.625
160 1 2 15 -46.875 -65.625
161 1 1 -15 -28.125 -65.625
162 1 1 -13 -28.125 -65.625
163 1 1 -11 -28.125 -65.625
164 1 1 -9 -28.125 -65.625
165 1 1 -7 -28.125 -65.625
166 1 1 -5 -28.125 -65.625
167 1 1 -3 -28.125 -65.625
168 1 1 -1 -28.125 -65.625
169 1 1 1 -28.125 -65.625
170 1 1 3 -28.125 -65.625
171 1 2 5 -28.125 -65.625
172 1 2 7 -28.125 -65.625
173 1 2 9 -28.125 -65.625
174 1 2 11 -28.125 -65.625
175 1 2 13 -28.125 -65.625
176 1 2 15 -28.125 -65.625
177 1 1 -15 -9.375 -65.625
178 1 1 -13 -9.375 -65.625
179 1 1 -11 -9.375 -65.625
180 1 1 -9 -9.375 -65.625
181 1 1 -7 -9.375 -65.625
182 1 1 -5 -9.375 -65.625
183 1 1 -3 -9.375 -65.625
184 1 1 -1 -9.375 -65.625
185 1 1 1 -9.375 -65.625
186 1 1 3 -9.375 -65.625
187 1 2 5 -9.375 -65.625
188 1 2 7 -9.375 -65.625
189 1 2 9 -9.375 -65.625
190 1 2 11 -9.375 -65.625
191 1 2 13 -9.375 -65.625
192 1 2 15 -9.375 -65.625
193 1 1 -15 9.375 -65.625
194 1 1 -13 9.375 -65.625
195 1 1 -11 9.375 -65.625
196 1 1 -9 9.375 -65.625
197 1 1 -7 9.375 -65.625
198 1 1 -5 9.375 -65.625
199 1 1 -3 9.375 -65.625
200 1 1 -1 9.375 -65.625
201 1 1 1 9.375 -65.625
202 1 1 3 9.375 -65.625
203 1 2 5 9.375 -65.625
204 1 2 7 9.375 -65.625
205 1 2 9 9.375 -65.625
206 1 2 11 9.375 -65.625
207 1 2 13 9.375 -65.625
208 1 2 15 9.375 -65.625
209 1 1 -15 28.125 -65.625
210 1 1 -13 28.125 -65.625
211 1 1 -11 28.125 -65.625
212 1 1 -9 28.125 -65.625
213 1 1 -7 28.125 -65.625
214 1 1 -5 28.125 -65.625
215 1 1 -3 28.125 -65.625
216 1 1 -1 28.125 -65.625
217 1 1 1 28.125 -65.625
218 1 1 3 28.125 -65.625
219 1 2 5 28.125 -65.625
220 1 2 7 28.125 -65.625
221 1 2 9 28.125 -65.625
222 1 2 11 28.125 -65.625
223 1 2 13 28.125 -65.625
224 1 2 15 28.125 -65.625
225 1 1 -15 46.875 -65.625
226 1 1 -13 46.875 -65.625
227 1 1 -11 46.875 -65.625
228 1 1 -9 46.875 -65.625
229 1 1 -7 46.875 -65.625
230 1 1 -5 46.875 -65.625
231 1 1 -3 46.875 -65.625
232 1 1 -1 46.875 -65.625
233 1 1 1 46.875 -65.625
234 1 1 3 46.875 -65.625
235 1 2 5 46.875 -65.625
236 1 2 7 46.875 -65.625
237 1 2 9 46.875 -65.625
238 1 2 11 46.875 -65.625
239 1 2 13 46.875 -65.625
240 1 2 15 46.875 -65.625
241 1 1 -15 65.625 -65.625
242 1 1 -13 65.625 -65.625
243 1 1 -11 65.625 -65.625
244 1 1 -9 65.625 -65.625
245 1 1 -7 65.625 -65.625
246 1 1 -5 65.625 -65.625
247 1 1 -3 65.625 -65.625
248 1 1 -1 65.625 -65.625
249 1 1 1 65.625 -65.625
250 1 1 3 65.625 -65.625
251 1 2 5 65.625 -65.625
252 1 2 7 65.625 -65.625
253 1 2 9 65.625 -65.625
254 1 2 11 65.625 -65.625
255 1 2 13 65.625 -65.625
256 1 2 15 65.625 -65.625
257 1 1 35 -65.625 -65.625
258 1 1 37 -65.625 -65.625
259 1 1 39 -65.625 -65.625
260 1 1 41 -65.625 -65.625
261 1 1 43 -65.625 -65.625
262 1 1 45 -65.625 -65.625
263 1 1 47 -65.625 -65.625
264 1 1 49 -65.625 -65.625
265 1 1 51 -65.625 -65.625
266 1 1 53 -65.625 -65.625
267 1 2 55 -65.625 -65.625
268 1 2 57 -65.625 -65.625
269 1 2 59 -65.625 -65.625
270 1 2 61 -65.625 -65.625
271 1 2 63 -65.625 -65.625
272 1 2 65 -65.625 -65.625
273 1 1 35 -46.875 -65.625
274 1 1 37 -46.875 -65.625
275 1 1 39 -46.875 -65.625
276 1 1 41 -46.875 -65.625
277 1 1 43 -46.875 -65.625
278 1 1 45 -46.875 -65.625
279 1 1 47 -46.875 -65.625
280 1 1 49 -46.875 -65.625
281 1 1 51 -46.875 -65.625
282 1 1 53 -46.875 -65.625
283 1 2 55 -46.875 -65.625
284 1 2 57 -46.875 -65.625
285 1 2 59 -46.875 -65.625
286 1 2 61 -46.875 -65.625
287 1 2 63 -46.875 -65.625
288 1 2 65 -46.875 -65.625
289 1 1 35 -28.125 -65.625
290 1 1 37 -28.125 -65.625
291 1 1 39 -28.125 -65.625
292 1 1 41 -28.125 -65.625
293 1 1 43 -28.125 -65.625
294 1 1 45 -28.125 -65.625
295 1 1 47 -28.125 -65.625
296 1 1 49 -28.125 -65.625
297 1 1 51 -28.125 -65.625
298 1 1 53 -28.125 -65.625
299 1 2 55 -28.125 -65.625
300 1 2 57 -28.125 -65.625
301 1 2 59 -28.125 -65.625
302 1 2 61 -28.125 -65.625
303 1 2 63 -28.125 -65.625
304 1 2 65 -28.125 -65.625
305 1 1 35 -9.375 -65.625
306 1 1 37 -9.375 -65.625
307 1 1 39 -9.375 -65.625
308 1 1 41 -9.375 -65.625
309 1 1 43 -9.375 -65.625
310 1 1 45 -9.375 -65.625
311 1 1 47 -9.375 -65.625
312 1 1 49 -9.375 -65.625
313 1 1 51 -9.375 -65.625
314 1 1 53 -9.375 -65.625
315 1 2 55 -9.375 -65.625
316 1 2 57 -9.375 -65.625
317 1 2 59 -9.375 -65.625
318 1 2 61 -9.375 -65.625
319 1 2 63 -9.375 -65.625
320 1 2 65 -9.375 -65.625
321 1 1 35 9.375 -65.625
322 1 1 37 9.375 -65.625
323 1 1 39 9.375 -65.625
324 1 1 41 9.375 -65.625
325 1 1 43 9.375 -65.625
326 1 1 45 9.375 -65.625
327 1 1 47 9.375 -65.625
328 1 1 49 9.375 -65.625
329 1 1 51 9.375 -65.625
330 1 1 53 9.375 -65.625
331 1 2 55 9.375 -65.625
332 1 2 57 9.375 -65.625
333 1 2 59 9.375 -65.625
334 1 2 61 9.375 -65.625
335 1 2 63 9.375 -65.625
336 1 2 65 9.375 -65.625
337 1 1 35 28.125 -65.625
338 1 1 37 28.125 -65.625
339 1 1 39 28.125 -65.625
340 1 1 41 28.125 -65.625
341 1 1 43 28.125 -65.625
342 1 1 45 28.125 -65.625
343 1 1 47 28.125 -65.625
344 1 1 49 28.125 -65.625
345 1 1 51 28.125 -65.625
346 1 1 53 28.125 -65.625
347 1 2 55 28.125 -65.625
348 1 2 57 28.125 -65.625
349 1 2 59 28.125 -65.625
350 1 2 61 28.125 -65.625
351 1 2 63 28.125 -65.625
352 1 2 65 28.125 -65.625
353 1 1 35 46.875 -65.625
354 1 1 37 46.875 -65.625
355 1 1 39 46.875 -65.625
356 1 1 41 46.875 -65.625
357 1 1 43 46.875 -65.625
358 1 1 45 46.875 -65.625
359 1 1 47 46.875 -65.625
360 1 1 49 46.875 -65.625
361 1 1 51 46.875 -65.625
362 1 1 53 46.875 -65.625
363 1 2 55 46.875 -65.625
364 1 2 57 46.875 -65.625
365 1 2 59 46.875 -65.625
366 1 2 61 46.875 -65.625
367 1 2 63 46.875 -65.625
368 1 2 65 46.875 -65.625
369 1 1 35 65.625 -65.625
370 1 1 37 65.625 -65.625
371 1 1 39 65.625 -65.625
372 1 1 41 65.625 -65.625
373 1 1 43 65.625 -65.625
374 1 1 45 65.625 -65.625
375 1 1 47 65.625 -65.625
376 1 1 49 65.625 -65.625
377 1 1 51 65.625 -65.625
378 1 1 53 65.625 -65.625
379 1 2 55 65.625 -65.625
380 1 2 57 65.625 -65.625
381 1 2 59 65.625 -65.625
382 1 2 61 65.625 -65.625
383 1 2 63 65.625 -65.625
384 1 2 65 65.625 -65.625
385 1 1 -65 -65.625 -46.875
386 1 1 -63 -65.625 -46.875
387 1 1 -61 -65.625 -46.875
388 1 1 -59 -65.625 -46.875
389 1 1 -57 -65.625 -46.875
390 1 1 -55 -65.625 -46.875
391 1 1 -53 -65.625 -46.875
392 1 1 -51 -65.625 -46.875
393 1 1 -49 -65.625 -46.875
394 1 1 -47 -65.625 -46.875
395 1 2 -45 -65.625 -46.875
396 1 2 -43 -65.625 -46.875
397 1 2 -41 -65.625 -46.875
398 1 2 -39 -65.625 -46.875
399 1 2 -37 -65.625 -46.875
400 1 2 -35 -65.625 -46.875
401 1 1 -65 -46.875 -46.875
402 1 1 -63 -46.875 -46.875
403 1 1 -61 -46.875 -46.875
404 1 1 -59 -46.875 -46.875
405 1 1 -57 -46.875 -46.875
406 1 1 -55 -46.875 -46.875
407 1 1 -53 -46.875 -46.875
408 1 1 -51 -46.875 -46.875
409 1 1 -49 -46.875 -46.875
410 1 1 -47 -46.875 -46.875
411 1 2 -45 -46.875 -46.875
412 1 2 -43 -46.875 -46.875
413 1 2 -41 -46.875 -46.875
414 1 2 -39 -46.875 -46.875
415 1 2 -37 -46.875 -46.875
416 1 2 -35 -46.875 -46.875
417 1 1 -65 -28.125 -46.875
418 1 1 -63 -28.125 -46.875
419 1 1 -61 -28.125 -46.875
420 1 1 -59 -28.125 -46.875
421 1 1 -57 -28.125 -46.875
422 1 1 -55 -28.125 -46.875
423 1 1 -53 -28.125 -46.875
424 1 1 -51 -28.125 -46.875
425 1 1 -49 -28.125 -46.875
426 1 1 -47 -28.125 -46.875
427 1 2 -45 -28.125 -46.875
428 1 2 -43 -28.125 -46.875
429 1 2 -41 -28.125 -46.875
430 1 2 -39 -28.125 -46.875
431 1 2 -37 -28.125 -46.875
432 1 2 -35 -28.125 -46.875
433 1 1 -65 -9.375 -46.875
434 1 1 -63 -9.375 -46.875
435 1 1 -61 -9.375 -46.875
436 1 1 -59 -9.375 -46.875
437 1 1 -57 -9.375 -46.875
438 1 1 -55 -9.375 -46.875
439 1 1 -53 -9.375 -46.875
440 1 1 -51 -9.375 -46.875
441 1 1 -49 -9.375 -46.875
442 1 1 -47 -9.375 -46.875
443 1 2 -45 -9.375 -46.875
444 1 2 -43 -9.375 -46.875
445 1 2 -41 -9.375 -46.875
446 1 2 -39 -9.375 -46.875
447 1 2 -37 -9.375 -46.875
448 1 2 -35 -9.375 -46.875
449 1 1 -65 9.375 -46.875
450 1 1 -63 9.375 -46.875
451 1 1 -61 9.375 -46.875
452 1 1 -59 9.375 -46.875
453 1 1 -57 9.375 -46.875
454 1 1 -55 9.375 -46.875
455 1 1 -53 9.375 -46.875
456 1 1 -51 9.375 -46.875
457 1 1 -49 9.375 -46.875
458 1 1 -47 9.375 -46.875
459 1 2 -45 9.375 -46.875
460 1 2 -43 9.375 -46.875
461 1 2 -41 9.375 -46.875
462 1 2 -39 9.375 -46.875
463 1 2 -37 9.375 -46.875
464 1 2 -35 9.375 -46.875
465 1 1 -65 28.125 -46.875
466 1 1 -63 28.125 -46.875
467 1 1 -61 28.125 -46.875
468 1 1 -59 28.125 -46.875
469 1 1 -57 28.125 -46.875
470 1 1 -55 28.125 -46.875
471 1 1 -53 28.125 -46.875
472 1 1 -51 28.125 -46.875
473 1 1 -49 28.125 -46.875
474 1 1 -47 28.125 -46.875
475 1 2 -45 28.125 -46.875
476 1 2 -43 28.125 -46.875
477 1 2 -41 28.125 -46.875
478 1 2 -39 28.125 -46.875
479 1 2 -37 28.125 -46.875
480 1 2 -35 28.125 -46.875
481 1 1 -65 46.875 -46.875
482 1 1 -63 46.875 -46.875
483 1 1 -61 46.875 -46.875
484 1 1 -59 46.875 -46.875
485 1 1 -57 46.875 -46.875
486 1 1 -55 46.875 -46.875
487 1 1 -53 46.875 -46.875
488 1 1 -51 46.875 -46.875
489 1 1 -49 46.875 -46.875
490 1 1 -47 46.875 -46.875
491 1 2 -45 46.875 -46.875
492 1 2 -43 46.875 -46.875
493 1 2 -41 46.875 -46.875
494 1 2 -39 46.875 -46.875
495 1 2 -37 46.875 -46.875
496 1 2 -35 46.875 -46.875
497 1 1 -65 65.625 -46.875
498 1 1 -63 65.625 -46.875
499 1 1 -61 65.625 -46.875
500 1 1 -59 65.625 -46.875
501 1 1 -57 65.625 -46.875
502 1 1 -55 65.625 -46.875
503 1 1 -53 65.625 -46.875
504 1 1 -51 65.625 -46.875
505 1 1 -49 65.625 -46.875
506 1 1 -47 65.625 -46.875
507 1 2 -45 65.625 -46.875
508 1 2 -43 65.625 -46.875
509 1 2 -41 65.625 -46.875
510 1 2 -39 65.625 -46.875
511 1 2 -37 65.625 -46.875
512 1 2 -35 65.625 -46.875
513 1 1 -15 -65.625 -46.875
514 1 1 -13 -65.625 -46.875
515 1 1 -11 -65.625 -46.875
516 1 1 -9 -65.625 -46.875
517 1 1 -7 -65.625 -46.875
518 1 1 -5 -65.625 -46.875
519 1 1 -3 -65.625 -46.875
520 1 1 -1 -65.625 -46.875
521 1 1 1 -65.625 -46.875
522 1 1 3 -65.625 -46.875
523 1 2 5 -65.625 -46.875
524 1 2 7 -65.625 -46.875
525 1 2 9 -65.625 -46.875
526 1 2 11 -65.625 -46.875
527 1 2 13 -65.625 -46.875
528 1 2 15 -65.625 -46.875
529 1 1 -15 -46.875 -46.875
530 1 1 -13 -46.875 -46.875
531 1 1 -11 -46.875 -46.875
532 1 1 -9 -46.875 -46.875
533 1 1 -7 -46.875 -46.875
534 1 1 -5 -46.875 -46.875
535 1 1 -3 -46.875 -46.875
536 1 1 -1 -46.875 -46.875
537 1 1 1 -46.875 -46.875
538 1 1 3 -46.875 -46.875
539 1 2 5 -46.875 -46.875
540 1 2 7 -46.875 -46.875
541 1 2 9 -46.875 -46.875
542 1 2 11 -46.875 -46.875
543 1 2 13 -46.875 -46.875
544 1 2 15 -46.875 -46.875
545 1 1 -15 -28.125 -46.875
546 1 1 -13 -28.125 -46.875
547 1 1 -11 -28.125 -46.875
548 1 1 -9 -28.125 -46.875
549 1 1 -7 -28.125 -46.875
550 1 1 -5 -28.125 -46.875
551 1 1 -3 -28.125 -46.875
552 1 1 -1 -28.125 -46.875
553 1 1 1 -28.125 -46.875
554 1 1 3 -28.125 -46.875
555 1 2 5 -28.125 -46.875
556 1 2 7 -28.125 -46.875
557 1 2 9 -28.125 -46.875
558 1 2 11 -28.125 -46.875
559 1 2 13 -28.125 -46.875
560 1 2 15 -28.125 -46.875
561 1 1 -15 -9.375 -46.875
562 1 1 -13 -9.375 -46.875
563 1 1 -11 -9.375 -46.875
564 1 1 -9 -9.375 -46.875
565 1 1 -7 -9.375 -46.875
566 1 1 -5 -9.375 -46.875
567 1 1 -3 -9.375 -46.875
568 1 1 -1 -9.375 -46.875
569 1 1 1 -9.375 -46.875
570 1 1 3 -9.375 -46.875
571 1 2 5 -9.375 -46.875
572 1 2 7 -9.375 -46.875
573 1 2 9 -9.375 -46.875
574 1 2 11 -9.375 -46.875
575 1 2 13 -9.375 -46.875
576 1 2 15 -9.375 -46.875
577 1 1 -15 9.375 -46.875
578 1 1 -13 9.375 -46.875
579 1 1 -11 9.375 -46.875
580 1 1 -9 9.375 -46.875
581 1 1 -7 9.375 -46.875
582 1 1 -5 9.375 -46.875
583 1 1 -3 9.375 -46.875
584 1 1 -1 9.375 -46.875
585 1 1 1 9.375 -46.875
586 1 1 3 9.375 -46.875
587 1 2 5 9.375 -46.875
588 1 2 7 9.375 -46.875
589 1 2 9 9.375 -46.875
590 1 2 11 9.375 -46.875
591 1 2 13 9.375 -46.875
592 1 2 15 9.375 -46.875
593 1 1 -15 28.125 -46.875
594 1 1 -13 28.125 -46.875
595 1 1 -11 28.125 -46.875
596 1 1 -9 28.125 -46.875
597 1 1 -7 28.125 -46.875
598 1 1 -5 28.125 -46.875
599 1 1 -3 28.125 -46.875
600 1 1 -1 28.125 -46.875
601 1 1 1 28.125 -46.875
602 1 1 3 28.125 -46.875
603 1 2 5 28.125 -46.875
604 1 2 7 28.125 -46.875
605 1 2 9 28.125 -46.875
606 1 2 11 28.125 -46.875
607 1 2 13 28.125 -46.875
608 1 2 15 28.125 -46.875
609 1 1 -15 46.875 -46.875
610 1 1 -13 46.875 -46.875
611 1 1 -11 46.875 -46.875
612 1 1 -9 46.875 -46.875
613 1 1 -7 46.875 -46.875
614 1 1 -5 46.875 -46.875
615 1 1 -3 46.875 -46.875
616 1 1 -1 46.875 -46.875
617 1 1 1 46.875 -46.875
618 1 1 3 46.875 -46.875
619 1 2 5 46.875 -46.875
620 1 2 7 46.875 -46.875
621 1 2 9 46.875 -46.875
622 1 2 11 46.875 -46.875
623 1 2 13 46.875 -46.875
624 1 2 15 46.875 -46.875
625 1 1 -15 65.625 -46.875
626 1 1 -13 65.625 -46.875
627 1 1 -11 65.625 -46.875
628 1 1 -9 65.625 -46.875
629 1 1 -7 65.625 -46.875
630 1 1 -5 65.625 -46.875
631 1 1 -3 65.625 -46.875
632 1 1 -1 65.625 -46.875
633 1 1 1 65.625 -46.875
634 1 1 3 65.625 -46.875
635 1 2 5 65.625 -46.875
636 1 2 7 65.625 -46.875
637 1 2 9 65.625 -46.875
638 1 2 11 65.625 -46.875
639 1 2 13 65.625 -46.875
640 1 2 15 65.625 -46.875
641 1 1 35 -65.625 -46.875
642 1 1 37 -65.625 -46.875
643 1 1 39 -65.625 -46.875
644 1 1 41 -65.625 -46.875
645 1 1 43 -65.625 -46.875
646 1 1 45 -65.625 -46.875
647 1 1 47 -65.625 -46.875
648 1 1 49 -65.625 -46.875
649 1 1 51 -65.625 -46.875
650 1 1 53 -65.625 -46.875
651 1 2 55 -65.625 -46.875
652 1 2 57 -65.625 -46.875
653 1 2 59 -65.625 -46.875
654 1 2 61 -65.625 -46.875
655 1 2 63 -65.625 -46.875
656 1 2 65 -65.625 -46.875
657 1 1 35 -46.875 -46.875
658 1 1 37 -46.875 -46.875
659 1 1 39 -46.875 -46.875
660 1 1 41 -46.875 -46.875
661 1 1 43 -46.875 -46.875
662 1 1 45 -46.875 -46.875
663 1 1 47 -46.875 -46.875
664 1 1 49 -46.875 -46.875
665 1 1 51 -46.875 -46.875
666 1 1 53 -46.875 -46.875
667 1 2 55 -46.875 -46.875
668 1 2 57 -46.875 -46.875
669 1 2 59 -46.875 -46.875
670 1 2 61 -46.875 -46.875
671 1 2 63 -46.875 -46.875
672 1 2 65 -46.875 -46.875
673 1 1 35 -28.125 -46.875
674 1 1 37 -28.125 -46.875
675 1 1 39 -28.125 -46.875
676 1 1 41 -28.125 -46.875
677 1 1 43 -28.125 -46.875
678 1 1 45 -28.125 -46.875
679 1 1 47 -28.125 -46.875
680 1 1 49 -28.125 -46.875
681 1 1 51 -28.125 -46.875
682 1 1 53 -28.125 -46.875
683 1 2 55 -28.125 -46.875
684 1 2 57 -28.125 -46.875
685 1 2 59 -28.125 -46.875
686 1 2 61 -28.125 -46.875
687 1 2 63 -28.125 -46.875
688 1 2 65 -28.125 -46.875
689 1 1 35 -9.375 -46.875
690 1 1 37 -9.375 -46.875
691 1 1 39 -9.375 -46.875
692 1 1 41 -9.375 -46.875
693 1 1 43 -9.375 -46.875
694 1 1 45 -9.375 -46.875
695 1 1 47 -9.375 -46.875
696 1 1 49 -9.375 -46.875
697 1 1 51 -9.375 -46.875
698 1 1 53 -9.375 -46.875
699 1 2 55 -9.375 -46.875
700 1 2 57 -9.375 -46.875
701 1 2 59 -9.375 -46.875
702 1 2 61 -9.375 -46.875
703 1 2 63 -9.375 -46.875
704 1 2 65 -9.375 -46.875
705 1 1 35 9.375 -46.875
706 1 1 37 9.375 -46.875
707 1 1 39 9.375 -46.875
708 1 1 41 9.375 -46.875
709 1 1 43 9.375 -46.875
710 1 1 45 9.375 -46.875
711 1 1 47 9.375 -46.875
712 1 1 49 9.375 -46.875
713 1 1 51 9.375 -46.875
714 1 1 53 9.375 -46.875
715 1 2 55 9.375 -46.875
716 1 2 57 9.375 -46.875
717 1 2 59 9.375 -46.875
718 1 2 61 9.375 -46.875
719 1 2 63 9.375 -46.875
720 1 2 65 9.375 -46.875
721 1 1 35 28.125 -46.875
722 1 1 37 28.125 -46.875
723 1 1 39 28.125 -46.875
724 1 1 41 28.125 -46.875
725 1 1 43 28.125 -46.875
726 1 1 45 28.125 -46.875
727 1 1 47 28.125 -46.875
728 1 1 49 28.125 -46.875
729 1 1 51 28.125 -46.875
730 1 1 53 28.125 -46.875
731 1 2 55 28.125 -46.875
732 1 2 57 28.125 -46.875
733 1 2 59 28.125 -46.875
734 1 2 61 28.125 -46.875
735 1 2 63 28.125 -46.875
736 1 2 65 28.125 -46.875
737 1 1 35 46.875 -46.875
738 1 1 37 46.875 -46.875
739 1 1 39 46.875 -46.875
740 1 1 41 46.875 -46.875
741 1 1 43 46.875 -46.875
742 1 1 45 46.875 -46.875
743 1 1 47 46.875 -46.875
744 1 1 49 46.875 -46.875
745 1 1 51 46.875 -46.875
746 1 1 53 46.875 -46.875
747 1 2 55 46.875 -46.875
748 1 2 57 46.875 -46.875
749 1 2 59 46.875 -46.875
750 1 2 61 46.875 -46.875
751 1 2 63 46.875 -46.875
752 1 2 65 46.875 -46.875
753 1 1 35 65.625 -46.875
754 1 1 37 65.625 -46.875
755 1 1 39 65.625 -46.875
756 1 1 41 65.625 -46.875
757 1 1 43 65.625 -46.875
758 1 1 45 65.625 -46.875
759 1 1 47 65.625 -46.875
760 1 1 49 65.625 -46.875
761 1 1 51 65.625 -46.875
762 1 1 53 65.625 -46.875
763 1 2 55 65.625 -46.875
764 1 2 57 65.625 -46.875
765 1 2 59 65.625 -46.875
766 1 2 61 65.625 -46.875
767 1 2 63 65.625 -46.875
768 1 2 65 65.625 -46.875
769 1 1 -65 -65.625 -28.125
770 1 1 -63 -65.625 -28.125
771 1 1 -61 -65.625 -28.125
772 1 1 -59 -65.625 -28.125
773 1 1 -57 -65.625 -28.125
774 1 1 -55 -65.625 -28.125
775 1 1 -53 -65.625 -28.125
776 1 1 -51 -65.625 -28.125
777 1 1 -49 -65.625 -28.125
778 1 1 -47 -65.625 -28.125
779 1 2 -45 -65.625 -28.125
780 1 2 -43 -65.625 -28.125
781 1 2 -41 -65.625 -28.125
782 1 2 -39 -65.625 -28.125
783 1 2 -37 -65.625 -28.125
784 1 2 -35 -65.625 -28.125
785 1 1 -65 -46.875 -28.125
786 1 1 -63 -46.875 -28.125
787 1 1 -61 -46.875 -28.125
788 1 1 -59 -46.875 -28.125
789 1 1 -57 -46.875 -28.125
790 1 1 -55 -46.875 -28.125
791 1 1 -53 -46.875 -28.125
792 1 1 -51 -46.875 -28.125
793 1 1 -49 -46.875 -28.125
794 1 1 -47 -46.875 -28.125
795 1 2 -45 -46.875 -28.125
796 1 2 -43 -46.875 -28.125
797 1 2 -41 -46.875 -28.125
798 1 2 -39 -46.875 -28.125
799 1 2 -37 -46.875 -28.125
800 1 2 -35 -46.875 -28.125
801 1 1 -65 -28.125 -28.125
802 1 1 -63 -28.125 -28.125
803 1 1 -61 -28.125 -28.125
804 1 1 -59 -28.125 -28.125
805 1 1 -57 -28.125 -28.125
806 1 1 -55 -28.125 -28.125
807 1 1 -53 -28.125 -28.125
808 1 1 -51 -28.125 -28.125
809 1 1 -49 -28.125 -28.125
810 1 1 -47 -28.125 -28.125
811 1 2 -45 -28.125 -28.125
812 1 2 -43 -28.125 -28.125
813 1 2 -41 -28.125 -28.125
814 1 2 -39 -28.125 -28.125
815 1 2 -37 -28.125 -28.125
816 1 2 -35 -28.125 -28.125
817 1 1 -65 -9.375 -28.125
818 1 1 -63 -9.375 -28.125
819 1 1 -61 -9.375 -28.125
820 1 1 -59 -9.375 -28.125
821 1 1 -57 -9.375 -28.125
822 1 1 -55 -9.375 -28.125
823 1 1 -53 -9.375 -28.125
824 1 1 -51 -9.375 -28.125
825 1 1 -49 -9.375 -28.125
826 1 1 -47 -9.375 -28.125
827 1 2 -45 -9.375 -28.125
828 1 2 -43 -9.375 -28.125
829 1 2 -41 -9.375 -28.125
830 1 2 -39 -9.375 -28.125
831 1 2 -37 -9.375 -28.125
832 1 2 -35 -9.375 -28.125
833 1 1 -65 9.375 -28.125
834 1 1 -63 9.375 -28.125
835 1 1 -61 9.375 -28.125
836 1 1 -59 9.375 -28.125
837 1 1 -57 9.375 -28.125
838 1 1 -55 9.375 -28.125
839 1 1 -53 9.375 -28.125
840 1 1 -51 9.375 -28.125
841 1 1 -49 9.375 -28.125
842 1 1 -47 9.375 -28.125
843 1 2 -45 9.375 -28.125
844 1 2 -43 9.375 -28.125
845 1 2 -41 9.375 -28.125
846 1 2 -39 9.375 -28.125
847 1 2 -37 9.375 -28.125
848 1 2 -35 9.375 -28.125
849 1 1 -65 28.125 -28.125
850 1 1 -63 28.125 -28.125
851 1 1 -61 28.125 -28.125
852 1 1 -59 28.125 -28.125
853 1 1 -57 28.125 -28.125
854 1 1 -55 28.125 -28.125
855 1 1 -53 28.125 -28.125
856 1 1 -51 28.125 -28.125
857 1 1 -49 28.125 -28.125
858 1 1 -47 28.125 -28.125
859 1 2 -45 28.125 -28.125
860 1 2 -43 28.125 -28.125
861 1 2 -41 28.125 -28.125
862 1 2 -39 28.125 -28.125
863 1 2 -37 28.125 -28.125
864 1 2 -35 28.125 -28.125
865 1 1 -65 46.875 -28.125
866 1 1 -63 46.875 -28.125
867 1 1 -61 46.875 -28.125
868 1 1 -59 46.875 -28.125
869 1 1 -57 46.875 -28.125
870 1 1 -55 46.875 -28.125
871 1 1 -53 46.875 -28.125
872 1 1 -51 46.875 -28.125
873 1 1 -49 46.875 -28.125
874 1 1 -47 46.875 -28.125
875 1 2 -45 46.875 -28.125
876 1 2 -43 46.875 -28.125
877 1 2 -41 46.875 -28.125
878 1 2 -39 46.875 -28.125
879 1 2 -37 46.875 -28.125
880 1 2 -35 46.875 -28.125
881 1 1 -65 65.625 -28.125
882 1 1 -63 65.625 -28.125
883 1 1 -61 65.625 -28.125
884 1 1 -59 65.625 -28.125
885 1 1 -57 65.625 -28.125
886 1 1 -55 65.625 -28.125
887 1 1 -53 65.625 -28.125
888 1 1 -51 65.625 -28.125
889 1 1 -49 65.625 -28.125
890 1 1 -47 65.625 -28.125
891 1 2 -45 65.625 -28.125
892 1 2 -43 65.625 -28.125
893 1 2 -41 65.625 -28.125
894 1 2 -39 65.625 -28.125
895 1 2 -37 65.625 -28.125
896 1 2 -35 65.625 -28.125
897 1 1 -15 -65.625 -28.125
898 1 1 -13 -65.625 -28.125
899 1 1 -11 -65.625 -28.125
900 1 1 -9 -65.625 -28.125
901 1 1 -7 -65.625 -28.125
902 1 1 -5 -65.625 -28.125
903 1 1 -3 -65.625 -28.125
904 1 1 -1 -65.625 -28.125
905 1 1 1 -65.625 -28.125
906 1 1 3 -65.625 -28.125
907 1 2 5 -65.625 -28.125
908 1 2 7 -65.625 -28.125
909 1 2 9 -65.625 -28.125
910 1 2 11 -65.625 -28.125
911 1 2 13 -65.625 -28.125
912 1 2 15 -65.625 -28.125
913 1 1 -15 -46.875 -28.125
914 1 1 -13 -46.875 -28.125
915 1 1 -11 -46.875 -28.125
916 1 1 -9 -46.875 -28.125
917 1 1 -7 -46.875 -28.125
918 1 1 -5 -46.875 -28.125
919 1 1 -3 -46.875 -28.125
920 1 1 -1 -46.875 -28.125
921 1 1 1 -46.875 -28.125
922 1 1 3 -46.875 -28.125
923 1 2 5 -46.875 -28.125
924 1 2 7 -46.875 -28.125
925 1 2 9 -46.875 -28.125
926 1 2 11 -46.875 -28.125
927 1 2 13 -46.875 -28.125
928 1 2 15 -46.875 -28.125
929 1 1 -15 -28.125 -28.125
930 1 1 -13 -28.125 -28.125
931 1 1 -11 -28.125 -28.125
932 1 1 -9 -28.125 -28.125
933 1 1 -7 -28.125 -28.125
934 1 1 -5 -28.125 -28.125
935 1 1 -3 -28.125 -28.125
936 1 1 -1 -28.125 -28.125
937 1 1 1 -28.125 -28.125
938 1 1 3 -28.125 -28.125
939 1 2 5 -28.125 -28.125
940 1 2 7 -28.125 -28.125
941 1 2 9 -28.125 -28.125
942 1 2 11 -28.125 -28.125
943 1 2 13 -28.125 -28.125
944 1 2 15 -28.125 -28.125
945 1 1 -15 -9.375 -28.125
946 1 1 -13 -9.375 -28.125
947 1 1 -11 -9.375 -28.125
948 1 1 -9 -9.375 -28.125
949 1 1 -7 -9.375 -28.125
950 1 1 -5 -9.375 -28.125
951 1 1 -3 -9.375 -28.125
952 1 1 -1 -9.375 -28.125
953 1 1 1 -9.375 -28.125
954 1 1 3 -9.375 -28.125
955 1 2 5 -9.375 -28.125
956 1 2 7 -9.375 -28.125
957 1 2 9 -9.375 -28.125
958 1 2 11 -9.375 -28.125
959 1 2 13 -9.375 -28.125
960 1 2 15 -9.375 -28.125
961 1 1 -15 9.375 -28.125
962 1 1 -13 9.375 -28.125
963 1 1 -11 9.375 -28.125
964 1 1 -9 9.375 -28.125
965 1 1 -7 9.375 -28.125
966 1 1 -5 9.375 -28.125
967 1 1 -3 9.375 -28.125
968 1 1 -1 9.375 -28.125
969 1 1 1 9.375 -28.125
970 1 1 3 9.375 -28.125
971 1 2 5 9.375 -28.125
972 1 2 7 9.375 -28.125
973 1 2 9 9.375 -28.125
974 1 2 11 9.375 -28.125
975 1 2 13 9.375 -28.125
976 1 2 15 9.375 -28.125
977 1 1 -15 28.125 -28.125
978 1 1 -13 28.125 -28.125
979 1 1 -11 28.125 -28.125
980 1 1 -9 28.125 -28.125
981 1 1 -7 28.125 -28.125
982 1 1 -5 28.125 -28.125
983 1 1 -3 28.125 -28.125
984 1 1 -1 28.125 -28.125
985 1 1 1 28.125 -28.125
986 1 1 3 28.125 -28.125
987 1 2 5 28.125 -28.125
988 1 2 7 28.125 -28.125
989 1 2 9 28.125 -28.125
990 1 2 11 28.125 -28.125
991 1 2 13 28.125 -28.125
992 1 2 15 28.125 -28.125
993 1 1 -15 46.875 -28.125
994 1 1 -13 46.875 -28.125
995 1 1 -11 46.875 -28.125
996 1 1 -9 46.875 -28.125
997 1 1 -7 46.875 -28.125
998 1 1 -5 46.875 -28.125
999 1 1 -3 46.875 -28.125
1000 1 1 -1 46.875 -28.125
1001 1 1 1 46.875 -28.125
1002 1 1 3 46.875 -28.125
1003 1 2 5 46.875 -28.125
1004 1 2 7 46.875 -28.125
1005 1 2 9 46.875 -28.125
1006 1 2 11 46.875 -28.125
1007 1 2 13 46.875 -28.125
1008 1 2 15 46.875 -28.125
1009 1 1 -15 65.625 -28.125
1010 1 1 -13 65.625 -28.125
1011 1 1 -11 65.625 -28.125
1012 1 1 -9 65.625 -28.125
1013 1 1 -7 65.625 -28.125
1014 1 1 -5 65.625 -28.125
1015 1 1 -3 65.625 -28.125
1016 1 1 -1 65.625 -28.125
1017 1 1 1 65.625 -28.125
1018 1 1 3 65.625 -28.125
1019 1 2 5 65.625 -28.125
1020 1 2 7 65.625 -28.125
1021 1 2 9 65.625 -28.125
1022 1 2 11 65.625 -28.125
1023 1 2 13 65.625 -28.125
1024 1 2 15 65.625 -28.125
1025 1 1 35 -65.625 -28.125
1026 1 1 37 -65.625 -28.125
1027 1 1 39 -65.625 -28.125
1028 1 1 41 -65.625 -28.125
1029 1 1 43 -65.625 -28.125
1030 1 1 45 -65.625 -28.125
1031 1 1 47 -65.625 -28.125
1032 1 1 49 -65.625 -28.125
1033 1 1 51 -65.625 -28.125
1034 1 1 53 -65.625 -28.125
1035 1 2 55 -65.625 -28.125
1036 1 2 57 -65.625 -28.125
1037 1 2 59 -65.625 -28.125
1038 1 2 61 -65.625 -28.125
1039 1 2 63 -65.625 -28.125
1040 1 2 65 -65.625 -28.125
1041 1 1 35 -46.875 -28.125
1042 1 1 37 -46.875 -28.125
1043 1 1 39 -46.875 -28.125
1044 1 1 41 -46.875 -28.125
1045 1 1 43 -46.875 -28.125
1046 1 1 45 -46.875 -28.125
1047 1 1 47 -46.875 -28.125
1048 1 1 49 -46.875 -28.125
1049 1 1 51 -46.875 -28.125
1050 1 1 53 -46.875 -28.125
1051 1 2 55 -46.875 -28.125
1052 1 2 57 -46.875 -28.125
1053 1 2 59 -46.875 -28.125
1054 1 2 61 -46.875 -28.125
1055 1 2 63 -46.875 -28.125
1056 1 2 65 -46.875 -28.125
1057 1 1 35 -28.125 -28.125
1058 1 1 37 -28.125 -28.125
1059 1 1 39 -28.125 -28.125
1060 1 1 41 -28.125 -28.125
1061 1 1 43 -28.125 -28.125
1062 1 1 45 -28.125 -28.125
1063 1 1 47 -28.125 -28.125
1064 1 1 49 -28.125 -28.125
1065 1 1 51 -28.125 -28.125
1066 1 1 53 -28.125 -28.125
1067 1 2 55 -28.125 -28.125
1068 1 2 57 -28.125 -28.125
1069 1 2 59 -28.125 -28.125
1070 1 2 61 -28.125 -28.125
1071 1 2 63 -28.125 -28.125
1072 1 2 65 -28.125 -28.125
1073 1 1 35 -9.375 -28.125
1074 1 1 37 -9.375 -28.125
1075 1 1 39 -9.375 -28.125
1076 1 1 41 -9.375 -28.125
1077 1 1 43 -9.375 -28.125
1078 1 1 45 -9.375 -28.125
1079 1 1 47 -9.375 -28.125
1080 1 1 49 -9.375 -28.125
1081 1 1 51 -9.375 -28.125
1082 1 1 53 -9.375 -28.125
1083 1 2 55 -9.375 -28.125
1084 1 2 57 -9.375 -28.125
1085 1 2 59 -9.375 -28.125
1086 1 2 61 -9.375 -28.125
1087 1 2 63 -9.375 -28.125
1088 1 2 65 -9.375 -28.125
1089 1 1 35 9.375 -28.125
1090 1 1 37 9.375 -28.125
1091 1 1 39 9.375 -28.125
1092 1 1 41 9.375 -28.125
1093 1 1 43 9.375 -28.125
1094 1 1 45 9.375 -28.125
1095 1 1 47 9.375 -28.125
1096 1 1 49 9.375 -28.125
1097 1 1 51 9.375 -28.125
1098 1 1 53 9.375 -28.125
1099 1 2 55 9.375 -28.125
1100 1 2 57 9.375 -28.125
1101 1 2 59 9.375 -28.125
1102 1 2 61 9.375 -28.125
1103 1 2 63 9.375 -28.125
1104 1 2 65 9.375 -28.125
1105 1 1 35 28.125 -28.125
1106 1 1 37 28.125 -28.125
1107 1 1 39 28.125 -28.125
1108 1 1 41 28.125 -28.125
1109 1 1 43 28.125 -28.125
1110 1 1 45 28.125 -28.125
1111 1 1 47 28.125 -28.125
1112 1 1 49 28.125 -28.125
1113 1 1 51 28.125 -28.125
1114 1 1 53 28.125 -28.125
1115 1 2 55 28.125 -28.125
1116 1 2 57 28.125 -28.125
1117 1 2 59 28.125 -28.125
1118 1 2 61 28.125 -28.125
1119 1 2 63 28.125 -28.125
1120 1 2 65 28.125 -28.125
1121 1 1 35 46.875 -28.125
1122 1 1 37 46.875 -28.125
1123 1 1 39 46.875 -28.125
1124 1 1 41 46.875 -28.125
1125 1 1 43 46.875 -28.125
1126 1 1 45 46.875 -28.125
1127 1 1 47 46.875 -28.125
1128 1 1 49 46.875 -28.125
1129 1 1 51 46.875 -28.125
1130 1 1 53 46.875 -28.125
1131 1 2 55 46.875 -28.125
1132 1 2 57 46.875 -28.125
1133 1 2 59 46.875 -28.125
1134 1 2 61 46.875 -28.125
1135 1 2 63 46.875 -28.125
1136 1 2 65 46.875 -28.125
1137 1 1 35 65.625 -28.125
1138 1 1 37 65.625 -28.125
1139 1 1 39 65.625 -28.125
1140 1 1 41 65.625 -28.125
1141 1 1 43 65.625 -28.125
1142 1 1 45 65.625 -28.125
1143 1 1 47 65.625 -28.125
1144 1 1 49 65.625 -28.125
1145 1 1 51 65.625 -28.125
1146 1 1 53 65.625 -28.125
1147 1 2 55 65.625 -28.125
1148 1 2 57 65.625 -28.125
1149 1 2 59 65.625 -28.125
1150 1 2 61 65.625 -28.125
1151 1 2 63 65.625 -28.125
1152 1 2 65 65.625 -28.125
1153 1 1 -65 -65.625 -9.375
1154 1 1 -63 -65.625 -9.375
1155 1 1 -61 -65.625 -9.375
1156 1 1 -59 -65.625 -9.375
1157 1 1 -57 -65.625 -9.375
1158 1 1 -55 -65.625 -9.375
1159 1 1 -53 -65.625 -9.375
1160 1 1 -51 -65.625 -9.375
1161 1 1 -49 -65.625 -9.375
1162 1 1 -47 -65.625 -9.375
1163 1 2 -45 -65.625 -9.375
1164 1 2 -43 -65.625 -9.375
1165 1 2 -41 -65.625 -9.375
1166 1 2 -39 -65.625 -9.375
1167 1 2 -37 -65.625 -9.375
1168 1 2 -35 -65.625 -9.375
1169 1 1 -65 -46.875 -9.375
1170 1 1 -63 -46.875 -9.375
1171 1 1 -61 -46.875 -9.375
1172 1 1 -59 -46.875 -9.375
1173 1 1 -57 -46.875 -9.375
1174 1 1 -55 -46.875 -9.375
1175 1 1 -53 -46.875 -9.375
1176 1 1 -51 -46.875 -9.375
1177 1 1 -49 -46.875 -9.375
1178 1 1 -47 -46.875 -9.375
1179 1 2 -45 -46.875 -9.375
1180 1 2 -43 -46.875 -9.375
1181 1 2 -41 -46.875 -9.375
1182 1 2 -39 -46.875 -9.375
1183 1 2 -37 -46.875 -9.375
1184 1 2 -35 -46.875 -9.375
1185 1 1 -65 -28.125 -9.375
1186 1 1 -63 -28.125 -9.375
1187 1 1 -61 -28.125 -9.375
1188 1 1 -59 -28.125 -9.375
1189 1 1 -57 -28.125 -9.375
1190 1 1 -55 -28.125 -9.375
1191 1 1 -53 -28.125 -9.375
1192 1 1 -51 -28.125 -9.375
1193 1 1 -49 -28.125 -9.375
1194 1 1 -47 -28.125 -9.375
1195 1 2 -45 -28.125 -9.375
1196 1 2 -43 -28.125 -9.375
1197 1 2 -41 -28.125 -9.375
1198 1 2 -39 -28.125 -9.375
1199 1 2 -37 -28.125 -9.375
1200 1 2 -35 -28.125 -9.375
1201 1 1 -65 -9.375 -9.375
1202 1 1 -63 -9.375 -9.375
1203 1 1 -61 -9.375 -9.375
1204 1 1 -59 -9.375 -9.375
1205 1 1 -57 -9.375 -9.375
1206 1 1 -55 -9.375 -9.375
1207 1 1 -53 -9.375 -9.375
1208 1 1 -51 -9.375 -9.375
1209 1 1 -49 -9.375 -9.375
1210 1 1 -47 -9.375 -9.375
1211 1 2 -45 -9.375 -9.375
1212 1 2 -43 -9.375 -9.375
1213 1 2 -41 -9.375 -9.375
1214 1 2 -39 -9.375 -9.375
1215 1 2 -37 -9.375 -9.375
1216 1 2 -35 -9.375 -9.375
1217 1 1 -65 9.375 -9.375
1218 1 1 -63 9.375 -9.375
1219 1 1 -61 9.375 -9.375
1220 1 1 -59 9.375 -9.375
1221 1 1 -57 9.375 -9.375
1222 1 1 -55 9.375 -9.375
1223 1 1 -53 9.375 -9.375
1224 1 1 -51 9.375 -9.375
1225 1 1 -49 9.375 -9.375
1226 1 1 -47 9.375 -9.375
1227 1 2 -45 9.375 -9.375
1228 1 2 -43 9.375 -9.375
1229 1 2 -41 9.375 -9.375
1230 1 2 -39 9.375 -9.375
1231 1 2 -37 9.375 -9.375
1232 1 2 -35 9.375 -9.375
1233 1 1 -65 28.125 -9.375
1234 1 1 -63 28.125 -9.375
1235 1 1 -61 28.125 -9.375
1236 1 1 -59 28.125 -9.375
1237 1 1 -57 28.125 -9.375
1238 1 1 -55 28.125 -9.375
1239 1 1 -53 28.125 -9.375
1240 1 1 -51 28.125 -9.375
1241 1 1 -49 28.125 -9.375
1242 1 1 -47 28.125 -9.375
1243 1 2 -45 28.125 -9.375
1244 1 2 -43 28.125 -9.375
1245 1 2 -41 28.125 -9.375
1246 1 2 -39 28.125 -9.375
1247 1 2 -37 28.125 -9.375
1248 1 2 -35 28.125 -9.375
1249 1 1 -65 46.875 -9.375
1250 1 1 -63 46.875 -9.375
1251 1 1 -61 46.875 -9.375
1252 1 1 -59 46.875 -9.375
1253 1 1 -57 46.875 -9.375
1254 1 1 -55 46.875 -9.375
1255 1 1 -53 46.875 -9.375
1256 1 1 -51 46.875 -9.375
1257 1 1 -49 46.875 -9.375
1258 1 1 -47 46.875 -9.375
1259 1 2 -45 46.875 -9.375
1260 1 2 -43 46.875 -9.375
1261 1 2 -41 46.875 -9.375
1262 1 2 -39 46.875 -9.375
1263 1 2 -37 46.875 -9.375
1264 1 2 -35 46.875 -9.375
1265 1 1 -65 65.625 -9.375
1266 1 1 -63 65.625 -9.375
1267 1 1 -61 65.625 -9.375
1268 1 1 -59 65.625 -9.375
1269 1 1 -57 65.625 -9.375
1270 1 1 -55 65.625 -9.375
1271 1 1 -53 65.625 -9.375
1272 1 1 -51 65.625 -9.375
1273 1 1 -49 65.625 -9.375
1274 1 1 -47 65.625 -9.375
1275 1 2 -45 65.625 -9.375
1276 1 2 -43 65.625 -9.375
1277 1 2 -41 65.625 -9.375
1278 1 2 -39 65.625 -9.375
1279 1 2 -37 65.625 -9.375
1280 1 2 -35 65.625 -9.375
1281 1 1 -15 -65.625 -9.375
1282 1 1 -13 -65.625 -9.375
1283 1 1 -11 -65.625 -9.375
1284 1 1 -9 -65.625 -9.375
1285 1 1 -7 -65.625 -9.375
1286 1 1 -5 -65.625 -9.375
1287 1 1 -3 -65.625 -9.375
1288 1 1 -1 -65.625 -9.375
1289 1 1 1 -65.625 -9.375
1290 1 1 3 -65.625 -9.375
1291 1 2 5 -65.625 -9.375
1292 1 2 7 -65.625 -9.375
1293 1 2 9 -65.625 -9.375
1294 1 2 11 -65.625 -9.375
1295 1 2 13 -65.625 -9.375
1296 1 2 15 -65.625 -9.375
1297 1 1 -15 -46.875 -9.375
1298 1 1 -13 -46.875 -9.375
1299 1 1 -11 -46.875 -9.375
1300 1 1 -9 -46.875 -9.375
1301 1 1 -7 -46.875 -9.375
1302 1 1 -5 -46.875 -9.375
1303 1 1 -3 -46.875 -9.375
1304 1 1 -1 -46.875 -9.375
1305 1 1 1 -46.875 -9.375
1306 1 1 3 -46.875 -9.375
1307 1 2 5 -46.875 -9.375
1308 1 2 7 -46.875 -9.375
1309 1 2 9 -46.875 -9.375
1310 1 2 11 -46.875 -9.375
1311 1 2 13 -46.875 -9.375
1312 1 2 15 -46.875 -9.375
1313 1 1 -15 -28.125 -9.375
1314 1 1 -13 -28.125 -9.375
1315 1 1 -11 -28.125 -9.375
1316 1 1 -9 -28.125 -9.375
1317 1 1 -7 -28.125 -9.375
1318 1 1 -5 -28.125 -9.375
1319 1 1 -3 -28.125 -9.375
1320 1 1 -1 -28.125 -9.375
1321 1 1 1 -28.125 -9.375
1322 1 1 3 -28.125 -9.375
1323 1 2 5 -28.125 -9.375
1324 1 2 7 -28.125 -9.375
1325 1 2 9 -28.125 -9.375
1326 1 2 11 -28.125 -9.375
1327 1 2 13 -28.125 -9.375
1328 1 2 15 -28.125 -9.375
1329 1 1 -15 -9.375 -9.375
1330 1 1 -13 -9.375 -9.375
1331 1 1 -11 -9.375 -9.375
1332 1 1 -9 -9.375 -9.375
1333 1 1 -7 -9.375 -9.375
1334 1 1 -5 -9.375 -9.375
1335 1 1 -3 -9.375 -9.375
1336 1 1 -1 -9.375 -9.375
1337 1 1 1 -9.375 -9.375
1338 1 1 3 -9.375 -9.375
1339 1 2 5 -9.375 -9.375
1340 1 2 7 -9.375 -9.375
1341 1 2 9 -9.375 -9.375
1342 1 2 11 -9.375 -9.375
1343 1 2 13 -9.375 -9.375
1344 1 2 15 -9.375 -9.375
1345 1 1 -15 9.375 -9.375
1346 1 1 -13 9.375 -9.375
1347 1 1 -11 9.375 -9.375
1348 1 1 -9 9.375 -9.375
1349 1 1 -7 9.375 -9.375
1350 1 1 -5 9.375 -9.375
1351 1 1 -3 9.375 -9.375
1352 1 1 -1 9.375 -9.375
1353 1 1 1 9.375 -9.375
1354 1 1 3 9.375 -9.375
1355 1 2 5 9.375 -9.375
1356 1 2 7 9.375 -9.375
1357 1 2 9 9.375 -9.375
1358 1 2 11 9.375 -9.375
1359 1 2 13 9.375 -9.375
1360 1 2 15 9.375 -9.375
1361 1 1 -15 28.125 -9.375
1362 1 1 -13 28.125 -9.375
1363 1 1 -11 28.125 -9.375
1364 1 1 -9 28.125 -9.375
1365 1 1 -7 28.125 -9.375
1366 1 1 -5 28.125 -9.375
1367 1 1 -3 28.125 -9.375
1368 1 1 -1 28.125 -9.375
1369 1 1 1 28.125 -9.375
1370 1 1 3 28.125 -9.375
1371 1 2 5 28.125 -9.375
1372 1 2 7 28.125 -9.375
1373 1 2 9 28.125 -9.375
1374 1 2 11 28.125 -9.375
1375 1 2 13 28.125 -9.375
1376 1 2 15 28.125 -9.375
1377 1 1 -15 46.875 -9.375
1378 1 1 -13 46.875 -9.375
1379 1 1 -11 46.875 -9.375
1380 1 1 -9 46.875 -9.375
1381 1 1 -7 46.875 -9.375
1382 1 1 -5 46.875 -9.375
1383 1 1 -3 46.875 -9.375
1384 1 1 -1 46.875 -9.375
1385 1 1 1 46.875 -9.375
1386 1 1 3 46.875 -9.375
1387 1 2 5 46.875 -9.375
1388 1 2 7 46.875 -9.375
1389 1 2 9 46.875 -9.375
1390 1 2 11 46.875 -9.375
1391 1 2 13 46.875 -9.375
1392 1 2 15 46.875 -9.375
1393 1 1 -15 65.625 -9.375
1394 1 1 -13 65.625 -9.375
1395 1 1 -11 65.625 -9.375
1396 1 1 -9 65.625 -9.375
1397 1 1 -7 65.625 -9.375
1398 1 1 -5 65.625 -9.375
1399 1 1 -3 65.625 -9.375
1400 1 1 -1 65.625 -9.375
1401 1 1 1 65.625 -9.375
1402 1 1 3 65.625 -9.375
1403 1 2 5 65.625 -9.375
1404 1 2 7 65.625 -9.375
1405 1 2 9 65.625 -9.375
1406 1 2 11 65.625 -9.375
1407 1 2 13 65.625 -9.375
1408 1 2 15 65.625 -9.375
1409 1 1 35 -65.625 -9.375
1410 1 1 37 -65.625 -9.375
1411 1 1 39 -65.625 -9.375
1412 1 1 41 -65.625 -9.375
1413 1 1 43 -65.625 -9.375
1414 1 1 45 -65.625 -9.375
1415 1 1 47 -65.625 -9.375
1416 1 1 49 -65.625 -9.375
1417 1 1 51 -65.625 -9.375
1418 1 1 53 -65.625 -9.375
1419 1 2 55 -65.625 -9.375
1420 1 2 57 -65.625 -9.375
1421 1 2 59 -65.625 -9.375
1422 1 2 61 -65.625 -9.375
1423 1 2 63 -65.625 -9.375
1424 1 2 65 -65.625 -9.375
1425 1 1 35 -46.875 -9.375
1426 1 1 37 -46.875 -9.375
1427 1 1 39 -46.875 -9.375
1428 1 1 41 -46.875 -9.375
1429 1 1 43 -46.875 -9.375
1430 1 1 45 -46.875 -9.375
1431 1 1 47 -46.875 -9.375
1432 1 1 49 -46.875 -9.375
1433 1 1 51 -46.875 -9.375
1434 1 1 53 -46.875 -9.375
1435 1 2 55 -46.875 -9.375
1436 1 2 57 -46.875 -9.375
1437 1 2 59 -46.875 -9.375
1438 1 2 61 -46.875 -9.375
1439 1 2 63 -46.875 -9.375
1440 1 2 65 -46.875 -9.375
1441 1 1 35 -28.125 -9.375
1442 1 1 37 -28.125 -9.375
1443 1 1 39 -28.125 -9.375
1444 1 1 41 -28.125 -9.375
1445 1 1 43 -28.125 -9.375
1446 1 1 45 -28.125 -9.375
1447 1 1 47 -28.125 -9.375
1448 1 1 49 -28.125 -9.375
1449 1 1 51 -28.125 -9.375
1450 1 1 53 -28.125 -9.375
1451 1 2 55 -28.125 -9.375
1452 1 2 57 -28.125 -9.375
1453 1 2 59 -28.125 -9.375
1454 1 2 61 -28.125 -9.375
1455 1 2 63 -28.125 -9.375
1456 1 2 65 -28.125 -9.375
1457 1 1 35 -9.375 -9.375
1458 1 1 37 -9.375 -9.375
1459 1 1 39 -9.375 -9.375
1460 1 1 41 -9.375 -9.375
1461 1 1 43 -9.375 -9.375
1462 1 1 45 -9.375 -9.375
1463 1 1 47 -9.375 -9.375
1464 1 1 49 -9.375 -9.375
1465 1 1 51 -9.375 -9.375
1466 1 1 53 -9.375 -9.375
1467 1 2 55 -9.375 -9.375
1468 1 2 57 -9.375 -9.375
1469 1 2 59 -9.375 -9.375
1470 1 2 61 -9.375 -9.375
1471 1 2 63 -9.375 -9.375
1472 1 2 65 -9.375 -9.375
1473 1 1 35 9.375 -9.375
1474 1 1 37 9.375 -9.375
1475 1 1 39 9.375 -9.375
1476 1 1 41 9.375 -9.375
1477 1 1 43 9.375 -9.375
1478 1 1 45 9.375 -9.375
1479 1 1 47 9.375 -9.375
1480 1 1 49 9.375 -9.375
1481 1 1 51 9.375 -9.375
1482 1 1 53 9.375 -9.375
1483 1 2 55 9.375 -9.375
1484 1 2 57 9.375 -9.375
1485 1 2 59 9.375 -9.375
1486 1 2 61 9.375 -9.375
1487 1 2 63 9.375 -9.375
1488 1 2 65 9.375 -9.375
1489 1 1 35 28.125 -9.375
1490 1 1 37 28.125 -9.375
1491 1 1 39 28.125 -9.375
1492 1 1 41 28.125 -9.375
1493 1 1 43 28.125 -9.375
1494 1 1 45 28.125 -9.375
1495 1 1 47 28.125 -9.375
1496 1 1 49 28.125 -9.375
1497 1 1 51 28.125 -9.375
1498 1 1 53 28.125 -9.375
1499 1 2 55 28.125 -9.375
1500 1 2 57 28.125 -9.375
1501 1 2 59 28.125 -9.375
1502 1 2 61 28.125 -9.375
1503 1 2 63 28.125 -9.375
1504 1 2 65 28.125 -9.375
1505 1 1 35 46.875 -9.375
1506 1 1 37 46.875 -9.375
1507 1 1 39 46.875 -9.375
1508 1 1 41 46.875 -9.375
1509 1 1 43 46.875 -9.375
1510 1 1 45 46.875 -9.375
1511 1 1 47 46.875 -9.375
1512 1 1 49 46.875 -9.375
1513 1 1 51 46.875 -9.375
1514 1 1 53 46.875 -9.375
1515 1 2 55 46.875 -9.375
1516 1 2 57 46.875 -9.375
1517 1 2 59 46.875 -9.375
1518 1 2 61 46.875 -9.375
1519 1 2 63 46.875 -9.375
1520 1 2 65 46.875 -9.375
1521 1 1 35 65.625 -9.375
1522 1 1 37 65.625 -9.375
1523 1 1 39 65.625 -9.375
1524 1 1 41 65.625 -9.375
1525 1 1 43 65.625 -9.375
1526 1 1 45 65.625 -9.375
1527 1 1 47 65.625 -9.375
1528 1 1 49 65.625 -9.375
1529 1 1 51 65.625 -9.375
1530 1 1 53 65.625 -9.375
1531 1 2 55 65.625 -9.375
1532 1 2 57 65.625 -9.375
1533 1 2 59 65.625 -9.375
1534 1 2 61 65.625 -9.375
1535 1 2 63 65.625 -9.375
1536 1 2 65 65.625 -9.375
1537 1 1 -65 -65.625 9.375
1538 1 1 -63 -65.625 9.375
1539 1 1 -61 -65.625 9.375
1540 1 1 -59 -65.625 9.375
1541 1 1 -57 -65.625 9.375
1542 1 1 -55 -65.625 9.375
1543 1 1 -53 -65.625 9.375
1544 1 1 -51 -65.625 9.375
1545 1 1 -49 -65.625 9.375
1546 1 1 -47 -65.625 9.375
1547 1 2 -45 -65.625 9.375
1548 1 2 -43 -65.625 9.375
1549 1 2 -41 -65.625 9.375
1550 1 2 -39 -65.625 9.375
1551 1 2 -37 -65.625 9.375
1552 1 2 -35 -65.625 9.375
1553 1 1 -65 -46.875 9.375
1554 1 1 -63 -46.875 9.375
1555 1 1 -61 -46.875 9.375
1556 1 1 -59 -46.875 9.375
1557 1 1 -57 -46.875 9.375
1558 1 1 -55 -46.875 9.375
1559 1 1 -53 -46.875 9.375
1560 1 1 -51 -46.875 9.375
1561 1 1 -49 -46.875 9.375
1562 1 1 -47 -46.875 9.375
1563 1 2 -45 -46.875 9.375
1564 1 2 -43 -46.875 9.375
1565 1 2 -41 -46.875 9.375
1566 1 2 -39 -46.875 9.375
1567 1 2 -37 -46.875 9.375
1568 1 2 -35 -46.875 9.375
1569 1 1 -65 -28.125 9.375
1570 1 1 -63 -28.125 9.375
1571 1 1 -61 -28.125 9.375
1572 1 1 -59 -28.125 9.375
1573 1 1 -57 -28.125 9.375
1574 1 1 -55 -28.125 9.375
1575 1 1 -53 -28.125 9.375
1576 1 1 -51 -28.125 9.375
1577 1 1 -49 -28.125 9.375
1578 1 1 -47 -28.125 9.375
1579 1 2 -45 -28.125 9.375
1580 1 2 -43 -28.125 9.375
1581 1 2 -41 -28.125 9.375
1582 1 2 -39 -28.125 9.375
1583 1 2 -37 -28.125 9.375
1584 1 2 -35 -28.125 9.375
1585 1 1 -65 -9.375 9.375
1586 1 1 -63 -9.375 9.375
1587 1 1 -61 -9.375 9.375
1588 1 1 -59 -9.375 9.375
1589 1 1 -57 -9.375 9.375
1590 1 1 -55 -9.375 9.375
1591 1 1 -53 -9.375 9.375
1592 1 1 -51 -9.375 9.375
1593 1 1 -49 -9.375 9.375
1594 1 1 -47 -9.375 9.375
1595 1 2 -45 -9.375 9.375
1596 1 2 -43 -9.375 9.375
1597 1 2 -41 -9.375 9.375
1598 1 2 -39 -9.375 9.375
1599 1 2 -37 -9.375 9.375
1600 1 2 -35 -9.375 9.375
1601 1 1 -65 9.375 9.375
1602 1 1 -63 9.375 9.375
1603 1 1 -61 9.375 9.375
1604 1 1 -59 9.375 9.375
1605 1 1 -57 9.375 9.375
1606 1 1 -55 9.375 9.375
1607 1 1 -53 9.375 9.375
1608 1 1 -51 9.375 9.375
1609 1 1 -49 9.375 9.375
1610 1 1 -47 9.375 9.375
1611 1 2 -45 9.375 9.375
1612 1 2 -43 9.375 9.375
1613 1 2 -41 9.375 9.375
1614 1 2 -39 9.375 9.375
1615 1 2 -37 9.375 9.375
1616 1 2 -35 9.375 9.375
1617 1 1 -65 28.125 9.375
1618 1 1 -63 28.125 9.375
1619 1 1 -61 28.125 9.375
1620 1 1 -59 28.125 9.375
1621 1 1 -57 28.125 9.375
1622 1 1 -55 28.125 9.375
1623 1 1 -53 28.125 9.375
1624 1 1 -51 28.125 9.375
1625 1 1 -49 28.125 9.375
1626 1 1 -47 28.125 9.375
1627 1 2 -45 28.125 9.375
1628 1 2 -43 28.125 9.375
1629 1 2 -41 28.125 9.375
1630 1 2 -39 28.125 9.375
1631 1 2 -37 28.125 9.375
1632 1 2 -35 28.125 9.375
1633 1 1 -65 46.875 9.375
1634 1 1 -63 46.875 9.375
1635 1 1 -61 46.875 9.375
1636 1 1 -59 46.875 9.375
1637 1 1 -57 46.875 9.375
1638 1 1 -55 46.875 9.375
1639 1 1 -53 46.875 9.375
1640 1 1 -51 46.875 9.375
1641 1 1 -49 46.875 9.375
1642 1 1 -47 46.875 9.375
1643 1 2 -45 46.875 9.375
1644 1 2 -43 46.875 9.375
1645 1 2 -41 46.875 9.375
1646 1 2 -39 46.875 9.375
1647 1 2 -37 46.875 9.375
1648 1 2 -35 46.875 9.375
1649 1 1 -65 65.625 9.375
1650 1 1 -63 65.625 9.375
1651 1 1 -61 65.625 9.375
1652 1 1 -59 65.625 9.375
1653 1 1 -57 65.625 9.375
1654 1 1 -55 65.625 9.375
1655 1 1 -53 65.625 9.375
1656 1 1 -51 65.625 9.375
1657 1 1 -49 65.625 9.375
1658 1 1 -47 65.625 9.375
1659 1 2 -45 65.625 9.375
1660 1 2 -43 65.625 9.375
1661 1 2 -41 65.625 9.375
1662 1 2 -39 65.625 9.375
1663 1 2 -37 65.625 9.375
1664 1 2 -35 65.625 9.375
1665 1 1 -15 -65.625 9.375
1666 1 1 -13 -65.625 9.375
1667 1 1 -11 -65.625 9.375
1668 1 1 -9 -65.625 9.375
1669 1 1 -7 -65.625 9.375
1670 1 1 -5 -65.625 9.375
1671 1 1 -3 -65.625 9.375
1672 1 1 -1 -65.625 9.375
1673 1 1 1 -65.625 9.375
1674 1 1 3 -65.625 9.375
1675 1 2 5 -65.625 9.375
1676 1 2 7 -65.625 9.375
1677 1 2 9 -65.625 9.375
1678 1 2 11 -65.625 9.375
1679 1 2 13 -65.625 9.375
1680 1 2 15 -65.625 9.375
1681 1 1 -15 -46.875 9.375
1682 1 1 -13 -46.875 9.375
1683 1 1 -11 -46.875 9.375
1684 1 1 -9 -46.875 9.375
1685 1 1 -7 -46.875 9.375
1686 1 1 -5 -46.875 9.375
1687 1 1 -3 -46.875 9.375
1688 1 1 -1 -46.875 9.375
1689 1 1 1 -46.875 9.375
1690 1 1 3 -46.875 9.375
1691 1 2 5 -46.875 9.375
1692 1 2 7 -46.875 9.375
1693 1 2 9 -46.875 9.375
1694 1 2 11 -46.875 9.375
1695 1 2 13 -46.875 9.375
1696 1 2 15 -46.875 9.375
1697 1 1 -15 -28.125 9.375
1698 1 1 -13 -28.125 9.375
1699 1 1 -11 -28.125 9.375
1700 1 1 -9 -28.125 9.375
1701 1 1 -7 -28.125 9.375
1702 1 1 -5 -28.125 9.375
1703 1 1 -3 -28.125 9.375
1704 1 1 -1 -28.125 9.375
1705 1 1 1 -28.125 9.375
1706 1 1 3 -28.125 9.375
1707 1 2 5 -28.125 9.375
1708 1 2 7 -28.125 9.375
1709 1 2 9 -28.125 9.375
1710 1 2 11 -28.125 9.375
1711 1 2 13 -28.125 9.375
1712 1 2 15 -28.125 9.375
1713 1 1 -15 -9.375 9.375
1714 1 1 -13 -9.375 9.375
1715 1 1 -11 -9.375 9.375
1716 1 1 -9 -9.375 9.375
1717 1 1 -7 -9.375 9.375
1718 1 1 -5 -9.375 9.375
1719 1 1 -3 -9.375 9.375
1720 1 1 -1 -9.375 9.375
1721 1 1 1 -9.375 9.375
1722 1 1 3 -9.375 9.375
1723 1 2 5 -9.375 9.375
1724 1 2 7 -9.375 9.375
1725 1 2 9 -9.375 9.375
1726 1 2 11 -9.375 9.375
1727 1 2 13 -9.375 9.375
1728 1 2 15 -9.375 9.375
1729 1 1 -15 9.375 9.375
1730 1 1 -13 9.375 9.375
1731 1 1 -11 9.375 9.375
1732 1 1 -9 9.375 9.375
1733 1 1 -7 9.375 9.375
1734 1 1 -5 9.375 9.375
1735 1 1 -3 9.375 9.375
1736 1 1 -1 9.375 9.375
1737 1 1 1 9.375 9.375
1738 1 1 3 9.375 9.375
1739 1 2 5 9.375 9.375
1740 1 2 7 9.375 9.375
1741 1 2 9 9.375 9.375
1742 1 2 11 9.375 9.375
1743 1 2 13 9.375 9.375
1744 1 2 15 9.375 9.375
1745 1 1 -15 28.125 9.375
1746 1 1 -13 28.125 9.375
1747 1 1 -11 28.125 9.375
1748 1 1 -9 28.125 9.375
1749 1 1 -7 28.125 9.375
1750 1 1 -5 28.125 9.375
1751 1 1 -3 28.125 9.375
1752 1 1 -1 28.125 9.375
1753 1 1 1 28.125 9.375
1754 1 1 3 28.125 9.375
1755 1 2 5 28.125 9.375
1756 1 2 7 28.125 9.375
1757 1 2 9 28.125 9.375
1758 1 2 11 28.125 9.375
1759 1 2 13 28.125 9.375
1760 1 2 15 28.125 9.375
1761 1 1 -15 46.875 9.375
1762 1 1 -13 46.875 9.375
1763 1 1 -11 46.875 9.375
1764 1 1 -9 46.875 9.375
1765 1 1 -7 46.875 9.375
1766 1 1 -5 46.875 9.375
1767 1 1 -3 46.875 9.375
1768 1 1 -1 46.875 9.375
1769 1 1 1 46.875 9.375
1770 1 1 3 46.875 9.375
1771 1 2 5 46.875 9.375
1772 1 2 7 46.875 9.375
1773 1 2 9 46.875 9.375
1774 1 2 11 46.875 9.375
1775 1 2 13 46.875 9.375
1776 1 2 15 46.875 9.375
1777 1 1 -15 65.625 9.375
1778 1 1 -13 65.625 9.375
1779 1 1 -11 65.625 9.375
1780 1 1 -9 65.625 9.375
1781 1 1 -7 65.625 9.375
1782 1 1 -5 65.625 9.375
1783 1 1 -3 65.625 9.375
1784 1 1 -1 65.625 9.375
1785 1 1 1 65.625 9.375
1786 1 1 3 65.625 9.375
1787 1 2 5 65.625 9.375
1788 1 2 7 65.625 9.375
1789 1 2 9 65.625 9.375
1790 1 2 11 65.625 9.375
1791 1 2 13 65.625 9.375
1792 1 2 15 65.625 9.375
1793 1 1 35 -65.625 9.375
1794 1 1 37 -65.625 9.375
1795 1 1 39 -65.625 9.375
1796 1 1 41 -65.625 9.375
1797 1 1 43 -65.625 9.375
1798 1 1 45 -65.625 9.375
1799 1 1 47 -65.625 9.375
1800 1 1 49 -65.625 9.375
1801 1 1 51 -65.625 9.375
1802 1 1 53 -65.625 9.375
1803 1 2 55 -65.625 9.375
1804 1 2 57 -65.625 9.375
1805 1 2 59 -65.625 9.375
1806 1 2 61 -65.625 9.375
1807 1 2 63 -65.625 9.375
1808 1 2 65 -65.625 9.375
1809 1 1 35 -46.875 9.375
1810 1 1 37 -46.875 9.375
1811 1 1 39 -46.875 9.375
1812 1 1 41 -46.875 9.375
1813 1 1 43 -46.875 9.375
1814 1 1 45 -46.875 9.375
1815 1 1 47 -46.875 9.375
1816 1 1 49 -46.875 9.375
1817 1 1 51 -46.875 9.375
1818 1 1 53 -46.875 9.375
1819 1 2 55 -46.875 9.375
1820 1 2 57 -46.875 9.375
1821 1 2 59 -46.875 9.375
1822 1 2 61 -46.875 9.375
1823 1 2 63 -46.875 9.375
1824 1 2 65 -46.875 9.375
1825 1 1 35 -28.125 9.375
1826 1 1 37 -28.125 9.375
1827 1 1 39 -28.125 9.375
1828 1 1 41 -28.125 9.375
1829 1 1 43 -28.125 9.375
1830 1 1 45 -28.125 9.375
1831 1 1 47 -28.125 9.375
1832 1 1 49 -28.125 9.375
1833 1 1 51 -28.125 9.375
1834 1 1 53 -28.125 9.375
1835 1 2 55 -28.125 9.375
1836 1 2 57 -28.125 9.375
1837 1 2 59 -28.125 9.375
1838 1 2 61 -28.125 9.375
1839 1 2 63 -28.125 9.375
1840 1 2 65 -28.125 9.375
1841 1 1 35 -9.375 9.375
1842 1 1 37 -9.375 9.375
1843 1 1 39 -9.375 9.375
1844 1 1 41 -9.375 9.375
1845 1 1 43 -9.375 9.375
1846 1 1 45 -9.375 9.375
1847 1 1 47 -9.375 9.375
1848 1 1 49 -9.375 9.375
1849 1 1 51 -9.375 9.375
1850 1 1 53 -9.375 9.375
1851 1 2 55 -9.375 9.375
1852 1 2 57 -9.375 9.375
1853 1 2 59 -9.375 9.375
1854 1 2 61 -9.375 9.375
1855 1 2 63 -9.375 9.375
1856 1 2 65 -9.375 9.375
1857 1 1 35 9.375 9.375
1858 1 1 37 9.375 9.375
1859 1 1 39 9.375 9.375
1860 1 1 41 9.375 9.375
1861 1 1 43 9.375 9.375
1862 1 1 45 9.375 9.375
1863 1 1 47 9.375 9.375
1864 1 1 49 9.375 9.375
1865 1 1 51 9.375 9.375
1866 1 1 53 9.375 9.375
1867 1 2 55 9.375 9.375
1868 1 2 57 9.375 9.375
1869 1 2 59 9.375 9.375
1870 1 2 61 9.375 9.375
1871 1 2 63 9.375 9.375
1872 1 2 65 9.375 9.375
1873 1 1 35 28.125 9.375
1874 1 1 37 28.125 9.375
1875 1 1 39 28.125 9.375
1876 1 1 41 28.125 9.375
1877 1 1 43 28.125 9.375
1878 1 1 45 28.125 9.375
1879 1 1 47 28.125 9.375
1880 1 1 49 28.125 9.375
1881 1 1 51 28.125 9.375
1882 1 1 53 28.125 9.375
1883 1 2 55 28.125 9.375
1884 1 2 57 28.125 9.375
1885 1 2 59 28.125 9.375
1886 1 2 61 28.125 9.375
1887 1 2 63 28.125 9.375
1888 1 2 65 28.125 9.375
1889 1 1 35 46.875 9.375
1890 1 1 37 46.875 9.375
1891 1 1 39 46.875 9.375
1892 1 1 41 46.875 9.375
1893 1 1 43 46.875 9.375
1894 1 1 45 46.875 9.375
1895 1 1 47 46.875 9.375
1896 1 1 49 46.875 9.375
1897 1 1 51 46.875 9.375
1898 1 1 53 46.875 9.375
1899 1 2 55 46.875 9.375
1900 1 2 57 46.875 9.375
1901 1 2 59 46.875 9.375
1902 1 2 61 46.875 9.375
1903 1 2 63 46.875 9.375
1904 1 2 65 46.875 9.375
1905 1 1 35 65.625 9.375
1906 1 1 37 65.625 9.375
1907 1 1 39 65.625 9.375
1908 1 1 41 65.625 9.375
1909 1 1 43 65.625 9.375
1910 1 1 45 65.625 9.375
1911 1 1 47 65.625 9.375
1912 1 1 49 65.625 9.375
1913 1 1 51 65.625 9.375
1914 1 1 53 65.625 9.375
1915 1 2 55 65.625 9.375
1916 1 2 57 65.625 9.375
1917 1 2 59 65.625 9.375
1918 1 2 61 65.625 9.375
1919 1 2 63 65.625 9.375
1920 1 2 65 65.625 9.375
1921 1 1 -65 -65.625 28.125
1922 1 1 -63 -65.625 28.125
1923 1 1 -61 -65.625 28.125
1924 1 1 -59 -65.625 28.125
1925 1 1 -57 -65.625 28.125
1926 1 1 -55 -65.625 28.125
1927 1 1 -53 -65.625 28.125
1928 1 1 -51 -65.625 28.125
1929 1 1 -49 -65.625 28.125
1930 1 1 -47 -65.625 28.125
1931 1 2 -45 -65.625 28.125
1932 1 2 -43 -65.625 28.125
1933 1 2 -41 -65.625 28.125
1934 1 2 -39 -65.625 28.125
1935 1 2 -37 -65.625 28.125
1936 1 2 -35 -65.625 28.125
1937 1 1 -65 -46.875 28.125
1938 1 1 -63 -46.875 28.125
1939 1 1 -61 -46.875 28.125
1940 1 1 -59 -46.875 28.125
1941 1 1 -57 -46.875 28.125
1942 1 1 -55 -46.875 28.125
1943 1 1 -53 -46.875 28.125
1944 1 1 -51 -46.875 28.125
1945 1 1 -49 -46.875 28.125
1946 1 1 -47 -46.875 28.125
1947 1 2 -45 -46.875 28.125
1948 1 2 -43 -46.875 28.125
1949 1 2 -41 -46.875 28.125
1950 1 2 -39 -46.875 28.125
1951 1 2 -37 -46.875 28.125
1952 1 2 -35 -46.875 28.125
1953 1 1 -65 -28.125 28.125
1954 1 1 -63 -28.125 28.125
1955 1 1 -61 -28.125 28.125
1956 1 1 -59 -28.125 28.125
1957 1 1 -57 -28.125 28.125
1958 1 1 -55 -28.125 28.125
1959 1 1 -53 -28.125 28.125
1960 1 1 -51 -28.125 28.125
1961 1 1 -49 -28.125 28.125
1962 1 1 -47 -28.125 28.125
1963 1 2 -45 -28.125 28.125
1964 1 2 -43 -28.125 28.125
1965 1 2 -41 -28.125 28.125
1966 1 2 -39 -28.125 28.125
1967 1 2 -37 -28.125 28.125
1968 1 2 -35 -28.125 28.125
1969 1 1 -65 -9.375 28.125
1970 1 1 -63 -9.375 28.125
1971 1 1 -61 -9.375 28.125
1972 1 1 -59 -9.375 28.125
1973 1 1 -57 -9.375 28.125
1974 1 1 -55 -9.375 28.125
1975 1 1 -53 -9.375 28.125
1976 1 1 -51 -9.375 28.125
1977 1 1 -49 -9.375 28.125
1978 1 1 -47 -9.375 28.125
1979 1 2 -45 -9.375 28.125
1980 1 2 -43 -9.375 28.125
1981 1 2 -41 -9.375 28.125
1982 1 2 -39 -9.375 28.125
1983 1 2 -37 -9.375 28.125
1984 1 2 -35 -9.375 28.125
1985 1 1 -65 9.375 28.125
1986 1 1 -63 9.375 28.125
1987 1 1 -61 9.375 28.125
1988 1 1 -59 9.375 28.125
1989 1 1 -57 9.375 28.125
1990 1 1 -55 9.375 28.125
1991 1 1 -53 9.375 28.125
1992 1 1 -51 9.375 28.125
1993 1 1 -49 9.375 28.125
1994 1 1 -47 9.375 28.125
1995 1 2 -45 9.375 28.125
1996 1 2 -43 9.375 28.125
1997 1 2 -41 9.375 28.125
1998 1 2 -39 9.375 28.125
1999 1 2 -37 9.375 28.125
2000 1 2 -35 9.375 28.125
2001 1 1 -65 28.125 28.125
2002 1 1 -63 28.125 28.125
2003 1 1 -61 28.125 28.125
2004 1 1 -59 28.125 28.125
2005 1 1 -57 28.125 28.125
2006 1 1 -55 28.125 28.125
2007 1 1 -53 28.125 28.125
2008 1 1 -51 28.125 28.125
2009 1 1 -49 28.125 28.125
2010 1 1 -47 28.125 28.125
2011 1 2 -45 28.125 28.125
2012 1 2 -43 28.125 28.125
2013 1 2 -41 28.125 28.125
2014 1 2 -39 28.125 28.125
2015 1 2 -37 28.125 28.125
2016 1 2 -35 28.125 28.125
2017 1 1 -65 46.875 28.125
2018 1 1 -63 46.875 28.125
2019 1 1 -61 46.875 28.125
2020 1 1 -59 46.875 28.125
2021 1 1 -57 46.875 28.125
2022 1 1 -55 46.875 28.125
2023 1 1 -53 46.875 28.125
2024 1 1 -51 46.875 28.125
2025 1 1 -49 46.875 28.125
2026 1 1 -47 46.875 28.125
2027 1 2 -45 46.875 28.125
2028 1 2 -43 46.875 28.125
2029 1 2 -41 46.875 28.125
2030 1 2 -39 46.875 28.125
2031 1 2 -37 46.875 28.125
2032 1 2 -35 46.875 28.125
2033 1 1 -65 65.625 28.125
2034 1 1 -63 65.625 28.125
2035 1 1 -61 65.625 28.125
2036 1 1 -59 65.625 28.125
2037 1 1 -57 65.625 28.125
2038 1 1 -55 65.625 28.125
2039 1 1 -53 65.625 28.125
2040 1 1 -51 65.625 28.125
2041 1 1 -49 65.625 28.125
2042 1 1 -47 65.625 28.125
2043 1 2 -45 65.625 28.125
2044 1 2 -43 65.625 28.125
2045 1 2 -41 65.625 28.125
2046 1 2 -39 65.625 28.125
2047 1 2 -37 65.625 28.125
2048 1 2 -35 65.625 28.125
2049 1 1 -15 -65.625 28.125
2050 1 1 -13 -65.625 28.125
2051 1 1 -11 -65.625 28.125
2052 1 1 -9 -65.625 28.125
2053 1 1 -7 -65.625 28.125
2054 1 1 -5 -65.625 28.125
2055 1 1 -3 -65.625 28.125
2056 1 1 -1 -65.625 28.125
2057 1 1 1 -65.625 28.125
2058 1 1 3 -65.625 28.125
2059 1 2 5 -65.625 28.125
2060 1 2 7 -65.625 28.125
2061 1 2 9 -65.625 28.125
2062 1 2 11 -65.625 28.125
2063 1 2 13 -65.625 28.125
2064 1 2 15 -65.625 28.125
2065 1 1 -15 -46.875 28.125
2066 1 1 -13 -46.875 28.125
2067 1 1 -11 -46.875 28.125
2068 1 1 -9 -46.875 28.125
2069 1 1 -7 -46.875 28.125
2070 1 1 -5 -46.875 28.125
2071 1 1 -3 -46.875 28.125
2072 1 1 -1 -46.875 28.125
2073 1 1 1 -46.875 28.125
2074 1 1 3 -46.875 28.125
2075 1 2 5 -46.875 28.125
2076 1 2 7 -46.875 28.125
2077 1 2 9 -46.875 28.125
2078 1 2 11 -46.875 28.125
2079 1 2 13 -46.875 28.125
2080 1 2 15 -46.875 28.125
2081 1 1 -15 -28.125 28.125
2082 1 1 -13 -28.125 28.125
2083 1 1 -11 -28.125 28.125
2084 1 1 -9 -28.125 28.125
2085 1 1 -7 -28.125 28.125
2086 1 1 -5 -28.125 28.125
2087 1 1 -3 -28.125 28.125
2088 1 1 -1 -28.125 28.125
2089 1 1 1 -28.125 28.125
2090 1 1 3 -28.125 28.125
2091 1 2 5 -28.125 28.125
2092 1 2 7 -28.125 28.125
2093 1 2 9 -28.125 28.125
2094 1 2 11 -28.125 28.125
2095 1 2 13 -28.125 28.125
2096 1 2 15 -28.125 28.125
2097 1 1 -15 -9.375 28.125
2098 1 1 -13 -9.375 28.125
2099 1 1 -11 -9.375 28.125
2100 1 1 -9 -9.375 28.125
2101 1 1 -7 -9.375 28.125
2102 1 1 -5 -9.375 28.125
2103 1 1 -3 -9.375 28.125
2104 1 1 -1 -9.375 28.125
2105 1 1 1 -9.375 28.125
2106 1 1 3 -9.375 28.125
2107 1 2 5 -9.375 28.125
2108 1 2 7 -9.375 28.125
2109 1 2 9 -9.375 28.125
2110 1 2 11 -9.375 28.125
2111 1 2 13 -9.375 28.125
2112 1 2 15 -9.375 28.125
2113 1 1 -15 9.375 28.125
2114 1 1 -13 9.375 28.125
2115 1 1 -11 9.375 28.125
2116 1 1 -9 9.375 28.125
2117 1 1 -7 9.375 28.125
2118 1 1 -5 9.375 28.125
2119 1 1 -3 9.375 28.125
2120 1 1 -1 9.375 28.125
2121 1 1 1 9.375 28.125
2122 1 1 3 9.375 28.125
2123 1 2 5 9.375 28.125
2124 1 2 7 9.375 28.125
2125 1 2 9 9.375 28.125
2126 1 2 11 9.375 28.125
2127 1 2 13 9.375 28.125
2128 1 2 15 9.375 28.125
2129 1 1 -15 28.125 28.125
2130 1 1 -13 28.125 28.125
2131 1 1 -11 28.125 28.125
2132 1 1 -9 28.125 28.125
2133 1 1 -7 28.125 28.125
2134 1 1 -5 28.125 28.125
2135 1 1 -3 28.125 28.125
2136 1 1 -1 28.125 28.125
2137 1 1 1 28.125 28.125
2138 1 1 3 28.125 28.125
2139 1 2 5 28.125 28.125
2140 1 2 7 28.125 28.125
2141 1 2 9 28.125 28.125
2142 1 2 11 28.125 28.125
2143 1 2 13 28.125 28.125
2144 1 2 15 28.125 28.125
2145 1 1 -15 46.875 28.125
2146 1 1 -13 46.875 28.125
2147 1 1 -11 46.875 28.125
2148 1 1 -9 46.875 28.125
2149 1 1 -7 46.875 28.125
2150 1 1 -5 46.875 28.125
2151 1 1 -3 46.875 28.125
2152 1 1 -1 46.875 28.125
2153 1 1 1 46.875 28.125
2154 1 1 3 46.875 28.125
2155 1 2 5 46.875 28.125
2156 1 2 7 46.875 28.125
2157 1 2 9 46.875 28.125
2158 1 2 11 46.875 28.125
2159 1 2 13 46.875 28.125
2160 1 2 15 46.875 28.125
2161 1 1 -15 65.625 28.125
2162 1 1 -13 65.625 28.125
2163 1 1 -11 65.625 28.125
2164 1 1 -9 65.625 28.125
2165 1 1 -7 65.625 28.125
2166 1 1 -5 65.625 28.125
2167 1 1 -3 65.625 28.125
2168 1 1 -1 65.625 28.125
2169 1 1 1 65.625 28.125
2170 1 1 3 65.625 28.125
2171 1 2 5 65.625 28.125
2172 1 2 7 65.625 28.125
2173 1 2 9 65.625 28.125
2174 1 2 11 65.625 28.125
2175 1 2 13 65.625 28.125
2176 1 2 15 65.625 28.125
2177 1 1 35 -65.625 28.125
2178 1 1 37 -65.625 28.125
2179 1 1 39 -65.625 28.125
2180 1 1 41 -65.625 28.125
2181 1 1 43 -65.625 28.125
2182 1 1 45 -65.625 28.125
2183 1 1 47 -65.625 28.125
2184 1 1 49 -65.625 28.125
2185 1 1 51 -65.625 28.125
2186 1 1 53 -65.625 28.125
2187 1 2 55 -65.625 28.125
2188 1 2 57 -65.625 28.125
2189 1 2 59 -65.625 28.125
2190 1 2 61 -65.625 28.125
2191 1 2 63 -65.625 28.125
2192 1 2 65 -65.625 28.125
2193 1 1 35 -46.875 28.125
2194 1 1 37 -46.875 28.125
2195 1 1 39 -46.875 28.125
2196 1 1 41 -46.875 28.125
2197 1 1 43 -46.875 28.125
2198 1 1 45 -46.875 28.125
2199 1 1 47 -46.875 28.125
2200 1 1 49 -46.875 28.125
2201 1 1 51 -46.875 28.125
2202 1 1 53 -46.875 28.125
2203 1 2 55 -46.875 28.125
2204 1 2 57 -46.875 28.125
2205 1 2 59 -46.875 28.125
2206 1 2 61 -46.875 28.125
2207 1 2 63 -46.875 28.125
2208 1 2 65 -46.875 28.125
2209 1 1 35 -28.125 28.125
2210 1 1 37 -28.125 28.125
2211 1 1 39 -28.125 28.125
2212 1 1 41 -28.125 28.125
2213 1 1 43 -28.125 28.125
2214 1 1 45 -28.125 28.125
2215 1 1 47 -28.125 28.125
2216 1 1 49 -28.125 28.125
2217 1 1 51 -28.125 28.125
2218 1 1 53 -28.125 28.125
2219 1 2 55 -28.125 28.125
2220 1 2 57 -28.125 28.125
2221 1 2 59 -28.125 28.125
2222 1 2 61 -28.125 28.125
2223 1 2 63 -28.125 28.125
2224 1 2 65 -28.125 28.125
2225 1 1 35 -9.375 28.125
2226 1 1 37 -9.375 28.125
2227 1 1 39 -9.375 28.125
2228 1 1 41 -9.375 28.125
2229 1 1 43 -9.375 28.125
2230 1 1 45 -9.375 28.125
2231 1 1 47 -9.375 28.125
2232 1 1 49 -9.375 28.125
2233 1 1 51 -9.375 28.125
2234 1 1 53 -9.375 28.125
2235 1 2 55 -9.375 28.125
2236 1 2 57 -9.375 28.125
2237 1 2 59 -9.375 28.125
2238 1 2 61 -9.375 28.125
2239 1 2 63 -9.375 28.125
2240 1 2 65 -9.375 28.125
2241 1 1 35 9.375 28.125
2242 1 1 37 9.375 28.125
2243 1 1 39 9.375 28.125
2244 1 1 41 9.375 28.125
2245 1 1 43 9.375 28.125
2246 1 1 45 9.375 28.125
2247 1 1 47 9.375 28.125
2248 1 1 49 9.375 28.125
2249 1 1 51 9.375 28.125
2250 1 1 53 9.375 28.125
2251 1 2 55 9.375 28.125
2252 1 2 57 9.375 28.125
2253 1 2 59 9.375 28.125
2254 1 2 61 9.375 28.125
2255 1 2 63 9.375 28.125
2256 1 2 65 9.375 28.125
2257 1 1 35 28.125 28.125
2258 1 1 37 28.125 28.125
2259 1 1 39 28.125 28.125
2260 1 1 41 28.125 28.125
2261 1 1 43 28.125 28.125
2262 1 1 45 28.125 28.125
2263 1 1 47 28.125 28.125
2264 1 1 49 28.125 28.125
2265 1 1 51 28.125 28.125
2266 1 1 53 28.125 28.125
2267 1 2 55 28.125 28.125
2268 1 2 57 28.125 28.125
2269 1 2 59 28.125 28.125
2270 1 2 61 28.125 28.125
2271 1 2 63 28.125 28.125
2272 1 2 65 28.125 28.125
2273 1 1 35 46.875 28.125
2274 1 1 37 46.875 28.125
2275 1 1 39 46.875 28.125
2276 1 1 41 46.875 28.125
2277 1 1 43 46.875 28.125
2278 1 1 45 46.875 28.125
2279 1 1 47 46.875 28.125
2280 1 1 49 46.875 28.125
2281 1 1 51 46.875 28.125
2282 1 1 53 46.875 28.125
2283 1 2 55 46.875 28.125
2284 1 2 57 46.875 28.125
2285 1 2 59 46.875 28.125
2286 1 2 61 46.875 28.125
2287 1 2 63 46.875 28.125
2288 1 2 65 46.875 28.125
2289 1 1 35 65.625 28.125
2290 1 1 37 65.625 28.125
2291 1 1 39 65.625 28.125
2292 1 1 41 65.625 28.125
2293 1 1 43 65.625 28.125
2294 1 1 45 65.625 28.125
2295 1 1 47 65.625 28.125
2296 1 1 49 65.625 28.125
2297 1 1 51 65.625 28.125
2298 1 1 53 65.625 28.125
2299 1 2 55 65.625 28.125
2300 1 2 57 65.625 28.125
2301 1 2 59 65.625 28.125
2302 1 2 61 65.625 28.125
2303 1 2 63 65.625 28.125
2304 1 2 65 65.625 28.125
2305 1 1 -65 -65.625 46.875
2306 1 1 -63 -65.625 46.875
2307 1 1 -61 -65.625 46.875
2308 1 1 -59 -65.625 46.875
2309 1 1 -57 -65.625 46.875
2310 1 1 -55 -65.625 46.875
2311 1 1 -53 -65.625 46.875
2312 1 1 -51 -65.625 46.875
2313 1 1 -49 -65.625 46.875
2314 1 1 -47 -65.625 46.875
2315 1 2 -45 -65.625 46.875
2316 1 2 -43 -65.625 46.875
2317 1 2 -41 -65.625 46.875
2318 1 2 -39 -65.625 46.875
2319 1 2 -37 -65.625 46.875
2320 1 2 -35 -65.625 46.875
2321 1 1 -65 -46.875 46.875
2322 1 1 -63 -46.875 46.875
2323 1 1 -61 -46.875 46.875
2324 1 1 -59 -46.875 46.875
2325 1 1 -57 -46.875 46.875
2326 1 1 -55 -46.875 46.875
2327 1 1 -53 -46.875 46.875
2328 1 1 -51 -46.875 46.875
2329 1 1 -49 -46.875 46.875
2330 1 1 -47 -46.875 46.875
2331 1 2 -45 -46.875 46.875
2332 1 2 -43 -46.875 46.875
2333 1 2 -41 -46.875 46.875
2334 1 2 -39 -46.875 46.875
2335 1 2 -37 -46.875 46.875
2336 1 2 -35 -46.875 46.875
2337 1 1 -65 -28.125 46.875
2338 1 1 -63 -28.125 46.875
2339 1 1 -61 -28.125 46.875
2340 1 1 -59 -28.125 46.875
2341 1 1 -57 -28.125 46.875
2342 1 1 -55 -28.125 46.875
2343 1 1 -53 -28.125 46.875
2344 1 1 -51 -28.125 46.875
2345 1 1 -49 -28.125 46.875
2346 1 1 -47 -28.125 46.875
2347 1 2 -45 -28.125 46.875
2348 1 2 -43 -28.125 46.875
2349 1 2 -41 -28.125 46.875
2350 1 2 -39 -28.125 46.875
2351 1 2 -37 -28.125 46.875
2352 1 2 -35 -28.125 46.875
2353 1 1 -65 -9.375 46.875
2354 1 1 -63 -9.375 46.875
2355 1 1 -61 -9.375 46.875
2356 1 1 -59 -9.375 46.875
2357 1 1 -57 -9.375 46.875
2358 1 1 -55 -9.375 46.875
2359 1 1 -53 -9.375 46.875
2360 1 1 -51 -9.375 46.875
2361 1 1 -49 -9.375 46.875
2362 1 1 -47 -9.375 46.875
2363 1 2 -45 -9.375 46.875
2364 1 2 -43 -9.375 46.875
2365 1 2 -41 -9.375 46.875
2366 1 2 -39 -9.375 46.875
2367 1 2 -37 -9.375 46.875
2368 1 2 -35 -9.375 46.875
2369 1 1 -65 9.375 46.875
2370 1 1 -63 9.375 46.875
2371 1 1 -61 9.375 46.875
2372 1 1 -59 9.375 46.875
2373 1 1 -57 9.375 46.875
2374 1 1 -55 9.375 46.875
2375 1 1 -53 9.375 46.875
2376 1 1 -51 9.375 46.875
2377 1 1 -49 9.375 46.875
2378 1 1 -47 9.375 46.875
2379 1 2 -45 9.375 46.875
2380 1 2 -43 9.375 46.875
2381 1 2 -41 9.375 46.875
2382 1 2 -39 9.375 46.875
2383 1 2 -37 9.375 46.875
2384 1 2 -35 9.375 46.875
2385 1 1 -65 28.125 46.875
2386 1 1 -63 28.125 46.875
2387 1 1 -61 28.125 46.875
2388 1 1 -59 28.125 46.875
2389 1 1 -57 28.125 46.875
2390 1 1 -55 28.125 46.875
2391 1 1 -53 28.125 46.875
2392 1 1 -51 28.125 46.875
2393 1 1 -49 28.125 46.875
2394 1 1 -47 28.125 46.875
2395 1 2 -45 28.125 46.875
2396 1 2 -43 28.125 46.875
2397 1 2 -41 28.125 46.875
2398 1 2 -39 28.125 46.875
2399 1 2 -37 28.125 46.875
2400 1 2 -35 28.125 46.875
2401 1 1 -65 46.875 46.875
2402 1 1 -63 46.875 46.875
2403 1 1 -61 46.875 46.875
2404 1 1 -59 46.875 46.875
2405 1 1 -57 46.875 46.875
2406 1 1 -55 46.875 46.875
2407 1 1 -53 46.875 46.875
2408 1 1 -51 46.875 46.875
2409 1 1 -49 46.875 46.875
2410 1 1 -47 46.875 46.875
2411 1 2 -45 46.875 46.875
2412 1 2 -43 46.875 46.875
2413 1 2 -41 46.875 46.875
2414 1 2 -39 46.875 46.875
2415 1 2 -37 46.875 46.875
2416 1 2 -35 46.875 46.875
2417 1 1 -65 65.625 46.875
2418 1 1 -63 65.625 46.875
2419 1 1 -61 65.625 46.875
2420 1 1 -59 65.625 46.875
2421 1 1 -57 65.625 46.875
2422 1 1 -55 65.625 46.875
2423 1 1 -53 65.625 46.875
2424 1 1 -51 65.625 46.875
2425 1 1 -49 65.625 46.875
2426 1 1 -47 65.625 46.875
2427 1 2 -45 65.625 46.875
2428 1 2 -43 65.625 46.875
2429 1 2 -41 65.625 46.875
2430 1 2 -39 65.625 46.875
2431 1 2 -37 65.625 46.875
2432 1 2 -35 65.625 46.875
2433 1 1 -15 -65.625 46.875
2434 1 1 -13 -65.625 46.875
2435 1 1 -11 -65.625 46.875
2436 1 1 -9 -65.625 46.875
2437 1 1 -7 -65.625 46.875
2438 1 1 -5 -65.625 46.875
2439 1 1 -3 -65.625 46.875
2440 1 1 -1 -65.625 46.875
2441 1 1 1 -65.625 46.875
2442 1 1 3 -65.625 46.875
2443 1 2 5 -65.625 46.875
2444 1 2 7 -65.625 46.875
2445 1 2 9 -65.625 46.875
2446 1 2 11 -65.625 46.875
2447 1 2 13 -65.625 46.875
2448 1 2 15 -65.625 46.875
2449 1 1 -15 -46.875 46.875
2450 1 1 -13 -46.875 46.875
2451 1 1 -11 -46.875 46.875
2452 1 1 -9 -46.875 46.875
2453 1 1 -7 -46.875 46.875
2454 1 1 -5 -46.875 46.875
2455 1 1 -3 -46.875 46.875
2456 1 1 -1 -46.875 46.875
2457 1 1 1 -46.875 46.875
2458 1 1 3 -46.875 46.875
2459 1 2 5 -46.875 46.875
2460 1 2 7 -46.875 46.875
2461 1 2 9 -46.875 46.875
2462 1 2 11 -46.875 46.875
2463 1 2 13 -46.875 46.875
2464 1 2 15 -46.875 46.875
2465 1 1 -15 -28.125 46.875
2466 1 1 -13 -28.125 46.875
2467 1 1 -11 -28.125 46.875
2468 1 1 -9 -28.125 46.875
2469 1 1 -7 -28.125 46.875
2470 1 1 -5 -28.125 46.875
2471 1 1 -3 -28.125 46.875
2472 1 1 -1 -28.125 46.875
2473 1 1 1 -28.125 46.875
2474 1 1 3 -28.125 46.875
2475 1 2 5 -28.125 46.875
2476 1 2 7 -28.125 46.875
2477 1 2 9 -28.125 46.875
2478 1 2 11 -28.125 46.875
2479 1 2 13 -28.125 46.875
2480 1 2 15 -28.125 46.875
2481 1 1 -15 -9.375 46.875
2482 1 1 -13 -9.375 46.875
2483 1 1 -11 -9.375 46.875
2484 1 1 -9 -9.375 46.875
2485 1 1 -7 -9.375 46.875
2486 1 1 -5 -9.375 46.875
2487 1 1 -3 -9.375 46.875
2488 1 1 -1 -9.375 46.875
2489 1 1 1 -9.375 46.875
2490 1 1 3 -9.375 46.875
2491 1 2 5 -9.375 46.875
2492 1 2 7 -9.375 46.875
2493 1 2 9 -9.375 46.875
2494 1 2 11 -9.375 46.875
2495 1 2 13 -9.375 46.875
2496 1 2 15 -9.375 46.875
2497 1 1 -15 9.375 46.875
2498 1 1 -13 9.375 46.875
2499 1 1 -11 9.375 46.875
2500 1 1 -9 9.375 46.875
2501 1 1 -7 9.375 46.875
2502 1 1 -5 9.375 46.875
2503 1 1 -3 9.375 46.875
2504 1 1 -1 9.375 46.875
2505 1 1 1 9.375 46.875
2506 1 1 3 9.375 46.875
2507 1 2 5 9.375 46.875
2508 1 2 7 9.375 46.875
2509 1 2 9 9.375 46.875
2510 1 2 11 9.375 46.875
2511 1 2 13 9.375 46.875
2512 1 2 15 9.375 46.875
2513 1 1 -15 28.125 46.875
2514 1 1 -13 28.125 46.875
2515 1 1 -11 28.125 46.875
2516 1 1 -9 28.125 46.875
2517 1 1 -7 28.125 46.875
2518 1 1 -5 28.125 46.875
2519 1 1 -3 28.125 46.875
2520 1 1 -1 28.125 46.875
2521 1 1 1 28.125 46.875
2522 1 1 3 28.125 46.875
2523 1 2 5 28.125 46.875
2524 1 2 7 28.125 46.875
2525 1 2 9 28.125 46.875
2526 1 2 11 28.125 46.875
2527 1 2 13 28.125 46.875
2528 1 2 15 28.125 46.875
2529 1 1 -15 46.875 46.875
2530 1 1 -13 46.875 46.875
2531 1 1 -11 46.875 46.875
2532 1 1 -9 46.875 46.875
2533 1 1 -7 46.875 46.875
2534 1 1 -5 46.875 46.875
2535 1 1 -3 46.875 46.875
2536 1 1 -1 46.875 46.875
2537 1 1 1 46.875 46.875
2538 1 1 3 46.875 46.875
2539 1 2 5 46.875 46.875
2540 1 2 7 46.875 46.875
2541 1 2 9 46.875 46.875
2542 1 2 11 46.875 46.875
2543 1 2 13 46.875 46.875
2544 1 2 15 46.875 46.875
2545 1 1 -15 65.625 46.875
2546 1 1 -13 65.625 46.875
2547 1 1 -11 65.625 46.875
2548 1 1 -9 65.625 46.875
2549 1 1 -7 65.625 46.875
2550 1 1 -5 65.625 46.875
2551 1 1 -3 65.625 46.875
2552 1 1 -1 65.625 46.875
2553 1 1 1 65.625 46.875
2554 1 1 3 65.625 46.875
2555 1 2 5 65.625 46.875
2556 1 2 7 65.625 46.875
2557 1 2 9 65.625 46.875
2558 1 2 11 65.625 46.875
2559 1 2 13 65.625 46.875
2560 1 2 15 65.625 46.875
2561 1 1 35 -65.625 46.875
2562 1 1 37 -65.625 46.875
2563 1 1 39 -65.625 46.875
2564 1 1 41 -65.625 46.875
2565 1 1 43 -65.625 46.875
2566 1 1 45 -65.625 46.875
2567 1 1 47 -65.625 46.875
2568 1 1 49 -65.625 46.875
2569 1 1 51 -65.625 46.875
2570 1 1 53 -65.625 46.875
2571 1 2 55 -65.625 46.875
2572 1 2 57 -65.625 46.875
2573 1 2 59 -65.625 46.875
2574 1 2 61 -65.625 46.875
2575 1 2 63 -65.625 46.875
2576 1 2 65 -65.625 46.875
2577 1 1 35 -46.875 46.875
2578 1 1 37 -46.875 46.875
2579 1 1 39 -46.875 46.875
2580 1 1 41 -46.875 46.875
2581 1 1 43 -46.875 46.875
2582 1 1 45 -46.875 46.875
2583 1 1 47 -46.875 46.875
2584 1 1 49 -46.875 46.875
2585 1 1 51 -46.875 46.875
2586 1 1 53 -46.875 46.875
2587 1 2 55 -46.875 46.875
2588 1 2 57 -46.875 46.875
2589 1 2 59 -46.875 46.875
2590 1 2 61 -46.875 46.875
2591 1 2 63 -46.875 46.875
2592 1 2 65 -46.875 46.875
2593 1 1 35 -28.125 46.875
2594 1 1 37 -28.125 46.875
2595 1 1 39 -28.125 46.875
2596 1 1 41 -28.125 46.875
2597 1 1 43 -28.125 46.875
2598 1 1 45 -28.125 46.875
2599 1 1 47 -28.125 46.875
2600 1 1 49 -28.125 46.875
2601 1 1 51 -28.125 46.875
2602 1 1 53 -28.125 46.875
2603 1 2 55 -28.125 46.875
2604 1 2 57 -28.125 46.875
2605 1 2 59 -28.125 46.875
2606 1 2 61 -28.125 46.875
2607 1 2 63 -28.125 46.875
2608 1 2 65 -28.125 46.875
2609 1 1 35 -9.375 46.875
2610 1 1 37 -9.375 46.875
2611 1 1 39 -9.375 46.875
2612 1 1 41 -9.375 46.875
2613 1 1 43 -9.375 46.875
2614 1 1 45 -9.375 46.875
2615 1 1 47 -9.375 46.875
2616 1 1 49 -9.375 46.875
2617 1 1 51 -9.375 46.875
2618 1 1 53 -9.375 46.875
2619 1 2 55 -9.375 46.875
2620 1 2 57 -9.375 46.875
2621 1 2 59 -9.375 46.875
2622 1 2 61 -9.375 46.875
2623 1 2 63 -9.375 46.875
2624 1 2 65 -9.375 46.875
2625 1 1 35 9.375 46.875
2626 1 1 37 9.375 46.875
2627 1 1 39 9.375 46.875
2628 1 1 41 9.375 46.875
2629 1 1 43 9.375 46.875
2630 1 1 45 9.375 46.875
2631 1 1 47 9.375 46.875
2632 1 1 49 9.375 46.875
2633 1 1 51 9.375 46.875
2634 1 1 53 9.375 46.875
2635 1 2 55 9.375 46.875
2636 1 2 57 9.375 46.875
2637 1 2 59 9.375 46.875
2638 1 2 61 9.375 46.875
2639 1 2 63 9.375 46.875
2640 1 2 65 9.375 46.875
2641 1 1 35 28.125 46.875
2642 1 1 37 28.125 46.875
2643 1 1 39 28.125 46.875
2644 1 1 41 28.125 46.875
2645 1 1 43 28.125 46.875
2646 1 1 45 28.125 46.875
2647 1 1 47 28.125 46.875
2648 1 1 49 28.125 46.875
2649 1 1 51 28.125 46.875
2650 1 1 53 28.125 46.875
2651 1 2 55 28.125 46.875
2652 1 2 57 28.125 46.875
2653 1 2 59 28.125 46.875
2654 1 2 61 28.125 46.875
2655 1 2 63 28.125 46.875
2656 1 2 65 28.125 46.875
2657 1 1 35 46.875 46.875
2658 1 1 37 46.875 46.875
2659 1 1 39 46.875 46.875
2660 1 1 41 46.875 46.875
2661 1 1 43 46.875 46.875
2662 1 1 45 46.875 46.875
2663 1 1 47 46.875 46.875
2664 1 1 49 46.875 46.875
2665 1 1 51 46.875 46.875
2666 1 1 53 46.875 46.875
2667 1 2 55 46.875 46.875
2668 1 2 57 46.875 46.875
2669 1 2 59 46.875 46.875
2670 1 2 61 46.875 46.875
2671 1 2 63 46.875 46.875
2672 1 2 65 46.875 46.875
2673 1 1 35 65.625 46.875
2674 1 1 37 65.625 46.875
2675 1 1 39 65.625 46.875
2676 1 1 41 65.625 46.875
2677 1 1 43 65.625 46.875
2678 1 1 45 65.625 46.875
2679 1 1 47 65.625 46.875
2680 1 1 49 65.625 46.875
2681 1 1 51 65.625 46.875
2682 1 1 53 65.625 46.875
2683 1 2 55 65.625 46.875
2684 1 2 57 65.625 46.875
2685 1 2 59 65.625 46.875
2686 1 2 61 65.625 46.875
2687 1 2 63 65.625 46.875
2688 1 2 65 65.625 46.875
2689 1 1 -65 -65.625 65.625
2690 1 1 -63 -65.625 65.625
2691 1 1 -61 -65.625 65.625
2692 1 1 -59 -65.625 65.625
2693 1 1 -57 -65.625 65.625
2694 1 1 -55 -65.625 65.625
2695 1 1 -53 -65.625 65.625
2696 1 1 -51 -65.625 65.625
2697 1 1 -49 -65.625 65.625
2698 1 1 -47 -65.625 65.625
2699 1 2 -45 -65.625 65.625
2700 1 2 -43 -65.625 65.625
2701 1 2 -41 -65.625 65.625
2702 1 2 -39 -65.625 65.625
2703 1 2 -37 -65.625 65.625
2704 1 2 -35 -65.625 65.625
2705 1 1 -65 -46.875 65.625
2706 1 1 -63 -46.875 65.625
2707 1 1 -61 -46.875 65.625
2708 1 1 -59 -46.875 65.625
2709 1 1 -57 -46.875 65.625
2710 1 1 -55 -46.875 65.625
2711 1 1 -53 -46.875 65.625
2712 1 1 -51 -46.875 65.625
2713 1 1 -49 -46.875 65.625
2714 1 1 -47 -46.875 65.625
2715 1 2 -45 -46.875 65.625
2716 1 2 -43 -46.875 65.625
2717 1 2 -41 -46.875 65.625
2718 1 2 -39 -46.875 65.625
2719 1 2 -37 -46.875 65.625
2720 1 2 -35 -46.875 65.625
2721 1 1 -65 -28.125 65.625
2722 1 1 -63 -28.125 65.625
2723 1 1 -61 -28.125 65.625
2724 1 1 -59 -28.125 65.625
2725 1 1 -57 -28.125 65.625
2726 1 1 -55 -28.125 65.625
2727 1 1 -53 -28.125 65.625
2728 1 1 -51 -28.125 65.625
2729 1 1 -49 -28.125 65.625
2730 1 1 -47 -28.125 65.625
2731 1 2 -45 -28.125 65.625
2732 1 2 -43 -28.125 65.625
2733 1 2 -41 -28.125 65.625
2734 1 2 -39 -28.125 65.625
2735 1 2 -37 -28.125 65.625
2736 1 2 -35 -28.125 65.625
2737 1 1 -65 -9.375 65.625
2738 1 1 -63 -9.375 65.625
2739 1 1 -61 -9.375 65.625
2740 1 1 -59 -9.375 65.625
2741 1 1 -57 -9.375 65.625
2742 1 1 -55 -9.375 65.625
2743 1 1 -53 -9.375 65.625
2744 1 1 -51 -9.375 65.625
2745 1 1 -49 -9.375 65.625
2746 1 1 -47 -9.375 65.625
2747 1 2 -45 -9.375 65.625
2748 1 2 -43 -9.375 65.625
2749 1 2 -41 -9.375 65.625
2750 1 2 -39 -9.375 65.625
2751 1 2 -37 -9.375 65.625
2752 1 2 -35 -9.375 65.625
2753 1 1 -65 9.375 65.625
2754 1 1 -63 9.375 65.625
2755 1 1 -61 9.375 65.625
2756 1 1 -59 9.375 65.625
2757 1 1 -57 9.375 65.625
2758 1 1 -55 9.375 65.625
2759 1 1 -53 9.375 65.625
2760 1 1 -51 9.375 65.625
2761 1 1 -49 9.375 65.625
2762 1 1 -47 9.375 65.625
2763 1 2 -45 9.375 65.625
2764 1 2 -43 9.375 65.625
2765 1 2 -41 9.375 65.625
2766 1 2 -39 9.375 65.625
2767 1 2 -37 9.375 65.625
2768 1 2 -35 9.375 65.625
2769 1 1 -65 28.125 65.625
2770 1 1 -63 28.125 65.625
2771 1 1 -61 28.125 65.625
2772 1 1 -59 28.125 65.625
2773 1 1 -57 28.125 65.625
2774 1 1 -55 28.125 65.625
2775 1 1 -53 28.125 65.625
2776 1 1 -51 28.125 65.625
2777 1 1 -49 28.125 65.625
2778 1 1 -47 28.125 65.625
2779 1 2 -45 28.125 65.625
2780 1 2 -43 28.125 65.625
2781 1 2 -41 28.125 65.625
2782 1 2 -39 28.125 65.625
2783 1 2 -37 28.125 65.625
2784 1 2 -35 28.125 65.625
2785 1 1 -65 46.875 65.625
2786 1 1 -63 46.875 65.625
2787 1 1 -61 46.875 65.625
2788 1 1 -59 46.875 65.625
2789 1 1 -57 46.875 65.625
2790 1 1 -55 46.875 65.625
2791 1 1 -53 46.875 65.625
2792 1 1 -51 46.875 65.625
2793 1 1 -49 46.875 65.625
2794 1 1 -47 46.875 65.625
2795 1 2 -45 46.875 65.625
2796 1 2 -43 46.875 65.625
2797 1 2 -41 46.875 65.625
2798 1 2 -39 46.875 65.625
2799 1 2 -37 46.875 65.625
2800 1 2 -35 46.875 65.625
2801 1 1 -65 65.625 65.625
2802 1 1 -63 65.625 65.625
2803 1 1 -61 65.625 65.625
2804 1 1 -59 65.625 65.625
2805 1 1 -57 65.625 65.625
2806 1 1 -55 65.625 65.625
2807 1 1 -53 65.625 65.625
2808 1 1 -51 65.625 65.625
2809 1 1 -49 65.625 65.625
2810 1 1 -47 65.625 65.625
2811 1 2 -45 65.625 65.625
2812 1 2 -43 65.625 65.625
2813 1 2 -41 65.625 65.625
2814 1 2 -39 65.625 65.625
2815 1 2 -37 65.625 65.625
2816 1 2 -35 65.625 65.625
2817 1 1 -15 -65.625 65.625
2818 1 1 -13 -65.625 65.625
2819 1 1 -11 -65.625 65.625
2820 1 1 -9 -65.625 65.625
2821 1 1 -7 -65.625 65.625
2822 1 1 -5 -65.625 65.625
2823 1 1 -3 -65.625 65.625
2824 1 1 -1 -65.625 65.625
2825 1 1 1 -65.625 65.625
2826 1 1 3 -65.625 65.625
2827 1 2 5 -65.625 65.625
2828 1 2 7 -65.625 65.625
2829 1 2 9 -65.625 65.625
2830 1 2 11 -65.625 65.625
2831 1 2 13 -65.625 65.625
2832 1 2 15 -65.625 65.625
2833 1 1 -15 -46.875 65.625
2834 1 1 -13 -46.875 65.625
2835 1 1 -11 -46.875 65.625
2836 1 1 -9 -46.875 65.625
2837 1 1 -7 -46.875 65.625
2838 1 1 -5 -46.875 65.625
2839 1 1 -3 -46.875 65.625
2840 1 1 -1 -46.875 65.625
2841 1 1 1 -46.875 65.625
2842 1 1 3 -46.875 65.625
2843 1 2 5 -46.875 65.625
2844 1 2 7 -46.875 65.625
2845 1 2 9 -46.875 65.625
2846 1 2 11 -46.875 65.625
2847 1 2 13 -46.875 65.625
2848 1 2 15 -46.875 65.625
2849 1 1 -15 -28.125 65.625
2850 1 1 -13 -28.125 65.625
2851 1 1 -11 -28.125 65.625
2852 1 1 -9 -28.125 65.625
2853 1 1 -7 -28.125 65.625
2854 1 1 -5 -28.125 65.625
2855 1 1 -3 -28.125 65.625
2856 1 1 -1 -28.125 65.625
2857 1 1 1 -28.125 65.625
2858 1 1 3 -28.125 65.625
2859 1 2 5 -28.125 65.625
2860 1 2 7 -28.125 65.625
2861 1 2 9 -28.125 65.625
2862 1 2 11 -28.125 65.625
2863 1 2 13 -28.125 65.625
2864 1 2 15 -28.125 65.625
2865 1 1 -15 -9.375 65.625
2866 1 1 -13 -9.375 65.625
2867 1 1 -11 -9.375 65.625
2868 1 1 -9 -9.375 65.625
2869 1 1 -7 -9.375 65.625
2870 1 1 -5 -9.375 65.625
2871 1 1 -3 -9.375 65.625
2872 1 1 -1 -9.375 65.625
2873 1 1 1 -9.375 65.625
2874 1 1 3 -9.375 65.625
2875 1 2 5 -9.375 65.625
2876 1 2 7 -9.375 65.625
2877 1 2 9 -9.375 65.625
2878 1 2 11 -9.375 65.625
2879 1 2 13 -9.375 65.625
2880 1 2 15 -9.375 65.625

Velocities

1 0 0 0
2 0 0 0
3 0 0 0
4 0 0 0
5 0 0 0
6 0 0 0
7 0 0 0
8 0 0 0
9 0 0 0
10 0 0 0
11 0 0 0
12 0 0 0
13 0 0 0
14 0 0 0
15 0 0 0
16 0 0 0
17 0 0 0
18 0 0 0
19 0 0 0
20 0 0 0
21 0 0 0
22 0 0 0
23 0 0 0
24 0 0 0
25 0 0 0
26 0 0 0
27 0 0 0
28 0 0 0
29 0 0 0
30 0 0 0
31 0 0 0
32 0 0 0
33 0 0 0
34 0 0 0
35 0 0 0
36 0 0 0
37 0 0 0
38 0 0 0
39 0 0 0
40 0 0 0
41 0 0 0
42 0 0 0
43 0 0 0
44 0 0 0
45 0 0 0
46 0 0 0
47 0 0 0
48 0 0 0
49 0 0 0
50 0 0 0
51 0 0 0
52 0 0 0
53 0 0 0
54 0 0 0
55 0 0 0
56 0 0 0
57 0 0 0
58 0 0 0
59 0 0 0
60 0 0 0
61 0 0 0
62 0 0 0
63 0 0 0
64 0 0 0
65 0 0 0
66 0 0 0
67 0 0 0
68 0 0 0
69 0 0 0
70 0 0 0
71 0 0 0
72 0 0 0
73 0 0 0
74 0 0 0
75 0 0 0
76 0 0 0
77 0 0 0
78 0 0 0
79 0 0 0
80 0 0 0
81 0 0 0
82 0 0 0
83 0 0 0
84 0 0 0
85 0 0 0
86 0 0 0
87 0 0 0
88 0 0 0
89 0 0 0
90 0 0 0
91 0 0 0
92 0 0 0
93 0 0 0
94 0 0 0
95 0 0 0
96 0 0 0
97 0 0 0
98 0 0 0
99 0 0 0
100 0 0 0
101 0 0 0
102 0 0 0
103 0 0 0
104 0 0 0
105 0 0 0
106 0 0 0
107 0 0 0
108 0 0 0
109 0 0 0
110 0 0 0
111 0 0 0
112 0 0 0
113 0 0 0
114 0 0 0
115 0 0 0
116 0 0 0
117 0 0 0
118 0 0 0
119 0 0 0
120 0 0 0
121 0 0 0
122 0 0 0
123 0 0 0
124 0 0 0
125 0 0 0
126 0 0 0
127 0 0 0
128 0 0 0
129 0 0 0
130 0 0 0
131 0 0 0
132 0 0 0
133 0 0 0
134 0 0 0
135 0 0 0
136 0 0 0
137 0 0 0
138 0 0 0
139 0 0 0
140 0 0 0
141 0 0 0
142 0 0 0
143 0 0 0
144 0 0 0
145 0 0 0
146 0 0 0
147 0 0 0
148 0 0 0
149 0 0 0
150 0 0 0
151 0 0 0
152 0 0 0
153 0 0 0
154 0 0 0
155 0 0 0
156 0 0 0
157 0 0 0
158 0 0 0
159 0 0 0
160 0 0 0
161 0 0 0
162 0 0 0
163 0 0 0
164 0 0 0
165 0 0 0
166 0 0 0
167 0 0 0
168 0 0 0
169 0 0 0
170 0 0 0
171 0 0 0
172 0 0 0
173 0 0 0
174 0 0 0
175 0 0 0
176 0 0 0
177 0 0 0
178 0 0 0
179 0 0 0
180 0 0 0
181 0 0 0
182 0 0 0
183 0 0 0
184 0 0 0
185 0 0 0
186 0 0 0
187 0 0 0
188 0 0 0
189 0 0 0
190 0 0 0
191 0 0 0
192 0 0 0
193 0 0 0
194 0 0 0
195 0 0 0
196 0 0 0
197 0 0 0
198 0 0 0
199 0 0 0
200 0 0 0
201 0 0 0
202 0 0 0
203 0 0 0
204 0 0 0
205 0 0 0
206 0 0 0
207 0 0 0
208 0 0 0
209 0 0 0
210 0 0 0
211 0 0 0
212 0 0 0
213 0 0 0
214 0 0 0
215 0 0 0
216 0 0 0
217 0 0 0
218 0 0 0
219 0 0 0
220 0 0 0
221 0 0 0
222 0 0 0
223 0 0 0
224 0 0 0
225 0 0 0
226 0 0 0
227 0 0 0
228 0 0 0
229 0 0 0
230 0 0 0
231 0 0 0
232 0 0 0
233 0 0 0
234 0 0 0
235 0 0 0
236 0 0 0
237 0 0 0
238 0 0 0
239 0 0 0
240 0 0 0
241 0 0 0
242 0 0 0
243 0 0 0
244 0 0 0
245 0 0 0
246 0 0 0
247 0 0 0
248 0 0 0
249 0 0 0
250 0 0 0
251 0 0 0
252 0 0 0
253 0 0 0
254 0 0 0
255 0 0 0
256 0 0 0
257 0 0 0
258 0 0 0
259 0 0 0
260 0 0 0
261 0 0 0
262 0 0 0
263 0 0 0
264 0 0 0
265 0 0 0
266 0 0 0
267 0 0 0
268 0 0 0
269 0 0 0
270 0 0 0
271 0 0 0
272 0 0 0
273 0 0 0
274 0 0 0
275 0 0 0
276 0 0 0
277 0 0 0
278 0 0 0
279 0 0 0
280 0 0 0
281 0 0 0
282 0 0 0
283 0 0 0
284 0 0 0
285 0 0 0
286 0 0 0
287 0 0 0
288 0 0 0
289 0 0 0
290 0 0 0
291 0 0 0
292 0 0 0
293 0 0 0
294 0 0 0
295 0 0 0
296 0 0 0
297 0 0 0
298 0 0 0
299 0 0 0
300 0 0 0
301 0 0 0
302 0 0 0
303 0 0 0
304 0 0 0
305 0 0 0
306 0 0 0
307 0 0 0
308 0 0 0
309 0 0 0
310 0 0 0
311 0 0 0
312 0 0 0
313 0 0 0
314 0 0 0
315 0 0 0
316 0 0 0
317 0 0 0
318 0 0 0
319 0 0 0
320 0 0 0
321 0 0 0
322 0 0 0
323 0 0 0
324 0 0 0
325 0 0 0
326 0 0 0
327 0 0 0
328 0 0 0
329 0 0 0
330 0 0 0
331 0 0 0
332 0 0 0
333 0 0 0
334 0 0 0
335 0 0 0
336 0 0 0
337 0 0 0
338 0 0 0
339 0 0 0
340 0 0 0
341 0 0 0
342 0 0 0
343 0 0 0
344 0 0 0
345 0 0 0
346 0 0 0
347 0 0 0
348 0 0 0
349 0 0 0
350 0 0 0
351 0 0 0
352 0 0 0
353 0 0 0
354 0 0 0
355 0 0 0
356 0 0 0
357 0 0 0
358 0 0 0
359 0 0 0
360 0 0 0
361 0 0 0
362 0 0 0
363 0 0 0
364 0 0 0
365 0 0 0
366 0 0 0
367 0 0 0
368 0 0 0
369 0 0 0
370 0 0 0
371 0 0 0
372 0 0 0
373 0 0 0
374 0 0 0
375 0 0 0
376 0 0 0
377 0 0 0
378 0 0 0
379 0 0 0
380 0 0 0
381 0 0 0
382 0 0 0
383 0 0 0
384 0 0 0
385 0 0 0
386 0 0 0
387 0 0 0
388 0 0 0
389 0 0 0
390 0 0 0
391 0 0 0
392 0 0 0
393 0 0 0
394 0 0 0
395 0 0 0
396 0 0 0
397 0 0 0
398 0 0 0
399 0 0 0
400 0 0 0
401 0 0 0
402 0 0 0
403 0 0 0
404 0 0 0
405 0 0 0
406 0 0 0
407 0 0 0
408 0 0 0
409 0 0 0
410 0 0 0
411 0 0 0
412 0 0 0
413 0 0 0
414 0 0 0
415 0 0 0
416 0 0 0
417 0 0 0
418 0 0 0
419 0 0 0
420 0 0 0
421 0 0 0
422 0 0 0
423 0 0 0
424 0 0 0
425 0 0 0
426 0 0 0
427 0 0 0
428 0 0 0
429 0 0 0
430 0 0 0
431 0 0 0
432 0 0 0
433 0 0 0
434 0 0 0
435 0 0 0
436 0 0 0
437 0 0 0
438 0 0 0
439 0 0 0
440 0 0 0
441 0 0 0
442 0 0 0
443 0 0 0
444 0 0 0
445 0 0 0
446 0 0 0
447 0 0 0
448 0 0 0
449 0 0 0
450 0 0 0
451 0 0 0
452 0 0 0
453 0 0 0
454 0 0 0
455 0 0 0
456 0 0 0
457 0 0 0
458 0 0 0
459 0 0 0
460 0 0 0
461 0 0 0
462 0 0 0
463 0 0 0
464 0 0 0
465 0 0 0
466 0 0 0
467 0 0 0
468 0 0 0
469 0 0 0
470 0 0 0
471 0 0 0
472 0 0 0
473 0 0 0
474 0 0 0
475 0 0 0
476 0 0 0
477 0 0 0
478 0 0 0
479 0 0 0
480 0 0 0
481 0 0 0
482 0 0 0
483 0 0 0
484 0 0 0
485 0 0 0
486 0 0 0
487 0 0 0
488 0 0 0
489 0 0 0
490 0 0 0
491 0 0 0
492 0 0 0
493 0 0 0
494 0 0 0
495 0 0 0
496 0 0 0
497 0 0 0
498 0 0 0
499 0 0 0
500 0 0 0
501 0 0 0
502 0 0 0
503 0 0 0
504 0 0 0
505 0 0 0
506 0 0 0
507 0 0 0
508 0 0 0
509 0 0 0
510 0 0 0
511 0 0 0
512 0 0 0
513 0 0 0
514 0 0 0
515 0 0 0
516 0 0 0
517 0 0 0
518 0 0 0
519 0 0 0
520 0 0 0
521 0 0 0
522 0 0 0
523 0 0 0
524 0 0 0
525 0 0 0
526 0 0 0
527 0 0 0
528 0 0 0
529 0 0 0
530 0 0 0
531 0 0 0
532 0 0 0
533 0 0 0
534 0 0 0
535 0 0 0
536 0 0 0
537 0 0 0
538 0 0 0
539 0 0 0
540 0 0 0
541 0 0 0
542 0 0 0
543 0 0 0
544 0 0 0
545 0 0 0
546 0 0 0
547 0 0 0
548 0 0 0
549 0 0 0
550 0 0 0
551 0 0 0
552 0 0 0
553 0 0 0
554 0 0 0
555 0 0 0
556 0 0 0
557 0 0 0
558 0 0 0
559 0 0 0
560 0 0 0
561 0 0 0
562 0 0 0
563 0 0 0
564 0 0 0
565 0 0 0
566 0 0 0
567 0 0 0
568 0 0 0
569 0 0 0
570 0 0 0
571 0 0 0
572 0 0 0
573 0 0 0
574 0 0 0
575 0 0 0
576 0 0 0
577 0 0 0
578 0 0 0
579 0 0 0
580 0 0 0
581 0 0 0
582 0 0 0
583 0 0 0
584 0 0 0
585 0 0 0
586 0 0 0
587 0 0 0
588 0 0 0
589 0 0 0
590 0 0 0
591 0 0 0
592 0 0 0
593 0 0 0
594 0 0 0
595 0 0 0
596 0 0 0
597 0 0 0
598 0 0 0
599 0 0 0
600 0 0 0
601 0 0 0
602 0 0 0
603 0 0 0
604 0 0 0
605 0 0 0
606 0 0 0
607 0 0 0
608 0 0 0
609 0 0 0
610 0 0 0
611 0 0 0
612 0 0 0
613 0 0 0
614 0 0 0
615 0 0 0
616 0 0 0
617 0 0 0
618 0 0 0
619 0 0 0
620 0 0 0
621 0 0 0
622 0 0 0
623 0 0 0
624 0 0 0
625 0 0 0
626 0 0 0
627 0 0 0
628 0 0 0
629 0 0 0
630 0 0 0
631 0 0 0
632 0 0 0
633 0 0 0
634 0 0 0
635 0 0 0
636 0 0 0
637 0 0 0
638 0 0 0
639 0 0 0
640 0 0 0
641 0 0 0
642 0 0 0
643 0 0 0
644 0 0 0
645 0 0 0
646 0 0 0
647 0 0 0
648 0 0 0
649 0 0 0
650 0 0 0
651 0 0 0
652 0 0 0
653 0 0 0
654 0 0 0
655 0 0 0
656 0 0 0
657 0 0 0
658 0 0 0
659 0 0 0
660 0 0 0
661 0 0 0
662 0 0 0
663 0 0 0
664 0 0 0
665 0 0 0
666 0 0 0
667 0 0 0
668 0 0 0
669 0 0 0
670 0 0 0
671 0 0 0
672 0 0 0
673 0 0 0
674 0 0 0
675 0 0 0
676 0 0 0
677 0 0 0
678 0 0 0
679 0 0 0
680 0 0 0
681 0 0 0
682 0 0 0
683 0 0 0
684 0 0 0
685 0 0 0
686 0 0 0
687 0 0 0
688 0 0 0
689 0 0 0
690 0 0 0
691 0 0 0
692 0 0 0
693 0 0 0
694 0 0 0
695 0 0 0
696 0 0 0
697 0 0 0
698 0 0 0
699 0 0 0
700 0 0 0
701 0 0 0
702 0 0 0
703 0 0 0
704 0 0 0
705 0 0 0
706 0 0 0
707 0 0 0
708 0 0 0
709 0 0 0
710 0 0 0
711 0 0 0
712 0 0 0
713 0 0 0
714 0 0 0
715 0 0 0
716 0 0 0
717 0 0 0
718 0 0 0
719 0 0 0
720 0 0 0
721 0 0 0
722 0 0 0
723 0 0 0
724 0 0 0
725 0 0 0
726 0 0 0
727 0 0 0
728 0 0 0
729 0 0 0
730 0 0 0
731 0 0 0
732 0 0 0
733 0 0 0
734 0 0 0
735 0 0 0
736 0 0 0
737 0 0 0
738 0 0 0
739 0 0 0
740 0 0 0
741 0 0 0
742 0 0 0
743 0 0 0
744 0 0 0
745 0 0 0
746 0 0 0
747 0 0 0
748 0 0 0
749 0 0 0
750 0 0 0
751 0 0 0
752 0 0 0
753 0 0 0
754 0 0 0
755 0 0 0
756 0 0 0
757 0 0 0
758 0 0 0
759 0 0 0
760 0 0 0
761 0 0 0
762 0 0 0
763 0 0 0
764 0 0 0
765 0 0 0
766 0 0 0
767 0 0 0
768 0 0 0
769 0 0 0
770 0 0 0
771 0 0 0
772 0 0 0
773 0 0 0
774 0 0 0
775 0 0 0
776 0 0 0
777 0 0 0
778 0 0 0
779 0 0 0
780 0 0 0
781 0 0 0
782 0 0 0
783 0 0 0
784 0 0 0
785 0 0 0
786 0 0 0
787 0 0 0
788 0 0 0
789 0 0 0
790 0 0 0
791 0 0 0
792 0 0 0
793 0 0 0
794 0 0 0
795 0 0 0
796 0 0 0
797 0 0 0
798 0 0 0
799 0 0 0
800 0 0 0
801 0 0 0
802 0 0 0
803 0 0 0
804 0 0 0
805 0 0 0
806 0 0 0
807 0 0 0
808 0 0 0
809 0 0 0
810 0 0 0
811 0 0 0
812 0 0 0
813 0 0 0
814 0 0 0
815 0 0 0
816 0 0 0
817 0 0 0
818 0 0 0
819 0 0 0
820 0 0 0
821 0 0 0
822 0 0 0
823 0 0 0
824 0 0 0
825 0 0 0
826 0 0 0
827 0 0 0
828 0 0 0
829 0 0 0
830 0 0 0
831 0 0 0
832 0 0 0
833 0 0 0
834 0 0 0
835 0 0 0
836 0 0 0
837 0 0 0
838 0 0 0
839 0 0 0
840 0 0 0
841 0 0 0
842 0 0 0
843 0 0 0
844 0 0 0
845 0 0 0
846 0 0 0
847 0 0 0
848 0 0 0
849 0 0 0
850 0 0 0
851 0 0 0
852 0 0 0
853 0 0 0
854 0 0 0
855 0 0 0
856 0 0 0
857 0 0 0
858 0 0 0
859 0 0 0
860 0 0 0
861 0 0 0
862 0 0 0
863 0 0 0
864 0 0 0
865 0 0 0
866 0 0 0
867 0 0 0
868 0 0 0
869 0 0 0
870 0 0 0
871 0 0 0
872 0 0 0
873 0 0 0
874 0 0 0
875 0 0 0
876 0 0 0
877 0 0 0
878 0 0 0
879 0 0 0
880 0 0 0
881 0 0 0
882 0 0 0
883 0 0 0
884 0 0 0
885 0 0 0
886 0 0 0
887 0 0 0
888 0 0 0
889 0 0 0
890 0 0 0
891 0 0 0
892 0 0 0
893 0 0 0
894 0 0 0
895 0 0 0
896 0 0 0
897 0 0 0
898 0 0 0
899 0 0 0
900 0 0 0
901 0 0 0
902 0 0 0
903 0 0 0
904 0 0 0
905 0 0 0
906 0 0 0
907 0 0 0
908 0 0 0
909 0 0 0
910 0 0 0
911 0 0 0
912 0 0 0
913 0 0 0
914 0 0 0
915 0 0 0
916 0 0 0
917 0 0 0
918 0 0 0
919 0 0 0
920 0 0 0
921 0 0 0
922 0 0 0
923 0 0 0
924 0 0 0
925 0 0 0
926 0 0 0
927 0 0 0
928 0 0 0
929 0 0 0
930 0 0 0
931 0 0 0
932 0 0 0
933 0 0 0
934 0 0 0
935 0 0 0
936 0 0 0
937 0 0 0
938 0 0 0
939 0 0 0
940 0 0 0
941 0 0 0
942 0 0 0
943 0 0 0
944 0 0 0
945 0 0 0
946 0 0 0
947 0 0 0
948 0 0 0
949 0 0 0
950 0 0 0
951 0 0 0
952 0 0 0
953 0 0 0
954 0 0 0
955 0 0 0
956 0 0 0
957 0 0 0
958 0 0 0
959 0 0 0
960 0 0 0
961 0 0 0
962 0 0 0
963 0 0 0
964 0 0 0
965 0 0 0
966 0 0 0
967 0 0 0
968 0 0 0
969 0 0 0
970 0 0 0
971 0 0 0
972 0 0 0
973 0 0 0
974 0 0 0
975 0 0 0
976 0 0 0
977 0 0 0
978 0 0 0
979 0 0 0
980 0 0 0
981 0 0 0
982 0 0 0
983 0 0 0
984 0 0 0
985 0 0 0
986 0 0 0
987 0 0 0
988 0 0 0
989 0 0 0
990 0 0 0
991 0 0 0
992 0 0 0
993 0 0 0
994 0 0 0
995 0 0 0
996 0 0 0
997 0 0 0
998 0 0 0
999 0 0 0
1000 0 0 0
1001 0 0 0
1002 0 0 0
1003 0 0 0
1004 0 0 0
1005 0 0 0
1006 0 0 0
1007 0 0 0
1008 0 0 0
1009 0 0 0
1010 0 0 0
1011 0 0 0
1012 0 0 0
1013 0 0 0
1014 0 0 0
1015 0 0 0
1016 0 0 0
1017 0 0 0
1018 0 0 0
1019 0 0 0
1020 0 0 0
1021 0 0 0
1022 0 0 0
1023 0 0 0
1024 0 0 0
1025 0 0 0
1026 0 0 0
1027 0 0 0
1028 0 0 0
1029 0 0 0
1030 0 0 0
1031 0 0 0
1032 0 0 0
1033 0 0 0
1034 0 0 0
1035 0 0 0
1036 0 0 0
1037 0 0 0
1038 0 0 0
1039 0 0 0
1040 0 0 0
1041 0 0 0
1042 0 0 0
1043 0 0 0
1044 0 0 0
1045 0 0 0
1046 0 0 0
1047 0 0 0
1048 0 0 0
1049 0 0 0
1050 0 0 0
1051 0 0 0
1052 0 0 0
1053 0 0 0
1054 0 0 0
1055 0 0 0
1056 0 0 0
1057 0 0 0
1058 0 0 0
1059 0 0 0
1060 0 0 0
1061 0 0 0
1062 0 0 0
1063 0 0 0
1064 0 0 0
1065 0 0 0
1066 0 0 0
1067 0 0 0
1068 0 0 0
1069 0 0 0
1070 0 0 0
1071 0 0 0
1072 0 0 0
1073 0 0 0
1074 0 0 0
1075 0 0 0
1076 0 0 0
1077 0 0 0
1078 0 0 0
1079 0 0 0
1080 0 0 0
1081 0 0 0
1082 0 0 0
1083 0 0 0
1084 0 0 0
1085 0 0 0
1086 0 0 0
1087 0 0 0
1088 0 0 0
1089 0 0 0
1090 0 0 0
1091 0 0 0
1092 0 0 0
1093 0 0 0
1094 0 0 0
1095 0 0 0
1096 0 0 0
1097 0 0 0
1098 0 0 0
1099 0 0 0
1100 0 0 0
1101 0 0 0
1102 0 0 0
1103 0 0 0
1104 0 0 0
1105 0 0 0
1106 0 0 0
1107 0 0 0
1108 0 0 0
1109 0 0 0
1110 0 0 0
1111 0 0 0
1112 0 0 0
1113 0 0 0
1114 0 0 0
1115 0 0 0
1116 0 0 0
1117 0 0 0
1118 0 0 0
1119 0 0 0
1120 0 0 0
1121 0 0 0
1122 0 0 0
1123 0 0 0
1124 0 0 0
1125 0 0 0
1126 0 0 0
1127 0 0 0
1128 0 0 0
1129 0 0 0
1130 0 0 0
1131 0 0 0
1132 0 0 0
1133 0 0 0
1134 0 0 0
1135 0 0 0
1136 0 0 0
1137 0 0 0
1138 0 0 0
1139 0 0 0
1140 0 0 0
1141 0 0 0
1142 0 0 0
1143 0 0 0
1144 0 0 0
1145 0 0 0
1146 0 0 0
1147 0 0 0
1148 0 0 0
1149 0 0 0
1150 0 0 0
1151 0 0 0
1152 0 0 0
1153 0 0 0
1154 0 0 0
1155 0 0 0
1156 0 0 0
1157 0 0 0
1158 0 0 0
1159 0 0 0
1160 0 0 0
1161 0 0 0
1162 0 0 0
1163 0 0 0
1164 0 0 0
1165 0 0 0
1166 0 0 0
1167 0 0 0
1168 0 0 0
1169 0 0 0
1170 0 0 0
1171 0 0 0
1172 0 0 0
1173 0 0 0
1174 0 0 0
1175 0 0 0
1176 0 0 0
1177 0 0 0
1178 0 0 0
1179 0 0 0
1180 0 0 0
1181 0 0 0
1182 0 0 0
1183 0 0 0
1184 0 0 0
1185 0 0 0
1186 0 0 0
1187 0 0 0
1188 0 0 0
1189 0 0 0
1190 0 0 0
1191 0 0 0
1192 0 0 0
1193 0 0 0
1194 0 0 0
1195 0 0 0
1196 0 0 0
1197 0 0 0
1198 0 0 0
1199 0 0 0
1200 0 0 0
1201 0 0 0
1202 0 0 0
1203 0 0 0
1204 0 0 0
1205 0 0 0
1206 0 0 0
1207 0 0 0
1208 0 0 0
1209 0 0 0
1210 0 0 0
1211 0 0 0
1212 0 0 0
1213 0 0 0
1214 0 0 0
1215 0 0 0
1216 0 0 0
1217 0 0 0
1218 0 0 0
1219 0 0 0
1220 0 0 0
1221 0 0 0
1222 0 0 0
1223 0 0 0
1224 0 0 0
1225 0 0 0
1226 0 0 0
1227 0 0 0
1228 0 0 0
1229 0 0 0
1230 0 0 0
1231 0 0 0
1232 0 0 0
1233 0 0 0
1234 0 0 0
1235 0 0 0
1236 0 0 0
1237 0 0 0
1238 0 0 0
1239 0 0 0
1240 0 0 0
1241 0 0 0
1242 0 0 0
1243 0 0 0
1244 0 0 0
1245 0 0 0
1246 0 0 0
1247 0 0 0
1248 0 0 0
1249 0 0 0
1250 0 0 0
1251 0 0 0
1252 0 0 0
1253 0 0 0
1254 0 0 0
1255 0 0 0
1256 0 0 0
1257 0 0 0
1258 0 0 0
1259 0 0 0
1260 0 0 0
1261 0 0 0
1262 0 0 0
1263 0 0 0
1264 0 0 0
1265 0 0 0
1266 0 0 0
1267 0 0 0
1268 0 0 0
1269 0 0 0
1270 0 0 0
1271 0 0 0
1272 0 0 0
1273 0 0 0
1274 0 0 0
1275 0 0 0
1276 0 0 0
1277 0 0 0
1278 0 0 0
1279 0 0 0
1280 0 0 0
1281 0 0 0
1282 0 0 0
1283 0 0 0
1284 0 0 0
1285 0 0 0
1286 0 0 0
1287 0 0 0
1288 0 0 0
1289 0 0 0
1290 0 0 0
1291 0 0 0
1292 0 0 0
1293 0 0 0
1294 0 0 0
1295 0 0 0
1296 0 0 0
1297 0 0 0
1298 0 0 0
1299 0 0 0
1300 0 0 0
1301 0 0 0
1302 0 0 0
1303 0 0 0
1304 0 0 0
1305 0 0 0
1306 0 0 0
1307 0 0 0
1308 0 0 0
1309 0 0 0
1310 0 0 0
1311 0 0 0
1312 0 0 0
1313 0 0 0
1314 0 0 0
1315 0 0 0
1316 0 0 0
1317 0 0 0
1318 0 0 0
1319 0 0 0
1320 0 0 0
1321 0 0 0
1322 0 0 0
1323 0 0 0
1324 0 0 0
1325 0 0 0
1326 0 0 0
1327 0 0 0
1328 0 0 0
1329 0 0 0
1330 0 0 0
1331 0 0 0
1332 0 0 0
1333 0 0 0
1334 0 0 0
1335 0 0 0
1336 0 0 0
1337 0 0 0
1338 0 0 0
1339 0 0 0
1340 0 0 0
1341 0 0 0
1342 0 0 0
1343 0 0 0
1344 0 0 0
1345 0 0 0
1346 0 0 0
1347 0 0 0
1348 0 0 0
1349 0 0 0
1350 0 0 0
1351 0 0 0
1352 0 0 0
1353 0 0 0
1354 0 0 0
1355 0 0 0
1356 0 0 0
1357 0 0 0
1358 0 0 0
1359 0 0 0
1360 0 0 0
1361 0 0 0
1362 0 0 0
1363 0 0 0
1364 0 0 0
1365 0 0 0
1366 0 0 0
1367 0 0 0
1368 0 0 0
1369 0 0 0
1370 0 0 0
1371 0 0 0
1372 0 0 0
1373 0 0 0
1374 0 0 0
1375 0 0 0
1376 0 0 0
1377 0 0 0
1378 0 0 0
1379 0 0 0
1380 0 0 0
1381 0 0 0
1382 0 0 0
1383 0 0 0
1384 0 0 0
1385 0 0 0
1386 0 0 0
1387 0 0 0
1388 0 0 0
1389 0 0 0
1390 0 0 0
1391 0 0 0
1392 0 0 0
1393 0 0 0
1394 0 0 0
1395 0 0 0
1396 0 0 0
1397 0 0 0
1398 0 0 0
1399 0 0 0
1400 0 0 0
1401 0 0 0
1402 0 0 0
1403 0 0 0
1404 0 0 0
1405 0 0 0
1406 0 0 0
1407 0 0 0
1408 0 0 0
1409 0 0 0
1410 0 0 0
1411 0 0 0
1412 0 0 0
1413 0 0 0
1414 0 0 0
1415 0 0 0
1416 0 0 0
1417 0 0 0
1418 0 0 0
1419 0 0 0
1420 0 0 0
1421 0 0 0
1422 0 0 0
1423 0 0 0
1424 0 0 0
1425 0 0 0
1426 0 0 0
1427 0 0 0
1428 0 0 0
1429 0 0 0
1430 0 0 0
1431 0 0 0
1432 0 0 0
1433 0 0 0
1434 0 0 0
1435 0 0 0
1436 0 0 0
1437 0 0 0
1438 0 0 0
1439 0 0 0
1440 0 0 0
1441 0 0 0
1442 0 0 0
1443 0 0 0
1444 0 0 0
1445 0 0 0
1446 0 0 0
1447 0 0 0
1448 0 0 0
1449 0 0 0
1450 0 0 0
1451 0 0 0
1452 0 0 0
1453 0 0 0
1454 0 0 0
1455 0 0 0
1456 0 0 0
1457 0 0 0
1458 0 0 0
1459 0 0 0
1460 0 0 0
1461 0 0 0
1462 0 0 0
1463 0 0 0
1464 0 0 0
1465 0 0 0
1466 0 0 0
1467 0 0 0
1468 0 0 0
1469 0 0 0
1470 0 0 0
1471 0 0 0
1472 0 0 0
1473 0 0 0
1474 0 0 0
1475 0 0 0
1476 0 0 0
1477 0 0 0
1478 0 0 0
1479 0 0 0
1480 0 0 0
1481 0 0 0
1482 0 0 0
1483 0 0 0
1484 0 0 0
1485 0 0 0
1486 0 0 0
1487 0 0 0
1488 0 0 0
1489 0 0 0
1490 0 0 0
1491 0 0 0
1492 0 0 0
1493 0 0 0
1494 0 0 0
1495 0 0 0
1496 0 0 0
1497 0 0 0
1498 0 0 0
1499 0 0 0
1500 0 0 0
1501 0 0 0
1502 0 0 0
1503 0 0 0
1504 0 0 0
1505 0 0 0
1506 0 0 0
1507 0 0 0
1508 0 0 0
1509 0 0 0
1510 0 0 0
1511 0 0 0
1512 0 0 0
1513 0 0 0
1514 0 0 0
1515 0 0 0
1516 0 0 0
1517 0 0 0
1518 0 0 0
1519 0 0 0
1520 0 0 0
1521 0 0 0
1522 0 0 0
1523 0 0 0
1524 0 0 0
1525 0 0 0
1526 0 0 0
1527 0 0 0
1528 0 0 0
1529 0 0 0
1530 0 0 0
1531 0 0 0
1532 0 0 0
1533 0 0 0
1534 0 0 0
1535 0 0 0
1536 0 0 0
1537 0 0 0
1538 0 0 0
1539 0 0 0
1540 0 0 0
1541 0 0 0
1542 0 0 0
1543 0 0 0
1544 0 0 0
1545 0 0 0
1546 0 0 0
1547 0 0 0
1548 0 0 0
1549 0 0 0
1550 0 0 0
1551 0 0 0
1552 0 0 0
1553 0 0 0
1554 0 0 0
1555 0 0 0
1556 0 0 0
1557 0 0 0
1558 0 0 0
1559 0 0 0
1560 0 0 0
1561 0 0 0
1562 0 0 0
1563 0 0 0
1564 0 0 0
1565 0 0 0
1566 0 0 0
1567 0 0 0
1568 0 0 0
1569 0 0 0
1570 0 0 0
1571 0 0 0
1572 0 0 0
1573 0 0 0
1574 0 0 0
1575 0 0 0
1576 0 0 0
1577 0 0 0
1578 0 0 0
1579 0 0 0
1580 0 0 0
1581 0 0 0
1582 0 0 0
1583 0 0 0
1584 0 0 0
1585 0 0 0
1586 0 0 0
1587 0 0 0
1588 0 0 0
1589 0 0 0
1590 0 0 0
1591 0 0 0
1592 0 0 0
1593 0 0 0
1594 0 0 0
1595 0 0 0
1596 0 0 0
1597 0 0 0
1598 0 0 0
1599 0 0 0
1600 0 0 0
1601 0 0 0
1602 0 0 0
1603 0 0 0
1604 0 0 0
1605 0 0 0
1606 0 0 0
1607 0 0 0
1608 0 0 0
1609 0 0 0
1610 0 0 0
1611 0 0 0
1612 0 0 0
1613 0 0 0
1614 0 0 0
1615 0 0 0
1616 0 0 0
1617 0 0 0
1618 0 0 0
1619 0 0 0
1620 0 0 0
1621 0 0 0
1622 0 0 0
1623 0 0 0
1624 0 0 0
1625 0 0 0
1626 0 0 0
1627 0 0 0
1628 0 0 0
1629 0 0 0
1630 0 0 0
1631 0 0 0
1632 0 0 0
1633 0 0 0
1634 0 0 0
1635 0 0 0
1636 0 0 0
1637 0 0 0
1638 0 0 0
1639 0 0 0
1640 0 0 0
1641 0 0 0
1642 0 0 0
1643 0 0 0
1644 0 0 0
1645 0 0 0
1646 0 0 0
1647 0 0 0
1648 0 0 0
1649 0 0 0
1650 0 0 0
1651 0 0 0
1652 0 0 0
1653 0 0 0
1654 0 0 0
1655 0 0 0
1656 0 0 0
1657 0 0 0
1658 0 0 0
1659 0 0 0
1660 0 0 0
1661 0 0 0
1662 0 0 0
1663 0 0 0
1664 0 0 0
1665 0 0 0
1666 0 0 0
1667 0 0 0
1668 0 0 0
1669 0 0 0
1670 0 0 0
1671 0 0 0
1672 0 0 0
1673 0 0 0
1674 0 0 0
1675 0 0 0
1676 0 0 0
1677 0 0 0
1678 0 0 0
1679 0 0 0
1680 0 0 0
1681 0 0 0
1682 0 0 0
1683 0 0 0
1684 0 0 0
1685 0 0 0
1686 0 0 0
1687 0 0 0
1688 0 0 0
1689 0 0 0
1690 0 0 0
1691 0 0 0
1692 0 0 0
1693 0 0 0
1694 0 0 0
1695 0 0 0
1696 0 0 0
1697 0 0 0
1698 0 0 0
1699 0 0 0
1700 0 0 0
1701 0 0 0
1702 0 0 0
1703 0 0 0
1704 0 0 0
1705 0 0 0
1706 0 0 0
1707 0 0 0
1708 0 0 0
1709 0 0 0
1710 0 0 0
1711 0 0 0
1712 0 0 0
1713 0 0 0
1714 0 0 0
1715 0 0 0
1716 0 0 0
1717 0 0 0
1718 0 0 0
1719 0 0 0
1720 0 0 0
1721 0 0 0
1722 0 0 0
1723 0 0 0
1724 0 0 0
1725 0 0 0
1726 0 0 0
1727 0 0 0
1728 0 0 0
1729 0 0 0
1730 0 0 0
1731 0 0 0
1732 0 0 0
1733 0 0 0
1734 0 0 0
1735 0 0 0
1736 0 0 0
1737 0 0 0
1738 0 0 0
1739 0 0 0
1740 0 0 0
1741 0 0 0
1742 0 0 0
1743 0 0 0
1744 0 0 0
1745 0 0 0
1746 0 0 0
1747 0 0 0
1748 0 0 0
1749 0 0 0
1750 0 0 0
1751 0 0 0
1752 0 0 0
1753 0 0 0
1754 0 0 0
1755 0 0 0
1756 0 0 0
1757 0 0 0
1758 0 0 0
1759 0 0 0
1760 0 0 0
1761 0 0 0
1762 0 0 0
1763 0 0 0
1764 0 0 0
1765 0 0 0
1766 0 0 0
1767 0 0 0
1768 0 0 0
1769 0 0 0
1770 0 0 0
1771 0 0 0
1772 0 0 0
1773 0 0 0
1774 0 0 0
1775 0 0 0
1776 0 0 0
1777 0 0 0
1778 0 0 0
1779 0 0 0
1780 0 0 0
1781 0 0 0
1782 0 0 0
1783 0 0 0
1784 0 0 0
1785 0 0 0
1786 0 0 0
1787 0 0 0
1788 0 0 0
1789 0 0 0
1790 0 0 0
1791 0 0 0
1792 0 0 0
1793 0 0 0
1794 0 0 0
1795 0 0 0
1796 0 0 0
1797 0 0 0
1798 0 0 0
1799 0 0 0
1800 0 0 0
1801 0 0 0
1802 0 0 0
1803 0 0 0
1804 0 0 0
1805 0 0 0
1806 0 0 0
1807 0 0 0
1808 0 0 0
1809 0 0 0
1810 0 0 0
1811 0 0 0
1812 0 0 0
1813 0 0 0
1814 0 0 0
1815 0 0 0
1816 0 0 0
1817 0 0 0
1818 0 0 0
1819 0 0 0
1820 0 0 0
1821 0 0 0
1822 0 0 0
1823 0 0 0
1824 0 0 0
1825 0 0 0
1826 0 0 0
1827 0 0 0
1828 0 0 0
1829 0 0 0
1830 0 0 0
1831 0 0 0
1832 0 0 0
1833 0 0 0
1834 0 0 0
1835 0 0 0
1836 0 0 0
1837 0 0 0
1838 0 0 0
1839 0 0 0
1840 0 0 0
1841 0 0 0
1842 0 0 0
1843 0 0 0
1844 0 0 0
1845 0 0 0
1846 0 0 0
1847 0 0 0
1848 0 0 0
1849 0 0 0
1850 0 0 0
1851 0 0 0
1852 0 0 0
1853 0 0 0
1854 0 0 0
1855 0 0 0
1856 0 0 0
1857 0 0 0
1858 0 0 0
1859 0 0 0
1860 0 0 0
1861 0 0 0
1862 0 0 0
1863 0 0 0
1864 0 0 0
1865 0 0 0
1866 0 0 0
1867 0 0 0
1868 0 0 0
1869 0 0 0
1870 0 0 0
1871 0 0 0
1872 0 0 0
1873 0 0 0
1874 0 0 0
1875 0 0 0
1876 0 0 0
1877 0 0 0
1878 0 0 0
1879 0 0 0
1880 0 0 0
1881 0 0 0
1882 0 0 0
1883 0 0 0
1884 0 0 0
1885 0 0 0
1886 0 0 0
1887 0 0 0
1888 0 0 0
1889 0 0 0
1890 0 0 0
1891 0 0 0
1892 0 0 0
1893 0 0 0
1894 0 0 0
1895 0 0 0
1896 0 0 0
1897 0 0 0
1898 0 0 0
1899 0 0 0
1900 0 0 0
1901 0 0 0
1902 0 0 0
1903 0 0 0
1904 0 0 0
1905 0 0 0
1906 0 0 0
1907 0 0 0
1908 0 0 0
1909 0 0 0
1910 0 0 0
1911 0 0 0
1912 0 0 0
1913 0 0 0
1914 0 0 0
1915 0 0 0
1916 0 0 0
1917 0 0 0
1918 0 0 0
1919 0 0 0
1920 0 0 0
1921 0 0 0
1922 0 0 0
1923 0 0 0
1924 0 0 0
1925 0 0 0
1926 0 0 0
1927 0 0 0
1928 0 0 0
1929 0 0 0
1930 0 0 0
1931 0 0 0
1932 0 0 0
1933 0 0 0
1934 0 0 0
1935 0 0 0
1936 0 0 0
1937 0 0 0
1938 0 0 0
1939 0 0 0
1940 0 0 0
1941 0 0 0
1942 0 0 0
1943 0 0 0
1944 0 0 0
1945 0 0 0
1946 0 0 0
1947 0 0 0
1948 0 0 0
1949 0 0 0
1950 0 0 0
1951 0 0 0
1952 0 0 0
1953 0 0 0
1954 0 0 0
1955 0 0 0
1956 0 0 0
1957 0 0 0
1958 0 0 0
1959 0 0 0
1960 0 0 0
1961 0 0 0
1962 0 0 0
1963 0 0 0
1964 0 0 0
1965 0 0 0
1966 0 0 0
1967 0 0 0
1968 0 0 0
1969 0 0 0
1970 0 0 0
1971 0 0 0
1972 0 0 0
1973 0 0 0
1974 0 0 0
1975 0 0 0
1976 0 0 0
1977 0 0 0
1978 0 0 0
1979 0 0 0
1980 0 0 0
1981 0 0 0
1982 0 0 0
1983 0 0 0
1984 0 0 0
1985 0 0 0
1986 0 0 0
1987 0 0 0
1988 0 0 0
1989 0 0 0
1990 0 0 0
1991 0 0 0
1992 0 0 0
1993 0 0 0
1994 0 0 0
1995 0 0 0
1996 0 0 0
1997 0 0 0
1998 0 0 0
1999 0 0 0
2000 0 0 0
2001 0 0 0
2002 0 0 0
2003 0 0 0
2004 0 0 0
2005 0 0 0
2006 0 0 0
2007 0 0 0
2008 0 0 0
2009 0 0 0
2010 0 0 0
2011 0 0 0
2012 0 0 0
2013 0 0 0
2014 0 0 0
2015 0 0 0
2016 0 0 0
2017 0 0 0
2018 0 0 0
2019 0 0 0
2020 0 0 0
2021 0 0 0
2022 0 0 0
2023 0 0 0
2024 0 0 0
2025 0 0 0
2026 0 0 0
2027 0 0 0
2028 0 0 0
2029 0 0 0
2030 0 0 0
2031 0 0 0
2032 0 0 0
2033 0 0 0
2034 0 0 0
2035 0 0 0
2036 0 0 0
2037 0 0 0
2038 0 0 0
2039 0 0 0
2040 0 0 0
2041 0 0 0
2042 0 0 0
2043 0 0 0
2044 0 0 0
2045 0 0 0
2046 0 0 0
2047 0 0 0
2048 0 0 0
2049 0 0 0
2050 0 0 0
2051 0 0 0
2052 0 0 0
2053 0 0 0
2054 0 0 0
2055 0 0 0
2056 0 0 0
2057 0 0 0
2058 0 0 0
2059 0 0 0
2060 0 0 0
2061 0 0 0
2062 0 0 0
2063 0 0 0
2064 0 0 0
2065 0 0 0
2066 0 0 0
2067 0 0 0
2068 0 0 0
2069 0 0 0
2070 0 0 0
2071 0 0 0
2072 0 0 0
2073 0 0 0
2074 0 0 0
2075 0 0 0
2076 0 0 0
2077 0 0 0
2078 0 0 0
2079 0 0 0
2080 0 0 0
2081 0 0 0
2082 0 0 0
2083 0 0 0
2084 0 0 0
2085 0 0 0
2086 0 0 0
2087 0 0 0
2088 0 0 0
2089 0 0 0
2090 0 0 0
2091 0 0 0
2092 0 0 0
2093 0 0 0
2094 0 0 0
2095 0 0 0
2096 0 0 0
2097 0 0 0
2098 0 0 0
2099 0 0 0
2100 0 0 0
2101 0 0 0
2102 0 0 0
2103 0 0 0
2104 0 0 0
2105 0 0 0
2106 0 0 0
2107 0 0 0
2108 0 0 0
2109 0 0 0
2110 0 0 0
2111 0 0 0
2112 0 0 0
2113 0 0 0
2114 0 0 0
2115 0 0 0
2116 0 0 0
2117 0 0 0
2118 0 0 0
2119 0 0 0
2120 0 0 0
2121 0 0 0
2122 0 0 0
2123 0 0 0
2124 0 0 0
2125 0 0 0
2126 0 0 0
2127 0 0 0
2128 0 0 0
2129 0 0 0
2130 0 0 0
2131 0 0 0
2132 0 0 0
2133 0 0 0
2134 0 0 0
2135 0 0 0
2136 0 0 0
2137 0 0 0
2138 0 0 0
2139 0 0 0
2140 0 0 0
2141 0 0 0
2142 0 0 0
2143 0 0 0
2144 0 0 0
2145 0 0 0
2146 0 0 0
2147 0 0 0
2148 0 0 0
2149 0 0 0
2150 0 0 0
2151 0 0 0
2152 0 0 0
2153 0 0 0
2154 0 0 0
2155 0 0 0
2156 0 0 0
2157 0 0 0
2158 0 0 0
2159 0 0 0
2160 0 0 0
2161 0 0 0
2162 0 0 0
2163 0 0 0
2164 0 0 0
2165 0 0 0
2166 0 0 0
2167 0 0 0
2168 0 0 0
2169 0 0 0
2170 0 0 0
2171 0 0 0
2172 0 0 0
2173 0 0 0
2174 0 0 0
2175 0 0 0
2176 0 0 0
2177 0 0 0
2178 0 0 0
2179 0 0 0
2180 0 0 0
2181 0 0 0
2182 0 0 0
2183 0 0 0
2184 0 0 0
2185 0 0 0
2186 0 0 0
2187 0 0 0
2188 0 0 0
2189 0 0 0
2190 0 0 0
2191 0 0 0
2192 0 0 0
2193 0 0 0
2194 0 0 0
2195 0 0 0
2196 0 0 0
2197 0 0 0
2198 0 0 0
2199 0 0 0
2200 0 0 0
2201 0 0 0
2202 0 0 0
2203 0 0 0
2204 0 0 0
2205 0 0 0
2206 0 0 0
2207 0 0 0
2208 0 0 0
2209 0 0 0
2210 0 0 0
2211 0 0 0
2212 0 0 0
2213 0 0 0
2214 0 0 0
2215 0 0 0
2216 0 0 0
2217 0 0 0
2218 0 0 0
2219 0 0 0
2220 0 0 0
2221 0 0 0
2222 0 0 0
2223 0 0 0
2224 0 0 0
2225 0 0 0
2226 0 0 0
2227 0 0 0
2228 0 0 0
2229 0 0 0
2230 0 0 0
2231 0 0 0
2232 0 0 0
2233 0 0 0
2234 0 0 0
2235 0 0 0
2236 0 0 0
2237 0 0 0
2238 0 0 0
2239 0 0 0
2240 0 0 0
2241 0 0 0
2242 0 0 0
2243 0 0 0
2244 0 0 0
2245 0 0 0
2246 0 0 0
2247 0 0 0
2248 0 0 0
2249 0 0 0
2250 0 0 0
2251 0 0 0
2252 0 0 0
2253 0 0 0
2254 0 0 0
2255 0 0 0
2256 0 0 0
2257 0 0 0
2258 0 0 0
2259 0 0 0
2260 0 0 0
2261 0 0 0
2262 0 0 0
2263 0 0 0
2264 0 0 0
2265 0 0 0
2266 0 0 0
2267 0 0 0
2268 0 0 0
2269 0 0 0
2270 0 0 0
2271 0 0 0
2272 0 0 0
2273 0 0 0
2274 0 0 0
2275 0 0 0
2276 0 0 0
2277 0 0 0
2278 0 0 0
2279 0 0 0
2280 0 0 0
2281 0 0 0
2282 0 0 0
2283 0 0 0
2284 0 0 0
2285 0 0 0
2286 0 0 0
2287 0 0 0
2288 0 0 0
2289 0 0 0
2290 0 0 0
2291 0 0 0
2292 0 0 0
2293 0 0 0
2294 0 0 0
2295 0 0 0
2296 0 0 0
2297 0 0 0
2298 0 0 0
2299 0 0 0
2300 0 0 0
2301 0 0 0
2302 0 0 0
2303 0 0 0
2304 0 0 0
2305 0 0 0
2306 0 0 0
2307 0 0 0
2308 0 0 0
2309 0 0 0
2310 0 0 0
2311 0 0 0
2312 0 0 0
2313 0 0 0
2314 0 0 0
2315 0 0 0
2316 0 0 0
2317 0 0 0
2318 0 0 0
2319 0 0 0
2320 0 0 0
2321 0 0 0
2322 0 0 0
2323 0 0 0
2324 0 0 0
2325 0 0 0
2326 0 0 0
2327 0 0 0
2328 0 0 0
2329 0 0 0
2330 0 0 0
2331 0 0 0
2332 0 0 0
2333 0 0 0
2334 0 0 0
2335 0 0 0
2336 0 0 0
2337 0 0 0
2338 0 0 0
2339 0 0 0
2340 0 0 0
2341 0 0 0
2342 0 0 0
2343 0 0 0
2344 0 0 0
2345 0 0 0
2346 0 0 0
2347 0 0 0
2348 0 0 0
2349 0 0 0
2350 0 0 0
2351 0 0 0
2352 0 0 0
2353 0 0 0
2354 0 0 0
2355 0 0 0
2356 0 0 0
2357 0 0 0
2358 0 0 0
2359 0 0 0
2360 0 0 0
2361 0 0 0
2362 0 0 0
2363 0 0 0
2364 0 0 0
2365 0 0 0
2366 0 0 0
2367 0 0 0
2368 0 0 0
2369 0 0 0
2370 0 0 0
2371 0 0 0
2372 0 0 0
2373 0 0 0
2374 0 0 0
2375 0 0 0
2376 0 0 0
2377 0 0 0
2378 0 0 0
2379 0 0 0
2380 0 0 0
2381 0 0 0
2382 0 0 0
2383 0 0 0
2384 0 0 0
2385 0 0 0
2386 0 0 0
2387 0 0 0
2388 0 0 0
2389 0 0 0
2390 0 0 0
2391 0 0 0
2392 0 0 0
2393 0 0 0
2394 0 0 0
2395 0 0 0
2396 0 0 0
2397 0 0 0
2398 0 0 0
2399 0 0 0
2400 0 0 0
2401 0 0 0
2402 0 0 0
2403 0 0 0
2404 0 0 0
2405 0 0 0
2406 0 0 0
2407 0 0 0
2408 0 0 0
2409 0 0 0
2410 0 0 0
2411 0 0 0
2412 0 0 0
2413 0 0 0
2414 0 0 0
2415 0 0 0
2416 0 0 0
2417 0 0 0
2418 0 0 0
2419 0 0 0
2420 0 0 0
2421 0 0 0
2422 0 0 0
2423 0 0 0
2424 0 0 0
2425 0 0 0
2426 0 0 0
2427 0 0 0
2428 0 0 0
2429 0 0 0
2430 0 0 0
2431 0 0 0
2432 0 0 0
2433 0 0 0
2434 0 0 0
2435 0 0 0
2436 0 0 0
2437 0 0 0
2438 0 0 0
2439 0 0 0
2440 0 0 0
2441 0 0 0
2442 0 0 0
2443 0 0 0
2444 0 0 0
2445 0 0 0
2446 0 0 0
2447 0 0 0
2448 0 0 0
2449 0 0 0
2450 0 0 0
2451 0 0 0
2452 0 0 0
2453 0 0 0
2454 0 0 0
2455 0 0 0
2456 0 0 0
2457 0 0 0
2458 0 0 0
2459 0 0 0
2460 0 0 0
2461 0 0 0
2462 0 0 0
2463 0 0 0
2464 0 0 0
2465 0 0 0
2466 0 0 0
2467 0 0 0
2468 0 0 0
2469 0 0 0
2470 0 0 0
2471 0 0 0
2472 0 0 0
2473 0 0 0
2474 0 0 0
2475 0 0 0
2476 0 0 0
2477 0 0 0
2478 0 0 0
2479 0 0 0
2480 0 0 0
2481 0 0 0
2482 0 0 0
2483 0 0 0
2484 0 0 0
2485 0 0 0
2486 0 0 0
2487 0 0 0
2488 0 0 0
2489 0 0 0
2490 0 0 0
2491 0 0 0
2492 0 0 0
2493 0 0 0
2494 0 0 0
2495 0 0 0
2496 0 0 0
2497 0 0 0
2498 0 0 0
2499 0 0 0
2500 0 0 0
2501 0 0 0
2502 0 0 0
2503 0 0 0
2504 0 0 0
2505 0 0 0
2506 0 0 0
2507 0 0 0
2508 0 0 0
2509 0 0 0
2510 0 0 0
2511 0 0 0
2512 0 0 0
2513 0 0 0
2514 0 0 0
2515 0 0 0
2516 0 0 0
2517 0 0 0
2518 0 0 0
2519 0 0 0
2520 0 0 0
2521 0 0 0
2522 0 0 0
2523 0 0 0
2524 0 0 0
2525 0 0 0
2526 0 0 0
2527 0 0 0
2528 0 0 0
2529 0 0 0
2530 0 0 0
2531 0 0 0
2532 0 0 0
2533 0 0 0
2534 0 0 0
2535 0 0 0
2536 0 0 0
2537 0 0 0
2538 0 0 0
2539 0 0 0
2540 0 0 0
2541 0 0 0
2542 0 0 0
2543 0 0 0
2544 0 0 0
2545 0 0 0
2546 0 0 0
2547 0 0 0
2548 0 0 0
2549 0 0 0
2550 0 0 0
2551 0 0 0
2552 0 0 0
2553 0 0 0
2554 0 0 0
2555 0 0 0
2556 0 0 0
2557 0 0 0
2558 0 0 0
2559 0 0 0
2560 0 0 0
2561 0 0 0
2562 0 0 0
2563 0 0 0
2564 0 0 0
2565 0 0 0
2566 0 0 0
2567 0 0 0
2568 0 0 0
2569 0 0 0
2570 0 0 0
2571 0 0 0
2572 0 0 0
2573 0 0 0
2574 0 0 0
2575 0 0 0
2576 0 0 0
2577 0 0 0
2578 0 0 0
2579 0 0 0
2580 0 0 0
2581 0 0 0
2582 0 0 0
2583 0 0 0
2584 0 0 0
2585 0 0 0
2586 0 0 0
2587 0 0 0
2588 0 0 0
2589 0 0 0
2590 0 0 0
2591 0 0 0
2592 0 0 0
2593 0 0 0
2594 0 0 0
2595 0 0 0
2596 0 0 0
2597 0 0 0
2598 0 0 0
2599 0 0 0
2600 0 0 0
2601 0 0 0
2602 0 0 0
2603 0 0 0
2604 0 0 0
2605 0 0 0
2606 0 0 0
2607 0 0 0
2608 0 0 0
2609 0 0 0
2610 0 0 0
2611 0 0 0
2612 0 0 0
2613 0 0 0
2614 0 0 0
2615 0 0 0
2616 0 0 0
2617 0 0 0
2618 0 0 0
2619 0 0 0
2620 0 0 0
2621 0 0 0
2622 0 0 0
2623 0 0 0
2624 0 0 0
2625 0 0 0
2626 0 0 0
2627 0 0 0
2628 0 0 0
2629 0 0 0
2630 0 0 0
2631 0 0 0
2632 0 0 0
2633 0 0 0
2634 0 0 0
2635 0 0 0
2636 0 0 0
2637 0 0 0
2638 0 0 0
2639 0 0 0
2640 0 0 0
2641 0 0 0
2642 0 0 0
2643 0 0 0
2644 0 0 0
2645 0 0 0
2646 0 0 0
2647 0 0 0
2648 0 0 0
2649 0 0 0
2650 0 0 0
2651 0 0 0
2652 0 0 0
2653 0 0 0
2654 0 0 0
2655 0 0 0
2656 0 0 0
2657 0 0 0
2658 0 0 0
2659 0 0 0
2660 0 0 0
2661 0 0 0
2662 0 0 0
2663 0 0 0
2664 0 0 0
2665 0 0 0
2666 0 0 0
2667 0 0 0
2668 0 0 0
2669 0 0 0
2670 0 0 0
2671 0 0 0
2672 0 0 0
2673 0 0 0
2674 0 0 0
2675 0 0 0
2676 0 0 0
2677 0 0 0
2678 0 0 0
2679 0 0 0
2680 0 0 0
2681 0 0 0
2682 0 0 0
2683 0 0 0
2684 0 0 0
2685 0 0 0
2686 0 0 0
2687 0 0 0
2688 0 0 0
2689 0 0 0
2690 0 0 0
2691 0 0 0
2692 0 0 0
2693 0 0 0
2694 0 0 0
2695 0 0 0
2696 0 0 0
2697 0 0 0
2698 0 0 0
2699 0 0 0
2700 0 0 0
2701 0 0 0
2702 0 0 0
2703 0 0 0
2704 0 0 0
2705 0 0 0
2706 0 0 0
2707 0 0 0
2708 0 0 0
2709 0 0 0
2710 0 0 0
2711 0 0 0
2712 0 0 0
2713 0 0 0
2714 0 0 0
2715 0 0 0
2716 0 0 0
2717 0 0 0
2718 0 0 0
2719 0 0 0
2720 0 0 0
2721 0 0 0
2722 0 0 0
2723 0 0 0
2724 0 0 0
2725 0 0 0
2726 0 0 0
2727 0 0 0
2728 0 0 0
2729 0 0 0
2730 0 0 0
2731 0 0 0
2732 0 0 0
2733 0 0 0
2734 0 0 0
2735 0 0 0
2736 0 0 0
2737 0 0 0
2738 0 0 0
2739 0 0 0
2740 0 0 0
2741 0 0 0
2742 0 0 0
2743 0 0 0
2744 0 0 0
2745 0 0 0
2746 0 0 0
2747 0 0 0
2748 0 0 0
2749 0 0 0
2750 0 0 0
2751 0 0 0
2752 0 0 0
2753 0 0 0
2754 0 0 0
2755 0 0 0
2756 0 0 0
2757 0 0 0
2758 0 0 0
2759 0 0 0
2760 0 0 0
2761 0 0 0
2762 0 0 0
2763 0 0 0
2764 0 0 0
2765 0 0 0
2766 0 0 0
2767 0 0 0
2768 0 0 0
2769 0 0 0
2770 0 0 0
2771 0 0 0
2772 0 0 0
2773 0 0 0
2774 0 0 0
2775 0 0 0
2776 0 0 0
2777 0 0 0
2778 0 0 0
2779 0 0 0
2780 0 0 0
2781 0 0 0
2782 0 0 0
2783 0 0 0
2784 0 0 0
2785 0 0 0
2786 0 0 0
2787 0 0 0
2788 0 0 0
2789 0 0 0
2790 0 0 0
2791 0 0 0
2792 0 0 0
2793 0 0 0
2794 0 0 0
2795 0 0 0
2796 0 0 0
2797 0 0 0
2798 0 0 0
2799 0 0 0
2800 0 0 0
2801 0 0 0
2802 0 0 0
2803 0 0 0
2804 0 0 0
2805 0 0 0
2806 0 0 0
2807 0 0 0
2808 0 0 0
2809 0 0 0
2810 0 0 0
2811 0 0 0
2812 0 0 0
2813 0 0 0
2814 0 0 0
2815 0 0 0
2816 0 0 0
2817 0 0 0
2818 0 0 0
2819 0 0 0
2820 0 0 0
2821 0 0 0
2822 0 0 0
2823 0 0 0
2824 0 0 0
2825 0 0 0
2826 0 0 0
2827 0 0 0
2828 0 0 0
2829 0 0 0
2830 0 0 0
2831 0 0 0
2832 0 0 0
2833 0 0 0
2834 0 0 0
2835 0 0 0
2836 0 0 0
2837 0 0 0
2838 0 0 0
2839 0 0 0
2840 0 0 0
2841 0 0 0
2842 0 0 0
2843 0 0 0
2844 0 0 0
2845 0 0 0
2846 0 0 0
2847 0 0 0
2848 0 0 0
2849 0 0 0
2850 0 0 0
2851 0 0 0
2852 0 0 0
2853 0 0 0
2854 0 0 0
2855 0 0 0
2856 0 0 0
2857 0 0 0
2858 0 0 0
2859 0 0 0
2860 0 0 0
2861 0 0 0
2862 0 0 0
2863 0 0 0
2864 0 0 0
2865 0 0 0
2866 0 0 0
2867 0 0 0
2868 0 0 0
2869 0 0 0
2870 0 0 0
2871 0 0 0
2872 0 0 0
2873 0 0 0
2874 0 0 0
2875 0 0 0
2876 0 0 0
2877 0 0 0
2878 0 0 0
2879 0 0 0
2880 0 0 0

Bonds

1 1 1 2
2 1 2 3
3 1 3 4
4 1 4 5
5 1 5 6
6 1 6 7
7 1 7 8
8 1 8 9
9 1 9 10
10 1 10 11
11 1 11 12
12 1 12 13
13 1 13 14
14 1 14 15
15 1 15 16
16 1 17 18
17 1 18 19
18 1 19 20
19 1 20 21
20 1 21 22
21 1 22 23
22 1 23 24
23 1 24 25
24 1 25 26
25 1 26 27
26 1 27 28
27 1 28 29
28 1 29 30
29 1 30 31
30 1 31 32
31 1 33 34
32 1 34 35
33 1 35 36
34 1 36 37
35 1 37 38
36 1 38 39
37 1 39 40
38 1 40 41
39 1 41 42
40 1 42 43
41 1 43 44
42 1 44 45
43 1 45 46
44 1 46 47
45 1 47 48
46 1 49 50
47 1 50 51
48 1 51 52
49 1 52 53
50 1 53 54
51 1 54 55
52 1 55 56
53 1 56 57
54 1 57 58
55 1 58 59
56 1 59 60
57 1 60 61
58 1 61 62
59 1 62 63
60 1 63 64
61 1 65 66
62 1 66 67
63 1 67 68
64 1 68 69
65 1 69 70
66 1 70 71
67 1 71 72
68 1 72 73
69 1 73 74
70 1 74 75
71 1 75 76
72 1 76 77
73 1 77 78
74 1 78 79
75 1 79 80
76 1 81 82
77 1 82 83
78 1 83 84
79 1 84 85
80 1 85 86
81 1 86 87
82 1 87 88
83 1 88 89
84 1 89 90
85 1 90 91
86 1 91 92
87 1 92 93
88 1 93 94
89 1 94 95
90 1 95 96
91 1 97 98
92 1 98 99
93 1 99 100
94 1 100 101
95 1 101 102
96 1 102 103
97 1 103 104
98 1 104 105
99 1 105 106
100 1 106 107
101 1 107 108
102 1 108 109
103 1 109 110
104 1 110 111
105 1 111 112
106 1 113 114
107 1 114 115
108 1 115 116
109 1 116 117
110 1 117 118
111 1 118 119
112 1 119 120
113 1 120 121
114 1 121 122
115 1 122 123
116 1 123 124
117 1 124 125
118 1 125 126
119 1 126 127
120 1 127 128
121 1 129 130
122 1 130 131
123 1 131 132
124 1 132 133
125 1 133 134
126 1 134 135
127 1 135 136
128 1 136 137
129 1 137 138
130 1 138 139
131 1 139 140
132 1 140 141
133 1 141 142
134 1 142 143
135 1 143 144
136 1 145 146
137 1 146 147
138 1 147 148
139 1 148 149
140 1 149 150
141 1 150 151
142 1 151 152
143 1 152 153
144 1 153 154
145 1 154 155
146 1 155 156
147 1 156 157
148 1 157 158
149 1 158 159
150 1 159 160
151 1 161 162
152 1 162 163
153 1 163 164
154 1 164 165
155 1 165 166
156 1 166 167
157 1 167 168
158 1 168 169
159 1 169 170
160 1 170 171
161 1 171 172
162 1 172 173
163 1 173 174
164 1 174 175
165 1 175 176
166 1 177 178
167 1 178 179
168 1 179 180
169 1 180 181
170 1 181 182
171 1 182 183
172 1 183 184
173 1 184 185
174 1 185 186
175 1 186 187
176 1 187 188
177 1 188 189
178 1 189 190
179 1 190 191
180 1 191 192
181 1 193 194
182 1 194 195
183 1 195 196
184 1 196 197
185 1 197 198
186 1 198 199
187 1 199 200
188 1 200 201
189 1 201 202
190 1 202 203
191 1 203 204
192 1 204 205
193 1 205 206
194 1 206 207
195 1 207 208
196 1 209 210
197 1 210 211
198 1 211 212
199 1 212 213
200 1 213 214
201 1 214 215
202 1 215 216
203 1 216 217
204 1 217 218
205 1 218 219
206 1 219 220
207 1 220 221
208 1 221 222
209 1 222 223
210 1 223 224
211 1 225 226
212 1 226 227
213 1 227 228
214 1 228 229
215 1 229 230
216 1 230 231
217 1 231 232
218 1 232 233
219 1 233 234
220 1 234 235
221 1 235 236
222 1 236 237
223 1 237 238
224 1 238 239
225 1 239 240
226 1 241 242
227 1 242 243
228 1 243 244
229 1 244 245
230 1 245 246
231 1 246 247
232 1 247 248
233 1 248 249
234 1 249 250
235 1 250 251
236 1 251 252
237 1 252 253
238 1 253 254
239 1 254 255
240 1 255 256
241 1 257 258
242 1 258 259
243 1 259 260
244 1 260 261
245 1 261 262
246 1 262 263
247 1 263 264
248 1 264 265
249 1 265 266
250 1 266 267
251 1 267 268
252 1 268 269
253 1 269 270
254 1 270 271
255 1 271 272
256 1 273 274
257 1 274 275
258 1 275 276
259 1 276 277
260 1 277 278
261 1 278 279
262 1 279 280
263 1 280 281
264 1 281 282
265 1 282 283
266 1 283 284
267 1 284 285
268 1 285 286
269 1 286 287
270 1 287 288
271 1 289 290
272 1 290 291
273 1 291 292
274 1 292 293
275 1 293 294
276 1 294 295
277 1 295 296
278 1 296 297
279 1 297 298
280 1 298 299
281 1 299 300
282 1 300 301
283 1 301 302
284 1 302 303
285 1 303 304
286 1 305 306
287 1 306 307
288 1 307 308
289 1 308 309
290 1 309 310
291 1 310 311
292 1 311 312
293 1 312 313
294 1 313 314
295 1 314 315
296 1 315 316
297 1 316 317
298 1 317 318
299 1 318 319
300 1 319 320
301 1 321 322
302 1 322 323
303 1 323 324
304 1 324 325
305 1 325 326
306 1 326 327
307 1 327 328
308 1 328 329
309 1 329 330
310 1 330 331
311 1 331 332
312 1 332 333
313 1 333 334
314 1 334 335
315 1 335 336
316 1 337 338
317 1 338 339
318 1 339 340
319 1 340 341
320 1 341 342
321 1 342 343
322 1 343 344
323 1 344 345
324 1 345 346
325 1 346 347
326 1 347 348
327 1 348 349
328 1 349 350
329 1 350 351
330 1 351 352
331 1 353 354
332 1 354 355
333 1 355 356
334 1 356 357
335 1 357 358
336 1 358 359
337 1 359 360
338 1 360 361
339 1 361 362
340 1 362 363
341 1 363 364
342 1 364 365
343 1 365 366
344 1 366 367
345 1 367 368
346 1 369 370
347 1 370 371
348 1 371 372
349 1 372 373
350 1 373 374
351 1 374 375
352 1 375 376
353 1 376 377
354 1 377 378
355 1 378 379
356 1 379 380
357 1 380 381
358 1 381 382
359 1 382 383
360 1 383 384
361 1 385 386
362 1 386 387
363 1 387 388
364 1 388 389
365 1 389 390
366 1 390 391
367 1 391 392
368 1 392 393
369 1 393 394
370 1 394 395
371 1 395 396
372 1 396 397
373 1 397 398
374 1 398 399
375 1 399 400
376 1 401 402
377 1 402 403
378 1 403 404
379 1 404 405
380 1 405 406
381 1 406 407
382 1 407 408
383 1 408 409
384 1 409 410
385 1 410 411
386 1 411 412
387 1 412 413
388 1 413 414
389 1 414 415
390 1 415 416
391 1 417 418
392 1 418 419
393 1 419 420
394 1 420 421
395 1 421 422
396 1 422 423
397 1 423 424
398 1 424 425
399 1 425 426
400 1 426 427
401 1 427 428
402 1 428 429
403 1 429 430
404 1 430 431
405 1 431 432
406 1 433 434
407 1 434 435
408 1 435 436
409 1 436 437
410 1 437 438
411 1 438 439
412 1 439 440
413 1 440 441
414 1 441 442
415 1 442 443
416 1 443 444
417 1 444 445
418 1 445 446
419 1 446 447
420 1 447 448
421 1 449 450
422 1 450 451
423 1 451 452
424 1 452 453
425 1 453 454
426 1 454 455
427 1 455 456
428 1 456 457
429 1 457 458
430 1 458 459
431 1 459 460
432 1 460 461
433 1 461 462
434 1 462 463
435 1 463 464
436 1 465 466
437 1 466 467
438 1 467 468
439 1 468 469
440 1 469 470
441 1 470 471
442 1 471 472
443 1 472 473
444 1 473 474
445 1 474 475
446 1 475 476
447 1 476 477
448 1 477 478
449 1 478 479
450 1 479 480
451 1 481 482
452 1 482 483
453 1 483 484
454 1 484 485
455 1 485 486
456 1 486 487
457 1 487 488
458 1 488 489
459 1 489 490
460 1 490 491
461 1 491 492
462 1 492 493
463 1 493 494
464 1 494 495
465 1 495 496
466 1 497 498
467 1 498 499
468 1 499 500
469 1 500 501
470 1 501 502
471 1 502 503
472 1 503 504
473 1 504 505
474 1 505 506
475 1 506 507
476 1 507 508
477 1 508 509
478 1 509 510
479 1 510 511
480 1 511 512
481 1 513 514
482 1 514 515
483 1 515 516
484 1 516 517
485 1 517 518
486 1 518 519
487 1 519 520
488 1 520 521
489 1 521 522
490 1 522 523
491 1 523 524
492 1 524 525
493 1 525 526
494 1 526 527
495 1 527 528
496 1 529 530
497 1 530 531
498 1 531 532
499 1 532 533
500 1 533 534
501 1 534 535
502 1 535 536
503 1 536 537
504 1 537 538
505 1 538 539
506 1 539 540
507 1 540 541
508 1 541 542
509 1 542 543
510 1 543 544
511 1 545 546
512 1 546 547
513 1 547 548
514 1 548 549
515 1 549 550
516 1 550 551
517 1 551 552
518 1 552 553
519 1 553 554
520 1 554 555
521 1 555 556
522 1 556 557
523 1 557 558
524 1 558 559
525 1 559 560
526 1 561 562
527 1 562 563
528 1 563 564
529 1 564 565
530 1 565 566
531 1 566 567
532 1 567 568
533 1 568 569
534 1 569 570
535 1 570 571
536 1 571 572
537 1 572 573
538 1 573 574
539 1 574 575
540 1 575 576
541 1 577 578
542 1 578 579
543 1 579 580
544 1 580 581
545 1 581 582
546 1 582 583
547 1 583 584
548 1 584 585
549 1 585 586
550 1 586 587
551 1 587 588
552 1 588 589
553 1 589 590
554 1 590 591
555 1 591 592
556 1 593 594
557 1 594 595
558 1 595 596
559 1 596 597
560 1 597 598
561 1 598 599
562 1 599 600
563 1 600 601
564 1 601 602
565 1 602 603
566 1 603 604
567 1 604 605
568 1 605 606
569 1 606 607
570 1 607 608
571 1 609 610
572 1 610 611
573 1 611 612
574 1 612 613
575 1 613 614
576 1 614 615
577 1 615 616
578 1 616 617
579 1 617 618
580 1 618 619
581 1 619 620
582 1 620 621
583 1 621 622
584 1 622 623
585 1 623 624
586 1 625 626
587 1 626 627
588 1 627 628
589 1 628 629
590 1 629 630
591 1 630 631
592 1 631 632
593 1 632 633
594 1 633 634
595 1 634 635
596 1 635 636
597 1 636 637
598 1 637 638
599 1 638 639
600 1 639 640
601 1 641 642
602 1 642 643
603 1 643 644
604 1 644 645
605 1 645 646
606 1 646 647
607 1 647 648
608 1 648 649
609 1 649 650
610 1 650 651
611 1 651 652
612 1 652 653
613 1 653 654
614 1 654 655
615 1 655 656
616 1 657 658
617 1 658 659
618 1 659 660
619 1 660 661
620 1 661 662
621 1 662 663
622 1 663 664
623 1 664 665
624 1 665 666
625 1 666 667
626 1 667 668
627 1 668 669
628 1 669 670
629 1 670 671
630 1 671 672
631 1 673 674
632 1 674 675
633 1 675 676
634 1 676 677
635 1 677 678
636 1 678 679
637 1 679 680
638 1 680 681
639 1 681 682
640 1 682 683
641 1 683 684
642 1 684 685
643 1 685 686
644 1 686 687
645 1 687 688
646 1 689 690
647 1 690 691
648 1 691 692
649 1 692 693
650 1 693 694
651 1 694 695
652 1 695 696
653 1 696 697
654 1 697 698
655 1 698 699
656 1 699 700
657 1 700 701
658 1 701 702
659 1 702 703
660 1 703 704
661 1 705 706
662 1 706 707
663 1 707 708
664 1 708 709
665 1 709 710
666 1 710 711
667 1 711 712
668 1 712 713
669 1 713 714
670 1 714 715
671 1 715 716
672 1 716 717
673 1 717 718
674 1 718 719
675 1 719 720
676 1 721 722
677 1 722 723
678 1 723 724
679 1 724 725
680 1 725 726
681 1 726 727
682 1 727 728
683 1 728 729
684 1 729 730
685 1 730 731
686 1 731 732
687 1 732 733
688 1 733 734
689 1 734 735
690 1 735 736
691 1 737 738
692 1 738 739
693 1 739 740
694 1 740 741
695 1 741 742
696 1 742 743
697 1 743 744
698 1 744 745
699 1 745 746
700 1 746 747
701 1 747 748
702 1 748 749
703 1 749 750
704 1 750 751
705 1 751 752
706 1 753 754
707 1 754 755
708 1 755 756
709 1 756 757
710 1 757 758
711 1 758 759
712 1 759 760
713 1 760 761
714 1 761 762
715 1 762 763
716 1 763 764
717 1 764 765
718 1 765 766
719 1 766 767
720 1 767 768
721 1 769 770
722 1 770 771
723 1 771 772
724 1 772 773
725 1 773 774
726 1 774 775
727 1 775 776
728 1 776 777
729 1 777 778
730 1 778 779
731 1 779 780
732 1 780 781
733 1 781 782
734 1 782 783
735 1 783 784
736 1 785 786
737 1 786 787
738 1 787 788
739 1 788 789
740 1 789 790
741 1 790 791
742 1 791 792
743 1 792 793
744 1 793 794
745 1 794 795
746 1 795 796
747 1 796 797
748 1 797 798
749 1 798 799
750 1 799 800
751 1 801 802
752 1 802 803
753 1 803 804
754 1 804 805
755 1 805 806
756 1 806 807
757 1 807 808
758 1 808 809
759 1 809 810
760 1 810 811
761 1 811 812
762 1 812 813
763 1 813 814
764 1 814 815
765 1 815 816
766 1 817 818
767 1 818 819
768 1 819 820
769 1 820 821
770 1 821 822
771 1 822 823
772 1 823 824
773 1 824 825
774 1 825 826
775 1 826 827
776 1 827 828
777 1 828 829
778 1 829 830
779 1 830 831
780 1 831 832
781 1 833 834
782 1 834 835
783 1 835 836
784 1 836 837
785 1 837 838
786 1 838 839
787 1 839 840
788 1 840 841
789 1 841 842
790 1 842 843
791 1 843 844
792 1 844 845
793 1 845 846
794 1 846 847
795 1 847 848
796 1 849 850
797 1 850 851
798 1 851 852
799 1 852 853
800 1 853 854
801 1 854 855
802 1 855 856
803 1 856 857
804 1 857 858
805 1 858 859
806 1 859 860
807 1 860 861
808 1 861 862
809 1 862 863
810 1 863 864
811 1 865 866
812 1 866 867
813 1 867 868
814 1 868 869
815 1 869 870
816 1 870 871
817 1 871 872
818 1 872 873
819 1 873 874
820 1 874 875
821 1 875 876
822 1 876 877
823 1 877 878
824 1 878 879
825 1 879 880
826 1 881 882
827 1 882 883
828 1 883 884
829 1 884 885
830 1 885 886
831 1 886 887
832 1 887 888
833 1 888 889
834 1 889 890
835 1 890 891
836 1 891 892
837 1 892 893
838 1 893 894
839 1 894 895
840 1 895 896
841 1 897 898
842 1 898 899
843 1 899 900
844 1 900 901
845 1 901 902
846 1 902 903
847 1 903 904
848 1 904 905
849 1 905 906
850 1 906 907
851 1 907 908
852 1 908 909
853 1 909 910
854 1 910 911
855 1 911 912
856 1 913 914
857 1 914 915
858 1 915 916
859 1 916 917
860 1 917 918
861 1 918 919
862 1 919 920
863 1 920 921
864 1 921 922
865 1 922 923
866 1 923 924
867 1 924 925
868 1 925 926
869 1 926 927
870 1 927 928
871 1 929 930
872 1 930 931
873 1 931 932
874 1 932 933
875 1 933 934
876 1 934 935
877 1 935 936
878 1 936 937
879 1 937 938
880 1 938 939
881 1 939 940
882 1 940 941
883 1 941 942
884 1 942 943
885 1 943 944
886 1 945 946
887 1 946 947
888 1 947 948
889 1 948 949
890 1 949 950
891 1 950 951
892 1 951 952
893 1 952 953
894 1 953 954
895 1 954 955
896 1 955 956
897 1 956 957
898 1 957 958
899 1 958 959
900 1 959 960
901 1 961 962
902 1 962 963
903 1 963 964
904 1 964 965
905 1 965 966
906 1 966 967
907 1 967 968
908 1 968 969
909 1 969 970
910 1 970 971
911 1 971 972
912 1 972 973
913 1 973 974
914 1 974 975
915 1 975 976
916 1 977 978
917 1 978 979
918 1 979 980
919 1 980 981
920 1 981 982
921 1 982 983
922 1 983 984
923 1 984 985
924 1 985 986
925 1 986 987
926 1 987 988
927 1 988 989
928 1 989 990
929 1 990 991
930 1 991 992
931 1 993 994
932 1 994 995
933 1 995 996
934 1 996 997
935 1 997 998
936 1 998 999
937 1 999 1000
938 1 1000 1001
939 1 1001 1002
940 1 1002 1003
941 1 1003 1004
942 1 1004 1005
943 1 1005 1006
944 1 1006 1007
945 1 1007 1008
946 1 1009 1010
947 1 1010 1011
948 1 1011 1012
949 1 1012 1013
950 1 1013 1014
951 1 1014 1015
952 1 1015 1016
953 1 1016 1017
954 1 1017 1018
955 1 1018 1019
956 1 1019 1020
957 1 1020 1021
958 1 1021 1022
959 1 1022 1023
960 1 1023 1024
961 1 1025 1026
962 1 1026 1027
963 1 1027 1028
964 1 1028 1029
965 1 1029 1030
966 1 1030 1031
967 1 1031 1032
968 1 1032 1033
969 1 1033 1034
970 1 1034 1035
971 1 1035 1036
972 1 1036 1037
973 1 1037 1038
974 1 1038 1039
975 1 1039 1040
976 1 1041 1042
977 1 1042 1043
978 1 1043 1044
979 1 1044 1045
980 1 1045 1046
981 1 1046 1047
982 1 1047 1048
983 1 1048 1049
984 1 1049 1050
985 1 1050 1051
986 1 1051 1052
987 1 1052 1053
988 1 1053 1054
989 1 1054 1055
990 1 1055 1056
991 1 1057 1058
992 1 1058 1059
993 1 1059 1060
994 1 1060 1061
995 1 1061 1062
996 1 1062 1063
997 1 1063 1064
998 1 1064 1065
999 1 1065 1066
1000 1 1066 1067
1001 1 1067 1068
1002 1 1068 1069
1003 1 1069 1070
1004 1 1070 1071
1005 1 1071 1072
1006 1 1073 1074
1007 1 1074 1075
1008 1 1075 1076
1009 1 1076 1077
1010 1 1077 1078
1011 1 1078 1079
1012 1 1079 1080
1013 1 1080 1081
1014 1 1081 1082
1015 1 1082 1083
1016 1 1083 1084
1017 1 1084 1085
1018 1 1085 1086
1019 1 1086 1087
1020 1 1087 1088
1021 1 1089 1090
1022 1 1090 1091
1023 1 1091 1092
1024 1 1092 1093
1025 1 1093 1094
1026 1 1094 1095
1027 1 1095 1096
1028 1 1096 1097
1029 1 1097 1098
1030 1 1098 1099
1031 1 1099 1100
1032 1 1100 1101
1033 1 1101 1102
1034 1 1102 1103
1035 1 1103 1104
1036 1 1105 1106
1037 1 1106 1107
1038 1 1107 1108
1039 1 1108 1109
1040 1 1109 1110
1041 1 1110 1111
1042 1 1111 1112
1043 1 1112 1113
1044 1 1113 1114
1045 1 1114 1115
1046 1 1115 1116
1047 1 1116 1117
1048 1 1117 1118
1049 1 1118 1119
1050 1 1119 1120
1051 1 1121 1122
1052 1 1122 1123
1053 1 1123 1124
1054 1 1124 1125
1055 1 1125 1126
1056 1 1126 1127
1057 1 1127 1128
1058 1 1128 1129
1059 1 1129 1130
1060 1 1130 1131
1061 1 1131 1132
1062 1 1132 1133
1063 1 1133 1134
1064 1 1134 1135
1065 1 1135 1136
1066 1 1137 1138
1067 1 1138 1139
1068 1 1139 1140
1069 1 1140 1141
1070 1 1141 1142
1071 1 1142 1143
1072 1 1143 1144
1073 1 1144 1145
1074 1 1145 1146
1075 1 1146 1147
1076 1 1147 1148
1077 1 1148 1149
1078 1 1149 1150
1079 1 1150 1151
1080 1 1151 1152
1081 1 1153 1154
1082 1 1154 1155
1083 1 1155 1156
1084 1 1156 1157
1085 1 1157 1158
1086 1 1158 1159
1087 1 1159 1160
1088 1 1160 1161
1089 1 1161 1162
1090 1 1162 1163
1091 1 1163 1164
1092 1 1164 1165
1093 1 1165 1166
1094 1 1166 1167
1095 1 1167 1168
1096 1 1169 1170
1097 1 1170 1171
1098 1 1171 1172
1099 1 1172 1173
1100 1 1173 1174
1101 1 1174 1175
1102 1 1175 1176
1103 1 1176 1177
1104 1 1177 1178
1105 1 1178 1179
1106 1 1179 1180
1107 1 1180 1181
1108 1 1181 1182
1109 1 1182 1183
1110 1 1183 1184
1111 1 1185 1186
1112 1 1186 1187
1113 1 1187 1188
1114 1 1188 1189
1115 1 1189 1190
1116 1 1190 1191
1117 1 1191 1192
1118 1 1192 1193
1119 1 1193 1194
1120 1 1194 1195
1121 1 1195 1196
1122 1 1196 1197
1123 1 1197 1198
1124 1 1198 1199
1125 1 1199 1200
1126 1 1201 1202
1127 1 1202 1203
1128 1 1203 1204
1129 1 1204 1205
1130 1 1205 1206
1131 1 1206 1207
1132 1 1207 1208
1133 1 1208 1209
1134 1 1209 1210
1135 1 1210 1211
1136 1 1211 1212
1137 1 1212 1213
1138 1 1213 1214
1139 1 1214 1215
1140 1 1215 1216
1141 1 1217 1218
1142 1 1218 1219
1143 1 1219 1220
1144 1 1220 1221
1145 1 1221 1222
1146 1 1222 1223
1147 1 1223 1224
1148 1 1224 1225
1149 1 1225 1226
1150 1 1226 1227
1151 1 1227 1228
1152 1 1228 1229
1153 1 1229 1230
1154 1 1230 1231
1155 1 1231 1232
1156 1 1233 1234
1157 1 1234 1235
1158 1 1235 1236
1159 1 1236 1237
1160 1 1237 1238
1161 1 1238 1239
1162 1 1239 1240
1163 1 1240 1241
1164 1 1241 1242
1165 1 1242 1243
1166 1 1243 1244
1167 1 1244 1245
1168 1 1245 1246
1169 1 1246 1247
1170 1 1247 1248
1171 1 1249 1250
1172 1 1250 1251
1173 1 1251 1252
1174 1 1252 1253
1175 1 1253 1254
1176 1 1254 1255
1177 1 1255 1256
1178 1 1256 1257
1179 1 1257 1258
1180 1 1258 1259
1181 1 1259 1260
1182 1 1260 1261
1183 1 1261 1262
1184 1 1262 1263
1185 1 1263 1264
1186 1 1265 1266
1187 1 1266 1267
1188 1 1267 1268
1189 1 1268 1269
1190 1 1269 1270
1191 1 1270 1271
1192 1 1271 1272
1193 1 1272 1273
1194 1 1273 1274
1195 1 1274 1275
1196 1 1275 1276
1197 1 1276 1277
1198 1 1277 1278
1199 1 1278 1279
1200 1 1279 1280
1201 1 1281 1282
1202 1 1282 1283
1203 1 1283 1284
1204 1 1284 1285
1205 1 1285 1286
1206 1 1286 1287
1207 1 1287 1288
1208 1 1288 1289
1209 1 1289 1290
1210 1 1290 1291
1211 1 1291 1292
1212 1 1292 1293
1213 1 1293 1294
1214 1 1294 1295
1215 1 1295 1296
1216 1 1297 1298
1217 1 1298 1299
1218 1 1299 1300
1219 1 1300 1301
1220 1 1301 1302
1221 1 1302 1303
1222 1 1303 1304
1223 1 1304 1305
1224 1 1305 1306
1225 1 1306 1307
1226 1 1307 1308
1227 1 1308 1309
1228 1 1309 1310
1229 1 1310 1311
1230 1 1311 1312
1231 1 1313 1314
1232 1 1314 1315
1233 1 1315 1316
1234 1 1316 1317
1235 1 1317 1318
1236 1 1318 1319
1237 1 1319 1320
1238 1 1320 1321
1239 1 1321 1322
1240 1 1322 1323
1241 1 1323 1324
1242 1 1324 1325
1243 1 1325 1326
1244 1 1326 1327
1245 1 1327 1328
1246 1 1329 1330
1247 1 1330 1331
1248 1 1331 1332
1249 1 1332 1333
1250 1 1333 1334
1251 1 1334 1335
1252 1 1335 1336
1253 1 1336 1337
1254 1 1337 1338
1255 1 1338 1339
1256 1 1339 1340
1257 1 1340 1341
1258 1 1341 1342
1259 1 1342 1343
1260 1 1343 1344
1261 1 1345 1346
1262 1 1346 1347
1263 1 1347 1348
1264 1 1348 1349
1265 1 1349 1350
1266 1 1350 1351
1267 1 1351 1352
1268 1 1352 1353
1269 1 1353 1354
1270 1 1354 1355
1271 1 1355 1356
1272 1 1356 1357
1273 1 1357 1358
1274 1 1358 1359
1275 1 1359 1360
1276 1 1361 1362
1277 1 1362 1363
1278 1 1363 1364
1279 1 1364 1365
1280 1 1365 1366
1281 1 1366 1367
1282 1 1367 1368
1283 1 1368 1369
1284 1 1369 1370
1285 1 1370 1371
1286 1 1371 1372
1287 1 1372 1373
1288 1 1373 1374
1289 1 1374 1375
1290 1 1375 1376
1291 1 1377 1378
1292 1 1378 1379
1293 1 1379 1380
1294 1 1380 1381
1295 1 1381 1382
1296 1 1382 1383
1297 1 1383 1384
1298 1 1384 1385
1299 1 1385 1386
1300 1 1386 1387
1301 1 1387 1388
1302 1 1388 1389
1303 1 1389 1390
1304 1 1390 1391
1305 1 1391 1392
1306 1 1393 1394
1307 1 1394 1395
1308 1 1395 1396
1309 1 1396 1397
1310 1 1397 1398
1311 1 1398 1399
1312 1 1399 1400
1313 1 1400 1401
1314 1 1401 1402
1315 1 1402 1403
1316 1 1403 1404
1317 1 1404 1405
1318 1 1405 1406
1319 1 1406 1407
1320 1 1407 1408
1321 1 1409 1410
1322 1 1410 1411
1323 1 1411 1412
1324 1 1412 1413
1325 1 1413 1414
1326 1 1414 1415
1327 1 1415 1416
1328 1 1416 1417
1329 1 1417 1418
1330 1 1418 1419
1331 1 1419 1420
1332 1 1420 1421
1333 1 1421 1422
1334 1 1422 1423
1335 1 1423 1424
1336 1 1425 1426
1337 1 1426 1427
1338 1 1427 1428
1339 1 1428 1429
1340 1 1429 1430
1341 1 1430 1431
1342 1 1431 1432
1343 1 1432 1433
1344 1 1433 1434
1345 1 1434 1435
1346 1 1435 1436
1347 1 1436 1437
1348 1 1437 1438
1349 1 1438 1439
1350 1 1439 1440
1351 1 1441 1442
1352 1 1442 1443
1353 1 1443 1444
1354 1 1444 1445
1355 1 1445 1446
1356 1 1446 1447
1357 1 1447 1448
1358 1 1448 1449
1359 1 1449 1450
1360 1 1450 1451
1361 1 1451 1452
1362 1 1452 1453
1363 1 1453 1454
1364 1 1454 1455
1365 1 1455 1456
1366 1 1457 1458
1367 1 1458 1459
1368 1 1459 1460
1369 1 1460 1461
1370 1 1461 1462
1371 1 1462 1463
1372 1 1463 1464
1373 1 1464 1465
1374 1 1465 1466
1375 1 1466 1467
1376 1 1467 1468
1377 1 1468 1469
1378 1 1469 1470
1379 1 1470 1471
1380 1 1471 1472
1381 1 1473 1474
1382 1 1474 1475
1383 1 1475 1476
1384 1 1476 1477
1385 1 1477 1478
1386 1 1478 1479
1387 1 1479 1480
1388 1 1480 1481
1389 1 1481 1482
1390 1 1482 1483
1391 1 1483 1484
1392 1 1484 1485
1393 1 1485 1486
1394 1 1486 1487
1395 1 1487 1488
1396 1 1489 1490
1397 1 1490 1491
1398 1 1491 1492
1399 1 1492 1493
1400 1 1493 1494
1401 1 1494 1495
1402 1 1495 1496
1403 1 1496 1497
1404 1 1497 1498
1405 1 1498 1499
1406 1 1499 1500
1407 1 1500 1501
1408 1 1501 1502
1409 1 1502 1503
1410 1 1503 1504
1411 1 1505 1506
1412 1 1506 1507
1413 1 1507 1508
1414 1 1508 1509
1415 1 1509 1510
1416 1 1510 1511
1417 1 1511 1512
1418 1 1512 1513
1419 1 1513 1514
1420 1 1514 1515
1421 1 1515 1516
1422 1 1516 1517
1423 1 1517 1518
1424 1 1518 1519
1425 1 1519 1520
1426 1 1521 1522
1427 1 1522 1523
1428 1 1523 1524
1429 1 1524 1525
1430 1 1525 1526
1431 1 1526 1527
1432 1 1527 1528
1433 1 1528 1529
1434 1 1529 1530
1435 1 1530 1531
1436 1 1531 1532
1437 1 1532 1533
1438 1 1533 1534
1439 1 1534 1535
1440 1 1535 1536
1441 1 1537 1538
1442 1 1538 1539
1443 1 1539 1540
1444 1 1540 1541
1445 1 1541 1542
1446 1 1542 1543
1447 1 1543 1544
1448 1 1544 1545
1449 1 1545 1546
1450 1 1546 1547
1451 1 1547 1548
1452 1 1548 1549
1453 1 1549 1550
1454 1 1550 1551
1455 1 1551 1552
1456 1 1553 1554
1457 1 1554 1555
1458 1 1555 1556
1459 1 1556 1557
1460 1 1557 1558
1461 1 1558 1559
1462 1 1559 1560
1463 1 1560 1561
1464 1 1561 1562
1465 1 1562 1563
1466 1 1563 1564
1467 1 1564 1565
1468 1 1565 1566
1469 1 1566 1567
1470 1 1567 1568
1471 1 1569 1570
1472 1 1570 1571
1473 1 1571 1572
1474 1 1572 1573
1475 1 1573 1574
1476 1 1574 1575
1477 1 1575 1576
1478 1 1576 1577
1479 1 1577 1578
1480 1 1578 1579
1481 1 1579 1580
1482 1 1580 1581
1483 1 1581 1582
1484 1 1582 1583
1485 1 1583 1584
1486 1 1585 1586
1487 1 1586 1587
1488 1 1587 1588
1489 1 1588 1589
1490 1 1589 1590
1491 1 1590 1591
1492 1 1591 1592
1493 1 1592 1593
1494 1 1593 1594
1495 1 1594 1595
1496 1 1595 1596
1497 1 1596 1597
1498 1 1597 1598
1499 1 1598 1599
1500 1 1599 1600
1501 1 1601 1602
1502 1 1602 1603
1503 1 1603 1604
1504 1 1604 1605
1505 1 1605 1606
1506 1 1606 1607
1507 1 1607 1608
1508 1 1608 1609
1509 1 1609 1610
1510 1 1610 1611
1511 1 1611 1612
1512 1 1612 1613
1513 1 1613 1614
1514 1 1614 1615
1515 1 1615 1616
1516 1 1617 1618
1517 1 1618 1619
1518 1 1619 1620
1519 1 1620 1621
1520 1 1621 1622
1521 1 1622 1623
1522 1 1623 1624
1523 1 1624 1625
1524 1 1625 1626
1525 1 1626 1627
1526 1 1627 1628
1527 1 1628 1629
1528 1 1629 1630
1529 1 1630 1631
1530 1 1631 1632
1531 1 1633 1634
1532 1 1634 1635
1533 1 1635 1636
1534 1 1636 1637
1535 1 1637 1638
1536 1 1638 1639
1537 1 1639 1640
1538 1 1640 1641
1539 1 1641 1642
1540 1 1642 1643
1541 1 1643 1644
1542 1 1644 1645
1543 1 1645 1646
1544 1 1646 1647
1545 1 1647 1648
1546 1 1649 1650
1547 1 1650 1651
1548 1 1651 1652
1549 1 1652 1653
1550 1 1653 1654
1551 1 1654 1655
1552 1 1655 1656
1553 1 1656 1657
1554 1 1657 1658
1555 1 1658 1659
1556 1 1659 1660
1557 1 1660 1661
1558 1 1661 1662
1559 1 1662 1663
1560 1 1663 1664
1561 1 1665 1666
1562 1 1666 1667
1563 1 1667 1668
1564 1 1668 1669
1565 1 1669 1670
1566 1 1670 1671
1567 1 1671 1672
1568 1 1672 1673
1569 1 1673 1674
1570 1 1674 1675
1571 1 1675 1676
1572 1 1676 1677
1573 1 1677 1678
1574 1 1678 1679
1575 1 1679 1680
1576 1 1681 1682
1577 1 1682 1683
1578 1 1683 1684
1579 1 1684 1685
1580 1 1685 1686
1581 1 1686 1687
1582 1 1687 1688
1583 1 1688 1689
1584 1 1689 1690
1585 1 1690 1691
1586 1 1691 1692
1587 1 1692 1693
1588 1 1693 1694
1589 1 1694 1695
1590 1 1695 1696
1591 1 1697 1698
1592 1 1698 1699
1593 1 1699 1700
1594 1 1700 1701
1595 1 1701 1702
1596 1 1702 1703
1597 1 1703 1704
1598 1 1704 1705
1599 1 1705 1706
1600 1 1706 1707
1601 1 1707 1708
1602 1 1708 1709
1603 1 1709 1710
1604 1 1710 1711
1605 1 1711 1712
1606 1 1713 1714
1607 1 1714 1715
1608 1 1715 1716
1609 1 1716 1717
1610 1 1717 1718
1611 1 1718 1719
1612 1 1719 1720
1613 1 1720 1721
1614 1 1721 1722
1615 1 1722 1723
1616 1 1723 1724
1617 1 1724 1725
1618 1 1725 1726
1619 1 1726 1727
1620 1 1727 1728
1621 1 1729 1730
1622 1 1730 1731
1623 1 1731 1732
1624 1 1732 1733
1625 1 1733 1734
1626 1 1734 1735
1627 1 1735 1736
1628 1 1736 1737
1629 1 1737 1738
1630 1 1738 1739
1631 1 1739 1740
1632 1 1740 1741
1633 1 1741 1742
1634 1 1742 1743
1635 1 1743 1744
1636 1 1745 1746
1637 1 1746 1747
1638 1 1747 1748
1639 1 1748 1749
1640 1 1749 1750
1641 1 1750 1751
1642 1 1751 1752
1643 1 1752 1753
1644 1 1753 1754
1645 1 1754 1755
1646 1 1755 1756
1647 1 1756 1757
1648 1 1757 1758
1649 1 1758 1759
1650 1 1759 1760
1651 1 1761 1762
1652 1 1762 1763
1653 1 1763 1764
1654 1 1764 1765
1655 1 1765 1766
1656 1 1766 1767
1657 1 1767 1768
1658 1 1768 1769
1659 1 1769 1770
1660 1 1770 1771
1661 1 1771 1772
1662 1 1772 1773
1663 1 1773 1774
1664 1 1774 1775
1665 1 1775 1776
1666 1 1777 1778
1667 1 1778 1779
1668 1 1779 1780
1669 1 1780 1781
1670 1 1781 1782
1671 1 1782 1783
1672 1 1783 1784
1673 1 1784 1785
1674 1 1785 1786
1675 1 1786 1787
1676 1 1787 1788
1677 1 1788 1789
1678 1 1789 1790
1679 1 1790 1791
1680 1 1791 1792
1681 1 1793 1794
1682 1 1794 1795
1683 1 1795 1796
1684 1 1796 1797
1685 1 1797 1798
1686 1 1798 1799
1687 1 1799 1800
1688 1 1800 1801
1689 1 1801 1802
1690 1 1802 1803
1691 1 1803 1804
1692 1 1804 1805
1693 1 1805 1806
1694 1 1806 1807
1695 1 1807 1808
1696 1 1809 1810
1697 1 1810 1811
1698 1 1811 1812
1699 1 1812 1813
1700 1 1813 1814
1701 1 1814 1815
1702 1 1815 1816
1703 1 1816 1817
1704 1 1817 1818
1705 1 1818 1819
1706 1 1819 1820
1707 1 1820 1821
1708 1 1821 1822
1709 1 1822 1823
1710 1 1823 1824
1711 1 1825 1826
1712 1 1826 1827
1713 1 1827 1828
1714 1 1828 1829
1715 1 1829 1830
1716 1 1830 1831
1717 1 1831 1832
1718 1 1832 1833
1719 1 1833 1834
1720 1 1834 1835
1721 1 1835 1836
1722 1 1836 1837
1723 1 1837 1838
1724 1 1838 1839
1725 1 1839 1840
1726 1 1841 1842
1727 1 1842 1843
1728 1 1843 1844
1729 1 1844 1845
1730 1 1845 1846
1731 1 1846 1847
1732 1 1847 1848
1733 1 1848 1849
1734 1 1849 1850
1735 1 1850 1851
1736 1 1851 1852
1737 1 1852 1853
1738 1 1853 1854
1739 1 1854 1855
1740 1 1855 1856
1741 1 1857 1858
1742 1 1858 1859
1743 1 1859 1860
1744 1 1860 1861
1745 1 1861 1862
1746 1 1862 1863
1747 1 1863 1864
1748 1 1864 1865
1749 1 1865 1866
1750 1 1866 1867
1751 1 1867 1868
1752 1 1868 1869
1753 1 1869 1870
1754 1 1870 1871
1755 1 1871 1872
1756 1 1873 1874
1757 1 1874 1875
1758 1 1875 1876
1759 1 1876 1877
1760 1 1877 1878
1761 1 1878 1879
1762 1 1879 1880
1763 1 1880 1881
1764 1 1881 1882
1765 1 1882 1883
1766 1 1883 1884
1767 1 1884 1885
1768 1 1885 1886
1769 1 1886 1887
1770 1 1887 1888
1771 1 1889 1890
1772 1 1890 1891
1773 1 1891 1892
1774 1 1892 1893
1775 1 1893 1894
1776 1 1894 1895
1777 1 1895 1896
1778 1 1896 1897
1779 1 1897 1898
1780 1 1898 1899
1781 1 1899 1900
1782 1 1900 1901
1783 1 1901 1902
1784 1 1902 1903
1785 1 1903 1904
1786 1 1905 1906
1787 1 1906 1907
1788 1 1907 1908
1789 1 1908 1909
1790 1 1909 1910
1791 1 1910 1911
1792 1 1911 1912
1793 1 1912 1913
1794 1 1913 1914
1795 1 1914 1915
1796 1 1915 1916
1797 1 1916 1917
1798 1 1917 1918
1799 1 1918 1919
1800 1 1919 1920
1801 1 1921 1922
1802 1 1922 1923
1803 1 1923 1924
1804 1 1924 1925
1805 1 1925 1926
1806 1 1926 1927
1807 1 1927 1928
1808 1 1928 1929
1809 1 1929 1930
1810 1 1930 1931
1811 1 1931 1932
1812 1 1932 1933
1813 1 1933 1934
1814 1 1934 1935
1815 1 1935 1936
1816 1 1937 1938
1817 1 1938 1939
1818 1 1939 1940
1819 1 1940 1941
1820 1 1941 1942
1821 1 1942 1943
1822 1 1943 1944
1823 1 1944 1945
1824 1 1945 1946
1825 1 1946 1947
1826 1 1947 1948
1827 1 1948 1949
1828 1 1949 1950
1829 1 1950 1951
1830 1 1951 1952
1831 1 1953 1954
1832 1 1954 1955
1833 1 1955 1956
1834 1 1956 1957
1835 1 1957 1958
1836 1 1958 1959
1837 1 1959 1960
1838 1 1960 1961
1839 1 1961 1962
1840 1 1962 1963
1841 1 1963 1964
1842 1 1964 1965
1843 1 1965 1966
1844 1 1966 1967
1845 1 1967 1968
1846 1 1969 1970
1847 1 1970 1971
1848 1 1971 1972
1849 1 1972 1973
1850 1 1973 1974
1851 1 1974 1975
1852 1 1975 1976
1853 1 1976 1977
1854 1 1977 1978
1855 1 1978 1979
1856 1 1979 1980
1857 1 1980 1981
1858 1 1981 1982
1859 1 1982 1983
1860 1 1983 1984
1861 1 1985 1986
1862 1 1986 1987
1863 1 1987 1988
1864 1 1988 1989
1865 1 1989 1990
1866 1 1990 1991
1867 1 1991 1992
1868 1 1992 1993
1869 1 1993 1994
1870 1 1994 1995
1871 1 1995 1996
1872 1 1996 1997
1873 1 1997 1998
1874 1 1998 1999
1875 1 1999 2000
1876 1 2001 2002
1877 1 2002 2003
1878 1 2003 2004
1879 1 2004 2005
1880 1 2005 2006
1881 1 2006 2007
1882 1 2007 2008
1883 1 2008 2009
1884 1 2009 2010
1885 1 2010 2011
1886 1 2011 2012
1887 1 2012 2013
1888 1 2013 2014
1889 1 2014 2015
1890 1 2015 2016
1891 1 2017 2018
1892 1 2018 2019
1893 1 2019 2020
1894 1 2020 2021
1895 1 2021 2022
1896 1 2022 2023
1897 1 2023 2024
1898 1 2024 2025
1899 1 2025 2026
1900 1 2026 2027
1901 1 2027 2028
1902 1 2028 2029
1903 1 2029 2030
1904 1 2030 2031
1905 1 2031 2032
1906 1 2033 2034
1907 1 2034 2035
1908 1 2035 2036
1909 1 2036 2037
1910 1 2037 2038
1911 1 2038 2039
1912 1 2039 2040
1913 1 2040 2041
1914 1 2041 2042
1915 1 2042 2043
1916 1 2043 2044
1917 1 2044 2045
1918 1 2045 2046
1919 1 2046 2047
1920 1 2047 2048
1921 1 2049 2050
1922 1 2050 2051
1923 1 2051 2052
1924 1 2052 2053
1925 1 2053 2054
1926 1 2054 2055
1927 1 2055 2056
1928 1 2056 2057
1929 1 2057 2058
1930 1 2058 2059
1931 1 2059 2060
1932 1 2060 2061
1933 1 2061 2062
1934 1 2062 2063
1935 1 2063 2064
1936 1 2065 2066
1937 1 2066 2067
1938 1 2067 2068
1939 1 2068 2069
1940 1 2069 2070
1941 1 2070 2071
1942 1 2071 2072
1943 1 2072 2073
1944 1 2073 2074
1945 1 2074 2075
1946 1 2075 2076
1947 1 2076 2077
1948 1 2077 2078
1949 1 2078 2079
1950 1 2079 2080
1951 1 2081 2082
1952 1 2082 2083
1953 1 2083 2084
1954 1 2084 2085
1955 1 2085 2086
1956 1 2086 2087
1957 1 2087 2088
1958 1 2088 2089
1959 1 2089 2090
1960 1 2090 2091
1961 1 2091 2092
1962 1 2092 2093
1963 1 2093 2094
1964 1 2094 2095
1965 1 2095 2096
1966 1 2097 2098
1967 1 2098 2099
1968 1 2099 2100
1969 1 2100 2101
1970 1 2101 2102
1971 1 2102 2103
1972 1 2103 2104
1973 1 2104 2105
1974 1 2105 2106
1975 1 2106 2107
1976 1 2107 2108
1977 1 2108 2109
1978 1 2109 2110
1979 1 2110 2111
1980 1 2111 2112
1981 1 2113 2114
1982 1 2114 2115
1983 1 2115 2116
1984 1 2116 2117
1985 1 2117 2118
1986 1 2118 2119
1987 1 2119 2120
1988 1 2120 2121
1989 1 2121 2122
1990 1 2122 2123
1991 1 2123 2124
1992 1 2124 2125
1993 1 2125 2126
1994 1 2126 2127
1995 1 2127 2128
1996 1 2129 2130
1997 1 2130 2131
1998 1 2131 2132
1999 1 2132 2133
2000 1 2133 2134
2001 1 2134 2135
2002 1 2135 2136
2003 1 2136 2137
2004 1 2137 2138
2005 1 2138 2139
2006 1 2139 2140
2007 1 2140 2141
2008 1 2141 2142
2009 1 2142 2143
2010 1 2143 2144
2011 1 2145 2146
2012 1 2146 2147
2013 1 2147 2148
2014 1 2148 2149
2015 1 2149 2150
2016 1 2150 2151
2017 1 2151 2152
2018 1 2152 2153
2019 1 2153 2154
2020 1 2154 2155
2021 1 2155 2156
2022 1 2156 2157
2023 1 2157 2158
2024 1 2158 2159
2025 1 2159 2160
2026 1 2161 2162
2027 1 2162 2163
2028 1 2163 2164
2029 1 2164 2165
2030 1 2165 2166
2031 1 2166 2167
2032 1 2167 2168
2033 1 2168 2169
2034 1 2169 2170
2035 1 2170 2171
2036 1 2171 2172
2037 1 2172 2173
2038 1 2173 2174
2039 1 2174 2175
2040 1 2175 2176
2041 1 2177 2178
2042 1 2178 2179
2043 1 2179 2180
2044 1 2180 2181
2045 1 2181 2182
2046 1 2182 2183
2047 1 2183 2184
2048 1 2184 2185
2049 1 2185 2186
2050 1 2186 2187
2051 1 2187 2188
2052 1 2188 2189
2053 1 2189 2190
2054 1 2190 2191
2055 1 2191 2192
2056 1 2193 2194
2057 1 2194 2195
2058 1 2195 2196
2059 1 2196 2197
2060 1 2197 2198
2061 1 2198 2199
2062 1 2199 2200
2063 1 2200 2201
2064 1 2201 2202
2065 1 2202 2203
2066 1 2203 2204
2067 1 2204 2205
2068 1 2205 2206
2069 1 2206 2207
2070 1 2207 2208
2071 1 2209 2210
2072 1 2210 2211
2073 1 2211 2212
2074 1 2212 2213
2075 1 2213 2214
2076 1 2214 2215
2077 1 2215 2216
2078 1 2216 2217
2079 1 2217 2218
2080 1 2218 2219
2081 1 2219 2220
2082 1 2220 2221
2083 1 2221 2222
2084 1 2222 2223
2085 1 2223 2224
2086 1 2225 2226
2087 1 2226 2227
2088 1 2227 2228
2089 1 2228 2229
2090 1 2229 2230
2091 1 2230 2231
2092 1 2231 2232
2093 1 2232 2233
2094 1 2233 2234
2095 1 2234 2235
2096 1 2235 2236
2097 1 2236 2237
2098 1 2237 2238
2099 1 2238 2239
2100 1 2239 2240
2101 1 2241 2242
2102 1 2242 2243
2103 1 2243 2244
2104 1 2244 2245
2105 1 2245 2246
2106 1 2246 2247
2107 1 2247 2248
2108 1 2248 2249
2109 1 2249 2250
2110 1 2250 2251
2111 1 2251 2252
2112 1 2252 2253
2113 1 2253 2254
2114 1 2254 2255
2115 1 2255 2256
2116 1 2257 2258
2117 1 2258 2259
2118 1 2259 2260
2119 1 2260 2261
2120 1 2261 2262
2121 1 2262 2263
2122 1 2263 2264
2123 1 2264 2265
2124 1 2265 2266
2125 1 2266 2267
2126 1 2267 2268
2127 1 2268 2269
2128 1 2269 2270
2129 1 2270 2271
2130 1 2271 2272
2131 1 2273 2274
2132 1 2274 2275
2133 1 2275 2276
2134 1 2276 2277
2135 1 2277 2278
2136 1 2278 2279
2137 1 2279 2280
2138 1 2280 2281
2139 1 2281 2282
2140 1 2282 2283
2141 1 2283 2284
2142 1 2284 2285
2143 1 2285 2286
2144 1 2286 2287
2145 1 2287 2288
2146 1 2289 2290
2147 1 2290 2291
2148 1 2291 2292
2149 1 2292 2293
2150 1 2293 2294
2151 1 2294 2295
2152 1 2295 2296
2153 1 2296 2297
2154 1 2297 2298
2155 1 2298 2299
2156 1 2299 2300
2157 1 2300 2301
2158 1 2301 2302
2159 1 2302 2303
2160 1 2303 2304
2161 1 2305 2306
2162 1 2306 2307
2163 1 2307 2308
2164 1 2308 2309
2165 1 2309 2310
2166 1 2310 2311
2167 1 2311 2312
2168 1 2312 2313
2169 1 2313 2314
2170 1 2314 2315
2171 1 2315 2316
2172 1 2316 2317
2173 1 2317 2318
2174 1 2318 2319
2175 1 2319 2320
2176 1 2321 2322
2177 1 2322 2323
2178 1 2323 2324
2179 1 2324 2325
2180 1 2325 2326
2181 1 2326 2327
2182 1 2327 2328
2183 1 2328 2329
2184 1 2329 2330
2185 1 2330 2331
2186 1 2331 2332
2187 1 2332 2333
2188 1 2333 2334
2189 1 2334 2335
2190 1 2335 2336
2191 1 2337 2338
2192 1 2338 2339
2193 1 2339 2340
2194 1 2340 2341
2195 1 2341 2342
2196 1 2342 2343
2197 1 2343 2344
2198 1 2344 2345
2199 1 2345 2346
2200 1 2346 2347
2201 1 2347 2348
2202 1 2348 2349
2203 1 2349 2350
2204 1 2350 2351
2205 1 2351 2352
2206 1 2353 2354
2207 1 2354 2355
2208 1 2355 2356
2209 1 2356 2357
2210 1 2357 2358
2211 1 2358 2359
2212 1 2359 2360
2213 1 2360 2361
2214 1 2361 2362
2215 1 2362 2363
2216 1 2363 2364
2217 1 2364 2365
2218 1 2365 2366
2219 1 2366 2367
2220 1 2367 2368
2221 1 2369 2370
2222 1 2370 2371
2223 1 2371 2372
2224 1 2372 2373
2225 1 2373 2374
2226 1 2374 2375
2227 1 2375 2376
2228 1 2376 2377
2229 1 2377 2378
2230 1 2378 2379
2231 1 2379 2380
2232 1 2380 2381
2233 1 2381 2382
2234 1 2382 2383
2235 1 2383 2384
2236 1 2385 2386
2237 1 2386 2387
2238 1 2387 2388
2239 1 2388 2389
2240 1 2389 2390
2241 1 2390 2391
2242 1 2391 2392
2243 1 2392 2393
2244 1 2393 2394
2245 1 2394 2395
2246 1 2395 2396
2247 1 2396 2397
2248 1 2397 2398
2249 1 2398 2399
2250 1 2399 2400
2251 1 2401 2402
2252 1 2402 2403
2253 1 2403 2404
2254 1 2404 2405
2255 1 2405 2406
2256 1 2406 2407
2257 1 2407 2408
2258 1 2408 2409
2259 1 2409 2410
2260 1 2410 2411
2261 1 2411 2412
2262 1 2412 2413
2263 1 2413 2414
2264 1 2414 2415
2265 1 2415 2416
2266 1 2417 2418
2267 1 2418 2419
2268 1 2419 2420
2269 1 2420 2421
2270 1 2421 2422
2271 1 2422 2423
2272 1 2423 2424
2273 1 2424 2425
2274 1 2425 2426
2275 1 2426 2427
2276 1 2427 2428
2277 1 2428 2429
2278 1 2429 2430
2279 1 2430 2431
2280 1 2431 2432
2281 1 2433 2434
2282 1 2434 2435
2283 1 2435 2436
2284 1 2436 2437
2285 1 2437 2438
2286 1 2438 2439
2287 1 2439 2440
2288 1 2440 2441
2289 1 2441 2442
2290 1 2442 2443
2291 1 2443 2444
2292 1 2444 2445
2293 1 2445 2446
2294 1 2446 2447
2295 1 2447 2448
2296 1 2449 2450
2297 1 2450 2451
2298 1 2451 2452
2299 1 2452 2453
2300 1 2453 2454
2301 1 2454 2455
2302 1 2455 2456
2303 1 2456 2457
2304 1 2457 2458
2305 1 2458 2459
2306 1 2459 2460
2307 1 2460 2461
2308 1 2461 2462
2309 1 2462 2463
2310 1 2463 2464
2311 1 2465 2466
2312 1 2466 2467
2313 1 2467 2468
2314 1 2468 2469
2315 1 2469 2470
2316 1 2470 2471
2317 1 2471 2472
2318 1 2472 2473
2319 1 2473 2474
2320 1 2474 2475
2321 1 2475 2476
2322 1 2476 2477
2323 1 2477 2478
2324 1 2478 2479
2325 1 2479 2480
2326 1 2481 2482
2327 1 2482 2483
2328 1 2483 2484
2329 1 2484 2485
2330 1 2485 2486
2331 1 2486 2487
2332 1 2487 2488
2333 1 2488 2489
2334 1 2489 2490
2335 1 2490 2491
2336 1 2491 2492
2337 1 2492 2493
2338 1 2493 2494
2339 1 2494 2495
2340 1 2495 2496
2341 1 2497 2498
2342 1 2498 2499
2343 1 2499 2500
2344 1 2500 2501
2345 1 2501 2502
2346 1 2502 2503
2347 1 2503 2504
2348 1 2504 2505
2349 1 2505 2506
2350 1 2506 2507
2351 1 2507 2508
2352 1 2508 2509
2353 1 2509 2510
2354 1 2510 2511
2355 1 2511 2512
2356 1 2513 2514
2357 1 2514 2515
2358 1 2515 2516
2359 1 2516 2517
2360 1 2517 2518
2361 1 2518 2519
2362 1 2519 2520
2363 1 2520 2521
2364 1 2521 2522
2365 1 2522 2523
2366 1 2523 2524
2367 1 2524 2525
2368 1 2525 2526
2369 1 2526 2527
2370 1 2527 2528
2371 1 2529 2530
2372 1 2530 2531
2373 1 2531 2532
2374 1 2532 2533
2375 1 2533 2534
2376 1 2534 2535
2377 1 2535 2536
2378 1 2536 2537
2379 1 2537 2538
2380 1 2538 2539
2381 1 2539 2540
2382 1 2540 2541
2383 1 2541 2542
2384 1 2542 2543
2385 1 2543 2544
2386 1 2545 2546
2387 1 2546 2547
2388 1 2547 2548
2389 1 2548 2549
2390 1 2549 2550
2391 1 2550 2551
2392 1 2551 2552
2393 1 2552 2553
2394 1 2553 2554
2395 1 2554 2555
2396 1 2555 2556
2397 1 2556 2557
2398 1 2557 2558
2399 1 2558 2559
2400 1 2559 2560
2401 1 2561 2562
2402 1 2562 2563
2403 1 2563 2564
2404 1 2564 2565
2405 1 2565 2566
2406 1 2566 2567
2407 1 2567 2568
2408 1 2568 2569
2409 1 2569 2570
2410 1 2570 2571
2411 1 2571 2572
2412 1 2572 2573
2413 1 2573 2574
2414 1 2574 2575
2415 1 2575 2576
2416 1 2577 2578
2417 1 2578 2579
2418 1 2579 2580
2419 1 2580 2581
2420 1 2581 2582
2421 1 2582 2583
2422 1 2583 2584
2423 1 2584 2585
2424 1 2585 2586
2425 1 2586 2587
2426 1 2587 2588
2427 1 2588 2589
2428 1 2589 2590
2429 1 2590 2591
2430 1 2591 2592
2431 1 2593 2594
2432 1 2594 2595
2433 1 2595 2596
2434 1 2596 2597
2435 1 2597 2598
2436 1 2598 2599
2437 1 2599 2600
2438 1 2600 2601
2439 1 2601 2602
2440 1 2602 2603
2441 1 2603 2604
2442 1 2604 2605
2443 1 2605 2606
2444 1 2606 2607
2445 1 2607 2608
2446 1 2609 2610
2447 1 2610 2611
2448 1 2611 2612
2449 1 2612 2613
2450 1 2613 2614
2451 1 2614 2615
2452 1 2615 2616
2453 1 2616 2617
2454 1 2617 2618
2455 1 2618 2619
2456 1 2619 2620
2457 1 2620 2621
2458 1 2621 2622
2459 1 2622 2623
2460 1 2623 2624
2461 1 2625 2626
2462 1 2626 2627
2463 1 2627 2628
2464 1 2628 2629
2465 1 2629 2630
2466 1 2630 2631
2467 1 2631 2632
2468 1 2632 2633
2469 1 2633 2634
2470 1 2634 2635
2471 1 2635 2636
2472 1 2636 2637
2473 1 2637 2638
2474 1 2638 2639
2475 1 2639 2640
2476 1 2641 2642
2477 1 2642 2643
2478 1 2643 2644
2479 1 2644 2645
2480 1 2645 2646
2481 1 2646 2647
2482 1 2647 2648
2483 1 2648 2649
2484 1 2649 2650
2485 1 2650 2651
2486 1 2651 2652
2487 1 2652 2653
2488 1 2653 2654
2489 1 2654 2655
2490 1 2655 2656
2491 1 2657 2658
2492 1 2658 2659
2493 1 2659 2660
2494 1 2660 2661
2495 1 2661 2662
2496 1 2662 2663
2497 1 2663 2664
2498 1 2664 2665
2499 1 2665 2666
2500 1 2666 2667
2501 1 2667 2668
2502 1 2668 2669
2503 1 2669 2670
2504 1 2670 2671
2505 1 2671 2672
2506 1 2673 2674
2507 1 2674 2675
2508 1 2675 2676
2509 1 2676 2677
2510 1 2677 2678
2511 1 2678 2679
2512 1 2679 2680
2513 1 2680 2681
2514 1 2681 2682
2515 1 2682 2683
2516 1 2683 2684
2517 1 2684 2685
2518 1 2685 2686
2519 1 2686 2687
2520 1 2687 2688
2521 1 2689 2690
2522 1 2690 2691
2523 1 2691 2692
2524 1 2692 2693
2525 1 2693 2694
2526 1 2694 2695
2527 1 2695 2696
2528 1 2696 2697
2529 1 2697 2698
2530 1 2698 2699
2531 1 2699 2700
2532 1 2700 2701
2533 1 2701 2702
2534 1 2702 2703
2535 1 2703 2704
2536 1 2705 2706
2537 1 2706 2707
2538 1 2707 2708
2539 1 2708 2709
2540 1 2709 2710
2541 1 2710 2711
2542 1 2711 2712
2543 1 2712 2713
2544 1 2713 2714
2545 1 2714 2715
2546 1 2715 2716
2547 1 2716 2717
2548 1 2717 2718
2549 1 2718 2719
2550 1 2719 2720
2551 1 2721 2722
2552 1 2722 2723
2553 1 2723 2724
2554 1 2724 2725
2555 1 2725 2726
2556 1 2726 2727
2557 1 2727 2728
2558 1 2728 2729
2559 1 2729 2730
2560 1 2730 2731
2561 1 2731 2732
2562 1 2732 2733
2563 1 2733 2734
2564 1 2734 2735
2565 1 2735 2736
2566 1 2737 2738
2567 1 2738 2739
2568 1 2739 2740
2569 1 2740 2741
2570 1 2741 2742
2571 1 2742 2743
2572 1 2743 2744
2573 1 2744 2745
2574 1 2745 2746
2575 1 2746 2747
2576 1 2747 2748
2577 1 2748 2749
2578 1 2749 2750
2579 1 2750 2751
2580 1 2751 2752
2581 1 2753 2754
2582 1 2754 2755
2583 1 2755 2756
2584 1 2756 2757
2585 1 2757 2758
2586 1 2758 2759
2587 1 2759 2760
2588 1 2760 2761
2589 1 2761 2762
2590 1 2762 2763
2591 1 2763 2764
2592 1 2764 2765
2593 1 2765 2766
2594 1 2766 2767
2595 1 2767 2768
2596 1 2769 2770
2597 1 2770 2771
2598 1 2771 2772
2599 1 2772 2773
2600 1 2773 2774
2601 1 2774 2775
2602 1 2775 2776
2603 1 2776 2777
2604 1 2777 2778
2605 1 2778 2779
2606 1 2779 2780
2607 1 2780 2781
2608 1 2781 2782
2609 1 2782 2783
2610 1 2783 2784
2611 1 2785 2786
2612 1 2786 2787
2613 1 2787 2788
2614 1 2788 2789
2615 1 2789 2790
2616 1 2790 2791
2617 1 2791 2792
2618 1 2792 2793
2619 1 2793 2794
2620 1 2794 2795
2621 1 2795 2796
2622 1 2796 2797
2623 1 2797 2798
2624 1 2798 2799
2625 1 2799 2800
2626 1 2801 2802
2627 1 2802 2803
2628 1 2803 2804
2629 1 2804 2805
2630 1 2805 2806
2631 1 2806 2807
2632 1 2807 2808
2633 1 2808 2809
2634 1 2809 2810
2635 1 2810 2811
2636 1 2811 2812
2637 1 2812 2813
2638 1 2813 2814
2639 1 2814 2815
2640 1 2815 2816
2641 1 2817 2818
2642 1 2818 2819
2643 1 2819 2820
2644 1 2820 2821
2645 1 2821 2822
2646 1 2822 2823
2647 1 2823 2824
2648 1 2824 2825
2649 1 2825 2826
2650 1 2826 2827
2651 1 2827 2828
2652 1 2828 2829
2653 1 2829 2830
2654 1 2830 2831
2655 1 2831 2832
2656 1 2833 2834
2657 1 2834 2835
2658 1 2835 2836
2659 1 2836 2837
2660 1 2837 2838
2661 1 2838 2839
2662 1 2839 2840
2663 1 2840 2841
2664 1 2841 2842
2665 1 2842 2843
2666 1 2843 2844
2667 1 2844 2845
2668 1 2845 2846
2669 1 2846 2847
2670 1 2847 2848
2671 1 2849 2850
2672 1 2850 2851
2673 1 2851 2852
2674 1 2852 2853
2675 1 2853 2854
2676 1 2854 2855
2677 1 2855 2856
2678 1 2856 2857
2679 1 2857 2858
2680 1 2858 2859
2681 1 2859 2860
2682 1 2860 2861
2683 1 2861 2862
2684 1 2862 2863
2685 1 2863 2864
2686 1 2865 2866
2687 1 2866 2867
2688 1 2867 2868
2689 1 2868 2869
2690 1 2869 2870
2691 1 2870 2871
2692 1 2871 2872
2693 1 2872 2873
2694 1 2873 2874
2695 1 2874 2875
2696 1 2875 2876
2697 1 2876 2877
2698 1 2877 2878
2699 1 2878 2879
2700 1 2879 2880
