# Supplementary material for: The exchange dynamics of biomolecular condensates
Source: eLife. 2024 Sep 25;12:RP91680. doi: 10.7554/eLife.91680 (PMC11424094; doi:10.7554/eLife.91680)
Supplement: Source code 1. [file elife-91680-code1.zip › Codes/FullSystem/In/L1_16_N1_1000_A10B6.initial]

LAMMPS chain data file

16000 atoms
15000 bonds
0 angles
0 dihedrals
0 impropers

2 atom types
1 bond types
0 angle types
0 dihedral types
0 improper types

-250.00000 250.00000 xlo xhi
-25.00000 25.00000 ylo yhi
-25.00000 25.00000 zlo zhi

Masses

1 188.49556
2 188.49556

Atoms

1 1 1 -31 -23.913 -23.913
2 1 1 -29 -23.913 -23.913
3 1 1 -27 -23.913 -23.913
4 1 1 -25 -23.913 -23.913
5 1 1 -23 -23.913 -23.913
6 1 1 -21 -23.913 -23.913
7 1 1 -19 -23.913 -23.913
8 1 1 -17 -23.913 -23.913
9 1 1 -15 -23.913 -23.913
10 1 1 -13 -23.913 -23.913
11 1 2 -11 -23.913 -23.913
12 1 2 -9 -23.913 -23.913
13 1 2 -7 -23.913 -23.913
14 1 2 -5 -23.913 -23.913
15 1 2 -3 -23.913 -23.913
16 1 2 -1 -23.913 -23.913
17 1 1 -31 -21.7391 -23.913
18 1 1 -29 -21.7391 -23.913
19 1 1 -27 -21.7391 -23.913
20 1 1 -25 -21.7391 -23.913
21 1 1 -23 -21.7391 -23.913
22 1 1 -21 -21.7391 -23.913
23 1 1 -19 -21.7391 -23.913
24 1 1 -17 -21.7391 -23.913
25 1 1 -15 -21.7391 -23.913
26 1 1 -13 -21.7391 -23.913
27 1 2 -11 -21.7391 -23.913
28 1 2 -9 -21.7391 -23.913
29 1 2 -7 -21.7391 -23.913
30 1 2 -5 -21.7391 -23.913
31 1 2 -3 -21.7391 -23.913
32 1 2 -1 -21.7391 -23.913
33 1 1 -31 -19.5652 -23.913
34 1 1 -29 -19.5652 -23.913
35 1 1 -27 -19.5652 -23.913
36 1 1 -25 -19.5652 -23.913
37 1 1 -23 -19.5652 -23.913
38 1 1 -21 -19.5652 -23.913
39 1 1 -19 -19.5652 -23.913
40 1 1 -17 -19.5652 -23.913
41 1 1 -15 -19.5652 -23.913
42 1 1 -13 -19.5652 -23.913
43 1 2 -11 -19.5652 -23.913
44 1 2 -9 -19.5652 -23.913
45 1 2 -7 -19.5652 -23.913
46 1 2 -5 -19.5652 -23.913
47 1 2 -3 -19.5652 -23.913
48 1 2 -1 -19.5652 -23.913
49 1 1 -31 -17.3913 -23.913
50 1 1 -29 -17.3913 -23.913
51 1 1 -27 -17.3913 -23.913
52 1 1 -25 -17.3913 -23.913
53 1 1 -23 -17.3913 -23.913
54 1 1 -21 -17.3913 -23.913
55 1 1 -19 -17.3913 -23.913
56 1 1 -17 -17.3913 -23.913
57 1 1 -15 -17.3913 -23.913
58 1 1 -13 -17.3913 -23.913
59 1 2 -11 -17.3913 -23.913
60 1 2 -9 -17.3913 -23.913
61 1 2 -7 -17.3913 -23.913
62 1 2 -5 -17.3913 -23.913
63 1 2 -3 -17.3913 -23.913
64 1 2 -1 -17.3913 -23.913
65 1 1 -31 -15.2174 -23.913
66 1 1 -29 -15.2174 -23.913
67 1 1 -27 -15.2174 -23.913
68 1 1 -25 -15.2174 -23.913
69 1 1 -23 -15.2174 -23.913
70 1 1 -21 -15.2174 -23.913
71 1 1 -19 -15.2174 -23.913
72 1 1 -17 -15.2174 -23.913
73 1 1 -15 -15.2174 -23.913
74 1 1 -13 -15.2174 -23.913
75 1 2 -11 -15.2174 -23.913
76 1 2 -9 -15.2174 -23.913
77 1 2 -7 -15.2174 -23.913
78 1 2 -5 -15.2174 -23.913
79 1 2 -3 -15.2174 -23.913
80 1 2 -1 -15.2174 -23.913
81 1 1 -31 -13.0435 -23.913
82 1 1 -29 -13.0435 -23.913
83 1 1 -27 -13.0435 -23.913
84 1 1 -25 -13.0435 -23.913
85 1 1 -23 -13.0435 -23.913
86 1 1 -21 -13.0435 -23.913
87 1 1 -19 -13.0435 -23.913
88 1 1 -17 -13.0435 -23.913
89 1 1 -15 -13.0435 -23.913
90 1 1 -13 -13.0435 -23.913
91 1 2 -11 -13.0435 -23.913
92 1 2 -9 -13.0435 -23.913
93 1 2 -7 -13.0435 -23.913
94 1 2 -5 -13.0435 -23.913
95 1 2 -3 -13.0435 -23.913
96 1 2 -1 -13.0435 -23.913
97 1 1 -31 -10.8696 -23.913
98 1 1 -29 -10.8696 -23.913
99 1 1 -27 -10.8696 -23.913
100 1 1 -25 -10.8696 -23.913
101 1 1 -23 -10.8696 -23.913
102 1 1 -21 -10.8696 -23.913
103 1 1 -19 -10.8696 -23.913
104 1 1 -17 -10.8696 -23.913
105 1 1 -15 -10.8696 -23.913
106 1 1 -13 -10.8696 -23.913
107 1 2 -11 -10.8696 -23.913
108 1 2 -9 -10.8696 -23.913
109 1 2 -7 -10.8696 -23.913
110 1 2 -5 -10.8696 -23.913
111 1 2 -3 -10.8696 -23.913
112 1 2 -1 -10.8696 -23.913
113 1 1 -31 -8.6957 -23.913
114 1 1 -29 -8.6957 -23.913
115 1 1 -27 -8.6957 -23.913
116 1 1 -25 -8.6957 -23.913
117 1 1 -23 -8.6957 -23.913
118 1 1 -21 -8.6957 -23.913
119 1 1 -19 -8.6957 -23.913
120 1 1 -17 -8.6957 -23.913
121 1 1 -15 -8.6957 -23.913
122 1 1 -13 -8.6957 -23.913
123 1 2 -11 -8.6957 -23.913
124 1 2 -9 -8.6957 -23.913
125 1 2 -7 -8.6957 -23.913
126 1 2 -5 -8.6957 -23.913
127 1 2 -3 -8.6957 -23.913
128 1 2 -1 -8.6957 -23.913
129 1 1 -31 -6.5217 -23.913
130 1 1 -29 -6.5217 -23.913
131 1 1 -27 -6.5217 -23.913
132 1 1 -25 -6.5217 -23.913
133 1 1 -23 -6.5217 -23.913
134 1 1 -21 -6.5217 -23.913
135 1 1 -19 -6.5217 -23.913
136 1 1 -17 -6.5217 -23.913
137 1 1 -15 -6.5217 -23.913
138 1 1 -13 -6.5217 -23.913
139 1 2 -11 -6.5217 -23.913
140 1 2 -9 -6.5217 -23.913
141 1 2 -7 -6.5217 -23.913
142 1 2 -5 -6.5217 -23.913
143 1 2 -3 -6.5217 -23.913
144 1 2 -1 -6.5217 -23.913
145 1 1 -31 -4.3478 -23.913
146 1 1 -29 -4.3478 -23.913
147 1 1 -27 -4.3478 -23.913
148 1 1 -25 -4.3478 -23.913
149 1 1 -23 -4.3478 -23.913
150 1 1 -21 -4.3478 -23.913
151 1 1 -19 -4.3478 -23.913
152 1 1 -17 -4.3478 -23.913
153 1 1 -15 -4.3478 -23.913
154 1 1 -13 -4.3478 -23.913
155 1 2 -11 -4.3478 -23.913
156 1 2 -9 -4.3478 -23.913
157 1 2 -7 -4.3478 -23.913
158 1 2 -5 -4.3478 -23.913
159 1 2 -3 -4.3478 -23.913
160 1 2 -1 -4.3478 -23.913
161 1 1 -31 -2.1739 -23.913
162 1 1 -29 -2.1739 -23.913
163 1 1 -27 -2.1739 -23.913
164 1 1 -25 -2.1739 -23.913
165 1 1 -23 -2.1739 -23.913
166 1 1 -21 -2.1739 -23.913
167 1 1 -19 -2.1739 -23.913
168 1 1 -17 -2.1739 -23.913
169 1 1 -15 -2.1739 -23.913
170 1 1 -13 -2.1739 -23.913
171 1 2 -11 -2.1739 -23.913
172 1 2 -9 -2.1739 -23.913
173 1 2 -7 -2.1739 -23.913
174 1 2 -5 -2.1739 -23.913
175 1 2 -3 -2.1739 -23.913
176 1 2 -1 -2.1739 -23.913
177 1 1 -31 0 -23.913
178 1 1 -29 0 -23.913
179 1 1 -27 0 -23.913
180 1 1 -25 0 -23.913
181 1 1 -23 0 -23.913
182 1 1 -21 0 -23.913
183 1 1 -19 0 -23.913
184 1 1 -17 0 -23.913
185 1 1 -15 0 -23.913
186 1 1 -13 0 -23.913
187 1 2 -11 0 -23.913
188 1 2 -9 0 -23.913
189 1 2 -7 0 -23.913
190 1 2 -5 0 -23.913
191 1 2 -3 0 -23.913
192 1 2 -1 0 -23.913
193 1 1 -31 2.1739 -23.913
194 1 1 -29 2.1739 -23.913
195 1 1 -27 2.1739 -23.913
196 1 1 -25 2.1739 -23.913
197 1 1 -23 2.1739 -23.913
198 1 1 -21 2.1739 -23.913
199 1 1 -19 2.1739 -23.913
200 1 1 -17 2.1739 -23.913
201 1 1 -15 2.1739 -23.913
202 1 1 -13 2.1739 -23.913
203 1 2 -11 2.1739 -23.913
204 1 2 -9 2.1739 -23.913
205 1 2 -7 2.1739 -23.913
206 1 2 -5 2.1739 -23.913
207 1 2 -3 2.1739 -23.913
208 1 2 -1 2.1739 -23.913
209 1 1 -31 4.3478 -23.913
210 1 1 -29 4.3478 -23.913
211 1 1 -27 4.3478 -23.913
212 1 1 -25 4.3478 -23.913
213 1 1 -23 4.3478 -23.913
214 1 1 -21 4.3478 -23.913
215 1 1 -19 4.3478 -23.913
216 1 1 -17 4.3478 -23.913
217 1 1 -15 4.3478 -23.913
218 1 1 -13 4.3478 -23.913
219 1 2 -11 4.3478 -23.913
220 1 2 -9 4.3478 -23.913
221 1 2 -7 4.3478 -23.913
222 1 2 -5 4.3478 -23.913
223 1 2 -3 4.3478 -23.913
224 1 2 -1 4.3478 -23.913
225 1 1 -31 6.5217 -23.913
226 1 1 -29 6.5217 -23.913
227 1 1 -27 6.5217 -23.913
228 1 1 -25 6.5217 -23.913
229 1 1 -23 6.5217 -23.913
230 1 1 -21 6.5217 -23.913
231 1 1 -19 6.5217 -23.913
232 1 1 -17 6.5217 -23.913
233 1 1 -15 6.5217 -23.913
234 1 1 -13 6.5217 -23.913
235 1 2 -11 6.5217 -23.913
236 1 2 -9 6.5217 -23.913
237 1 2 -7 6.5217 -23.913
238 1 2 -5 6.5217 -23.913
239 1 2 -3 6.5217 -23.913
240 1 2 -1 6.5217 -23.913
241 1 1 -31 8.6957 -23.913
242 1 1 -29 8.6957 -23.913
243 1 1 -27 8.6957 -23.913
244 1 1 -25 8.6957 -23.913
245 1 1 -23 8.6957 -23.913
246 1 1 -21 8.6957 -23.913
247 1 1 -19 8.6957 -23.913
248 1 1 -17 8.6957 -23.913
249 1 1 -15 8.6957 -23.913
250 1 1 -13 8.6957 -23.913
251 1 2 -11 8.6957 -23.913
252 1 2 -9 8.6957 -23.913
253 1 2 -7 8.6957 -23.913
254 1 2 -5 8.6957 -23.913
255 1 2 -3 8.6957 -23.913
256 1 2 -1 8.6957 -23.913
257 1 1 -31 10.8696 -23.913
258 1 1 -29 10.8696 -23.913
259 1 1 -27 10.8696 -23.913
260 1 1 -25 10.8696 -23.913
261 1 1 -23 10.8696 -23.913
262 1 1 -21 10.8696 -23.913
263 1 1 -19 10.8696 -23.913
264 1 1 -17 10.8696 -23.913
265 1 1 -15 10.8696 -23.913
266 1 1 -13 10.8696 -23.913
267 1 2 -11 10.8696 -23.913
268 1 2 -9 10.8696 -23.913
269 1 2 -7 10.8696 -23.913
270 1 2 -5 10.8696 -23.913
271 1 2 -3 10.8696 -23.913
272 1 2 -1 10.8696 -23.913
273 1 1 -31 13.0435 -23.913
274 1 1 -29 13.0435 -23.913
275 1 1 -27 13.0435 -23.913
276 1 1 -25 13.0435 -23.913
277 1 1 -23 13.0435 -23.913
278 1 1 -21 13.0435 -23.913
279 1 1 -19 13.0435 -23.913
280 1 1 -17 13.0435 -23.913
281 1 1 -15 13.0435 -23.913
282 1 1 -13 13.0435 -23.913
283 1 2 -11 13.0435 -23.913
284 1 2 -9 13.0435 -23.913
285 1 2 -7 13.0435 -23.913
286 1 2 -5 13.0435 -23.913
287 1 2 -3 13.0435 -23.913
288 1 2 -1 13.0435 -23.913
289 1 1 -31 15.2174 -23.913
290 1 1 -29 15.2174 -23.913
291 1 1 -27 15.2174 -23.913
292 1 1 -25 15.2174 -23.913
293 1 1 -23 15.2174 -23.913
294 1 1 -21 15.2174 -23.913
295 1 1 -19 15.2174 -23.913
296 1 1 -17 15.2174 -23.913
297 1 1 -15 15.2174 -23.913
298 1 1 -13 15.2174 -23.913
299 1 2 -11 15.2174 -23.913
300 1 2 -9 15.2174 -23.913
301 1 2 -7 15.2174 -23.913
302 1 2 -5 15.2174 -23.913
303 1 2 -3 15.2174 -23.913
304 1 2 -1 15.2174 -23.913
305 1 1 -31 17.3913 -23.913
306 1 1 -29 17.3913 -23.913
307 1 1 -27 17.3913 -23.913
308 1 1 -25 17.3913 -23.913
309 1 1 -23 17.3913 -23.913
310 1 1 -21 17.3913 -23.913
311 1 1 -19 17.3913 -23.913
312 1 1 -17 17.3913 -23.913
313 1 1 -15 17.3913 -23.913
314 1 1 -13 17.3913 -23.913
315 1 2 -11 17.3913 -23.913
316 1 2 -9 17.3913 -23.913
317 1 2 -7 17.3913 -23.913
318 1 2 -5 17.3913 -23.913
319 1 2 -3 17.3913 -23.913
320 1 2 -1 17.3913 -23.913
321 1 1 -31 19.5652 -23.913
322 1 1 -29 19.5652 -23.913
323 1 1 -27 19.5652 -23.913
324 1 1 -25 19.5652 -23.913
325 1 1 -23 19.5652 -23.913
326 1 1 -21 19.5652 -23.913
327 1 1 -19 19.5652 -23.913
328 1 1 -17 19.5652 -23.913
329 1 1 -15 19.5652 -23.913
330 1 1 -13 19.5652 -23.913
331 1 2 -11 19.5652 -23.913
332 1 2 -9 19.5652 -23.913
333 1 2 -7 19.5652 -23.913
334 1 2 -5 19.5652 -23.913
335 1 2 -3 19.5652 -23.913
336 1 2 -1 19.5652 -23.913
337 1 1 -31 21.7391 -23.913
338 1 1 -29 21.7391 -23.913
339 1 1 -27 21.7391 -23.913
340 1 1 -25 21.7391 -23.913
341 1 1 -23 21.7391 -23.913
342 1 1 -21 21.7391 -23.913
343 1 1 -19 21.7391 -23.913
344 1 1 -17 21.7391 -23.913
345 1 1 -15 21.7391 -23.913
346 1 1 -13 21.7391 -23.913
347 1 2 -11 21.7391 -23.913
348 1 2 -9 21.7391 -23.913
349 1 2 -7 21.7391 -23.913
350 1 2 -5 21.7391 -23.913
351 1 2 -3 21.7391 -23.913
352 1 2 -1 21.7391 -23.913
353 1 1 -31 23.913 -23.913
354 1 1 -29 23.913 -23.913
355 1 1 -27 23.913 -23.913
356 1 1 -25 23.913 -23.913
357 1 1 -23 23.913 -23.913
358 1 1 -21 23.913 -23.913
359 1 1 -19 23.913 -23.913
360 1 1 -17 23.913 -23.913
361 1 1 -15 23.913 -23.913
362 1 1 -13 23.913 -23.913
363 1 2 -11 23.913 -23.913
364 1 2 -9 23.913 -23.913
365 1 2 -7 23.913 -23.913
366 1 2 -5 23.913 -23.913
367 1 2 -3 23.913 -23.913
368 1 2 -1 23.913 -23.913
369 1 1 1 -23.913 -23.913
370 1 1 3 -23.913 -23.913
371 1 1 5 -23.913 -23.913
372 1 1 7 -23.913 -23.913
373 1 1 9 -23.913 -23.913
374 1 1 11 -23.913 -23.913
375 1 1 13 -23.913 -23.913
376 1 1 15 -23.913 -23.913
377 1 1 17 -23.913 -23.913
378 1 1 19 -23.913 -23.913
379 1 2 21 -23.913 -23.913
380 1 2 23 -23.913 -23.913
381 1 2 25 -23.913 -23.913
382 1 2 27 -23.913 -23.913
383 1 2 29 -23.913 -23.913
384 1 2 31 -23.913 -23.913
385 1 1 1 -21.7391 -23.913
386 1 1 3 -21.7391 -23.913
387 1 1 5 -21.7391 -23.913
388 1 1 7 -21.7391 -23.913
389 1 1 9 -21.7391 -23.913
390 1 1 11 -21.7391 -23.913
391 1 1 13 -21.7391 -23.913
392 1 1 15 -21.7391 -23.913
393 1 1 17 -21.7391 -23.913
394 1 1 19 -21.7391 -23.913
395 1 2 21 -21.7391 -23.913
396 1 2 23 -21.7391 -23.913
397 1 2 25 -21.7391 -23.913
398 1 2 27 -21.7391 -23.913
399 1 2 29 -21.7391 -23.913
400 1 2 31 -21.7391 -23.913
401 1 1 1 -19.5652 -23.913
402 1 1 3 -19.5652 -23.913
403 1 1 5 -19.5652 -23.913
404 1 1 7 -19.5652 -23.913
405 1 1 9 -19.5652 -23.913
406 1 1 11 -19.5652 -23.913
407 1 1 13 -19.5652 -23.913
408 1 1 15 -19.5652 -23.913
409 1 1 17 -19.5652 -23.913
410 1 1 19 -19.5652 -23.913
411 1 2 21 -19.5652 -23.913
412 1 2 23 -19.5652 -23.913
413 1 2 25 -19.5652 -23.913
414 1 2 27 -19.5652 -23.913
415 1 2 29 -19.5652 -23.913
416 1 2 31 -19.5652 -23.913
417 1 1 1 -17.3913 -23.913
418 1 1 3 -17.3913 -23.913
419 1 1 5 -17.3913 -23.913
420 1 1 7 -17.3913 -23.913
421 1 1 9 -17.3913 -23.913
422 1 1 11 -17.3913 -23.913
423 1 1 13 -17.3913 -23.913
424 1 1 15 -17.3913 -23.913
425 1 1 17 -17.3913 -23.913
426 1 1 19 -17.3913 -23.913
427 1 2 21 -17.3913 -23.913
428 1 2 23 -17.3913 -23.913
429 1 2 25 -17.3913 -23.913
430 1 2 27 -17.3913 -23.913
431 1 2 29 -17.3913 -23.913
432 1 2 31 -17.3913 -23.913
433 1 1 1 -15.2174 -23.913
434 1 1 3 -15.2174 -23.913
435 1 1 5 -15.2174 -23.913
436 1 1 7 -15.2174 -23.913
437 1 1 9 -15.2174 -23.913
438 1 1 11 -15.2174 -23.913
439 1 1 13 -15.2174 -23.913
440 1 1 15 -15.2174 -23.913
441 1 1 17 -15.2174 -23.913
442 1 1 19 -15.2174 -23.913
443 1 2 21 -15.2174 -23.913
444 1 2 23 -15.2174 -23.913
445 1 2 25 -15.2174 -23.913
446 1 2 27 -15.2174 -23.913
447 1 2 29 -15.2174 -23.913
448 1 2 31 -15.2174 -23.913
449 1 1 1 -13.0435 -23.913
450 1 1 3 -13.0435 -23.913
451 1 1 5 -13.0435 -23.913
452 1 1 7 -13.0435 -23.913
453 1 1 9 -13.0435 -23.913
454 1 1 11 -13.0435 -23.913
455 1 1 13 -13.0435 -23.913
456 1 1 15 -13.0435 -23.913
457 1 1 17 -13.0435 -23.913
458 1 1 19 -13.0435 -23.913
459 1 2 21 -13.0435 -23.913
460 1 2 23 -13.0435 -23.913
461 1 2 25 -13.0435 -23.913
462 1 2 27 -13.0435 -23.913
463 1 2 29 -13.0435 -23.913
464 1 2 31 -13.0435 -23.913
465 1 1 1 -10.8696 -23.913
466 1 1 3 -10.8696 -23.913
467 1 1 5 -10.8696 -23.913
468 1 1 7 -10.8696 -23.913
469 1 1 9 -10.8696 -23.913
470 1 1 11 -10.8696 -23.913
471 1 1 13 -10.8696 -23.913
472 1 1 15 -10.8696 -23.913
473 1 1 17 -10.8696 -23.913
474 1 1 19 -10.8696 -23.913
475 1 2 21 -10.8696 -23.913
476 1 2 23 -10.8696 -23.913
477 1 2 25 -10.8696 -23.913
478 1 2 27 -10.8696 -23.913
479 1 2 29 -10.8696 -23.913
480 1 2 31 -10.8696 -23.913
481 1 1 1 -8.6957 -23.913
482 1 1 3 -8.6957 -23.913
483 1 1 5 -8.6957 -23.913
484 1 1 7 -8.6957 -23.913
485 1 1 9 -8.6957 -23.913
486 1 1 11 -8.6957 -23.913
487 1 1 13 -8.6957 -23.913
488 1 1 15 -8.6957 -23.913
489 1 1 17 -8.6957 -23.913
490 1 1 19 -8.6957 -23.913
491 1 2 21 -8.6957 -23.913
492 1 2 23 -8.6957 -23.913
493 1 2 25 -8.6957 -23.913
494 1 2 27 -8.6957 -23.913
495 1 2 29 -8.6957 -23.913
496 1 2 31 -8.6957 -23.913
497 1 1 1 -6.5217 -23.913
498 1 1 3 -6.5217 -23.913
499 1 1 5 -6.5217 -23.913
500 1 1 7 -6.5217 -23.913
501 1 1 9 -6.5217 -23.913
502 1 1 11 -6.5217 -23.913
503 1 1 13 -6.5217 -23.913
504 1 1 15 -6.5217 -23.913
505 1 1 17 -6.5217 -23.913
506 1 1 19 -6.5217 -23.913
507 1 2 21 -6.5217 -23.913
508 1 2 23 -6.5217 -23.913
509 1 2 25 -6.5217 -23.913
510 1 2 27 -6.5217 -23.913
511 1 2 29 -6.5217 -23.913
512 1 2 31 -6.5217 -23.913
513 1 1 1 -4.3478 -23.913
514 1 1 3 -4.3478 -23.913
515 1 1 5 -4.3478 -23.913
516 1 1 7 -4.3478 -23.913
517 1 1 9 -4.3478 -23.913
518 1 1 11 -4.3478 -23.913
519 1 1 13 -4.3478 -23.913
520 1 1 15 -4.3478 -23.913
521 1 1 17 -4.3478 -23.913
522 1 1 19 -4.3478 -23.913
523 1 2 21 -4.3478 -23.913
524 1 2 23 -4.3478 -23.913
525 1 2 25 -4.3478 -23.913
526 1 2 27 -4.3478 -23.913
527 1 2 29 -4.3478 -23.913
528 1 2 31 -4.3478 -23.913
529 1 1 1 -2.1739 -23.913
530 1 1 3 -2.1739 -23.913
531 1 1 5 -2.1739 -23.913
532 1 1 7 -2.1739 -23.913
533 1 1 9 -2.1739 -23.913
534 1 1 11 -2.1739 -23.913
535 1 1 13 -2.1739 -23.913
536 1 1 15 -2.1739 -23.913
537 1 1 17 -2.1739 -23.913
538 1 1 19 -2.1739 -23.913
539 1 2 21 -2.1739 -23.913
540 1 2 23 -2.1739 -23.913
541 1 2 25 -2.1739 -23.913
542 1 2 27 -2.1739 -23.913
543 1 2 29 -2.1739 -23.913
544 1 2 31 -2.1739 -23.913
545 1 1 1 0 -23.913
546 1 1 3 0 -23.913
547 1 1 5 0 -23.913
548 1 1 7 0 -23.913
549 1 1 9 0 -23.913
550 1 1 11 0 -23.913
551 1 1 13 0 -23.913
552 1 1 15 0 -23.913
553 1 1 17 0 -23.913
554 1 1 19 0 -23.913
555 1 2 21 0 -23.913
556 1 2 23 0 -23.913
557 1 2 25 0 -23.913
558 1 2 27 0 -23.913
559 1 2 29 0 -23.913
560 1 2 31 0 -23.913
561 1 1 1 2.1739 -23.913
562 1 1 3 2.1739 -23.913
563 1 1 5 2.1739 -23.913
564 1 1 7 2.1739 -23.913
565 1 1 9 2.1739 -23.913
566 1 1 11 2.1739 -23.913
567 1 1 13 2.1739 -23.913
568 1 1 15 2.1739 -23.913
569 1 1 17 2.1739 -23.913
570 1 1 19 2.1739 -23.913
571 1 2 21 2.1739 -23.913
572 1 2 23 2.1739 -23.913
573 1 2 25 2.1739 -23.913
574 1 2 27 2.1739 -23.913
575 1 2 29 2.1739 -23.913
576 1 2 31 2.1739 -23.913
577 1 1 1 4.3478 -23.913
578 1 1 3 4.3478 -23.913
579 1 1 5 4.3478 -23.913
580 1 1 7 4.3478 -23.913
581 1 1 9 4.3478 -23.913
582 1 1 11 4.3478 -23.913
583 1 1 13 4.3478 -23.913
584 1 1 15 4.3478 -23.913
585 1 1 17 4.3478 -23.913
586 1 1 19 4.3478 -23.913
587 1 2 21 4.3478 -23.913
588 1 2 23 4.3478 -23.913
589 1 2 25 4.3478 -23.913
590 1 2 27 4.3478 -23.913
591 1 2 29 4.3478 -23.913
592 1 2 31 4.3478 -23.913
593 1 1 1 6.5217 -23.913
594 1 1 3 6.5217 -23.913
595 1 1 5 6.5217 -23.913
596 1 1 7 6.5217 -23.913
597 1 1 9 6.5217 -23.913
598 1 1 11 6.5217 -23.913
599 1 1 13 6.5217 -23.913
600 1 1 15 6.5217 -23.913
601 1 1 17 6.5217 -23.913
602 1 1 19 6.5217 -23.913
603 1 2 21 6.5217 -23.913
604 1 2 23 6.5217 -23.913
605 1 2 25 6.5217 -23.913
606 1 2 27 6.5217 -23.913
607 1 2 29 6.5217 -23.913
608 1 2 31 6.5217 -23.913
609 1 1 1 8.6957 -23.913
610 1 1 3 8.6957 -23.913
611 1 1 5 8.6957 -23.913
612 1 1 7 8.6957 -23.913
613 1 1 9 8.6957 -23.913
614 1 1 11 8.6957 -23.913
615 1 1 13 8.6957 -23.913
616 1 1 15 8.6957 -23.913
617 1 1 17 8.6957 -23.913
618 1 1 19 8.6957 -23.913
619 1 2 21 8.6957 -23.913
620 1 2 23 8.6957 -23.913
621 1 2 25 8.6957 -23.913
622 1 2 27 8.6957 -23.913
623 1 2 29 8.6957 -23.913
624 1 2 31 8.6957 -23.913
625 1 1 1 10.8696 -23.913
626 1 1 3 10.8696 -23.913
627 1 1 5 10.8696 -23.913
628 1 1 7 10.8696 -23.913
629 1 1 9 10.8696 -23.913
630 1 1 11 10.8696 -23.913
631 1 1 13 10.8696 -23.913
632 1 1 15 10.8696 -23.913
633 1 1 17 10.8696 -23.913
634 1 1 19 10.8696 -23.913
635 1 2 21 10.8696 -23.913
636 1 2 23 10.8696 -23.913
637 1 2 25 10.8696 -23.913
638 1 2 27 10.8696 -23.913
639 1 2 29 10.8696 -23.913
640 1 2 31 10.8696 -23.913
641 1 1 1 13.0435 -23.913
642 1 1 3 13.0435 -23.913
643 1 1 5 13.0435 -23.913
644 1 1 7 13.0435 -23.913
645 1 1 9 13.0435 -23.913
646 1 1 11 13.0435 -23.913
647 1 1 13 13.0435 -23.913
648 1 1 15 13.0435 -23.913
649 1 1 17 13.0435 -23.913
650 1 1 19 13.0435 -23.913
651 1 2 21 13.0435 -23.913
652 1 2 23 13.0435 -23.913
653 1 2 25 13.0435 -23.913
654 1 2 27 13.0435 -23.913
655 1 2 29 13.0435 -23.913
656 1 2 31 13.0435 -23.913
657 1 1 1 15.2174 -23.913
658 1 1 3 15.2174 -23.913
659 1 1 5 15.2174 -23.913
660 1 1 7 15.2174 -23.913
661 1 1 9 15.2174 -23.913
662 1 1 11 15.2174 -23.913
663 1 1 13 15.2174 -23.913
664 1 1 15 15.2174 -23.913
665 1 1 17 15.2174 -23.913
666 1 1 19 15.2174 -23.913
667 1 2 21 15.2174 -23.913
668 1 2 23 15.2174 -23.913
669 1 2 25 15.2174 -23.913
670 1 2 27 15.2174 -23.913
671 1 2 29 15.2174 -23.913
672 1 2 31 15.2174 -23.913
673 1 1 1 17.3913 -23.913
674 1 1 3 17.3913 -23.913
675 1 1 5 17.3913 -23.913
676 1 1 7 17.3913 -23.913
677 1 1 9 17.3913 -23.913
678 1 1 11 17.3913 -23.913
679 1 1 13 17.3913 -23.913
680 1 1 15 17.3913 -23.913
681 1 1 17 17.3913 -23.913
682 1 1 19 17.3913 -23.913
683 1 2 21 17.3913 -23.913
684 1 2 23 17.3913 -23.913
685 1 2 25 17.3913 -23.913
686 1 2 27 17.3913 -23.913
687 1 2 29 17.3913 -23.913
688 1 2 31 17.3913 -23.913
689 1 1 1 19.5652 -23.913
690 1 1 3 19.5652 -23.913
691 1 1 5 19.5652 -23.913
692 1 1 7 19.5652 -23.913
693 1 1 9 19.5652 -23.913
694 1 1 11 19.5652 -23.913
695 1 1 13 19.5652 -23.913
696 1 1 15 19.5652 -23.913
697 1 1 17 19.5652 -23.913
698 1 1 19 19.5652 -23.913
699 1 2 21 19.5652 -23.913
700 1 2 23 19.5652 -23.913
701 1 2 25 19.5652 -23.913
702 1 2 27 19.5652 -23.913
703 1 2 29 19.5652 -23.913
704 1 2 31 19.5652 -23.913
705 1 1 1 21.7391 -23.913
706 1 1 3 21.7391 -23.913
707 1 1 5 21.7391 -23.913
708 1 1 7 21.7391 -23.913
709 1 1 9 21.7391 -23.913
710 1 1 11 21.7391 -23.913
711 1 1 13 21.7391 -23.913
712 1 1 15 21.7391 -23.913
713 1 1 17 21.7391 -23.913
714 1 1 19 21.7391 -23.913
715 1 2 21 21.7391 -23.913
716 1 2 23 21.7391 -23.913
717 1 2 25 21.7391 -23.913
718 1 2 27 21.7391 -23.913
719 1 2 29 21.7391 -23.913
720 1 2 31 21.7391 -23.913
721 1 1 1 23.913 -23.913
722 1 1 3 23.913 -23.913
723 1 1 5 23.913 -23.913
724 1 1 7 23.913 -23.913
725 1 1 9 23.913 -23.913
726 1 1 11 23.913 -23.913
727 1 1 13 23.913 -23.913
728 1 1 15 23.913 -23.913
729 1 1 17 23.913 -23.913
730 1 1 19 23.913 -23.913
731 1 2 21 23.913 -23.913
732 1 2 23 23.913 -23.913
733 1 2 25 23.913 -23.913
734 1 2 27 23.913 -23.913
735 1 2 29 23.913 -23.913
736 1 2 31 23.913 -23.913
737 1 1 -31 -23.913 -21.7391
738 1 1 -29 -23.913 -21.7391
739 1 1 -27 -23.913 -21.7391
740 1 1 -25 -23.913 -21.7391
741 1 1 -23 -23.913 -21.7391
742 1 1 -21 -23.913 -21.7391
743 1 1 -19 -23.913 -21.7391
744 1 1 -17 -23.913 -21.7391
745 1 1 -15 -23.913 -21.7391
746 1 1 -13 -23.913 -21.7391
747 1 2 -11 -23.913 -21.7391
748 1 2 -9 -23.913 -21.7391
749 1 2 -7 -23.913 -21.7391
750 1 2 -5 -23.913 -21.7391
751 1 2 -3 -23.913 -21.7391
752 1 2 -1 -23.913 -21.7391
753 1 1 -31 -21.7391 -21.7391
754 1 1 -29 -21.7391 -21.7391
755 1 1 -27 -21.7391 -21.7391
756 1 1 -25 -21.7391 -21.7391
757 1 1 -23 -21.7391 -21.7391
758 1 1 -21 -21.7391 -21.7391
759 1 1 -19 -21.7391 -21.7391
760 1 1 -17 -21.7391 -21.7391
761 1 1 -15 -21.7391 -21.7391
762 1 1 -13 -21.7391 -21.7391
763 1 2 -11 -21.7391 -21.7391
764 1 2 -9 -21.7391 -21.7391
765 1 2 -7 -21.7391 -21.7391
766 1 2 -5 -21.7391 -21.7391
767 1 2 -3 -21.7391 -21.7391
768 1 2 -1 -21.7391 -21.7391
769 1 1 -31 -19.5652 -21.7391
770 1 1 -29 -19.5652 -21.7391
771 1 1 -27 -19.5652 -21.7391
772 1 1 -25 -19.5652 -21.7391
773 1 1 -23 -19.5652 -21.7391
774 1 1 -21 -19.5652 -21.7391
775 1 1 -19 -19.5652 -21.7391
776 1 1 -17 -19.5652 -21.7391
777 1 1 -15 -19.5652 -21.7391
778 1 1 -13 -19.5652 -21.7391
779 1 2 -11 -19.5652 -21.7391
780 1 2 -9 -19.5652 -21.7391
781 1 2 -7 -19.5652 -21.7391
782 1 2 -5 -19.5652 -21.7391
783 1 2 -3 -19.5652 -21.7391
784 1 2 -1 -19.5652 -21.7391
785 1 1 -31 -17.3913 -21.7391
786 1 1 -29 -17.3913 -21.7391
787 1 1 -27 -17.3913 -21.7391
788 1 1 -25 -17.3913 -21.7391
789 1 1 -23 -17.3913 -21.7391
790 1 1 -21 -17.3913 -21.7391
791 1 1 -19 -17.3913 -21.7391
792 1 1 -17 -17.3913 -21.7391
793 1 1 -15 -17.3913 -21.7391
794 1 1 -13 -17.3913 -21.7391
795 1 2 -11 -17.3913 -21.7391
796 1 2 -9 -17.3913 -21.7391
797 1 2 -7 -17.3913 -21.7391
798 1 2 -5 -17.3913 -21.7391
799 1 2 -3 -17.3913 -21.7391
800 1 2 -1 -17.3913 -21.7391
801 1 1 -31 -15.2174 -21.7391
802 1 1 -29 -15.2174 -21.7391
803 1 1 -27 -15.2174 -21.7391
804 1 1 -25 -15.2174 -21.7391
805 1 1 -23 -15.2174 -21.7391
806 1 1 -21 -15.2174 -21.7391
807 1 1 -19 -15.2174 -21.7391
808 1 1 -17 -15.2174 -21.7391
809 1 1 -15 -15.2174 -21.7391
810 1 1 -13 -15.2174 -21.7391
811 1 2 -11 -15.2174 -21.7391
812 1 2 -9 -15.2174 -21.7391
813 1 2 -7 -15.2174 -21.7391
814 1 2 -5 -15.2174 -21.7391
815 1 2 -3 -15.2174 -21.7391
816 1 2 -1 -15.2174 -21.7391
817 1 1 -31 -13.0435 -21.7391
818 1 1 -29 -13.0435 -21.7391
819 1 1 -27 -13.0435 -21.7391
820 1 1 -25 -13.0435 -21.7391
821 1 1 -23 -13.0435 -21.7391
822 1 1 -21 -13.0435 -21.7391
823 1 1 -19 -13.0435 -21.7391
824 1 1 -17 -13.0435 -21.7391
825 1 1 -15 -13.0435 -21.7391
826 1 1 -13 -13.0435 -21.7391
827 1 2 -11 -13.0435 -21.7391
828 1 2 -9 -13.0435 -21.7391
829 1 2 -7 -13.0435 -21.7391
830 1 2 -5 -13.0435 -21.7391
831 1 2 -3 -13.0435 -21.7391
832 1 2 -1 -13.0435 -21.7391
833 1 1 -31 -10.8696 -21.7391
834 1 1 -29 -10.8696 -21.7391
835 1 1 -27 -10.8696 -21.7391
836 1 1 -25 -10.8696 -21.7391
837 1 1 -23 -10.8696 -21.7391
838 1 1 -21 -10.8696 -21.7391
839 1 1 -19 -10.8696 -21.7391
840 1 1 -17 -10.8696 -21.7391
841 1 1 -15 -10.8696 -21.7391
842 1 1 -13 -10.8696 -21.7391
843 1 2 -11 -10.8696 -21.7391
844 1 2 -9 -10.8696 -21.7391
845 1 2 -7 -10.8696 -21.7391
846 1 2 -5 -10.8696 -21.7391
847 1 2 -3 -10.8696 -21.7391
848 1 2 -1 -10.8696 -21.7391
849 1 1 -31 -8.6957 -21.7391
850 1 1 -29 -8.6957 -21.7391
851 1 1 -27 -8.6957 -21.7391
852 1 1 -25 -8.6957 -21.7391
853 1 1 -23 -8.6957 -21.7391
854 1 1 -21 -8.6957 -21.7391
855 1 1 -19 -8.6957 -21.7391
856 1 1 -17 -8.6957 -21.7391
857 1 1 -15 -8.6957 -21.7391
858 1 1 -13 -8.6957 -21.7391
859 1 2 -11 -8.6957 -21.7391
860 1 2 -9 -8.6957 -21.7391
861 1 2 -7 -8.6957 -21.7391
862 1 2 -5 -8.6957 -21.7391
863 1 2 -3 -8.6957 -21.7391
864 1 2 -1 -8.6957 -21.7391
865 1 1 -31 -6.5217 -21.7391
866 1 1 -29 -6.5217 -21.7391
867 1 1 -27 -6.5217 -21.7391
868 1 1 -25 -6.5217 -21.7391
869 1 1 -23 -6.5217 -21.7391
870 1 1 -21 -6.5217 -21.7391
871 1 1 -19 -6.5217 -21.7391
872 1 1 -17 -6.5217 -21.7391
873 1 1 -15 -6.5217 -21.7391
874 1 1 -13 -6.5217 -21.7391
875 1 2 -11 -6.5217 -21.7391
876 1 2 -9 -6.5217 -21.7391
877 1 2 -7 -6.5217 -21.7391
878 1 2 -5 -6.5217 -21.7391
879 1 2 -3 -6.5217 -21.7391
880 1 2 -1 -6.5217 -21.7391
881 1 1 -31 -4.3478 -21.7391
882 1 1 -29 -4.3478 -21.7391
883 1 1 -27 -4.3478 -21.7391
884 1 1 -25 -4.3478 -21.7391
885 1 1 -23 -4.3478 -21.7391
886 1 1 -21 -4.3478 -21.7391
887 1 1 -19 -4.3478 -21.7391
888 1 1 -17 -4.3478 -21.7391
889 1 1 -15 -4.3478 -21.7391
890 1 1 -13 -4.3478 -21.7391
891 1 2 -11 -4.3478 -21.7391
892 1 2 -9 -4.3478 -21.7391
893 1 2 -7 -4.3478 -21.7391
894 1 2 -5 -4.3478 -21.7391
895 1 2 -3 -4.3478 -21.7391
896 1 2 -1 -4.3478 -21.7391
897 1 1 -31 -2.1739 -21.7391
898 1 1 -29 -2.1739 -21.7391
899 1 1 -27 -2.1739 -21.7391
900 1 1 -25 -2.1739 -21.7391
901 1 1 -23 -2.1739 -21.7391
902 1 1 -21 -2.1739 -21.7391
903 1 1 -19 -2.1739 -21.7391
904 1 1 -17 -2.1739 -21.7391
905 1 1 -15 -2.1739 -21.7391
906 1 1 -13 -2.1739 -21.7391
907 1 2 -11 -2.1739 -21.7391
908 1 2 -9 -2.1739 -21.7391
909 1 2 -7 -2.1739 -21.7391
910 1 2 -5 -2.1739 -21.7391
911 1 2 -3 -2.1739 -21.7391
912 1 2 -1 -2.1739 -21.7391
913 1 1 -31 0 -21.7391
914 1 1 -29 0 -21.7391
915 1 1 -27 0 -21.7391
916 1 1 -25 0 -21.7391
917 1 1 -23 0 -21.7391
918 1 1 -21 0 -21.7391
919 1 1 -19 0 -21.7391
920 1 1 -17 0 -21.7391
921 1 1 -15 0 -21.7391
922 1 1 -13 0 -21.7391
923 1 2 -11 0 -21.7391
924 1 2 -9 0 -21.7391
925 1 2 -7 0 -21.7391
926 1 2 -5 0 -21.7391
927 1 2 -3 0 -21.7391
928 1 2 -1 0 -21.7391
929 1 1 -31 2.1739 -21.7391
930 1 1 -29 2.1739 -21.7391
931 1 1 -27 2.1739 -21.7391
932 1 1 -25 2.1739 -21.7391
933 1 1 -23 2.1739 -21.7391
934 1 1 -21 2.1739 -21.7391
935 1 1 -19 2.1739 -21.7391
936 1 1 -17 2.1739 -21.7391
937 1 1 -15 2.1739 -21.7391
938 1 1 -13 2.1739 -21.7391
939 1 2 -11 2.1739 -21.7391
940 1 2 -9 2.1739 -21.7391
941 1 2 -7 2.1739 -21.7391
942 1 2 -5 2.1739 -21.7391
943 1 2 -3 2.1739 -21.7391
944 1 2 -1 2.1739 -21.7391
945 1 1 -31 4.3478 -21.7391
946 1 1 -29 4.3478 -21.7391
947 1 1 -27 4.3478 -21.7391
948 1 1 -25 4.3478 -21.7391
949 1 1 -23 4.3478 -21.7391
950 1 1 -21 4.3478 -21.7391
951 1 1 -19 4.3478 -21.7391
952 1 1 -17 4.3478 -21.7391
953 1 1 -15 4.3478 -21.7391
954 1 1 -13 4.3478 -21.7391
955 1 2 -11 4.3478 -21.7391
956 1 2 -9 4.3478 -21.7391
957 1 2 -7 4.3478 -21.7391
958 1 2 -5 4.3478 -21.7391
959 1 2 -3 4.3478 -21.7391
960 1 2 -1 4.3478 -21.7391
961 1 1 -31 6.5217 -21.7391
962 1 1 -29 6.5217 -21.7391
963 1 1 -27 6.5217 -21.7391
964 1 1 -25 6.5217 -21.7391
965 1 1 -23 6.5217 -21.7391
966 1 1 -21 6.5217 -21.7391
967 1 1 -19 6.5217 -21.7391
968 1 1 -17 6.5217 -21.7391
969 1 1 -15 6.5217 -21.7391
970 1 1 -13 6.5217 -21.7391
971 1 2 -11 6.5217 -21.7391
972 1 2 -9 6.5217 -21.7391
973 1 2 -7 6.5217 -21.7391
974 1 2 -5 6.5217 -21.7391
975 1 2 -3 6.5217 -21.7391
976 1 2 -1 6.5217 -21.7391
977 1 1 -31 8.6957 -21.7391
978 1 1 -29 8.6957 -21.7391
979 1 1 -27 8.6957 -21.7391
980 1 1 -25 8.6957 -21.7391
981 1 1 -23 8.6957 -21.7391
982 1 1 -21 8.6957 -21.7391
983 1 1 -19 8.6957 -21.7391
984 1 1 -17 8.6957 -21.7391
985 1 1 -15 8.6957 -21.7391
986 1 1 -13 8.6957 -21.7391
987 1 2 -11 8.6957 -21.7391
988 1 2 -9 8.6957 -21.7391
989 1 2 -7 8.6957 -21.7391
990 1 2 -5 8.6957 -21.7391
991 1 2 -3 8.6957 -21.7391
992 1 2 -1 8.6957 -21.7391
993 1 1 -31 10.8696 -21.7391
994 1 1 -29 10.8696 -21.7391
995 1 1 -27 10.8696 -21.7391
996 1 1 -25 10.8696 -21.7391
997 1 1 -23 10.8696 -21.7391
998 1 1 -21 10.8696 -21.7391
999 1 1 -19 10.8696 -21.7391
1000 1 1 -17 10.8696 -21.7391
1001 1 1 -15 10.8696 -21.7391
1002 1 1 -13 10.8696 -21.7391
1003 1 2 -11 10.8696 -21.7391
1004 1 2 -9 10.8696 -21.7391
1005 1 2 -7 10.8696 -21.7391
1006 1 2 -5 10.8696 -21.7391
1007 1 2 -3 10.8696 -21.7391
1008 1 2 -1 10.8696 -21.7391
1009 1 1 -31 13.0435 -21.7391
1010 1 1 -29 13.0435 -21.7391
1011 1 1 -27 13.0435 -21.7391
1012 1 1 -25 13.0435 -21.7391
1013 1 1 -23 13.0435 -21.7391
1014 1 1 -21 13.0435 -21.7391
1015 1 1 -19 13.0435 -21.7391
1016 1 1 -17 13.0435 -21.7391
1017 1 1 -15 13.0435 -21.7391
1018 1 1 -13 13.0435 -21.7391
1019 1 2 -11 13.0435 -21.7391
1020 1 2 -9 13.0435 -21.7391
1021 1 2 -7 13.0435 -21.7391
1022 1 2 -5 13.0435 -21.7391
1023 1 2 -3 13.0435 -21.7391
1024 1 2 -1 13.0435 -21.7391
1025 1 1 -31 15.2174 -21.7391
1026 1 1 -29 15.2174 -21.7391
1027 1 1 -27 15.2174 -21.7391
1028 1 1 -25 15.2174 -21.7391
1029 1 1 -23 15.2174 -21.7391
1030 1 1 -21 15.2174 -21.7391
1031 1 1 -19 15.2174 -21.7391
1032 1 1 -17 15.2174 -21.7391
1033 1 1 -15 15.2174 -21.7391
1034 1 1 -13 15.2174 -21.7391
1035 1 2 -11 15.2174 -21.7391
1036 1 2 -9 15.2174 -21.7391
1037 1 2 -7 15.2174 -21.7391
1038 1 2 -5 15.2174 -21.7391
1039 1 2 -3 15.2174 -21.7391
1040 1 2 -1 15.2174 -21.7391
1041 1 1 -31 17.3913 -21.7391
1042 1 1 -29 17.3913 -21.7391
1043 1 1 -27 17.3913 -21.7391
1044 1 1 -25 17.3913 -21.7391
1045 1 1 -23 17.3913 -21.7391
1046 1 1 -21 17.3913 -21.7391
1047 1 1 -19 17.3913 -21.7391
1048 1 1 -17 17.3913 -21.7391
1049 1 1 -15 17.3913 -21.7391
1050 1 1 -13 17.3913 -21.7391
1051 1 2 -11 17.3913 -21.7391
1052 1 2 -9 17.3913 -21.7391
1053 1 2 -7 17.3913 -21.7391
1054 1 2 -5 17.3913 -21.7391
1055 1 2 -3 17.3913 -21.7391
1056 1 2 -1 17.3913 -21.7391
1057 1 1 -31 19.5652 -21.7391
1058 1 1 -29 19.5652 -21.7391
1059 1 1 -27 19.5652 -21.7391
1060 1 1 -25 19.5652 -21.7391
1061 1 1 -23 19.5652 -21.7391
1062 1 1 -21 19.5652 -21.7391
1063 1 1 -19 19.5652 -21.7391
1064 1 1 -17 19.5652 -21.7391
1065 1 1 -15 19.5652 -21.7391
1066 1 1 -13 19.5652 -21.7391
1067 1 2 -11 19.5652 -21.7391
1068 1 2 -9 19.5652 -21.7391
1069 1 2 -7 19.5652 -21.7391
1070 1 2 -5 19.5652 -21.7391
1071 1 2 -3 19.5652 -21.7391
1072 1 2 -1 19.5652 -21.7391
1073 1 1 -31 21.7391 -21.7391
1074 1 1 -29 21.7391 -21.7391
1075 1 1 -27 21.7391 -21.7391
1076 1 1 -25 21.7391 -21.7391
1077 1 1 -23 21.7391 -21.7391
1078 1 1 -21 21.7391 -21.7391
1079 1 1 -19 21.7391 -21.7391
1080 1 1 -17 21.7391 -21.7391
1081 1 1 -15 21.7391 -21.7391
1082 1 1 -13 21.7391 -21.7391
1083 1 2 -11 21.7391 -21.7391
1084 1 2 -9 21.7391 -21.7391
1085 1 2 -7 21.7391 -21.7391
1086 1 2 -5 21.7391 -21.7391
1087 1 2 -3 21.7391 -21.7391
1088 1 2 -1 21.7391 -21.7391
1089 1 1 -31 23.913 -21.7391
1090 1 1 -29 23.913 -21.7391
1091 1 1 -27 23.913 -21.7391
1092 1 1 -25 23.913 -21.7391
1093 1 1 -23 23.913 -21.7391
1094 1 1 -21 23.913 -21.7391
1095 1 1 -19 23.913 -21.7391
1096 1 1 -17 23.913 -21.7391
1097 1 1 -15 23.913 -21.7391
1098 1 1 -13 23.913 -21.7391
1099 1 2 -11 23.913 -21.7391
1100 1 2 -9 23.913 -21.7391
1101 1 2 -7 23.913 -21.7391
1102 1 2 -5 23.913 -21.7391
1103 1 2 -3 23.913 -21.7391
1104 1 2 -1 23.913 -21.7391
1105 1 1 1 -23.913 -21.7391
1106 1 1 3 -23.913 -21.7391
1107 1 1 5 -23.913 -21.7391
1108 1 1 7 -23.913 -21.7391
1109 1 1 9 -23.913 -21.7391
1110 1 1 11 -23.913 -21.7391
1111 1 1 13 -23.913 -21.7391
1112 1 1 15 -23.913 -21.7391
1113 1 1 17 -23.913 -21.7391
1114 1 1 19 -23.913 -21.7391
1115 1 2 21 -23.913 -21.7391
1116 1 2 23 -23.913 -21.7391
1117 1 2 25 -23.913 -21.7391
1118 1 2 27 -23.913 -21.7391
1119 1 2 29 -23.913 -21.7391
1120 1 2 31 -23.913 -21.7391
1121 1 1 1 -21.7391 -21.7391
1122 1 1 3 -21.7391 -21.7391
1123 1 1 5 -21.7391 -21.7391
1124 1 1 7 -21.7391 -21.7391
1125 1 1 9 -21.7391 -21.7391
1126 1 1 11 -21.7391 -21.7391
1127 1 1 13 -21.7391 -21.7391
1128 1 1 15 -21.7391 -21.7391
1129 1 1 17 -21.7391 -21.7391
1130 1 1 19 -21.7391 -21.7391
1131 1 2 21 -21.7391 -21.7391
1132 1 2 23 -21.7391 -21.7391
1133 1 2 25 -21.7391 -21.7391
1134 1 2 27 -21.7391 -21.7391
1135 1 2 29 -21.7391 -21.7391
1136 1 2 31 -21.7391 -21.7391
1137 1 1 1 -19.5652 -21.7391
1138 1 1 3 -19.5652 -21.7391
1139 1 1 5 -19.5652 -21.7391
1140 1 1 7 -19.5652 -21.7391
1141 1 1 9 -19.5652 -21.7391
1142 1 1 11 -19.5652 -21.7391
1143 1 1 13 -19.5652 -21.7391
1144 1 1 15 -19.5652 -21.7391
1145 1 1 17 -19.5652 -21.7391
1146 1 1 19 -19.5652 -21.7391
1147 1 2 21 -19.5652 -21.7391
1148 1 2 23 -19.5652 -21.7391
1149 1 2 25 -19.5652 -21.7391
1150 1 2 27 -19.5652 -21.7391
1151 1 2 29 -19.5652 -21.7391
1152 1 2 31 -19.5652 -21.7391
1153 1 1 1 -17.3913 -21.7391
1154 1 1 3 -17.3913 -21.7391
1155 1 1 5 -17.3913 -21.7391
1156 1 1 7 -17.3913 -21.7391
1157 1 1 9 -17.3913 -21.7391
1158 1 1 11 -17.3913 -21.7391
1159 1 1 13 -17.3913 -21.7391
1160 1 1 15 -17.3913 -21.7391
1161 1 1 17 -17.3913 -21.7391
1162 1 1 19 -17.3913 -21.7391
1163 1 2 21 -17.3913 -21.7391
1164 1 2 23 -17.3913 -21.7391
1165 1 2 25 -17.3913 -21.7391
1166 1 2 27 -17.3913 -21.7391
1167 1 2 29 -17.3913 -21.7391
1168 1 2 31 -17.3913 -21.7391
1169 1 1 1 -15.2174 -21.7391
1170 1 1 3 -15.2174 -21.7391
1171 1 1 5 -15.2174 -21.7391
1172 1 1 7 -15.2174 -21.7391
1173 1 1 9 -15.2174 -21.7391
1174 1 1 11 -15.2174 -21.7391
1175 1 1 13 -15.2174 -21.7391
1176 1 1 15 -15.2174 -21.7391
1177 1 1 17 -15.2174 -21.7391
1178 1 1 19 -15.2174 -21.7391
1179 1 2 21 -15.2174 -21.7391
1180 1 2 23 -15.2174 -21.7391
1181 1 2 25 -15.2174 -21.7391
1182 1 2 27 -15.2174 -21.7391
1183 1 2 29 -15.2174 -21.7391
1184 1 2 31 -15.2174 -21.7391
1185 1 1 1 -13.0435 -21.7391
1186 1 1 3 -13.0435 -21.7391
1187 1 1 5 -13.0435 -21.7391
1188 1 1 7 -13.0435 -21.7391
1189 1 1 9 -13.0435 -21.7391
1190 1 1 11 -13.0435 -21.7391
1191 1 1 13 -13.0435 -21.7391
1192 1 1 15 -13.0435 -21.7391
1193 1 1 17 -13.0435 -21.7391
1194 1 1 19 -13.0435 -21.7391
1195 1 2 21 -13.0435 -21.7391
1196 1 2 23 -13.0435 -21.7391
1197 1 2 25 -13.0435 -21.7391
1198 1 2 27 -13.0435 -21.7391
1199 1 2 29 -13.0435 -21.7391
1200 1 2 31 -13.0435 -21.7391
1201 1 1 1 -10.8696 -21.7391
1202 1 1 3 -10.8696 -21.7391
1203 1 1 5 -10.8696 -21.7391
1204 1 1 7 -10.8696 -21.7391
1205 1 1 9 -10.8696 -21.7391
1206 1 1 11 -10.8696 -21.7391
1207 1 1 13 -10.8696 -21.7391
1208 1 1 15 -10.8696 -21.7391
1209 1 1 17 -10.8696 -21.7391
1210 1 1 19 -10.8696 -21.7391
1211 1 2 21 -10.8696 -21.7391
1212 1 2 23 -10.8696 -21.7391
1213 1 2 25 -10.8696 -21.7391
1214 1 2 27 -10.8696 -21.7391
1215 1 2 29 -10.8696 -21.7391
1216 1 2 31 -10.8696 -21.7391
1217 1 1 1 -8.6957 -21.7391
1218 1 1 3 -8.6957 -21.7391
1219 1 1 5 -8.6957 -21.7391
1220 1 1 7 -8.6957 -21.7391
1221 1 1 9 -8.6957 -21.7391
1222 1 1 11 -8.6957 -21.7391
1223 1 1 13 -8.6957 -21.7391
1224 1 1 15 -8.6957 -21.7391
1225 1 1 17 -8.6957 -21.7391
1226 1 1 19 -8.6957 -21.7391
1227 1 2 21 -8.6957 -21.7391
1228 1 2 23 -8.6957 -21.7391
1229 1 2 25 -8.6957 -21.7391
1230 1 2 27 -8.6957 -21.7391
1231 1 2 29 -8.6957 -21.7391
1232 1 2 31 -8.6957 -21.7391
1233 1 1 1 -6.5217 -21.7391
1234 1 1 3 -6.5217 -21.7391
1235 1 1 5 -6.5217 -21.7391
1236 1 1 7 -6.5217 -21.7391
1237 1 1 9 -6.5217 -21.7391
1238 1 1 11 -6.5217 -21.7391
1239 1 1 13 -6.5217 -21.7391
1240 1 1 15 -6.5217 -21.7391
1241 1 1 17 -6.5217 -21.7391
1242 1 1 19 -6.5217 -21.7391
1243 1 2 21 -6.5217 -21.7391
1244 1 2 23 -6.5217 -21.7391
1245 1 2 25 -6.5217 -21.7391
1246 1 2 27 -6.5217 -21.7391
1247 1 2 29 -6.5217 -21.7391
1248 1 2 31 -6.5217 -21.7391
1249 1 1 1 -4.3478 -21.7391
1250 1 1 3 -4.3478 -21.7391
1251 1 1 5 -4.3478 -21.7391
1252 1 1 7 -4.3478 -21.7391
1253 1 1 9 -4.3478 -21.7391
1254 1 1 11 -4.3478 -21.7391
1255 1 1 13 -4.3478 -21.7391
1256 1 1 15 -4.3478 -21.7391
1257 1 1 17 -4.3478 -21.7391
1258 1 1 19 -4.3478 -21.7391
1259 1 2 21 -4.3478 -21.7391
1260 1 2 23 -4.3478 -21.7391
1261 1 2 25 -4.3478 -21.7391
1262 1 2 27 -4.3478 -21.7391
1263 1 2 29 -4.3478 -21.7391
1264 1 2 31 -4.3478 -21.7391
1265 1 1 1 -2.1739 -21.7391
1266 1 1 3 -2.1739 -21.7391
1267 1 1 5 -2.1739 -21.7391
1268 1 1 7 -2.1739 -21.7391
1269 1 1 9 -2.1739 -21.7391
1270 1 1 11 -2.1739 -21.7391
1271 1 1 13 -2.1739 -21.7391
1272 1 1 15 -2.1739 -21.7391
1273 1 1 17 -2.1739 -21.7391
1274 1 1 19 -2.1739 -21.7391
1275 1 2 21 -2.1739 -21.7391
1276 1 2 23 -2.1739 -21.7391
1277 1 2 25 -2.1739 -21.7391
1278 1 2 27 -2.1739 -21.7391
1279 1 2 29 -2.1739 -21.7391
1280 1 2 31 -2.1739 -21.7391
1281 1 1 1 0 -21.7391
1282 1 1 3 0 -21.7391
1283 1 1 5 0 -21.7391
1284 1 1 7 0 -21.7391
1285 1 1 9 0 -21.7391
1286 1 1 11 0 -21.7391
1287 1 1 13 0 -21.7391
1288 1 1 15 0 -21.7391
1289 1 1 17 0 -21.7391
1290 1 1 19 0 -21.7391
1291 1 2 21 0 -21.7391
1292 1 2 23 0 -21.7391
1293 1 2 25 0 -21.7391
1294 1 2 27 0 -21.7391
1295 1 2 29 0 -21.7391
1296 1 2 31 0 -21.7391
1297 1 1 1 2.1739 -21.7391
1298 1 1 3 2.1739 -21.7391
1299 1 1 5 2.1739 -21.7391
1300 1 1 7 2.1739 -21.7391
1301 1 1 9 2.1739 -21.7391
1302 1 1 11 2.1739 -21.7391
1303 1 1 13 2.1739 -21.7391
1304 1 1 15 2.1739 -21.7391
1305 1 1 17 2.1739 -21.7391
1306 1 1 19 2.1739 -21.7391
1307 1 2 21 2.1739 -21.7391
1308 1 2 23 2.1739 -21.7391
1309 1 2 25 2.1739 -21.7391
1310 1 2 27 2.1739 -21.7391
1311 1 2 29 2.1739 -21.7391
1312 1 2 31 2.1739 -21.7391
1313 1 1 1 4.3478 -21.7391
1314 1 1 3 4.3478 -21.7391
1315 1 1 5 4.3478 -21.7391
1316 1 1 7 4.3478 -21.7391
1317 1 1 9 4.3478 -21.7391
1318 1 1 11 4.3478 -21.7391
1319 1 1 13 4.3478 -21.7391
1320 1 1 15 4.3478 -21.7391
1321 1 1 17 4.3478 -21.7391
1322 1 1 19 4.3478 -21.7391
1323 1 2 21 4.3478 -21.7391
1324 1 2 23 4.3478 -21.7391
1325 1 2 25 4.3478 -21.7391
1326 1 2 27 4.3478 -21.7391
1327 1 2 29 4.3478 -21.7391
1328 1 2 31 4.3478 -21.7391
1329 1 1 1 6.5217 -21.7391
1330 1 1 3 6.5217 -21.7391
1331 1 1 5 6.5217 -21.7391
1332 1 1 7 6.5217 -21.7391
1333 1 1 9 6.5217 -21.7391
1334 1 1 11 6.5217 -21.7391
1335 1 1 13 6.5217 -21.7391
1336 1 1 15 6.5217 -21.7391
1337 1 1 17 6.5217 -21.7391
1338 1 1 19 6.5217 -21.7391
1339 1 2 21 6.5217 -21.7391
1340 1 2 23 6.5217 -21.7391
1341 1 2 25 6.5217 -21.7391
1342 1 2 27 6.5217 -21.7391
1343 1 2 29 6.5217 -21.7391
1344 1 2 31 6.5217 -21.7391
1345 1 1 1 8.6957 -21.7391
1346 1 1 3 8.6957 -21.7391
1347 1 1 5 8.6957 -21.7391
1348 1 1 7 8.6957 -21.7391
1349 1 1 9 8.6957 -21.7391
1350 1 1 11 8.6957 -21.7391
1351 1 1 13 8.6957 -21.7391
1352 1 1 15 8.6957 -21.7391
1353 1 1 17 8.6957 -21.7391
1354 1 1 19 8.6957 -21.7391
1355 1 2 21 8.6957 -21.7391
1356 1 2 23 8.6957 -21.7391
1357 1 2 25 8.6957 -21.7391
1358 1 2 27 8.6957 -21.7391
1359 1 2 29 8.6957 -21.7391
1360 1 2 31 8.6957 -21.7391
1361 1 1 1 10.8696 -21.7391
1362 1 1 3 10.8696 -21.7391
1363 1 1 5 10.8696 -21.7391
1364 1 1 7 10.8696 -21.7391
1365 1 1 9 10.8696 -21.7391
1366 1 1 11 10.8696 -21.7391
1367 1 1 13 10.8696 -21.7391
1368 1 1 15 10.8696 -21.7391
1369 1 1 17 10.8696 -21.7391
1370 1 1 19 10.8696 -21.7391
1371 1 2 21 10.8696 -21.7391
1372 1 2 23 10.8696 -21.7391
1373 1 2 25 10.8696 -21.7391
1374 1 2 27 10.8696 -21.7391
1375 1 2 29 10.8696 -21.7391
1376 1 2 31 10.8696 -21.7391
1377 1 1 1 13.0435 -21.7391
1378 1 1 3 13.0435 -21.7391
1379 1 1 5 13.0435 -21.7391
1380 1 1 7 13.0435 -21.7391
1381 1 1 9 13.0435 -21.7391
1382 1 1 11 13.0435 -21.7391
1383 1 1 13 13.0435 -21.7391
1384 1 1 15 13.0435 -21.7391
1385 1 1 17 13.0435 -21.7391
1386 1 1 19 13.0435 -21.7391
1387 1 2 21 13.0435 -21.7391
1388 1 2 23 13.0435 -21.7391
1389 1 2 25 13.0435 -21.7391
1390 1 2 27 13.0435 -21.7391
1391 1 2 29 13.0435 -21.7391
1392 1 2 31 13.0435 -21.7391
1393 1 1 1 15.2174 -21.7391
1394 1 1 3 15.2174 -21.7391
1395 1 1 5 15.2174 -21.7391
1396 1 1 7 15.2174 -21.7391
1397 1 1 9 15.2174 -21.7391
1398 1 1 11 15.2174 -21.7391
1399 1 1 13 15.2174 -21.7391
1400 1 1 15 15.2174 -21.7391
1401 1 1 17 15.2174 -21.7391
1402 1 1 19 15.2174 -21.7391
1403 1 2 21 15.2174 -21.7391
1404 1 2 23 15.2174 -21.7391
1405 1 2 25 15.2174 -21.7391
1406 1 2 27 15.2174 -21.7391
1407 1 2 29 15.2174 -21.7391
1408 1 2 31 15.2174 -21.7391
1409 1 1 1 17.3913 -21.7391
1410 1 1 3 17.3913 -21.7391
1411 1 1 5 17.3913 -21.7391
1412 1 1 7 17.3913 -21.7391
1413 1 1 9 17.3913 -21.7391
1414 1 1 11 17.3913 -21.7391
1415 1 1 13 17.3913 -21.7391
1416 1 1 15 17.3913 -21.7391
1417 1 1 17 17.3913 -21.7391
1418 1 1 19 17.3913 -21.7391
1419 1 2 21 17.3913 -21.7391
1420 1 2 23 17.3913 -21.7391
1421 1 2 25 17.3913 -21.7391
1422 1 2 27 17.3913 -21.7391
1423 1 2 29 17.3913 -21.7391
1424 1 2 31 17.3913 -21.7391
1425 1 1 1 19.5652 -21.7391
1426 1 1 3 19.5652 -21.7391
1427 1 1 5 19.5652 -21.7391
1428 1 1 7 19.5652 -21.7391
1429 1 1 9 19.5652 -21.7391
1430 1 1 11 19.5652 -21.7391
1431 1 1 13 19.5652 -21.7391
1432 1 1 15 19.5652 -21.7391
1433 1 1 17 19.5652 -21.7391
1434 1 1 19 19.5652 -21.7391
1435 1 2 21 19.5652 -21.7391
1436 1 2 23 19.5652 -21.7391
1437 1 2 25 19.5652 -21.7391
1438 1 2 27 19.5652 -21.7391
1439 1 2 29 19.5652 -21.7391
1440 1 2 31 19.5652 -21.7391
1441 1 1 1 21.7391 -21.7391
1442 1 1 3 21.7391 -21.7391
1443 1 1 5 21.7391 -21.7391
1444 1 1 7 21.7391 -21.7391
1445 1 1 9 21.7391 -21.7391
1446 1 1 11 21.7391 -21.7391
1447 1 1 13 21.7391 -21.7391
1448 1 1 15 21.7391 -21.7391
1449 1 1 17 21.7391 -21.7391
1450 1 1 19 21.7391 -21.7391
1451 1 2 21 21.7391 -21.7391
1452 1 2 23 21.7391 -21.7391
1453 1 2 25 21.7391 -21.7391
1454 1 2 27 21.7391 -21.7391
1455 1 2 29 21.7391 -21.7391
1456 1 2 31 21.7391 -21.7391
1457 1 1 1 23.913 -21.7391
1458 1 1 3 23.913 -21.7391
1459 1 1 5 23.913 -21.7391
1460 1 1 7 23.913 -21.7391
1461 1 1 9 23.913 -21.7391
1462 1 1 11 23.913 -21.7391
1463 1 1 13 23.913 -21.7391
1464 1 1 15 23.913 -21.7391
1465 1 1 17 23.913 -21.7391
1466 1 1 19 23.913 -21.7391
1467 1 2 21 23.913 -21.7391
1468 1 2 23 23.913 -21.7391
1469 1 2 25 23.913 -21.7391
1470 1 2 27 23.913 -21.7391
1471 1 2 29 23.913 -21.7391
1472 1 2 31 23.913 -21.7391
1473 1 1 -31 -23.913 -19.5652
1474 1 1 -29 -23.913 -19.5652
1475 1 1 -27 -23.913 -19.5652
1476 1 1 -25 -23.913 -19.5652
1477 1 1 -23 -23.913 -19.5652
1478 1 1 -21 -23.913 -19.5652
1479 1 1 -19 -23.913 -19.5652
1480 1 1 -17 -23.913 -19.5652
1481 1 1 -15 -23.913 -19.5652
1482 1 1 -13 -23.913 -19.5652
1483 1 2 -11 -23.913 -19.5652
1484 1 2 -9 -23.913 -19.5652
1485 1 2 -7 -23.913 -19.5652
1486 1 2 -5 -23.913 -19.5652
1487 1 2 -3 -23.913 -19.5652
1488 1 2 -1 -23.913 -19.5652
1489 1 1 -31 -21.7391 -19.5652
1490 1 1 -29 -21.7391 -19.5652
1491 1 1 -27 -21.7391 -19.5652
1492 1 1 -25 -21.7391 -19.5652
1493 1 1 -23 -21.7391 -19.5652
1494 1 1 -21 -21.7391 -19.5652
1495 1 1 -19 -21.7391 -19.5652
1496 1 1 -17 -21.7391 -19.5652
1497 1 1 -15 -21.7391 -19.5652
1498 1 1 -13 -21.7391 -19.5652
1499 1 2 -11 -21.7391 -19.5652
1500 1 2 -9 -21.7391 -19.5652
1501 1 2 -7 -21.7391 -19.5652
1502 1 2 -5 -21.7391 -19.5652
1503 1 2 -3 -21.7391 -19.5652
1504 1 2 -1 -21.7391 -19.5652
1505 1 1 -31 -19.5652 -19.5652
1506 1 1 -29 -19.5652 -19.5652
1507 1 1 -27 -19.5652 -19.5652
1508 1 1 -25 -19.5652 -19.5652
1509 1 1 -23 -19.5652 -19.5652
1510 1 1 -21 -19.5652 -19.5652
1511 1 1 -19 -19.5652 -19.5652
1512 1 1 -17 -19.5652 -19.5652
1513 1 1 -15 -19.5652 -19.5652
1514 1 1 -13 -19.5652 -19.5652
1515 1 2 -11 -19.5652 -19.5652
1516 1 2 -9 -19.5652 -19.5652
1517 1 2 -7 -19.5652 -19.5652
1518 1 2 -5 -19.5652 -19.5652
1519 1 2 -3 -19.5652 -19.5652
1520 1 2 -1 -19.5652 -19.5652
1521 1 1 -31 -17.3913 -19.5652
1522 1 1 -29 -17.3913 -19.5652
1523 1 1 -27 -17.3913 -19.5652
1524 1 1 -25 -17.3913 -19.5652
1525 1 1 -23 -17.3913 -19.5652
1526 1 1 -21 -17.3913 -19.5652
1527 1 1 -19 -17.3913 -19.5652
1528 1 1 -17 -17.3913 -19.5652
1529 1 1 -15 -17.3913 -19.5652
1530 1 1 -13 -17.3913 -19.5652
1531 1 2 -11 -17.3913 -19.5652
1532 1 2 -9 -17.3913 -19.5652
1533 1 2 -7 -17.3913 -19.5652
1534 1 2 -5 -17.3913 -19.5652
1535 1 2 -3 -17.3913 -19.5652
1536 1 2 -1 -17.3913 -19.5652
1537 1 1 -31 -15.2174 -19.5652
1538 1 1 -29 -15.2174 -19.5652
1539 1 1 -27 -15.2174 -19.5652
1540 1 1 -25 -15.2174 -19.5652
1541 1 1 -23 -15.2174 -19.5652
1542 1 1 -21 -15.2174 -19.5652
1543 1 1 -19 -15.2174 -19.5652
1544 1 1 -17 -15.2174 -19.5652
1545 1 1 -15 -15.2174 -19.5652
1546 1 1 -13 -15.2174 -19.5652
1547 1 2 -11 -15.2174 -19.5652
1548 1 2 -9 -15.2174 -19.5652
1549 1 2 -7 -15.2174 -19.5652
1550 1 2 -5 -15.2174 -19.5652
1551 1 2 -3 -15.2174 -19.5652
1552 1 2 -1 -15.2174 -19.5652
1553 1 1 -31 -13.0435 -19.5652
1554 1 1 -29 -13.0435 -19.5652
1555 1 1 -27 -13.0435 -19.5652
1556 1 1 -25 -13.0435 -19.5652
1557 1 1 -23 -13.0435 -19.5652
1558 1 1 -21 -13.0435 -19.5652
1559 1 1 -19 -13.0435 -19.5652
1560 1 1 -17 -13.0435 -19.5652
1561 1 1 -15 -13.0435 -19.5652
1562 1 1 -13 -13.0435 -19.5652
1563 1 2 -11 -13.0435 -19.5652
1564 1 2 -9 -13.0435 -19.5652
1565 1 2 -7 -13.0435 -19.5652
1566 1 2 -5 -13.0435 -19.5652
1567 1 2 -3 -13.0435 -19.5652
1568 1 2 -1 -13.0435 -19.5652
1569 1 1 -31 -10.8696 -19.5652
1570 1 1 -29 -10.8696 -19.5652
1571 1 1 -27 -10.8696 -19.5652
1572 1 1 -25 -10.8696 -19.5652
1573 1 1 -23 -10.8696 -19.5652
1574 1 1 -21 -10.8696 -19.5652
1575 1 1 -19 -10.8696 -19.5652
1576 1 1 -17 -10.8696 -19.5652
1577 1 1 -15 -10.8696 -19.5652
1578 1 1 -13 -10.8696 -19.5652
1579 1 2 -11 -10.8696 -19.5652
1580 1 2 -9 -10.8696 -19.5652
1581 1 2 -7 -10.8696 -19.5652
1582 1 2 -5 -10.8696 -19.5652
1583 1 2 -3 -10.8696 -19.5652
1584 1 2 -1 -10.8696 -19.5652
1585 1 1 -31 -8.6957 -19.5652
1586 1 1 -29 -8.6957 -19.5652
1587 1 1 -27 -8.6957 -19.5652
1588 1 1 -25 -8.6957 -19.5652
1589 1 1 -23 -8.6957 -19.5652
1590 1 1 -21 -8.6957 -19.5652
1591 1 1 -19 -8.6957 -19.5652
1592 1 1 -17 -8.6957 -19.5652
1593 1 1 -15 -8.6957 -19.5652
1594 1 1 -13 -8.6957 -19.5652
1595 1 2 -11 -8.6957 -19.5652
1596 1 2 -9 -8.6957 -19.5652
1597 1 2 -7 -8.6957 -19.5652
1598 1 2 -5 -8.6957 -19.5652
1599 1 2 -3 -8.6957 -19.5652
1600 1 2 -1 -8.6957 -19.5652
1601 1 1 -31 -6.5217 -19.5652
1602 1 1 -29 -6.5217 -19.5652
1603 1 1 -27 -6.5217 -19.5652
1604 1 1 -25 -6.5217 -19.5652
1605 1 1 -23 -6.5217 -19.5652
1606 1 1 -21 -6.5217 -19.5652
1607 1 1 -19 -6.5217 -19.5652
1608 1 1 -17 -6.5217 -19.5652
1609 1 1 -15 -6.5217 -19.5652
1610 1 1 -13 -6.5217 -19.5652
1611 1 2 -11 -6.5217 -19.5652
1612 1 2 -9 -6.5217 -19.5652
1613 1 2 -7 -6.5217 -19.5652
1614 1 2 -5 -6.5217 -19.5652
1615 1 2 -3 -6.5217 -19.5652
1616 1 2 -1 -6.5217 -19.5652
1617 1 1 -31 -4.3478 -19.5652
1618 1 1 -29 -4.3478 -19.5652
1619 1 1 -27 -4.3478 -19.5652
1620 1 1 -25 -4.3478 -19.5652
1621 1 1 -23 -4.3478 -19.5652
1622 1 1 -21 -4.3478 -19.5652
1623 1 1 -19 -4.3478 -19.5652
1624 1 1 -17 -4.3478 -19.5652
1625 1 1 -15 -4.3478 -19.5652
1626 1 1 -13 -4.3478 -19.5652
1627 1 2 -11 -4.3478 -19.5652
1628 1 2 -9 -4.3478 -19.5652
1629 1 2 -7 -4.3478 -19.5652
1630 1 2 -5 -4.3478 -19.5652
1631 1 2 -3 -4.3478 -19.5652
1632 1 2 -1 -4.3478 -19.5652
1633 1 1 -31 -2.1739 -19.5652
1634 1 1 -29 -2.1739 -19.5652
1635 1 1 -27 -2.1739 -19.5652
1636 1 1 -25 -2.1739 -19.5652
1637 1 1 -23 -2.1739 -19.5652
1638 1 1 -21 -2.1739 -19.5652
1639 1 1 -19 -2.1739 -19.5652
1640 1 1 -17 -2.1739 -19.5652
1641 1 1 -15 -2.1739 -19.5652
1642 1 1 -13 -2.1739 -19.5652
1643 1 2 -11 -2.1739 -19.5652
1644 1 2 -9 -2.1739 -19.5652
1645 1 2 -7 -2.1739 -19.5652
1646 1 2 -5 -2.1739 -19.5652
1647 1 2 -3 -2.1739 -19.5652
1648 1 2 -1 -2.1739 -19.5652
1649 1 1 -31 0 -19.5652
1650 1 1 -29 0 -19.5652
1651 1 1 -27 0 -19.5652
1652 1 1 -25 0 -19.5652
1653 1 1 -23 0 -19.5652
1654 1 1 -21 0 -19.5652
1655 1 1 -19 0 -19.5652
1656 1 1 -17 0 -19.5652
1657 1 1 -15 0 -19.5652
1658 1 1 -13 0 -19.5652
1659 1 2 -11 0 -19.5652
1660 1 2 -9 0 -19.5652
1661 1 2 -7 0 -19.5652
1662 1 2 -5 0 -19.5652
1663 1 2 -3 0 -19.5652
1664 1 2 -1 0 -19.5652
1665 1 1 -31 2.1739 -19.5652
1666 1 1 -29 2.1739 -19.5652
1667 1 1 -27 2.1739 -19.5652
1668 1 1 -25 2.1739 -19.5652
1669 1 1 -23 2.1739 -19.5652
1670 1 1 -21 2.1739 -19.5652
1671 1 1 -19 2.1739 -19.5652
1672 1 1 -17 2.1739 -19.5652
1673 1 1 -15 2.1739 -19.5652
1674 1 1 -13 2.1739 -19.5652
1675 1 2 -11 2.1739 -19.5652
1676 1 2 -9 2.1739 -19.5652
1677 1 2 -7 2.1739 -19.5652
1678 1 2 -5 2.1739 -19.5652
1679 1 2 -3 2.1739 -19.5652
1680 1 2 -1 2.1739 -19.5652
1681 1 1 -31 4.3478 -19.5652
1682 1 1 -29 4.3478 -19.5652
1683 1 1 -27 4.3478 -19.5652
1684 1 1 -25 4.3478 -19.5652
1685 1 1 -23 4.3478 -19.5652
1686 1 1 -21 4.3478 -19.5652
1687 1 1 -19 4.3478 -19.5652
1688 1 1 -17 4.3478 -19.5652
1689 1 1 -15 4.3478 -19.5652
1690 1 1 -13 4.3478 -19.5652
1691 1 2 -11 4.3478 -19.5652
1692 1 2 -9 4.3478 -19.5652
1693 1 2 -7 4.3478 -19.5652
1694 1 2 -5 4.3478 -19.5652
1695 1 2 -3 4.3478 -19.5652
1696 1 2 -1 4.3478 -19.5652
1697 1 1 -31 6.5217 -19.5652
1698 1 1 -29 6.5217 -19.5652
1699 1 1 -27 6.5217 -19.5652
1700 1 1 -25 6.5217 -19.5652
1701 1 1 -23 6.5217 -19.5652
1702 1 1 -21 6.5217 -19.5652
1703 1 1 -19 6.5217 -19.5652
1704 1 1 -17 6.5217 -19.5652
1705 1 1 -15 6.5217 -19.5652
1706 1 1 -13 6.5217 -19.5652
1707 1 2 -11 6.5217 -19.5652
1708 1 2 -9 6.5217 -19.5652
1709 1 2 -7 6.5217 -19.5652
1710 1 2 -5 6.5217 -19.5652
1711 1 2 -3 6.5217 -19.5652
1712 1 2 -1 6.5217 -19.5652
1713 1 1 -31 8.6957 -19.5652
1714 1 1 -29 8.6957 -19.5652
1715 1 1 -27 8.6957 -19.5652
1716 1 1 -25 8.6957 -19.5652
1717 1 1 -23 8.6957 -19.5652
1718 1 1 -21 8.6957 -19.5652
1719 1 1 -19 8.6957 -19.5652
1720 1 1 -17 8.6957 -19.5652
1721 1 1 -15 8.6957 -19.5652
1722 1 1 -13 8.6957 -19.5652
1723 1 2 -11 8.6957 -19.5652
1724 1 2 -9 8.6957 -19.5652
1725 1 2 -7 8.6957 -19.5652
1726 1 2 -5 8.6957 -19.5652
1727 1 2 -3 8.6957 -19.5652
1728 1 2 -1 8.6957 -19.5652
1729 1 1 -31 10.8696 -19.5652
1730 1 1 -29 10.8696 -19.5652
1731 1 1 -27 10.8696 -19.5652
1732 1 1 -25 10.8696 -19.5652
1733 1 1 -23 10.8696 -19.5652
1734 1 1 -21 10.8696 -19.5652
1735 1 1 -19 10.8696 -19.5652
1736 1 1 -17 10.8696 -19.5652
1737 1 1 -15 10.8696 -19.5652
1738 1 1 -13 10.8696 -19.5652
1739 1 2 -11 10.8696 -19.5652
1740 1 2 -9 10.8696 -19.5652
1741 1 2 -7 10.8696 -19.5652
1742 1 2 -5 10.8696 -19.5652
1743 1 2 -3 10.8696 -19.5652
1744 1 2 -1 10.8696 -19.5652
1745 1 1 -31 13.0435 -19.5652
1746 1 1 -29 13.0435 -19.5652
1747 1 1 -27 13.0435 -19.5652
1748 1 1 -25 13.0435 -19.5652
1749 1 1 -23 13.0435 -19.5652
1750 1 1 -21 13.0435 -19.5652
1751 1 1 -19 13.0435 -19.5652
1752 1 1 -17 13.0435 -19.5652
1753 1 1 -15 13.0435 -19.5652
1754 1 1 -13 13.0435 -19.5652
1755 1 2 -11 13.0435 -19.5652
1756 1 2 -9 13.0435 -19.5652
1757 1 2 -7 13.0435 -19.5652
1758 1 2 -5 13.0435 -19.5652
1759 1 2 -3 13.0435 -19.5652
1760 1 2 -1 13.0435 -19.5652
1761 1 1 -31 15.2174 -19.5652
1762 1 1 -29 15.2174 -19.5652
1763 1 1 -27 15.2174 -19.5652
1764 1 1 -25 15.2174 -19.5652
1765 1 1 -23 15.2174 -19.5652
1766 1 1 -21 15.2174 -19.5652
1767 1 1 -19 15.2174 -19.5652
1768 1 1 -17 15.2174 -19.5652
1769 1 1 -15 15.2174 -19.5652
1770 1 1 -13 15.2174 -19.5652
1771 1 2 -11 15.2174 -19.5652
1772 1 2 -9 15.2174 -19.5652
1773 1 2 -7 15.2174 -19.5652
1774 1 2 -5 15.2174 -19.5652
1775 1 2 -3 15.2174 -19.5652
1776 1 2 -1 15.2174 -19.5652
1777 1 1 -31 17.3913 -19.5652
1778 1 1 -29 17.3913 -19.5652
1779 1 1 -27 17.3913 -19.5652
1780 1 1 -25 17.3913 -19.5652
1781 1 1 -23 17.3913 -19.5652
1782 1 1 -21 17.3913 -19.5652
1783 1 1 -19 17.3913 -19.5652
1784 1 1 -17 17.3913 -19.5652
1785 1 1 -15 17.3913 -19.5652
1786 1 1 -13 17.3913 -19.5652
1787 1 2 -11 17.3913 -19.5652
1788 1 2 -9 17.3913 -19.5652
1789 1 2 -7 17.3913 -19.5652
1790 1 2 -5 17.3913 -19.5652
1791 1 2 -3 17.3913 -19.5652
1792 1 2 -1 17.3913 -19.5652
1793 1 1 -31 19.5652 -19.5652
1794 1 1 -29 19.5652 -19.5652
1795 1 1 -27 19.5652 -19.5652
1796 1 1 -25 19.5652 -19.5652
1797 1 1 -23 19.5652 -19.5652
1798 1 1 -21 19.5652 -19.5652
1799 1 1 -19 19.5652 -19.5652
1800 1 1 -17 19.5652 -19.5652
1801 1 1 -15 19.5652 -19.5652
1802 1 1 -13 19.5652 -19.5652
1803 1 2 -11 19.5652 -19.5652
1804 1 2 -9 19.5652 -19.5652
1805 1 2 -7 19.5652 -19.5652
1806 1 2 -5 19.5652 -19.5652
1807 1 2 -3 19.5652 -19.5652
1808 1 2 -1 19.5652 -19.5652
1809 1 1 -31 21.7391 -19.5652
1810 1 1 -29 21.7391 -19.5652
1811 1 1 -27 21.7391 -19.5652
1812 1 1 -25 21.7391 -19.5652
1813 1 1 -23 21.7391 -19.5652
1814 1 1 -21 21.7391 -19.5652
1815 1 1 -19 21.7391 -19.5652
1816 1 1 -17 21.7391 -19.5652
1817 1 1 -15 21.7391 -19.5652
1818 1 1 -13 21.7391 -19.5652
1819 1 2 -11 21.7391 -19.5652
1820 1 2 -9 21.7391 -19.5652
1821 1 2 -7 21.7391 -19.5652
1822 1 2 -5 21.7391 -19.5652
1823 1 2 -3 21.7391 -19.5652
1824 1 2 -1 21.7391 -19.5652
1825 1 1 -31 23.913 -19.5652
1826 1 1 -29 23.913 -19.5652
1827 1 1 -27 23.913 -19.5652
1828 1 1 -25 23.913 -19.5652
1829 1 1 -23 23.913 -19.5652
1830 1 1 -21 23.913 -19.5652
1831 1 1 -19 23.913 -19.5652
1832 1 1 -17 23.913 -19.5652
1833 1 1 -15 23.913 -19.5652
1834 1 1 -13 23.913 -19.5652
1835 1 2 -11 23.913 -19.5652
1836 1 2 -9 23.913 -19.5652
1837 1 2 -7 23.913 -19.5652
1838 1 2 -5 23.913 -19.5652
1839 1 2 -3 23.913 -19.5652
1840 1 2 -1 23.913 -19.5652
1841 1 1 1 -23.913 -19.5652
1842 1 1 3 -23.913 -19.5652
1843 1 1 5 -23.913 -19.5652
1844 1 1 7 -23.913 -19.5652
1845 1 1 9 -23.913 -19.5652
1846 1 1 11 -23.913 -19.5652
1847 1 1 13 -23.913 -19.5652
1848 1 1 15 -23.913 -19.5652
1849 1 1 17 -23.913 -19.5652
1850 1 1 19 -23.913 -19.5652
1851 1 2 21 -23.913 -19.5652
1852 1 2 23 -23.913 -19.5652
1853 1 2 25 -23.913 -19.5652
1854 1 2 27 -23.913 -19.5652
1855 1 2 29 -23.913 -19.5652
1856 1 2 31 -23.913 -19.5652
1857 1 1 1 -21.7391 -19.5652
1858 1 1 3 -21.7391 -19.5652
1859 1 1 5 -21.7391 -19.5652
1860 1 1 7 -21.7391 -19.5652
1861 1 1 9 -21.7391 -19.5652
1862 1 1 11 -21.7391 -19.5652
1863 1 1 13 -21.7391 -19.5652
1864 1 1 15 -21.7391 -19.5652
1865 1 1 17 -21.7391 -19.5652
1866 1 1 19 -21.7391 -19.5652
1867 1 2 21 -21.7391 -19.5652
1868 1 2 23 -21.7391 -19.5652
1869 1 2 25 -21.7391 -19.5652
1870 1 2 27 -21.7391 -19.5652
1871 1 2 29 -21.7391 -19.5652
1872 1 2 31 -21.7391 -19.5652
1873 1 1 1 -19.5652 -19.5652
1874 1 1 3 -19.5652 -19.5652
1875 1 1 5 -19.5652 -19.5652
1876 1 1 7 -19.5652 -19.5652
1877 1 1 9 -19.5652 -19.5652
1878 1 1 11 -19.5652 -19.5652
1879 1 1 13 -19.5652 -19.5652
1880 1 1 15 -19.5652 -19.5652
1881 1 1 17 -19.5652 -19.5652
1882 1 1 19 -19.5652 -19.5652
1883 1 2 21 -19.5652 -19.5652
1884 1 2 23 -19.5652 -19.5652
1885 1 2 25 -19.5652 -19.5652
1886 1 2 27 -19.5652 -19.5652
1887 1 2 29 -19.5652 -19.5652
1888 1 2 31 -19.5652 -19.5652
1889 1 1 1 -17.3913 -19.5652
1890 1 1 3 -17.3913 -19.5652
1891 1 1 5 -17.3913 -19.5652
1892 1 1 7 -17.3913 -19.5652
1893 1 1 9 -17.3913 -19.5652
1894 1 1 11 -17.3913 -19.5652
1895 1 1 13 -17.3913 -19.5652
1896 1 1 15 -17.3913 -19.5652
1897 1 1 17 -17.3913 -19.5652
1898 1 1 19 -17.3913 -19.5652
1899 1 2 21 -17.3913 -19.5652
1900 1 2 23 -17.3913 -19.5652
1901 1 2 25 -17.3913 -19.5652
1902 1 2 27 -17.3913 -19.5652
1903 1 2 29 -17.3913 -19.5652
1904 1 2 31 -17.3913 -19.5652
1905 1 1 1 -15.2174 -19.5652
1906 1 1 3 -15.2174 -19.5652
1907 1 1 5 -15.2174 -19.5652
1908 1 1 7 -15.2174 -19.5652
1909 1 1 9 -15.2174 -19.5652
1910 1 1 11 -15.2174 -19.5652
1911 1 1 13 -15.2174 -19.5652
1912 1 1 15 -15.2174 -19.5652
1913 1 1 17 -15.2174 -19.5652
1914 1 1 19 -15.2174 -19.5652
1915 1 2 21 -15.2174 -19.5652
1916 1 2 23 -15.2174 -19.5652
1917 1 2 25 -15.2174 -19.5652
1918 1 2 27 -15.2174 -19.5652
1919 1 2 29 -15.2174 -19.5652
1920 1 2 31 -15.2174 -19.5652
1921 1 1 1 -13.0435 -19.5652
1922 1 1 3 -13.0435 -19.5652
1923 1 1 5 -13.0435 -19.5652
1924 1 1 7 -13.0435 -19.5652
1925 1 1 9 -13.0435 -19.5652
1926 1 1 11 -13.0435 -19.5652
1927 1 1 13 -13.0435 -19.5652
1928 1 1 15 -13.0435 -19.5652
1929 1 1 17 -13.0435 -19.5652
1930 1 1 19 -13.0435 -19.5652
1931 1 2 21 -13.0435 -19.5652
1932 1 2 23 -13.0435 -19.5652
1933 1 2 25 -13.0435 -19.5652
1934 1 2 27 -13.0435 -19.5652
1935 1 2 29 -13.0435 -19.5652
1936 1 2 31 -13.0435 -19.5652
1937 1 1 1 -10.8696 -19.5652
1938 1 1 3 -10.8696 -19.5652
1939 1 1 5 -10.8696 -19.5652
1940 1 1 7 -10.8696 -19.5652
1941 1 1 9 -10.8696 -19.5652
1942 1 1 11 -10.8696 -19.5652
1943 1 1 13 -10.8696 -19.5652
1944 1 1 15 -10.8696 -19.5652
1945 1 1 17 -10.8696 -19.5652
1946 1 1 19 -10.8696 -19.5652
1947 1 2 21 -10.8696 -19.5652
1948 1 2 23 -10.8696 -19.5652
1949 1 2 25 -10.8696 -19.5652
1950 1 2 27 -10.8696 -19.5652
1951 1 2 29 -10.8696 -19.5652
1952 1 2 31 -10.8696 -19.5652
1953 1 1 1 -8.6957 -19.5652
1954 1 1 3 -8.6957 -19.5652
1955 1 1 5 -8.6957 -19.5652
1956 1 1 7 -8.6957 -19.5652
1957 1 1 9 -8.6957 -19.5652
1958 1 1 11 -8.6957 -19.5652
1959 1 1 13 -8.6957 -19.5652
1960 1 1 15 -8.6957 -19.5652
1961 1 1 17 -8.6957 -19.5652
1962 1 1 19 -8.6957 -19.5652
1963 1 2 21 -8.6957 -19.5652
1964 1 2 23 -8.6957 -19.5652
1965 1 2 25 -8.6957 -19.5652
1966 1 2 27 -8.6957 -19.5652
1967 1 2 29 -8.6957 -19.5652
1968 1 2 31 -8.6957 -19.5652
1969 1 1 1 -6.5217 -19.5652
1970 1 1 3 -6.5217 -19.5652
1971 1 1 5 -6.5217 -19.5652
1972 1 1 7 -6.5217 -19.5652
1973 1 1 9 -6.5217 -19.5652
1974 1 1 11 -6.5217 -19.5652
1975 1 1 13 -6.5217 -19.5652
1976 1 1 15 -6.5217 -19.5652
1977 1 1 17 -6.5217 -19.5652
1978 1 1 19 -6.5217 -19.5652
1979 1 2 21 -6.5217 -19.5652
1980 1 2 23 -6.5217 -19.5652
1981 1 2 25 -6.5217 -19.5652
1982 1 2 27 -6.5217 -19.5652
1983 1 2 29 -6.5217 -19.5652
1984 1 2 31 -6.5217 -19.5652
1985 1 1 1 -4.3478 -19.5652
1986 1 1 3 -4.3478 -19.5652
1987 1 1 5 -4.3478 -19.5652
1988 1 1 7 -4.3478 -19.5652
1989 1 1 9 -4.3478 -19.5652
1990 1 1 11 -4.3478 -19.5652
1991 1 1 13 -4.3478 -19.5652
1992 1 1 15 -4.3478 -19.5652
1993 1 1 17 -4.3478 -19.5652
1994 1 1 19 -4.3478 -19.5652
1995 1 2 21 -4.3478 -19.5652
1996 1 2 23 -4.3478 -19.5652
1997 1 2 25 -4.3478 -19.5652
1998 1 2 27 -4.3478 -19.5652
1999 1 2 29 -4.3478 -19.5652
2000 1 2 31 -4.3478 -19.5652
2001 1 1 1 -2.1739 -19.5652
2002 1 1 3 -2.1739 -19.5652
2003 1 1 5 -2.1739 -19.5652
2004 1 1 7 -2.1739 -19.5652
2005 1 1 9 -2.1739 -19.5652
2006 1 1 11 -2.1739 -19.5652
2007 1 1 13 -2.1739 -19.5652
2008 1 1 15 -2.1739 -19.5652
2009 1 1 17 -2.1739 -19.5652
2010 1 1 19 -2.1739 -19.5652
2011 1 2 21 -2.1739 -19.5652
2012 1 2 23 -2.1739 -19.5652
2013 1 2 25 -2.1739 -19.5652
2014 1 2 27 -2.1739 -19.5652
2015 1 2 29 -2.1739 -19.5652
2016 1 2 31 -2.1739 -19.5652
2017 1 1 1 0 -19.5652
2018 1 1 3 0 -19.5652
2019 1 1 5 0 -19.5652
2020 1 1 7 0 -19.5652
2021 1 1 9 0 -19.5652
2022 1 1 11 0 -19.5652
2023 1 1 13 0 -19.5652
2024 1 1 15 0 -19.5652
2025 1 1 17 0 -19.5652
2026 1 1 19 0 -19.5652
2027 1 2 21 0 -19.5652
2028 1 2 23 0 -19.5652
2029 1 2 25 0 -19.5652
2030 1 2 27 0 -19.5652
2031 1 2 29 0 -19.5652
2032 1 2 31 0 -19.5652
2033 1 1 1 2.1739 -19.5652
2034 1 1 3 2.1739 -19.5652
2035 1 1 5 2.1739 -19.5652
2036 1 1 7 2.1739 -19.5652
2037 1 1 9 2.1739 -19.5652
2038 1 1 11 2.1739 -19.5652
2039 1 1 13 2.1739 -19.5652
2040 1 1 15 2.1739 -19.5652
2041 1 1 17 2.1739 -19.5652
2042 1 1 19 2.1739 -19.5652
2043 1 2 21 2.1739 -19.5652
2044 1 2 23 2.1739 -19.5652
2045 1 2 25 2.1739 -19.5652
2046 1 2 27 2.1739 -19.5652
2047 1 2 29 2.1739 -19.5652
2048 1 2 31 2.1739 -19.5652
2049 1 1 1 4.3478 -19.5652
2050 1 1 3 4.3478 -19.5652
2051 1 1 5 4.3478 -19.5652
2052 1 1 7 4.3478 -19.5652
2053 1 1 9 4.3478 -19.5652
2054 1 1 11 4.3478 -19.5652
2055 1 1 13 4.3478 -19.5652
2056 1 1 15 4.3478 -19.5652
2057 1 1 17 4.3478 -19.5652
2058 1 1 19 4.3478 -19.5652
2059 1 2 21 4.3478 -19.5652
2060 1 2 23 4.3478 -19.5652
2061 1 2 25 4.3478 -19.5652
2062 1 2 27 4.3478 -19.5652
2063 1 2 29 4.3478 -19.5652
2064 1 2 31 4.3478 -19.5652
2065 1 1 1 6.5217 -19.5652
2066 1 1 3 6.5217 -19.5652
2067 1 1 5 6.5217 -19.5652
2068 1 1 7 6.5217 -19.5652
2069 1 1 9 6.5217 -19.5652
2070 1 1 11 6.5217 -19.5652
2071 1 1 13 6.5217 -19.5652
2072 1 1 15 6.5217 -19.5652
2073 1 1 17 6.5217 -19.5652
2074 1 1 19 6.5217 -19.5652
2075 1 2 21 6.5217 -19.5652
2076 1 2 23 6.5217 -19.5652
2077 1 2 25 6.5217 -19.5652
2078 1 2 27 6.5217 -19.5652
2079 1 2 29 6.5217 -19.5652
2080 1 2 31 6.5217 -19.5652
2081 1 1 1 8.6957 -19.5652
2082 1 1 3 8.6957 -19.5652
2083 1 1 5 8.6957 -19.5652
2084 1 1 7 8.6957 -19.5652
2085 1 1 9 8.6957 -19.5652
2086 1 1 11 8.6957 -19.5652
2087 1 1 13 8.6957 -19.5652
2088 1 1 15 8.6957 -19.5652
2089 1 1 17 8.6957 -19.5652
2090 1 1 19 8.6957 -19.5652
2091 1 2 21 8.6957 -19.5652
2092 1 2 23 8.6957 -19.5652
2093 1 2 25 8.6957 -19.5652
2094 1 2 27 8.6957 -19.5652
2095 1 2 29 8.6957 -19.5652
2096 1 2 31 8.6957 -19.5652
2097 1 1 1 10.8696 -19.5652
2098 1 1 3 10.8696 -19.5652
2099 1 1 5 10.8696 -19.5652
2100 1 1 7 10.8696 -19.5652
2101 1 1 9 10.8696 -19.5652
2102 1 1 11 10.8696 -19.5652
2103 1 1 13 10.8696 -19.5652
2104 1 1 15 10.8696 -19.5652
2105 1 1 17 10.8696 -19.5652
2106 1 1 19 10.8696 -19.5652
2107 1 2 21 10.8696 -19.5652
2108 1 2 23 10.8696 -19.5652
2109 1 2 25 10.8696 -19.5652
2110 1 2 27 10.8696 -19.5652
2111 1 2 29 10.8696 -19.5652
2112 1 2 31 10.8696 -19.5652
2113 1 1 1 13.0435 -19.5652
2114 1 1 3 13.0435 -19.5652
2115 1 1 5 13.0435 -19.5652
2116 1 1 7 13.0435 -19.5652
2117 1 1 9 13.0435 -19.5652
2118 1 1 11 13.0435 -19.5652
2119 1 1 13 13.0435 -19.5652
2120 1 1 15 13.0435 -19.5652
2121 1 1 17 13.0435 -19.5652
2122 1 1 19 13.0435 -19.5652
2123 1 2 21 13.0435 -19.5652
2124 1 2 23 13.0435 -19.5652
2125 1 2 25 13.0435 -19.5652
2126 1 2 27 13.0435 -19.5652
2127 1 2 29 13.0435 -19.5652
2128 1 2 31 13.0435 -19.5652
2129 1 1 1 15.2174 -19.5652
2130 1 1 3 15.2174 -19.5652
2131 1 1 5 15.2174 -19.5652
2132 1 1 7 15.2174 -19.5652
2133 1 1 9 15.2174 -19.5652
2134 1 1 11 15.2174 -19.5652
2135 1 1 13 15.2174 -19.5652
2136 1 1 15 15.2174 -19.5652
2137 1 1 17 15.2174 -19.5652
2138 1 1 19 15.2174 -19.5652
2139 1 2 21 15.2174 -19.5652
2140 1 2 23 15.2174 -19.5652
2141 1 2 25 15.2174 -19.5652
2142 1 2 27 15.2174 -19.5652
2143 1 2 29 15.2174 -19.5652
2144 1 2 31 15.2174 -19.5652
2145 1 1 1 17.3913 -19.5652
2146 1 1 3 17.3913 -19.5652
2147 1 1 5 17.3913 -19.5652
2148 1 1 7 17.3913 -19.5652
2149 1 1 9 17.3913 -19.5652
2150 1 1 11 17.3913 -19.5652
2151 1 1 13 17.3913 -19.5652
2152 1 1 15 17.3913 -19.5652
2153 1 1 17 17.3913 -19.5652
2154 1 1 19 17.3913 -19.5652
2155 1 2 21 17.3913 -19.5652
2156 1 2 23 17.3913 -19.5652
2157 1 2 25 17.3913 -19.5652
2158 1 2 27 17.3913 -19.5652
2159 1 2 29 17.3913 -19.5652
2160 1 2 31 17.3913 -19.5652
2161 1 1 1 19.5652 -19.5652
2162 1 1 3 19.5652 -19.5652
2163 1 1 5 19.5652 -19.5652
2164 1 1 7 19.5652 -19.5652
2165 1 1 9 19.5652 -19.5652
2166 1 1 11 19.5652 -19.5652
2167 1 1 13 19.5652 -19.5652
2168 1 1 15 19.5652 -19.5652
2169 1 1 17 19.5652 -19.5652
2170 1 1 19 19.5652 -19.5652
2171 1 2 21 19.5652 -19.5652
2172 1 2 23 19.5652 -19.5652
2173 1 2 25 19.5652 -19.5652
2174 1 2 27 19.5652 -19.5652
2175 1 2 29 19.5652 -19.5652
2176 1 2 31 19.5652 -19.5652
2177 1 1 1 21.7391 -19.5652
2178 1 1 3 21.7391 -19.5652
2179 1 1 5 21.7391 -19.5652
2180 1 1 7 21.7391 -19.5652
2181 1 1 9 21.7391 -19.5652
2182 1 1 11 21.7391 -19.5652
2183 1 1 13 21.7391 -19.5652
2184 1 1 15 21.7391 -19.5652
2185 1 1 17 21.7391 -19.5652
2186 1 1 19 21.7391 -19.5652
2187 1 2 21 21.7391 -19.5652
2188 1 2 23 21.7391 -19.5652
2189 1 2 25 21.7391 -19.5652
2190 1 2 27 21.7391 -19.5652
2191 1 2 29 21.7391 -19.5652
2192 1 2 31 21.7391 -19.5652
2193 1 1 1 23.913 -19.5652
2194 1 1 3 23.913 -19.5652
2195 1 1 5 23.913 -19.5652
2196 1 1 7 23.913 -19.5652
2197 1 1 9 23.913 -19.5652
2198 1 1 11 23.913 -19.5652
2199 1 1 13 23.913 -19.5652
2200 1 1 15 23.913 -19.5652
2201 1 1 17 23.913 -19.5652
2202 1 1 19 23.913 -19.5652
2203 1 2 21 23.913 -19.5652
2204 1 2 23 23.913 -19.5652
2205 1 2 25 23.913 -19.5652
2206 1 2 27 23.913 -19.5652
2207 1 2 29 23.913 -19.5652
2208 1 2 31 23.913 -19.5652
2209 1 1 -31 -23.913 -17.3913
2210 1 1 -29 -23.913 -17.3913
2211 1 1 -27 -23.913 -17.3913
2212 1 1 -25 -23.913 -17.3913
2213 1 1 -23 -23.913 -17.3913
2214 1 1 -21 -23.913 -17.3913
2215 1 1 -19 -23.913 -17.3913
2216 1 1 -17 -23.913 -17.3913
2217 1 1 -15 -23.913 -17.3913
2218 1 1 -13 -23.913 -17.3913
2219 1 2 -11 -23.913 -17.3913
2220 1 2 -9 -23.913 -17.3913
2221 1 2 -7 -23.913 -17.3913
2222 1 2 -5 -23.913 -17.3913
2223 1 2 -3 -23.913 -17.3913
2224 1 2 -1 -23.913 -17.3913
2225 1 1 -31 -21.7391 -17.3913
2226 1 1 -29 -21.7391 -17.3913
2227 1 1 -27 -21.7391 -17.3913
2228 1 1 -25 -21.7391 -17.3913
2229 1 1 -23 -21.7391 -17.3913
2230 1 1 -21 -21.7391 -17.3913
2231 1 1 -19 -21.7391 -17.3913
2232 1 1 -17 -21.7391 -17.3913
2233 1 1 -15 -21.7391 -17.3913
2234 1 1 -13 -21.7391 -17.3913
2235 1 2 -11 -21.7391 -17.3913
2236 1 2 -9 -21.7391 -17.3913
2237 1 2 -7 -21.7391 -17.3913
2238 1 2 -5 -21.7391 -17.3913
2239 1 2 -3 -21.7391 -17.3913
2240 1 2 -1 -21.7391 -17.3913
2241 1 1 -31 -19.5652 -17.3913
2242 1 1 -29 -19.5652 -17.3913
2243 1 1 -27 -19.5652 -17.3913
2244 1 1 -25 -19.5652 -17.3913
2245 1 1 -23 -19.5652 -17.3913
2246 1 1 -21 -19.5652 -17.3913
2247 1 1 -19 -19.5652 -17.3913
2248 1 1 -17 -19.5652 -17.3913
2249 1 1 -15 -19.5652 -17.3913
2250 1 1 -13 -19.5652 -17.3913
2251 1 2 -11 -19.5652 -17.3913
2252 1 2 -9 -19.5652 -17.3913
2253 1 2 -7 -19.5652 -17.3913
2254 1 2 -5 -19.5652 -17.3913
2255 1 2 -3 -19.5652 -17.3913
2256 1 2 -1 -19.5652 -17.3913
2257 1 1 -31 -17.3913 -17.3913
2258 1 1 -29 -17.3913 -17.3913
2259 1 1 -27 -17.3913 -17.3913
2260 1 1 -25 -17.3913 -17.3913
2261 1 1 -23 -17.3913 -17.3913
2262 1 1 -21 -17.3913 -17.3913
2263 1 1 -19 -17.3913 -17.3913
2264 1 1 -17 -17.3913 -17.3913
2265 1 1 -15 -17.3913 -17.3913
2266 1 1 -13 -17.3913 -17.3913
2267 1 2 -11 -17.3913 -17.3913
2268 1 2 -9 -17.3913 -17.3913
2269 1 2 -7 -17.3913 -17.3913
2270 1 2 -5 -17.3913 -17.3913
2271 1 2 -3 -17.3913 -17.3913
2272 1 2 -1 -17.3913 -17.3913
2273 1 1 -31 -15.2174 -17.3913
2274 1 1 -29 -15.2174 -17.3913
2275 1 1 -27 -15.2174 -17.3913
2276 1 1 -25 -15.2174 -17.3913
2277 1 1 -23 -15.2174 -17.3913
2278 1 1 -21 -15.2174 -17.3913
2279 1 1 -19 -15.2174 -17.3913
2280 1 1 -17 -15.2174 -17.3913
2281 1 1 -15 -15.2174 -17.3913
2282 1 1 -13 -15.2174 -17.3913
2283 1 2 -11 -15.2174 -17.3913
2284 1 2 -9 -15.2174 -17.3913
2285 1 2 -7 -15.2174 -17.3913
2286 1 2 -5 -15.2174 -17.3913
2287 1 2 -3 -15.2174 -17.3913
2288 1 2 -1 -15.2174 -17.3913
2289 1 1 -31 -13.0435 -17.3913
2290 1 1 -29 -13.0435 -17.3913
2291 1 1 -27 -13.0435 -17.3913
2292 1 1 -25 -13.0435 -17.3913
2293 1 1 -23 -13.0435 -17.3913
2294 1 1 -21 -13.0435 -17.3913
2295 1 1 -19 -13.0435 -17.3913
2296 1 1 -17 -13.0435 -17.3913
2297 1 1 -15 -13.0435 -17.3913
2298 1 1 -13 -13.0435 -17.3913
2299 1 2 -11 -13.0435 -17.3913
2300 1 2 -9 -13.0435 -17.3913
2301 1 2 -7 -13.0435 -17.3913
2302 1 2 -5 -13.0435 -17.3913
2303 1 2 -3 -13.0435 -17.3913
2304 1 2 -1 -13.0435 -17.3913
2305 1 1 -31 -10.8696 -17.3913
2306 1 1 -29 -10.8696 -17.3913
2307 1 1 -27 -10.8696 -17.3913
2308 1 1 -25 -10.8696 -17.3913
2309 1 1 -23 -10.8696 -17.3913
2310 1 1 -21 -10.8696 -17.3913
2311 1 1 -19 -10.8696 -17.3913
2312 1 1 -17 -10.8696 -17.3913
2313 1 1 -15 -10.8696 -17.3913
2314 1 1 -13 -10.8696 -17.3913
2315 1 2 -11 -10.8696 -17.3913
2316 1 2 -9 -10.8696 -17.3913
2317 1 2 -7 -10.8696 -17.3913
2318 1 2 -5 -10.8696 -17.3913
2319 1 2 -3 -10.8696 -17.3913
2320 1 2 -1 -10.8696 -17.3913
2321 1 1 -31 -8.6957 -17.3913
2322 1 1 -29 -8.6957 -17.3913
2323 1 1 -27 -8.6957 -17.3913
2324 1 1 -25 -8.6957 -17.3913
2325 1 1 -23 -8.6957 -17.3913
2326 1 1 -21 -8.6957 -17.3913
2327 1 1 -19 -8.6957 -17.3913
2328 1 1 -17 -8.6957 -17.3913
2329 1 1 -15 -8.6957 -17.3913
2330 1 1 -13 -8.6957 -17.3913
2331 1 2 -11 -8.6957 -17.3913
2332 1 2 -9 -8.6957 -17.3913
2333 1 2 -7 -8.6957 -17.3913
2334 1 2 -5 -8.6957 -17.3913
2335 1 2 -3 -8.6957 -17.3913
2336 1 2 -1 -8.6957 -17.3913
2337 1 1 -31 -6.5217 -17.3913
2338 1 1 -29 -6.5217 -17.3913
2339 1 1 -27 -6.5217 -17.3913
2340 1 1 -25 -6.5217 -17.3913
2341 1 1 -23 -6.5217 -17.3913
2342 1 1 -21 -6.5217 -17.3913
2343 1 1 -19 -6.5217 -17.3913
2344 1 1 -17 -6.5217 -17.3913
2345 1 1 -15 -6.5217 -17.3913
2346 1 1 -13 -6.5217 -17.3913
2347 1 2 -11 -6.5217 -17.3913
2348 1 2 -9 -6.5217 -17.3913
2349 1 2 -7 -6.5217 -17.3913
2350 1 2 -5 -6.5217 -17.3913
2351 1 2 -3 -6.5217 -17.3913
2352 1 2 -1 -6.5217 -17.3913
2353 1 1 -31 -4.3478 -17.3913
2354 1 1 -29 -4.3478 -17.3913
2355 1 1 -27 -4.3478 -17.3913
2356 1 1 -25 -4.3478 -17.3913
2357 1 1 -23 -4.3478 -17.3913
2358 1 1 -21 -4.3478 -17.3913
2359 1 1 -19 -4.3478 -17.3913
2360 1 1 -17 -4.3478 -17.3913
2361 1 1 -15 -4.3478 -17.3913
2362 1 1 -13 -4.3478 -17.3913
2363 1 2 -11 -4.3478 -17.3913
2364 1 2 -9 -4.3478 -17.3913
2365 1 2 -7 -4.3478 -17.3913
2366 1 2 -5 -4.3478 -17.3913
2367 1 2 -3 -4.3478 -17.3913
2368 1 2 -1 -4.3478 -17.3913
2369 1 1 -31 -2.1739 -17.3913
2370 1 1 -29 -2.1739 -17.3913
2371 1 1 -27 -2.1739 -17.3913
2372 1 1 -25 -2.1739 -17.3913
2373 1 1 -23 -2.1739 -17.3913
2374 1 1 -21 -2.1739 -17.3913
2375 1 1 -19 -2.1739 -17.3913
2376 1 1 -17 -2.1739 -17.3913
2377 1 1 -15 -2.1739 -17.3913
2378 1 1 -13 -2.1739 -17.3913
2379 1 2 -11 -2.1739 -17.3913
2380 1 2 -9 -2.1739 -17.3913
2381 1 2 -7 -2.1739 -17.3913
2382 1 2 -5 -2.1739 -17.3913
2383 1 2 -3 -2.1739 -17.3913
2384 1 2 -1 -2.1739 -17.3913
2385 1 1 -31 0 -17.3913
2386 1 1 -29 0 -17.3913
2387 1 1 -27 0 -17.3913
2388 1 1 -25 0 -17.3913
2389 1 1 -23 0 -17.3913
2390 1 1 -21 0 -17.3913
2391 1 1 -19 0 -17.3913
2392 1 1 -17 0 -17.3913
2393 1 1 -15 0 -17.3913
2394 1 1 -13 0 -17.3913
2395 1 2 -11 0 -17.3913
2396 1 2 -9 0 -17.3913
2397 1 2 -7 0 -17.3913
2398 1 2 -5 0 -17.3913
2399 1 2 -3 0 -17.3913
2400 1 2 -1 0 -17.3913
2401 1 1 -31 2.1739 -17.3913
2402 1 1 -29 2.1739 -17.3913
2403 1 1 -27 2.1739 -17.3913
2404 1 1 -25 2.1739 -17.3913
2405 1 1 -23 2.1739 -17.3913
2406 1 1 -21 2.1739 -17.3913
2407 1 1 -19 2.1739 -17.3913
2408 1 1 -17 2.1739 -17.3913
2409 1 1 -15 2.1739 -17.3913
2410 1 1 -13 2.1739 -17.3913
2411 1 2 -11 2.1739 -17.3913
2412 1 2 -9 2.1739 -17.3913
2413 1 2 -7 2.1739 -17.3913
2414 1 2 -5 2.1739 -17.3913
2415 1 2 -3 2.1739 -17.3913
2416 1 2 -1 2.1739 -17.3913
2417 1 1 -31 4.3478 -17.3913
2418 1 1 -29 4.3478 -17.3913
2419 1 1 -27 4.3478 -17.3913
2420 1 1 -25 4.3478 -17.3913
2421 1 1 -23 4.3478 -17.3913
2422 1 1 -21 4.3478 -17.3913
2423 1 1 -19 4.3478 -17.3913
2424 1 1 -17 4.3478 -17.3913
2425 1 1 -15 4.3478 -17.3913
2426 1 1 -13 4.3478 -17.3913
2427 1 2 -11 4.3478 -17.3913
2428 1 2 -9 4.3478 -17.3913
2429 1 2 -7 4.3478 -17.3913
2430 1 2 -5 4.3478 -17.3913
2431 1 2 -3 4.3478 -17.3913
2432 1 2 -1 4.3478 -17.3913
2433 1 1 -31 6.5217 -17.3913
2434 1 1 -29 6.5217 -17.3913
2435 1 1 -27 6.5217 -17.3913
2436 1 1 -25 6.5217 -17.3913
2437 1 1 -23 6.5217 -17.3913
2438 1 1 -21 6.5217 -17.3913
2439 1 1 -19 6.5217 -17.3913
2440 1 1 -17 6.5217 -17.3913
2441 1 1 -15 6.5217 -17.3913
2442 1 1 -13 6.5217 -17.3913
2443 1 2 -11 6.5217 -17.3913
2444 1 2 -9 6.5217 -17.3913
2445 1 2 -7 6.5217 -17.3913
2446 1 2 -5 6.5217 -17.3913
2447 1 2 -3 6.5217 -17.3913
2448 1 2 -1 6.5217 -17.3913
2449 1 1 -31 8.6957 -17.3913
2450 1 1 -29 8.6957 -17.3913
2451 1 1 -27 8.6957 -17.3913
2452 1 1 -25 8.6957 -17.3913
2453 1 1 -23 8.6957 -17.3913
2454 1 1 -21 8.6957 -17.3913
2455 1 1 -19 8.6957 -17.3913
2456 1 1 -17 8.6957 -17.3913
2457 1 1 -15 8.6957 -17.3913
2458 1 1 -13 8.6957 -17.3913
2459 1 2 -11 8.6957 -17.3913
2460 1 2 -9 8.6957 -17.3913
2461 1 2 -7 8.6957 -17.3913
2462 1 2 -5 8.6957 -17.3913
2463 1 2 -3 8.6957 -17.3913
2464 1 2 -1 8.6957 -17.3913
2465 1 1 -31 10.8696 -17.3913
2466 1 1 -29 10.8696 -17.3913
2467 1 1 -27 10.8696 -17.3913
2468 1 1 -25 10.8696 -17.3913
2469 1 1 -23 10.8696 -17.3913
2470 1 1 -21 10.8696 -17.3913
2471 1 1 -19 10.8696 -17.3913
2472 1 1 -17 10.8696 -17.3913
2473 1 1 -15 10.8696 -17.3913
2474 1 1 -13 10.8696 -17.3913
2475 1 2 -11 10.8696 -17.3913
2476 1 2 -9 10.8696 -17.3913
2477 1 2 -7 10.8696 -17.3913
2478 1 2 -5 10.8696 -17.3913
2479 1 2 -3 10.8696 -17.3913
2480 1 2 -1 10.8696 -17.3913
2481 1 1 -31 13.0435 -17.3913
2482 1 1 -29 13.0435 -17.3913
2483 1 1 -27 13.0435 -17.3913
2484 1 1 -25 13.0435 -17.3913
2485 1 1 -23 13.0435 -17.3913
2486 1 1 -21 13.0435 -17.3913
2487 1 1 -19 13.0435 -17.3913
2488 1 1 -17 13.0435 -17.3913
2489 1 1 -15 13.0435 -17.3913
2490 1 1 -13 13.0435 -17.3913
2491 1 2 -11 13.0435 -17.3913
2492 1 2 -9 13.0435 -17.3913
2493 1 2 -7 13.0435 -17.3913
2494 1 2 -5 13.0435 -17.3913
2495 1 2 -3 13.0435 -17.3913
2496 1 2 -1 13.0435 -17.3913
2497 1 1 -31 15.2174 -17.3913
2498 1 1 -29 15.2174 -17.3913
2499 1 1 -27 15.2174 -17.3913
2500 1 1 -25 15.2174 -17.3913
2501 1 1 -23 15.2174 -17.3913
2502 1 1 -21 15.2174 -17.3913
2503 1 1 -19 15.2174 -17.3913
2504 1 1 -17 15.2174 -17.3913
2505 1 1 -15 15.2174 -17.3913
2506 1 1 -13 15.2174 -17.3913
2507 1 2 -11 15.2174 -17.3913
2508 1 2 -9 15.2174 -17.3913
2509 1 2 -7 15.2174 -17.3913
2510 1 2 -5 15.2174 -17.3913
2511 1 2 -3 15.2174 -17.3913
2512 1 2 -1 15.2174 -17.3913
2513 1 1 -31 17.3913 -17.3913
2514 1 1 -29 17.3913 -17.3913
2515 1 1 -27 17.3913 -17.3913
2516 1 1 -25 17.3913 -17.3913
2517 1 1 -23 17.3913 -17.3913
2518 1 1 -21 17.3913 -17.3913
2519 1 1 -19 17.3913 -17.3913
2520 1 1 -17 17.3913 -17.3913
2521 1 1 -15 17.3913 -17.3913
2522 1 1 -13 17.3913 -17.3913
2523 1 2 -11 17.3913 -17.3913
2524 1 2 -9 17.3913 -17.3913
2525 1 2 -7 17.3913 -17.3913
2526 1 2 -5 17.3913 -17.3913
2527 1 2 -3 17.3913 -17.3913
2528 1 2 -1 17.3913 -17.3913
2529 1 1 -31 19.5652 -17.3913
2530 1 1 -29 19.5652 -17.3913
2531 1 1 -27 19.5652 -17.3913
2532 1 1 -25 19.5652 -17.3913
2533 1 1 -23 19.5652 -17.3913
2534 1 1 -21 19.5652 -17.3913
2535 1 1 -19 19.5652 -17.3913
2536 1 1 -17 19.5652 -17.3913
2537 1 1 -15 19.5652 -17.3913
2538 1 1 -13 19.5652 -17.3913
2539 1 2 -11 19.5652 -17.3913
2540 1 2 -9 19.5652 -17.3913
2541 1 2 -7 19.5652 -17.3913
2542 1 2 -5 19.5652 -17.3913
2543 1 2 -3 19.5652 -17.3913
2544 1 2 -1 19.5652 -17.3913
2545 1 1 -31 21.7391 -17.3913
2546 1 1 -29 21.7391 -17.3913
2547 1 1 -27 21.7391 -17.3913
2548 1 1 -25 21.7391 -17.3913
2549 1 1 -23 21.7391 -17.3913
2550 1 1 -21 21.7391 -17.3913
2551 1 1 -19 21.7391 -17.3913
2552 1 1 -17 21.7391 -17.3913
2553 1 1 -15 21.7391 -17.3913
2554 1 1 -13 21.7391 -17.3913
2555 1 2 -11 21.7391 -17.3913
2556 1 2 -9 21.7391 -17.3913
2557 1 2 -7 21.7391 -17.3913
2558 1 2 -5 21.7391 -17.3913
2559 1 2 -3 21.7391 -17.3913
2560 1 2 -1 21.7391 -17.3913
2561 1 1 -31 23.913 -17.3913
2562 1 1 -29 23.913 -17.3913
2563 1 1 -27 23.913 -17.3913
2564 1 1 -25 23.913 -17.3913
2565 1 1 -23 23.913 -17.3913
2566 1 1 -21 23.913 -17.3913
2567 1 1 -19 23.913 -17.3913
2568 1 1 -17 23.913 -17.3913
2569 1 1 -15 23.913 -17.3913
2570 1 1 -13 23.913 -17.3913
2571 1 2 -11 23.913 -17.3913
2572 1 2 -9 23.913 -17.3913
2573 1 2 -7 23.913 -17.3913
2574 1 2 -5 23.913 -17.3913
2575 1 2 -3 23.913 -17.3913
2576 1 2 -1 23.913 -17.3913
2577 1 1 1 -23.913 -17.3913
2578 1 1 3 -23.913 -17.3913
2579 1 1 5 -23.913 -17.3913
2580 1 1 7 -23.913 -17.3913
2581 1 1 9 -23.913 -17.3913
2582 1 1 11 -23.913 -17.3913
2583 1 1 13 -23.913 -17.3913
2584 1 1 15 -23.913 -17.3913
2585 1 1 17 -23.913 -17.3913
2586 1 1 19 -23.913 -17.3913
2587 1 2 21 -23.913 -17.3913
2588 1 2 23 -23.913 -17.3913
2589 1 2 25 -23.913 -17.3913
2590 1 2 27 -23.913 -17.3913
2591 1 2 29 -23.913 -17.3913
2592 1 2 31 -23.913 -17.3913
2593 1 1 1 -21.7391 -17.3913
2594 1 1 3 -21.7391 -17.3913
2595 1 1 5 -21.7391 -17.3913
2596 1 1 7 -21.7391 -17.3913
2597 1 1 9 -21.7391 -17.3913
2598 1 1 11 -21.7391 -17.3913
2599 1 1 13 -21.7391 -17.3913
2600 1 1 15 -21.7391 -17.3913
2601 1 1 17 -21.7391 -17.3913
2602 1 1 19 -21.7391 -17.3913
2603 1 2 21 -21.7391 -17.3913
2604 1 2 23 -21.7391 -17.3913
2605 1 2 25 -21.7391 -17.3913
2606 1 2 27 -21.7391 -17.3913
2607 1 2 29 -21.7391 -17.3913
2608 1 2 31 -21.7391 -17.3913
2609 1 1 1 -19.5652 -17.3913
2610 1 1 3 -19.5652 -17.3913
2611 1 1 5 -19.5652 -17.3913
2612 1 1 7 -19.5652 -17.3913
2613 1 1 9 -19.5652 -17.3913
2614 1 1 11 -19.5652 -17.3913
2615 1 1 13 -19.5652 -17.3913
2616 1 1 15 -19.5652 -17.3913
2617 1 1 17 -19.5652 -17.3913
2618 1 1 19 -19.5652 -17.3913
2619 1 2 21 -19.5652 -17.3913
2620 1 2 23 -19.5652 -17.3913
2621 1 2 25 -19.5652 -17.3913
2622 1 2 27 -19.5652 -17.3913
2623 1 2 29 -19.5652 -17.3913
2624 1 2 31 -19.5652 -17.3913
2625 1 1 1 -17.3913 -17.3913
2626 1 1 3 -17.3913 -17.3913
2627 1 1 5 -17.3913 -17.3913
2628 1 1 7 -17.3913 -17.3913
2629 1 1 9 -17.3913 -17.3913
2630 1 1 11 -17.3913 -17.3913
2631 1 1 13 -17.3913 -17.3913
2632 1 1 15 -17.3913 -17.3913
2633 1 1 17 -17.3913 -17.3913
2634 1 1 19 -17.3913 -17.3913
2635 1 2 21 -17.3913 -17.3913
2636 1 2 23 -17.3913 -17.3913
2637 1 2 25 -17.3913 -17.3913
2638 1 2 27 -17.3913 -17.3913
2639 1 2 29 -17.3913 -17.3913
2640 1 2 31 -17.3913 -17.3913
2641 1 1 1 -15.2174 -17.3913
2642 1 1 3 -15.2174 -17.3913
2643 1 1 5 -15.2174 -17.3913
2644 1 1 7 -15.2174 -17.3913
2645 1 1 9 -15.2174 -17.3913
2646 1 1 11 -15.2174 -17.3913
2647 1 1 13 -15.2174 -17.3913
2648 1 1 15 -15.2174 -17.3913
2649 1 1 17 -15.2174 -17.3913
2650 1 1 19 -15.2174 -17.3913
2651 1 2 21 -15.2174 -17.3913
2652 1 2 23 -15.2174 -17.3913
2653 1 2 25 -15.2174 -17.3913
2654 1 2 27 -15.2174 -17.3913
2655 1 2 29 -15.2174 -17.3913
2656 1 2 31 -15.2174 -17.3913
2657 1 1 1 -13.0435 -17.3913
2658 1 1 3 -13.0435 -17.3913
2659 1 1 5 -13.0435 -17.3913
2660 1 1 7 -13.0435 -17.3913
2661 1 1 9 -13.0435 -17.3913
2662 1 1 11 -13.0435 -17.3913
2663 1 1 13 -13.0435 -17.3913
2664 1 1 15 -13.0435 -17.3913
2665 1 1 17 -13.0435 -17.3913
2666 1 1 19 -13.0435 -17.3913
2667 1 2 21 -13.0435 -17.3913
2668 1 2 23 -13.0435 -17.3913
2669 1 2 25 -13.0435 -17.3913
2670 1 2 27 -13.0435 -17.3913
2671 1 2 29 -13.0435 -17.3913
2672 1 2 31 -13.0435 -17.3913
2673 1 1 1 -10.8696 -17.3913
2674 1 1 3 -10.8696 -17.3913
2675 1 1 5 -10.8696 -17.3913
2676 1 1 7 -10.8696 -17.3913
2677 1 1 9 -10.8696 -17.3913
2678 1 1 11 -10.8696 -17.3913
2679 1 1 13 -10.8696 -17.3913
2680 1 1 15 -10.8696 -17.3913
2681 1 1 17 -10.8696 -17.3913
2682 1 1 19 -10.8696 -17.3913
2683 1 2 21 -10.8696 -17.3913
2684 1 2 23 -10.8696 -17.3913
2685 1 2 25 -10.8696 -17.3913
2686 1 2 27 -10.8696 -17.3913
2687 1 2 29 -10.8696 -17.3913
2688 1 2 31 -10.8696 -17.3913
2689 1 1 1 -8.6957 -17.3913
2690 1 1 3 -8.6957 -17.3913
2691 1 1 5 -8.6957 -17.3913
2692 1 1 7 -8.6957 -17.3913
2693 1 1 9 -8.6957 -17.3913
2694 1 1 11 -8.6957 -17.3913
2695 1 1 13 -8.6957 -17.3913
2696 1 1 15 -8.6957 -17.3913
2697 1 1 17 -8.6957 -17.3913
2698 1 1 19 -8.6957 -17.3913
2699 1 2 21 -8.6957 -17.3913
2700 1 2 23 -8.6957 -17.3913
2701 1 2 25 -8.6957 -17.3913
2702 1 2 27 -8.6957 -17.3913
2703 1 2 29 -8.6957 -17.3913
2704 1 2 31 -8.6957 -17.3913
2705 1 1 1 -6.5217 -17.3913
2706 1 1 3 -6.5217 -17.3913
2707 1 1 5 -6.5217 -17.3913
2708 1 1 7 -6.5217 -17.3913
2709 1 1 9 -6.5217 -17.3913
2710 1 1 11 -6.5217 -17.3913
2711 1 1 13 -6.5217 -17.3913
2712 1 1 15 -6.5217 -17.3913
2713 1 1 17 -6.5217 -17.3913
2714 1 1 19 -6.5217 -17.3913
2715 1 2 21 -6.5217 -17.3913
2716 1 2 23 -6.5217 -17.3913
2717 1 2 25 -6.5217 -17.3913
2718 1 2 27 -6.5217 -17.3913
2719 1 2 29 -6.5217 -17.3913
2720 1 2 31 -6.5217 -17.3913
2721 1 1 1 -4.3478 -17.3913
2722 1 1 3 -4.3478 -17.3913
2723 1 1 5 -4.3478 -17.3913
2724 1 1 7 -4.3478 -17.3913
2725 1 1 9 -4.3478 -17.3913
2726 1 1 11 -4.3478 -17.3913
2727 1 1 13 -4.3478 -17.3913
2728 1 1 15 -4.3478 -17.3913
2729 1 1 17 -4.3478 -17.3913
2730 1 1 19 -4.3478 -17.3913
2731 1 2 21 -4.3478 -17.3913
2732 1 2 23 -4.3478 -17.3913
2733 1 2 25 -4.3478 -17.3913
2734 1 2 27 -4.3478 -17.3913
2735 1 2 29 -4.3478 -17.3913
2736 1 2 31 -4.3478 -17.3913
2737 1 1 1 -2.1739 -17.3913
2738 1 1 3 -2.1739 -17.3913
2739 1 1 5 -2.1739 -17.3913
2740 1 1 7 -2.1739 -17.3913
2741 1 1 9 -2.1739 -17.3913
2742 1 1 11 -2.1739 -17.3913
2743 1 1 13 -2.1739 -17.3913
2744 1 1 15 -2.1739 -17.3913
2745 1 1 17 -2.1739 -17.3913
2746 1 1 19 -2.1739 -17.3913
2747 1 2 21 -2.1739 -17.3913
2748 1 2 23 -2.1739 -17.3913
2749 1 2 25 -2.1739 -17.3913
2750 1 2 27 -2.1739 -17.3913
2751 1 2 29 -2.1739 -17.3913
2752 1 2 31 -2.1739 -17.3913
2753 1 1 1 0 -17.3913
2754 1 1 3 0 -17.3913
2755 1 1 5 0 -17.3913
2756 1 1 7 0 -17.3913
2757 1 1 9 0 -17.3913
2758 1 1 11 0 -17.3913
2759 1 1 13 0 -17.3913
2760 1 1 15 0 -17.3913
2761 1 1 17 0 -17.3913
2762 1 1 19 0 -17.3913
2763 1 2 21 0 -17.3913
2764 1 2 23 0 -17.3913
2765 1 2 25 0 -17.3913
2766 1 2 27 0 -17.3913
2767 1 2 29 0 -17.3913
2768 1 2 31 0 -17.3913
2769 1 1 1 2.1739 -17.3913
2770 1 1 3 2.1739 -17.3913
2771 1 1 5 2.1739 -17.3913
2772 1 1 7 2.1739 -17.3913
2773 1 1 9 2.1739 -17.3913
2774 1 1 11 2.1739 -17.3913
2775 1 1 13 2.1739 -17.3913
2776 1 1 15 2.1739 -17.3913
2777 1 1 17 2.1739 -17.3913
2778 1 1 19 2.1739 -17.3913
2779 1 2 21 2.1739 -17.3913
2780 1 2 23 2.1739 -17.3913
2781 1 2 25 2.1739 -17.3913
2782 1 2 27 2.1739 -17.3913
2783 1 2 29 2.1739 -17.3913
2784 1 2 31 2.1739 -17.3913
2785 1 1 1 4.3478 -17.3913
2786 1 1 3 4.3478 -17.3913
2787 1 1 5 4.3478 -17.3913
2788 1 1 7 4.3478 -17.3913
2789 1 1 9 4.3478 -17.3913
2790 1 1 11 4.3478 -17.3913
2791 1 1 13 4.3478 -17.3913
2792 1 1 15 4.3478 -17.3913
2793 1 1 17 4.3478 -17.3913
2794 1 1 19 4.3478 -17.3913
2795 1 2 21 4.3478 -17.3913
2796 1 2 23 4.3478 -17.3913
2797 1 2 25 4.3478 -17.3913
2798 1 2 27 4.3478 -17.3913
2799 1 2 29 4.3478 -17.3913
2800 1 2 31 4.3478 -17.3913
2801 1 1 1 6.5217 -17.3913
2802 1 1 3 6.5217 -17.3913
2803 1 1 5 6.5217 -17.3913
2804 1 1 7 6.5217 -17.3913
2805 1 1 9 6.5217 -17.3913
2806 1 1 11 6.5217 -17.3913
2807 1 1 13 6.5217 -17.3913
2808 1 1 15 6.5217 -17.3913
2809 1 1 17 6.5217 -17.3913
2810 1 1 19 6.5217 -17.3913
2811 1 2 21 6.5217 -17.3913
2812 1 2 23 6.5217 -17.3913
2813 1 2 25 6.5217 -17.3913
2814 1 2 27 6.5217 -17.3913
2815 1 2 29 6.5217 -17.3913
2816 1 2 31 6.5217 -17.3913
2817 1 1 1 8.6957 -17.3913
2818 1 1 3 8.6957 -17.3913
2819 1 1 5 8.6957 -17.3913
2820 1 1 7 8.6957 -17.3913
2821 1 1 9 8.6957 -17.3913
2822 1 1 11 8.6957 -17.3913
2823 1 1 13 8.6957 -17.3913
2824 1 1 15 8.6957 -17.3913
2825 1 1 17 8.6957 -17.3913
2826 1 1 19 8.6957 -17.3913
2827 1 2 21 8.6957 -17.3913
2828 1 2 23 8.6957 -17.3913
2829 1 2 25 8.6957 -17.3913
2830 1 2 27 8.6957 -17.3913
2831 1 2 29 8.6957 -17.3913
2832 1 2 31 8.6957 -17.3913
2833 1 1 1 10.8696 -17.3913
2834 1 1 3 10.8696 -17.3913
2835 1 1 5 10.8696 -17.3913
2836 1 1 7 10.8696 -17.3913
2837 1 1 9 10.8696 -17.3913
2838 1 1 11 10.8696 -17.3913
2839 1 1 13 10.8696 -17.3913
2840 1 1 15 10.8696 -17.3913
2841 1 1 17 10.8696 -17.3913
2842 1 1 19 10.8696 -17.3913
2843 1 2 21 10.8696 -17.3913
2844 1 2 23 10.8696 -17.3913
2845 1 2 25 10.8696 -17.3913
2846 1 2 27 10.8696 -17.3913
2847 1 2 29 10.8696 -17.3913
2848 1 2 31 10.8696 -17.3913
2849 1 1 1 13.0435 -17.3913
2850 1 1 3 13.0435 -17.3913
2851 1 1 5 13.0435 -17.3913
2852 1 1 7 13.0435 -17.3913
2853 1 1 9 13.0435 -17.3913
2854 1 1 11 13.0435 -17.3913
2855 1 1 13 13.0435 -17.3913
2856 1 1 15 13.0435 -17.3913
2857 1 1 17 13.0435 -17.3913
2858 1 1 19 13.0435 -17.3913
2859 1 2 21 13.0435 -17.3913
2860 1 2 23 13.0435 -17.3913
2861 1 2 25 13.0435 -17.3913
2862 1 2 27 13.0435 -17.3913
2863 1 2 29 13.0435 -17.3913
2864 1 2 31 13.0435 -17.3913
2865 1 1 1 15.2174 -17.3913
2866 1 1 3 15.2174 -17.3913
2867 1 1 5 15.2174 -17.3913
2868 1 1 7 15.2174 -17.3913
2869 1 1 9 15.2174 -17.3913
2870 1 1 11 15.2174 -17.3913
2871 1 1 13 15.2174 -17.3913
2872 1 1 15 15.2174 -17.3913
2873 1 1 17 15.2174 -17.3913
2874 1 1 19 15.2174 -17.3913
2875 1 2 21 15.2174 -17.3913
2876 1 2 23 15.2174 -17.3913
2877 1 2 25 15.2174 -17.3913
2878 1 2 27 15.2174 -17.3913
2879 1 2 29 15.2174 -17.3913
2880 1 2 31 15.2174 -17.3913
2881 1 1 1 17.3913 -17.3913
2882 1 1 3 17.3913 -17.3913
2883 1 1 5 17.3913 -17.3913
2884 1 1 7 17.3913 -17.3913
2885 1 1 9 17.3913 -17.3913
2886 1 1 11 17.3913 -17.3913
2887 1 1 13 17.3913 -17.3913
2888 1 1 15 17.3913 -17.3913
2889 1 1 17 17.3913 -17.3913
2890 1 1 19 17.3913 -17.3913
2891 1 2 21 17.3913 -17.3913
2892 1 2 23 17.3913 -17.3913
2893 1 2 25 17.3913 -17.3913
2894 1 2 27 17.3913 -17.3913
2895 1 2 29 17.3913 -17.3913
2896 1 2 31 17.3913 -17.3913
2897 1 1 1 19.5652 -17.3913
2898 1 1 3 19.5652 -17.3913
2899 1 1 5 19.5652 -17.3913
2900 1 1 7 19.5652 -17.3913
2901 1 1 9 19.5652 -17.3913
2902 1 1 11 19.5652 -17.3913
2903 1 1 13 19.5652 -17.3913
2904 1 1 15 19.5652 -17.3913
2905 1 1 17 19.5652 -17.3913
2906 1 1 19 19.5652 -17.3913
2907 1 2 21 19.5652 -17.3913
2908 1 2 23 19.5652 -17.3913
2909 1 2 25 19.5652 -17.3913
2910 1 2 27 19.5652 -17.3913
2911 1 2 29 19.5652 -17.3913
2912 1 2 31 19.5652 -17.3913
2913 1 1 1 21.7391 -17.3913
2914 1 1 3 21.7391 -17.3913
2915 1 1 5 21.7391 -17.3913
2916 1 1 7 21.7391 -17.3913
2917 1 1 9 21.7391 -17.3913
2918 1 1 11 21.7391 -17.3913
2919 1 1 13 21.7391 -17.3913
2920 1 1 15 21.7391 -17.3913
2921 1 1 17 21.7391 -17.3913
2922 1 1 19 21.7391 -17.3913
2923 1 2 21 21.7391 -17.3913
2924 1 2 23 21.7391 -17.3913
2925 1 2 25 21.7391 -17.3913
2926 1 2 27 21.7391 -17.3913
2927 1 2 29 21.7391 -17.3913
2928 1 2 31 21.7391 -17.3913
2929 1 1 1 23.913 -17.3913
2930 1 1 3 23.913 -17.3913
2931 1 1 5 23.913 -17.3913
2932 1 1 7 23.913 -17.3913
2933 1 1 9 23.913 -17.3913
2934 1 1 11 23.913 -17.3913
2935 1 1 13 23.913 -17.3913
2936 1 1 15 23.913 -17.3913
2937 1 1 17 23.913 -17.3913
2938 1 1 19 23.913 -17.3913
2939 1 2 21 23.913 -17.3913
2940 1 2 23 23.913 -17.3913
2941 1 2 25 23.913 -17.3913
2942 1 2 27 23.913 -17.3913
2943 1 2 29 23.913 -17.3913
2944 1 2 31 23.913 -17.3913
2945 1 1 -31 -23.913 -15.2174
2946 1 1 -29 -23.913 -15.2174
2947 1 1 -27 -23.913 -15.2174
2948 1 1 -25 -23.913 -15.2174
2949 1 1 -23 -23.913 -15.2174
2950 1 1 -21 -23.913 -15.2174
2951 1 1 -19 -23.913 -15.2174
2952 1 1 -17 -23.913 -15.2174
2953 1 1 -15 -23.913 -15.2174
2954 1 1 -13 -23.913 -15.2174
2955 1 2 -11 -23.913 -15.2174
2956 1 2 -9 -23.913 -15.2174
2957 1 2 -7 -23.913 -15.2174
2958 1 2 -5 -23.913 -15.2174
2959 1 2 -3 -23.913 -15.2174
2960 1 2 -1 -23.913 -15.2174
2961 1 1 -31 -21.7391 -15.2174
2962 1 1 -29 -21.7391 -15.2174
2963 1 1 -27 -21.7391 -15.2174
2964 1 1 -25 -21.7391 -15.2174
2965 1 1 -23 -21.7391 -15.2174
2966 1 1 -21 -21.7391 -15.2174
2967 1 1 -19 -21.7391 -15.2174
2968 1 1 -17 -21.7391 -15.2174
2969 1 1 -15 -21.7391 -15.2174
2970 1 1 -13 -21.7391 -15.2174
2971 1 2 -11 -21.7391 -15.2174
2972 1 2 -9 -21.7391 -15.2174
2973 1 2 -7 -21.7391 -15.2174
2974 1 2 -5 -21.7391 -15.2174
2975 1 2 -3 -21.7391 -15.2174
2976 1 2 -1 -21.7391 -15.2174
2977 1 1 -31 -19.5652 -15.2174
2978 1 1 -29 -19.5652 -15.2174
2979 1 1 -27 -19.5652 -15.2174
2980 1 1 -25 -19.5652 -15.2174
2981 1 1 -23 -19.5652 -15.2174
2982 1 1 -21 -19.5652 -15.2174
2983 1 1 -19 -19.5652 -15.2174
2984 1 1 -17 -19.5652 -15.2174
2985 1 1 -15 -19.5652 -15.2174
2986 1 1 -13 -19.5652 -15.2174
2987 1 2 -11 -19.5652 -15.2174
2988 1 2 -9 -19.5652 -15.2174
2989 1 2 -7 -19.5652 -15.2174
2990 1 2 -5 -19.5652 -15.2174
2991 1 2 -3 -19.5652 -15.2174
2992 1 2 -1 -19.5652 -15.2174
2993 1 1 -31 -17.3913 -15.2174
2994 1 1 -29 -17.3913 -15.2174
2995 1 1 -27 -17.3913 -15.2174
2996 1 1 -25 -17.3913 -15.2174
2997 1 1 -23 -17.3913 -15.2174
2998 1 1 -21 -17.3913 -15.2174
2999 1 1 -19 -17.3913 -15.2174
3000 1 1 -17 -17.3913 -15.2174
3001 1 1 -15 -17.3913 -15.2174
3002 1 1 -13 -17.3913 -15.2174
3003 1 2 -11 -17.3913 -15.2174
3004 1 2 -9 -17.3913 -15.2174
3005 1 2 -7 -17.3913 -15.2174
3006 1 2 -5 -17.3913 -15.2174
3007 1 2 -3 -17.3913 -15.2174
3008 1 2 -1 -17.3913 -15.2174
3009 1 1 -31 -15.2174 -15.2174
3010 1 1 -29 -15.2174 -15.2174
3011 1 1 -27 -15.2174 -15.2174
3012 1 1 -25 -15.2174 -15.2174
3013 1 1 -23 -15.2174 -15.2174
3014 1 1 -21 -15.2174 -15.2174
3015 1 1 -19 -15.2174 -15.2174
3016 1 1 -17 -15.2174 -15.2174
3017 1 1 -15 -15.2174 -15.2174
3018 1 1 -13 -15.2174 -15.2174
3019 1 2 -11 -15.2174 -15.2174
3020 1 2 -9 -15.2174 -15.2174
3021 1 2 -7 -15.2174 -15.2174
3022 1 2 -5 -15.2174 -15.2174
3023 1 2 -3 -15.2174 -15.2174
3024 1 2 -1 -15.2174 -15.2174
3025 1 1 -31 -13.0435 -15.2174
3026 1 1 -29 -13.0435 -15.2174
3027 1 1 -27 -13.0435 -15.2174
3028 1 1 -25 -13.0435 -15.2174
3029 1 1 -23 -13.0435 -15.2174
3030 1 1 -21 -13.0435 -15.2174
3031 1 1 -19 -13.0435 -15.2174
3032 1 1 -17 -13.0435 -15.2174
3033 1 1 -15 -13.0435 -15.2174
3034 1 1 -13 -13.0435 -15.2174
3035 1 2 -11 -13.0435 -15.2174
3036 1 2 -9 -13.0435 -15.2174
3037 1 2 -7 -13.0435 -15.2174
3038 1 2 -5 -13.0435 -15.2174
3039 1 2 -3 -13.0435 -15.2174
3040 1 2 -1 -13.0435 -15.2174
3041 1 1 -31 -10.8696 -15.2174
3042 1 1 -29 -10.8696 -15.2174
3043 1 1 -27 -10.8696 -15.2174
3044 1 1 -25 -10.8696 -15.2174
3045 1 1 -23 -10.8696 -15.2174
3046 1 1 -21 -10.8696 -15.2174
3047 1 1 -19 -10.8696 -15.2174
3048 1 1 -17 -10.8696 -15.2174
3049 1 1 -15 -10.8696 -15.2174
3050 1 1 -13 -10.8696 -15.2174
3051 1 2 -11 -10.8696 -15.2174
3052 1 2 -9 -10.8696 -15.2174
3053 1 2 -7 -10.8696 -15.2174
3054 1 2 -5 -10.8696 -15.2174
3055 1 2 -3 -10.8696 -15.2174
3056 1 2 -1 -10.8696 -15.2174
3057 1 1 -31 -8.6957 -15.2174
3058 1 1 -29 -8.6957 -15.2174
3059 1 1 -27 -8.6957 -15.2174
3060 1 1 -25 -8.6957 -15.2174
3061 1 1 -23 -8.6957 -15.2174
3062 1 1 -21 -8.6957 -15.2174
3063 1 1 -19 -8.6957 -15.2174
3064 1 1 -17 -8.6957 -15.2174
3065 1 1 -15 -8.6957 -15.2174
3066 1 1 -13 -8.6957 -15.2174
3067 1 2 -11 -8.6957 -15.2174
3068 1 2 -9 -8.6957 -15.2174
3069 1 2 -7 -8.6957 -15.2174
3070 1 2 -5 -8.6957 -15.2174
3071 1 2 -3 -8.6957 -15.2174
3072 1 2 -1 -8.6957 -15.2174
3073 1 1 -31 -6.5217 -15.2174
3074 1 1 -29 -6.5217 -15.2174
3075 1 1 -27 -6.5217 -15.2174
3076 1 1 -25 -6.5217 -15.2174
3077 1 1 -23 -6.5217 -15.2174
3078 1 1 -21 -6.5217 -15.2174
3079 1 1 -19 -6.5217 -15.2174
3080 1 1 -17 -6.5217 -15.2174
3081 1 1 -15 -6.5217 -15.2174
3082 1 1 -13 -6.5217 -15.2174
3083 1 2 -11 -6.5217 -15.2174
3084 1 2 -9 -6.5217 -15.2174
3085 1 2 -7 -6.5217 -15.2174
3086 1 2 -5 -6.5217 -15.2174
3087 1 2 -3 -6.5217 -15.2174
3088 1 2 -1 -6.5217 -15.2174
3089 1 1 -31 -4.3478 -15.2174
3090 1 1 -29 -4.3478 -15.2174
3091 1 1 -27 -4.3478 -15.2174
3092 1 1 -25 -4.3478 -15.2174
3093 1 1 -23 -4.3478 -15.2174
3094 1 1 -21 -4.3478 -15.2174
3095 1 1 -19 -4.3478 -15.2174
3096 1 1 -17 -4.3478 -15.2174
3097 1 1 -15 -4.3478 -15.2174
3098 1 1 -13 -4.3478 -15.2174
3099 1 2 -11 -4.3478 -15.2174
3100 1 2 -9 -4.3478 -15.2174
3101 1 2 -7 -4.3478 -15.2174
3102 1 2 -5 -4.3478 -15.2174
3103 1 2 -3 -4.3478 -15.2174
3104 1 2 -1 -4.3478 -15.2174
3105 1 1 -31 -2.1739 -15.2174
3106 1 1 -29 -2.1739 -15.2174
3107 1 1 -27 -2.1739 -15.2174
3108 1 1 -25 -2.1739 -15.2174
3109 1 1 -23 -2.1739 -15.2174
3110 1 1 -21 -2.1739 -15.2174
3111 1 1 -19 -2.1739 -15.2174
3112 1 1 -17 -2.1739 -15.2174
3113 1 1 -15 -2.1739 -15.2174
3114 1 1 -13 -2.1739 -15.2174
3115 1 2 -11 -2.1739 -15.2174
3116 1 2 -9 -2.1739 -15.2174
3117 1 2 -7 -2.1739 -15.2174
3118 1 2 -5 -2.1739 -15.2174
3119 1 2 -3 -2.1739 -15.2174
3120 1 2 -1 -2.1739 -15.2174
3121 1 1 -31 0 -15.2174
3122 1 1 -29 0 -15.2174
3123 1 1 -27 0 -15.2174
3124 1 1 -25 0 -15.2174
3125 1 1 -23 0 -15.2174
3126 1 1 -21 0 -15.2174
3127 1 1 -19 0 -15.2174
3128 1 1 -17 0 -15.2174
3129 1 1 -15 0 -15.2174
3130 1 1 -13 0 -15.2174
3131 1 2 -11 0 -15.2174
3132 1 2 -9 0 -15.2174
3133 1 2 -7 0 -15.2174
3134 1 2 -5 0 -15.2174
3135 1 2 -3 0 -15.2174
3136 1 2 -1 0 -15.2174
3137 1 1 -31 2.1739 -15.2174
3138 1 1 -29 2.1739 -15.2174
3139 1 1 -27 2.1739 -15.2174
3140 1 1 -25 2.1739 -15.2174
3141 1 1 -23 2.1739 -15.2174
3142 1 1 -21 2.1739 -15.2174
3143 1 1 -19 2.1739 -15.2174
3144 1 1 -17 2.1739 -15.2174
3145 1 1 -15 2.1739 -15.2174
3146 1 1 -13 2.1739 -15.2174
3147 1 2 -11 2.1739 -15.2174
3148 1 2 -9 2.1739 -15.2174
3149 1 2 -7 2.1739 -15.2174
3150 1 2 -5 2.1739 -15.2174
3151 1 2 -3 2.1739 -15.2174
3152 1 2 -1 2.1739 -15.2174
3153 1 1 -31 4.3478 -15.2174
3154 1 1 -29 4.3478 -15.2174
3155 1 1 -27 4.3478 -15.2174
3156 1 1 -25 4.3478 -15.2174
3157 1 1 -23 4.3478 -15.2174
3158 1 1 -21 4.3478 -15.2174
3159 1 1 -19 4.3478 -15.2174
3160 1 1 -17 4.3478 -15.2174
3161 1 1 -15 4.3478 -15.2174
3162 1 1 -13 4.3478 -15.2174
3163 1 2 -11 4.3478 -15.2174
3164 1 2 -9 4.3478 -15.2174
3165 1 2 -7 4.3478 -15.2174
3166 1 2 -5 4.3478 -15.2174
3167 1 2 -3 4.3478 -15.2174
3168 1 2 -1 4.3478 -15.2174
3169 1 1 -31 6.5217 -15.2174
3170 1 1 -29 6.5217 -15.2174
3171 1 1 -27 6.5217 -15.2174
3172 1 1 -25 6.5217 -15.2174
3173 1 1 -23 6.5217 -15.2174
3174 1 1 -21 6.5217 -15.2174
3175 1 1 -19 6.5217 -15.2174
3176 1 1 -17 6.5217 -15.2174
3177 1 1 -15 6.5217 -15.2174
3178 1 1 -13 6.5217 -15.2174
3179 1 2 -11 6.5217 -15.2174
3180 1 2 -9 6.5217 -15.2174
3181 1 2 -7 6.5217 -15.2174
3182 1 2 -5 6.5217 -15.2174
3183 1 2 -3 6.5217 -15.2174
3184 1 2 -1 6.5217 -15.2174
3185 1 1 -31 8.6957 -15.2174
3186 1 1 -29 8.6957 -15.2174
3187 1 1 -27 8.6957 -15.2174
3188 1 1 -25 8.6957 -15.2174
3189 1 1 -23 8.6957 -15.2174
3190 1 1 -21 8.6957 -15.2174
3191 1 1 -19 8.6957 -15.2174
3192 1 1 -17 8.6957 -15.2174
3193 1 1 -15 8.6957 -15.2174
3194 1 1 -13 8.6957 -15.2174
3195 1 2 -11 8.6957 -15.2174
3196 1 2 -9 8.6957 -15.2174
3197 1 2 -7 8.6957 -15.2174
3198 1 2 -5 8.6957 -15.2174
3199 1 2 -3 8.6957 -15.2174
3200 1 2 -1 8.6957 -15.2174
3201 1 1 -31 10.8696 -15.2174
3202 1 1 -29 10.8696 -15.2174
3203 1 1 -27 10.8696 -15.2174
3204 1 1 -25 10.8696 -15.2174
3205 1 1 -23 10.8696 -15.2174
3206 1 1 -21 10.8696 -15.2174
3207 1 1 -19 10.8696 -15.2174
3208 1 1 -17 10.8696 -15.2174
3209 1 1 -15 10.8696 -15.2174
3210 1 1 -13 10.8696 -15.2174
3211 1 2 -11 10.8696 -15.2174
3212 1 2 -9 10.8696 -15.2174
3213 1 2 -7 10.8696 -15.2174
3214 1 2 -5 10.8696 -15.2174
3215 1 2 -3 10.8696 -15.2174
3216 1 2 -1 10.8696 -15.2174
3217 1 1 -31 13.0435 -15.2174
3218 1 1 -29 13.0435 -15.2174
3219 1 1 -27 13.0435 -15.2174
3220 1 1 -25 13.0435 -15.2174
3221 1 1 -23 13.0435 -15.2174
3222 1 1 -21 13.0435 -15.2174
3223 1 1 -19 13.0435 -15.2174
3224 1 1 -17 13.0435 -15.2174
3225 1 1 -15 13.0435 -15.2174
3226 1 1 -13 13.0435 -15.2174
3227 1 2 -11 13.0435 -15.2174
3228 1 2 -9 13.0435 -15.2174
3229 1 2 -7 13.0435 -15.2174
3230 1 2 -5 13.0435 -15.2174
3231 1 2 -3 13.0435 -15.2174
3232 1 2 -1 13.0435 -15.2174
3233 1 1 -31 15.2174 -15.2174
3234 1 1 -29 15.2174 -15.2174
3235 1 1 -27 15.2174 -15.2174
3236 1 1 -25 15.2174 -15.2174
3237 1 1 -23 15.2174 -15.2174
3238 1 1 -21 15.2174 -15.2174
3239 1 1 -19 15.2174 -15.2174
3240 1 1 -17 15.2174 -15.2174
3241 1 1 -15 15.2174 -15.2174
3242 1 1 -13 15.2174 -15.2174
3243 1 2 -11 15.2174 -15.2174
3244 1 2 -9 15.2174 -15.2174
3245 1 2 -7 15.2174 -15.2174
3246 1 2 -5 15.2174 -15.2174
3247 1 2 -3 15.2174 -15.2174
3248 1 2 -1 15.2174 -15.2174
3249 1 1 -31 17.3913 -15.2174
3250 1 1 -29 17.3913 -15.2174
3251 1 1 -27 17.3913 -15.2174
3252 1 1 -25 17.3913 -15.2174
3253 1 1 -23 17.3913 -15.2174
3254 1 1 -21 17.3913 -15.2174
3255 1 1 -19 17.3913 -15.2174
3256 1 1 -17 17.3913 -15.2174
3257 1 1 -15 17.3913 -15.2174
3258 1 1 -13 17.3913 -15.2174
3259 1 2 -11 17.3913 -15.2174
3260 1 2 -9 17.3913 -15.2174
3261 1 2 -7 17.3913 -15.2174
3262 1 2 -5 17.3913 -15.2174
3263 1 2 -3 17.3913 -15.2174
3264 1 2 -1 17.3913 -15.2174
3265 1 1 -31 19.5652 -15.2174
3266 1 1 -29 19.5652 -15.2174
3267 1 1 -27 19.5652 -15.2174
3268 1 1 -25 19.5652 -15.2174
3269 1 1 -23 19.5652 -15.2174
3270 1 1 -21 19.5652 -15.2174
3271 1 1 -19 19.5652 -15.2174
3272 1 1 -17 19.5652 -15.2174
3273 1 1 -15 19.5652 -15.2174
3274 1 1 -13 19.5652 -15.2174
3275 1 2 -11 19.5652 -15.2174
3276 1 2 -9 19.5652 -15.2174
3277 1 2 -7 19.5652 -15.2174
3278 1 2 -5 19.5652 -15.2174
3279 1 2 -3 19.5652 -15.2174
3280 1 2 -1 19.5652 -15.2174
3281 1 1 -31 21.7391 -15.2174
3282 1 1 -29 21.7391 -15.2174
3283 1 1 -27 21.7391 -15.2174
3284 1 1 -25 21.7391 -15.2174
3285 1 1 -23 21.7391 -15.2174
3286 1 1 -21 21.7391 -15.2174
3287 1 1 -19 21.7391 -15.2174
3288 1 1 -17 21.7391 -15.2174
3289 1 1 -15 21.7391 -15.2174
3290 1 1 -13 21.7391 -15.2174
3291 1 2 -11 21.7391 -15.2174
3292 1 2 -9 21.7391 -15.2174
3293 1 2 -7 21.7391 -15.2174
3294 1 2 -5 21.7391 -15.2174
3295 1 2 -3 21.7391 -15.2174
3296 1 2 -1 21.7391 -15.2174
3297 1 1 -31 23.913 -15.2174
3298 1 1 -29 23.913 -15.2174
3299 1 1 -27 23.913 -15.2174
3300 1 1 -25 23.913 -15.2174
3301 1 1 -23 23.913 -15.2174
3302 1 1 -21 23.913 -15.2174
3303 1 1 -19 23.913 -15.2174
3304 1 1 -17 23.913 -15.2174
3305 1 1 -15 23.913 -15.2174
3306 1 1 -13 23.913 -15.2174
3307 1 2 -11 23.913 -15.2174
3308 1 2 -9 23.913 -15.2174
3309 1 2 -7 23.913 -15.2174
3310 1 2 -5 23.913 -15.2174
3311 1 2 -3 23.913 -15.2174
3312 1 2 -1 23.913 -15.2174
3313 1 1 1 -23.913 -15.2174
3314 1 1 3 -23.913 -15.2174
3315 1 1 5 -23.913 -15.2174
3316 1 1 7 -23.913 -15.2174
3317 1 1 9 -23.913 -15.2174
3318 1 1 11 -23.913 -15.2174
3319 1 1 13 -23.913 -15.2174
3320 1 1 15 -23.913 -15.2174
3321 1 1 17 -23.913 -15.2174
3322 1 1 19 -23.913 -15.2174
3323 1 2 21 -23.913 -15.2174
3324 1 2 23 -23.913 -15.2174
3325 1 2 25 -23.913 -15.2174
3326 1 2 27 -23.913 -15.2174
3327 1 2 29 -23.913 -15.2174
3328 1 2 31 -23.913 -15.2174
3329 1 1 1 -21.7391 -15.2174
3330 1 1 3 -21.7391 -15.2174
3331 1 1 5 -21.7391 -15.2174
3332 1 1 7 -21.7391 -15.2174
3333 1 1 9 -21.7391 -15.2174
3334 1 1 11 -21.7391 -15.2174
3335 1 1 13 -21.7391 -15.2174
3336 1 1 15 -21.7391 -15.2174
3337 1 1 17 -21.7391 -15.2174
3338 1 1 19 -21.7391 -15.2174
3339 1 2 21 -21.7391 -15.2174
3340 1 2 23 -21.7391 -15.2174
3341 1 2 25 -21.7391 -15.2174
3342 1 2 27 -21.7391 -15.2174
3343 1 2 29 -21.7391 -15.2174
3344 1 2 31 -21.7391 -15.2174
3345 1 1 1 -19.5652 -15.2174
3346 1 1 3 -19.5652 -15.2174
3347 1 1 5 -19.5652 -15.2174
3348 1 1 7 -19.5652 -15.2174
3349 1 1 9 -19.5652 -15.2174
3350 1 1 11 -19.5652 -15.2174
3351 1 1 13 -19.5652 -15.2174
3352 1 1 15 -19.5652 -15.2174
3353 1 1 17 -19.5652 -15.2174
3354 1 1 19 -19.5652 -15.2174
3355 1 2 21 -19.5652 -15.2174
3356 1 2 23 -19.5652 -15.2174
3357 1 2 25 -19.5652 -15.2174
3358 1 2 27 -19.5652 -15.2174
3359 1 2 29 -19.5652 -15.2174
3360 1 2 31 -19.5652 -15.2174
3361 1 1 1 -17.3913 -15.2174
3362 1 1 3 -17.3913 -15.2174
3363 1 1 5 -17.3913 -15.2174
3364 1 1 7 -17.3913 -15.2174
3365 1 1 9 -17.3913 -15.2174
3366 1 1 11 -17.3913 -15.2174
3367 1 1 13 -17.3913 -15.2174
3368 1 1 15 -17.3913 -15.2174
3369 1 1 17 -17.3913 -15.2174
3370 1 1 19 -17.3913 -15.2174
3371 1 2 21 -17.3913 -15.2174
3372 1 2 23 -17.3913 -15.2174
3373 1 2 25 -17.3913 -15.2174
3374 1 2 27 -17.3913 -15.2174
3375 1 2 29 -17.3913 -15.2174
3376 1 2 31 -17.3913 -15.2174
3377 1 1 1 -15.2174 -15.2174
3378 1 1 3 -15.2174 -15.2174
3379 1 1 5 -15.2174 -15.2174
3380 1 1 7 -15.2174 -15.2174
3381 1 1 9 -15.2174 -15.2174
3382 1 1 11 -15.2174 -15.2174
3383 1 1 13 -15.2174 -15.2174
3384 1 1 15 -15.2174 -15.2174
3385 1 1 17 -15.2174 -15.2174
3386 1 1 19 -15.2174 -15.2174
3387 1 2 21 -15.2174 -15.2174
3388 1 2 23 -15.2174 -15.2174
3389 1 2 25 -15.2174 -15.2174
3390 1 2 27 -15.2174 -15.2174
3391 1 2 29 -15.2174 -15.2174
3392 1 2 31 -15.2174 -15.2174
3393 1 1 1 -13.0435 -15.2174
3394 1 1 3 -13.0435 -15.2174
3395 1 1 5 -13.0435 -15.2174
3396 1 1 7 -13.0435 -15.2174
3397 1 1 9 -13.0435 -15.2174
3398 1 1 11 -13.0435 -15.2174
3399 1 1 13 -13.0435 -15.2174
3400 1 1 15 -13.0435 -15.2174
3401 1 1 17 -13.0435 -15.2174
3402 1 1 19 -13.0435 -15.2174
3403 1 2 21 -13.0435 -15.2174
3404 1 2 23 -13.0435 -15.2174
3405 1 2 25 -13.0435 -15.2174
3406 1 2 27 -13.0435 -15.2174
3407 1 2 29 -13.0435 -15.2174
3408 1 2 31 -13.0435 -15.2174
3409 1 1 1 -10.8696 -15.2174
3410 1 1 3 -10.8696 -15.2174
3411 1 1 5 -10.8696 -15.2174
3412 1 1 7 -10.8696 -15.2174
3413 1 1 9 -10.8696 -15.2174
3414 1 1 11 -10.8696 -15.2174
3415 1 1 13 -10.8696 -15.2174
3416 1 1 15 -10.8696 -15.2174
3417 1 1 17 -10.8696 -15.2174
3418 1 1 19 -10.8696 -15.2174
3419 1 2 21 -10.8696 -15.2174
3420 1 2 23 -10.8696 -15.2174
3421 1 2 25 -10.8696 -15.2174
3422 1 2 27 -10.8696 -15.2174
3423 1 2 29 -10.8696 -15.2174
3424 1 2 31 -10.8696 -15.2174
3425 1 1 1 -8.6957 -15.2174
3426 1 1 3 -8.6957 -15.2174
3427 1 1 5 -8.6957 -15.2174
3428 1 1 7 -8.6957 -15.2174
3429 1 1 9 -8.6957 -15.2174
3430 1 1 11 -8.6957 -15.2174
3431 1 1 13 -8.6957 -15.2174
3432 1 1 15 -8.6957 -15.2174
3433 1 1 17 -8.6957 -15.2174
3434 1 1 19 -8.6957 -15.2174
3435 1 2 21 -8.6957 -15.2174
3436 1 2 23 -8.6957 -15.2174
3437 1 2 25 -8.6957 -15.2174
3438 1 2 27 -8.6957 -15.2174
3439 1 2 29 -8.6957 -15.2174
3440 1 2 31 -8.6957 -15.2174
3441 1 1 1 -6.5217 -15.2174
3442 1 1 3 -6.5217 -15.2174
3443 1 1 5 -6.5217 -15.2174
3444 1 1 7 -6.5217 -15.2174
3445 1 1 9 -6.5217 -15.2174
3446 1 1 11 -6.5217 -15.2174
3447 1 1 13 -6.5217 -15.2174
3448 1 1 15 -6.5217 -15.2174
3449 1 1 17 -6.5217 -15.2174
3450 1 1 19 -6.5217 -15.2174
3451 1 2 21 -6.5217 -15.2174
3452 1 2 23 -6.5217 -15.2174
3453 1 2 25 -6.5217 -15.2174
3454 1 2 27 -6.5217 -15.2174
3455 1 2 29 -6.5217 -15.2174
3456 1 2 31 -6.5217 -15.2174
3457 1 1 1 -4.3478 -15.2174
3458 1 1 3 -4.3478 -15.2174
3459 1 1 5 -4.3478 -15.2174
3460 1 1 7 -4.3478 -15.2174
3461 1 1 9 -4.3478 -15.2174
3462 1 1 11 -4.3478 -15.2174
3463 1 1 13 -4.3478 -15.2174
3464 1 1 15 -4.3478 -15.2174
3465 1 1 17 -4.3478 -15.2174
3466 1 1 19 -4.3478 -15.2174
3467 1 2 21 -4.3478 -15.2174
3468 1 2 23 -4.3478 -15.2174
3469 1 2 25 -4.3478 -15.2174
3470 1 2 27 -4.3478 -15.2174
3471 1 2 29 -4.3478 -15.2174
3472 1 2 31 -4.3478 -15.2174
3473 1 1 1 -2.1739 -15.2174
3474 1 1 3 -2.1739 -15.2174
3475 1 1 5 -2.1739 -15.2174
3476 1 1 7 -2.1739 -15.2174
3477 1 1 9 -2.1739 -15.2174
3478 1 1 11 -2.1739 -15.2174
3479 1 1 13 -2.1739 -15.2174
3480 1 1 15 -2.1739 -15.2174
3481 1 1 17 -2.1739 -15.2174
3482 1 1 19 -2.1739 -15.2174
3483 1 2 21 -2.1739 -15.2174
3484 1 2 23 -2.1739 -15.2174
3485 1 2 25 -2.1739 -15.2174
3486 1 2 27 -2.1739 -15.2174
3487 1 2 29 -2.1739 -15.2174
3488 1 2 31 -2.1739 -15.2174
3489 1 1 1 0 -15.2174
3490 1 1 3 0 -15.2174
3491 1 1 5 0 -15.2174
3492 1 1 7 0 -15.2174
3493 1 1 9 0 -15.2174
3494 1 1 11 0 -15.2174
3495 1 1 13 0 -15.2174
3496 1 1 15 0 -15.2174
3497 1 1 17 0 -15.2174
3498 1 1 19 0 -15.2174
3499 1 2 21 0 -15.2174
3500 1 2 23 0 -15.2174
3501 1 2 25 0 -15.2174
3502 1 2 27 0 -15.2174
3503 1 2 29 0 -15.2174
3504 1 2 31 0 -15.2174
3505 1 1 1 2.1739 -15.2174
3506 1 1 3 2.1739 -15.2174
3507 1 1 5 2.1739 -15.2174
3508 1 1 7 2.1739 -15.2174
3509 1 1 9 2.1739 -15.2174
3510 1 1 11 2.1739 -15.2174
3511 1 1 13 2.1739 -15.2174
3512 1 1 15 2.1739 -15.2174
3513 1 1 17 2.1739 -15.2174
3514 1 1 19 2.1739 -15.2174
3515 1 2 21 2.1739 -15.2174
3516 1 2 23 2.1739 -15.2174
3517 1 2 25 2.1739 -15.2174
3518 1 2 27 2.1739 -15.2174
3519 1 2 29 2.1739 -15.2174
3520 1 2 31 2.1739 -15.2174
3521 1 1 1 4.3478 -15.2174
3522 1 1 3 4.3478 -15.2174
3523 1 1 5 4.3478 -15.2174
3524 1 1 7 4.3478 -15.2174
3525 1 1 9 4.3478 -15.2174
3526 1 1 11 4.3478 -15.2174
3527 1 1 13 4.3478 -15.2174
3528 1 1 15 4.3478 -15.2174
3529 1 1 17 4.3478 -15.2174
3530 1 1 19 4.3478 -15.2174
3531 1 2 21 4.3478 -15.2174
3532 1 2 23 4.3478 -15.2174
3533 1 2 25 4.3478 -15.2174
3534 1 2 27 4.3478 -15.2174
3535 1 2 29 4.3478 -15.2174
3536 1 2 31 4.3478 -15.2174
3537 1 1 1 6.5217 -15.2174
3538 1 1 3 6.5217 -15.2174
3539 1 1 5 6.5217 -15.2174
3540 1 1 7 6.5217 -15.2174
3541 1 1 9 6.5217 -15.2174
3542 1 1 11 6.5217 -15.2174
3543 1 1 13 6.5217 -15.2174
3544 1 1 15 6.5217 -15.2174
3545 1 1 17 6.5217 -15.2174
3546 1 1 19 6.5217 -15.2174
3547 1 2 21 6.5217 -15.2174
3548 1 2 23 6.5217 -15.2174
3549 1 2 25 6.5217 -15.2174
3550 1 2 27 6.5217 -15.2174
3551 1 2 29 6.5217 -15.2174
3552 1 2 31 6.5217 -15.2174
3553 1 1 1 8.6957 -15.2174
3554 1 1 3 8.6957 -15.2174
3555 1 1 5 8.6957 -15.2174
3556 1 1 7 8.6957 -15.2174
3557 1 1 9 8.6957 -15.2174
3558 1 1 11 8.6957 -15.2174
3559 1 1 13 8.6957 -15.2174
3560 1 1 15 8.6957 -15.2174
3561 1 1 17 8.6957 -15.2174
3562 1 1 19 8.6957 -15.2174
3563 1 2 21 8.6957 -15.2174
3564 1 2 23 8.6957 -15.2174
3565 1 2 25 8.6957 -15.2174
3566 1 2 27 8.6957 -15.2174
3567 1 2 29 8.6957 -15.2174
3568 1 2 31 8.6957 -15.2174
3569 1 1 1 10.8696 -15.2174
3570 1 1 3 10.8696 -15.2174
3571 1 1 5 10.8696 -15.2174
3572 1 1 7 10.8696 -15.2174
3573 1 1 9 10.8696 -15.2174
3574 1 1 11 10.8696 -15.2174
3575 1 1 13 10.8696 -15.2174
3576 1 1 15 10.8696 -15.2174
3577 1 1 17 10.8696 -15.2174
3578 1 1 19 10.8696 -15.2174
3579 1 2 21 10.8696 -15.2174
3580 1 2 23 10.8696 -15.2174
3581 1 2 25 10.8696 -15.2174
3582 1 2 27 10.8696 -15.2174
3583 1 2 29 10.8696 -15.2174
3584 1 2 31 10.8696 -15.2174
3585 1 1 1 13.0435 -15.2174
3586 1 1 3 13.0435 -15.2174
3587 1 1 5 13.0435 -15.2174
3588 1 1 7 13.0435 -15.2174
3589 1 1 9 13.0435 -15.2174
3590 1 1 11 13.0435 -15.2174
3591 1 1 13 13.0435 -15.2174
3592 1 1 15 13.0435 -15.2174
3593 1 1 17 13.0435 -15.2174
3594 1 1 19 13.0435 -15.2174
3595 1 2 21 13.0435 -15.2174
3596 1 2 23 13.0435 -15.2174
3597 1 2 25 13.0435 -15.2174
3598 1 2 27 13.0435 -15.2174
3599 1 2 29 13.0435 -15.2174
3600 1 2 31 13.0435 -15.2174
3601 1 1 1 15.2174 -15.2174
3602 1 1 3 15.2174 -15.2174
3603 1 1 5 15.2174 -15.2174
3604 1 1 7 15.2174 -15.2174
3605 1 1 9 15.2174 -15.2174
3606 1 1 11 15.2174 -15.2174
3607 1 1 13 15.2174 -15.2174
3608 1 1 15 15.2174 -15.2174
3609 1 1 17 15.2174 -15.2174
3610 1 1 19 15.2174 -15.2174
3611 1 2 21 15.2174 -15.2174
3612 1 2 23 15.2174 -15.2174
3613 1 2 25 15.2174 -15.2174
3614 1 2 27 15.2174 -15.2174
3615 1 2 29 15.2174 -15.2174
3616 1 2 31 15.2174 -15.2174
3617 1 1 1 17.3913 -15.2174
3618 1 1 3 17.3913 -15.2174
3619 1 1 5 17.3913 -15.2174
3620 1 1 7 17.3913 -15.2174
3621 1 1 9 17.3913 -15.2174
3622 1 1 11 17.3913 -15.2174
3623 1 1 13 17.3913 -15.2174
3624 1 1 15 17.3913 -15.2174
3625 1 1 17 17.3913 -15.2174
3626 1 1 19 17.3913 -15.2174
3627 1 2 21 17.3913 -15.2174
3628 1 2 23 17.3913 -15.2174
3629 1 2 25 17.3913 -15.2174
3630 1 2 27 17.3913 -15.2174
3631 1 2 29 17.3913 -15.2174
3632 1 2 31 17.3913 -15.2174
3633 1 1 1 19.5652 -15.2174
3634 1 1 3 19.5652 -15.2174
3635 1 1 5 19.5652 -15.2174
3636 1 1 7 19.5652 -15.2174
3637 1 1 9 19.5652 -15.2174
3638 1 1 11 19.5652 -15.2174
3639 1 1 13 19.5652 -15.2174
3640 1 1 15 19.5652 -15.2174
3641 1 1 17 19.5652 -15.2174
3642 1 1 19 19.5652 -15.2174
3643 1 2 21 19.5652 -15.2174
3644 1 2 23 19.5652 -15.2174
3645 1 2 25 19.5652 -15.2174
3646 1 2 27 19.5652 -15.2174
3647 1 2 29 19.5652 -15.2174
3648 1 2 31 19.5652 -15.2174
3649 1 1 1 21.7391 -15.2174
3650 1 1 3 21.7391 -15.2174
3651 1 1 5 21.7391 -15.2174
3652 1 1 7 21.7391 -15.2174
3653 1 1 9 21.7391 -15.2174
3654 1 1 11 21.7391 -15.2174
3655 1 1 13 21.7391 -15.2174
3656 1 1 15 21.7391 -15.2174
3657 1 1 17 21.7391 -15.2174
3658 1 1 19 21.7391 -15.2174
3659 1 2 21 21.7391 -15.2174
3660 1 2 23 21.7391 -15.2174
3661 1 2 25 21.7391 -15.2174
3662 1 2 27 21.7391 -15.2174
3663 1 2 29 21.7391 -15.2174
3664 1 2 31 21.7391 -15.2174
3665 1 1 1 23.913 -15.2174
3666 1 1 3 23.913 -15.2174
3667 1 1 5 23.913 -15.2174
3668 1 1 7 23.913 -15.2174
3669 1 1 9 23.913 -15.2174
3670 1 1 11 23.913 -15.2174
3671 1 1 13 23.913 -15.2174
3672 1 1 15 23.913 -15.2174
3673 1 1 17 23.913 -15.2174
3674 1 1 19 23.913 -15.2174
3675 1 2 21 23.913 -15.2174
3676 1 2 23 23.913 -15.2174
3677 1 2 25 23.913 -15.2174
3678 1 2 27 23.913 -15.2174
3679 1 2 29 23.913 -15.2174
3680 1 2 31 23.913 -15.2174
3681 1 1 -31 -23.913 -13.0435
3682 1 1 -29 -23.913 -13.0435
3683 1 1 -27 -23.913 -13.0435
3684 1 1 -25 -23.913 -13.0435
3685 1 1 -23 -23.913 -13.0435
3686 1 1 -21 -23.913 -13.0435
3687 1 1 -19 -23.913 -13.0435
3688 1 1 -17 -23.913 -13.0435
3689 1 1 -15 -23.913 -13.0435
3690 1 1 -13 -23.913 -13.0435
3691 1 2 -11 -23.913 -13.0435
3692 1 2 -9 -23.913 -13.0435
3693 1 2 -7 -23.913 -13.0435
3694 1 2 -5 -23.913 -13.0435
3695 1 2 -3 -23.913 -13.0435
3696 1 2 -1 -23.913 -13.0435
3697 1 1 -31 -21.7391 -13.0435
3698 1 1 -29 -21.7391 -13.0435
3699 1 1 -27 -21.7391 -13.0435
3700 1 1 -25 -21.7391 -13.0435
3701 1 1 -23 -21.7391 -13.0435
3702 1 1 -21 -21.7391 -13.0435
3703 1 1 -19 -21.7391 -13.0435
3704 1 1 -17 -21.7391 -13.0435
3705 1 1 -15 -21.7391 -13.0435
3706 1 1 -13 -21.7391 -13.0435
3707 1 2 -11 -21.7391 -13.0435
3708 1 2 -9 -21.7391 -13.0435
3709 1 2 -7 -21.7391 -13.0435
3710 1 2 -5 -21.7391 -13.0435
3711 1 2 -3 -21.7391 -13.0435
3712 1 2 -1 -21.7391 -13.0435
3713 1 1 -31 -19.5652 -13.0435
3714 1 1 -29 -19.5652 -13.0435
3715 1 1 -27 -19.5652 -13.0435
3716 1 1 -25 -19.5652 -13.0435
3717 1 1 -23 -19.5652 -13.0435
3718 1 1 -21 -19.5652 -13.0435
3719 1 1 -19 -19.5652 -13.0435
3720 1 1 -17 -19.5652 -13.0435
3721 1 1 -15 -19.5652 -13.0435
3722 1 1 -13 -19.5652 -13.0435
3723 1 2 -11 -19.5652 -13.0435
3724 1 2 -9 -19.5652 -13.0435
3725 1 2 -7 -19.5652 -13.0435
3726 1 2 -5 -19.5652 -13.0435
3727 1 2 -3 -19.5652 -13.0435
3728 1 2 -1 -19.5652 -13.0435
3729 1 1 -31 -17.3913 -13.0435
3730 1 1 -29 -17.3913 -13.0435
3731 1 1 -27 -17.3913 -13.0435
3732 1 1 -25 -17.3913 -13.0435
3733 1 1 -23 -17.3913 -13.0435
3734 1 1 -21 -17.3913 -13.0435
3735 1 1 -19 -17.3913 -13.0435
3736 1 1 -17 -17.3913 -13.0435
3737 1 1 -15 -17.3913 -13.0435
3738 1 1 -13 -17.3913 -13.0435
3739 1 2 -11 -17.3913 -13.0435
3740 1 2 -9 -17.3913 -13.0435
3741 1 2 -7 -17.3913 -13.0435
3742 1 2 -5 -17.3913 -13.0435
3743 1 2 -3 -17.3913 -13.0435
3744 1 2 -1 -17.3913 -13.0435
3745 1 1 -31 -15.2174 -13.0435
3746 1 1 -29 -15.2174 -13.0435
3747 1 1 -27 -15.2174 -13.0435
3748 1 1 -25 -15.2174 -13.0435
3749 1 1 -23 -15.2174 -13.0435
3750 1 1 -21 -15.2174 -13.0435
3751 1 1 -19 -15.2174 -13.0435
3752 1 1 -17 -15.2174 -13.0435
3753 1 1 -15 -15.2174 -13.0435
3754 1 1 -13 -15.2174 -13.0435
3755 1 2 -11 -15.2174 -13.0435
3756 1 2 -9 -15.2174 -13.0435
3757 1 2 -7 -15.2174 -13.0435
3758 1 2 -5 -15.2174 -13.0435
3759 1 2 -3 -15.2174 -13.0435
3760 1 2 -1 -15.2174 -13.0435
3761 1 1 -31 -13.0435 -13.0435
3762 1 1 -29 -13.0435 -13.0435
3763 1 1 -27 -13.0435 -13.0435
3764 1 1 -25 -13.0435 -13.0435
3765 1 1 -23 -13.0435 -13.0435
3766 1 1 -21 -13.0435 -13.0435
3767 1 1 -19 -13.0435 -13.0435
3768 1 1 -17 -13.0435 -13.0435
3769 1 1 -15 -13.0435 -13.0435
3770 1 1 -13 -13.0435 -13.0435
3771 1 2 -11 -13.0435 -13.0435
3772 1 2 -9 -13.0435 -13.0435
3773 1 2 -7 -13.0435 -13.0435
3774 1 2 -5 -13.0435 -13.0435
3775 1 2 -3 -13.0435 -13.0435
3776 1 2 -1 -13.0435 -13.0435
3777 1 1 -31 -10.8696 -13.0435
3778 1 1 -29 -10.8696 -13.0435
3779 1 1 -27 -10.8696 -13.0435
3780 1 1 -25 -10.8696 -13.0435
3781 1 1 -23 -10.8696 -13.0435
3782 1 1 -21 -10.8696 -13.0435
3783 1 1 -19 -10.8696 -13.0435
3784 1 1 -17 -10.8696 -13.0435
3785 1 1 -15 -10.8696 -13.0435
3786 1 1 -13 -10.8696 -13.0435
3787 1 2 -11 -10.8696 -13.0435
3788 1 2 -9 -10.8696 -13.0435
3789 1 2 -7 -10.8696 -13.0435
3790 1 2 -5 -10.8696 -13.0435
3791 1 2 -3 -10.8696 -13.0435
3792 1 2 -1 -10.8696 -13.0435
3793 1 1 -31 -8.6957 -13.0435
3794 1 1 -29 -8.6957 -13.0435
3795 1 1 -27 -8.6957 -13.0435
3796 1 1 -25 -8.6957 -13.0435
3797 1 1 -23 -8.6957 -13.0435
3798 1 1 -21 -8.6957 -13.0435
3799 1 1 -19 -8.6957 -13.0435
3800 1 1 -17 -8.6957 -13.0435
3801 1 1 -15 -8.6957 -13.0435
3802 1 1 -13 -8.6957 -13.0435
3803 1 2 -11 -8.6957 -13.0435
3804 1 2 -9 -8.6957 -13.0435
3805 1 2 -7 -8.6957 -13.0435
3806 1 2 -5 -8.6957 -13.0435
3807 1 2 -3 -8.6957 -13.0435
3808 1 2 -1 -8.6957 -13.0435
3809 1 1 -31 -6.5217 -13.0435
3810 1 1 -29 -6.5217 -13.0435
3811 1 1 -27 -6.5217 -13.0435
3812 1 1 -25 -6.5217 -13.0435
3813 1 1 -23 -6.5217 -13.0435
3814 1 1 -21 -6.5217 -13.0435
3815 1 1 -19 -6.5217 -13.0435
3816 1 1 -17 -6.5217 -13.0435
3817 1 1 -15 -6.5217 -13.0435
3818 1 1 -13 -6.5217 -13.0435
3819 1 2 -11 -6.5217 -13.0435
3820 1 2 -9 -6.5217 -13.0435
3821 1 2 -7 -6.5217 -13.0435
3822 1 2 -5 -6.5217 -13.0435
3823 1 2 -3 -6.5217 -13.0435
3824 1 2 -1 -6.5217 -13.0435
3825 1 1 -31 -4.3478 -13.0435
3826 1 1 -29 -4.3478 -13.0435
3827 1 1 -27 -4.3478 -13.0435
3828 1 1 -25 -4.3478 -13.0435
3829 1 1 -23 -4.3478 -13.0435
3830 1 1 -21 -4.3478 -13.0435
3831 1 1 -19 -4.3478 -13.0435
3832 1 1 -17 -4.3478 -13.0435
3833 1 1 -15 -4.3478 -13.0435
3834 1 1 -13 -4.3478 -13.0435
3835 1 2 -11 -4.3478 -13.0435
3836 1 2 -9 -4.3478 -13.0435
3837 1 2 -7 -4.3478 -13.0435
3838 1 2 -5 -4.3478 -13.0435
3839 1 2 -3 -4.3478 -13.0435
3840 1 2 -1 -4.3478 -13.0435
3841 1 1 -31 -2.1739 -13.0435
3842 1 1 -29 -2.1739 -13.0435
3843 1 1 -27 -2.1739 -13.0435
3844 1 1 -25 -2.1739 -13.0435
3845 1 1 -23 -2.1739 -13.0435
3846 1 1 -21 -2.1739 -13.0435
3847 1 1 -19 -2.1739 -13.0435
3848 1 1 -17 -2.1739 -13.0435
3849 1 1 -15 -2.1739 -13.0435
3850 1 1 -13 -2.1739 -13.0435
3851 1 2 -11 -2.1739 -13.0435
3852 1 2 -9 -2.1739 -13.0435
3853 1 2 -7 -2.1739 -13.0435
3854 1 2 -5 -2.1739 -13.0435
3855 1 2 -3 -2.1739 -13.0435
3856 1 2 -1 -2.1739 -13.0435
3857 1 1 -31 0 -13.0435
3858 1 1 -29 0 -13.0435
3859 1 1 -27 0 -13.0435
3860 1 1 -25 0 -13.0435
3861 1 1 -23 0 -13.0435
3862 1 1 -21 0 -13.0435
3863 1 1 -19 0 -13.0435
3864 1 1 -17 0 -13.0435
3865 1 1 -15 0 -13.0435
3866 1 1 -13 0 -13.0435
3867 1 2 -11 0 -13.0435
3868 1 2 -9 0 -13.0435
3869 1 2 -7 0 -13.0435
3870 1 2 -5 0 -13.0435
3871 1 2 -3 0 -13.0435
3872 1 2 -1 0 -13.0435
3873 1 1 -31 2.1739 -13.0435
3874 1 1 -29 2.1739 -13.0435
3875 1 1 -27 2.1739 -13.0435
3876 1 1 -25 2.1739 -13.0435
3877 1 1 -23 2.1739 -13.0435
3878 1 1 -21 2.1739 -13.0435
3879 1 1 -19 2.1739 -13.0435
3880 1 1 -17 2.1739 -13.0435
3881 1 1 -15 2.1739 -13.0435
3882 1 1 -13 2.1739 -13.0435
3883 1 2 -11 2.1739 -13.0435
3884 1 2 -9 2.1739 -13.0435
3885 1 2 -7 2.1739 -13.0435
3886 1 2 -5 2.1739 -13.0435
3887 1 2 -3 2.1739 -13.0435
3888 1 2 -1 2.1739 -13.0435
3889 1 1 -31 4.3478 -13.0435
3890 1 1 -29 4.3478 -13.0435
3891 1 1 -27 4.3478 -13.0435
3892 1 1 -25 4.3478 -13.0435
3893 1 1 -23 4.3478 -13.0435
3894 1 1 -21 4.3478 -13.0435
3895 1 1 -19 4.3478 -13.0435
3896 1 1 -17 4.3478 -13.0435
3897 1 1 -15 4.3478 -13.0435
3898 1 1 -13 4.3478 -13.0435
3899 1 2 -11 4.3478 -13.0435
3900 1 2 -9 4.3478 -13.0435
3901 1 2 -7 4.3478 -13.0435
3902 1 2 -5 4.3478 -13.0435
3903 1 2 -3 4.3478 -13.0435
3904 1 2 -1 4.3478 -13.0435
3905 1 1 -31 6.5217 -13.0435
3906 1 1 -29 6.5217 -13.0435
3907 1 1 -27 6.5217 -13.0435
3908 1 1 -25 6.5217 -13.0435
3909 1 1 -23 6.5217 -13.0435
3910 1 1 -21 6.5217 -13.0435
3911 1 1 -19 6.5217 -13.0435
3912 1 1 -17 6.5217 -13.0435
3913 1 1 -15 6.5217 -13.0435
3914 1 1 -13 6.5217 -13.0435
3915 1 2 -11 6.5217 -13.0435
3916 1 2 -9 6.5217 -13.0435
3917 1 2 -7 6.5217 -13.0435
3918 1 2 -5 6.5217 -13.0435
3919 1 2 -3 6.5217 -13.0435
3920 1 2 -1 6.5217 -13.0435
3921 1 1 -31 8.6957 -13.0435
3922 1 1 -29 8.6957 -13.0435
3923 1 1 -27 8.6957 -13.0435
3924 1 1 -25 8.6957 -13.0435
3925 1 1 -23 8.6957 -13.0435
3926 1 1 -21 8.6957 -13.0435
3927 1 1 -19 8.6957 -13.0435
3928 1 1 -17 8.6957 -13.0435
3929 1 1 -15 8.6957 -13.0435
3930 1 1 -13 8.6957 -13.0435
3931 1 2 -11 8.6957 -13.0435
3932 1 2 -9 8.6957 -13.0435
3933 1 2 -7 8.6957 -13.0435
3934 1 2 -5 8.6957 -13.0435
3935 1 2 -3 8.6957 -13.0435
3936 1 2 -1 8.6957 -13.0435
3937 1 1 -31 10.8696 -13.0435
3938 1 1 -29 10.8696 -13.0435
3939 1 1 -27 10.8696 -13.0435
3940 1 1 -25 10.8696 -13.0435
3941 1 1 -23 10.8696 -13.0435
3942 1 1 -21 10.8696 -13.0435
3943 1 1 -19 10.8696 -13.0435
3944 1 1 -17 10.8696 -13.0435
3945 1 1 -15 10.8696 -13.0435
3946 1 1 -13 10.8696 -13.0435
3947 1 2 -11 10.8696 -13.0435
3948 1 2 -9 10.8696 -13.0435
3949 1 2 -7 10.8696 -13.0435
3950 1 2 -5 10.8696 -13.0435
3951 1 2 -3 10.8696 -13.0435
3952 1 2 -1 10.8696 -13.0435
3953 1 1 -31 13.0435 -13.0435
3954 1 1 -29 13.0435 -13.0435
3955 1 1 -27 13.0435 -13.0435
3956 1 1 -25 13.0435 -13.0435
3957 1 1 -23 13.0435 -13.0435
3958 1 1 -21 13.0435 -13.0435
3959 1 1 -19 13.0435 -13.0435
3960 1 1 -17 13.0435 -13.0435
3961 1 1 -15 13.0435 -13.0435
3962 1 1 -13 13.0435 -13.0435
3963 1 2 -11 13.0435 -13.0435
3964 1 2 -9 13.0435 -13.0435
3965 1 2 -7 13.0435 -13.0435
3966 1 2 -5 13.0435 -13.0435
3967 1 2 -3 13.0435 -13.0435
3968 1 2 -1 13.0435 -13.0435
3969 1 1 -31 15.2174 -13.0435
3970 1 1 -29 15.2174 -13.0435
3971 1 1 -27 15.2174 -13.0435
3972 1 1 -25 15.2174 -13.0435
3973 1 1 -23 15.2174 -13.0435
3974 1 1 -21 15.2174 -13.0435
3975 1 1 -19 15.2174 -13.0435
3976 1 1 -17 15.2174 -13.0435
3977 1 1 -15 15.2174 -13.0435
3978 1 1 -13 15.2174 -13.0435
3979 1 2 -11 15.2174 -13.0435
3980 1 2 -9 15.2174 -13.0435
3981 1 2 -7 15.2174 -13.0435
3982 1 2 -5 15.2174 -13.0435
3983 1 2 -3 15.2174 -13.0435
3984 1 2 -1 15.2174 -13.0435
3985 1 1 -31 17.3913 -13.0435
3986 1 1 -29 17.3913 -13.0435
3987 1 1 -27 17.3913 -13.0435
3988 1 1 -25 17.3913 -13.0435
3989 1 1 -23 17.3913 -13.0435
3990 1 1 -21 17.3913 -13.0435
3991 1 1 -19 17.3913 -13.0435
3992 1 1 -17 17.3913 -13.0435
3993 1 1 -15 17.3913 -13.0435
3994 1 1 -13 17.3913 -13.0435
3995 1 2 -11 17.3913 -13.0435
3996 1 2 -9 17.3913 -13.0435
3997 1 2 -7 17.3913 -13.0435
3998 1 2 -5 17.3913 -13.0435
3999 1 2 -3 17.3913 -13.0435
4000 1 2 -1 17.3913 -13.0435
4001 1 1 -31 19.5652 -13.0435
4002 1 1 -29 19.5652 -13.0435
4003 1 1 -27 19.5652 -13.0435
4004 1 1 -25 19.5652 -13.0435
4005 1 1 -23 19.5652 -13.0435
4006 1 1 -21 19.5652 -13.0435
4007 1 1 -19 19.5652 -13.0435
4008 1 1 -17 19.5652 -13.0435
4009 1 1 -15 19.5652 -13.0435
4010 1 1 -13 19.5652 -13.0435
4011 1 2 -11 19.5652 -13.0435
4012 1 2 -9 19.5652 -13.0435
4013 1 2 -7 19.5652 -13.0435
4014 1 2 -5 19.5652 -13.0435
4015 1 2 -3 19.5652 -13.0435
4016 1 2 -1 19.5652 -13.0435
4017 1 1 -31 21.7391 -13.0435
4018 1 1 -29 21.7391 -13.0435
4019 1 1 -27 21.7391 -13.0435
4020 1 1 -25 21.7391 -13.0435
4021 1 1 -23 21.7391 -13.0435
4022 1 1 -21 21.7391 -13.0435
4023 1 1 -19 21.7391 -13.0435
4024 1 1 -17 21.7391 -13.0435
4025 1 1 -15 21.7391 -13.0435
4026 1 1 -13 21.7391 -13.0435
4027 1 2 -11 21.7391 -13.0435
4028 1 2 -9 21.7391 -13.0435
4029 1 2 -7 21.7391 -13.0435
4030 1 2 -5 21.7391 -13.0435
4031 1 2 -3 21.7391 -13.0435
4032 1 2 -1 21.7391 -13.0435
4033 1 1 -31 23.913 -13.0435
4034 1 1 -29 23.913 -13.0435
4035 1 1 -27 23.913 -13.0435
4036 1 1 -25 23.913 -13.0435
4037 1 1 -23 23.913 -13.0435
4038 1 1 -21 23.913 -13.0435
4039 1 1 -19 23.913 -13.0435
4040 1 1 -17 23.913 -13.0435
4041 1 1 -15 23.913 -13.0435
4042 1 1 -13 23.913 -13.0435
4043 1 2 -11 23.913 -13.0435
4044 1 2 -9 23.913 -13.0435
4045 1 2 -7 23.913 -13.0435
4046 1 2 -5 23.913 -13.0435
4047 1 2 -3 23.913 -13.0435
4048 1 2 -1 23.913 -13.0435
4049 1 1 1 -23.913 -13.0435
4050 1 1 3 -23.913 -13.0435
4051 1 1 5 -23.913 -13.0435
4052 1 1 7 -23.913 -13.0435
4053 1 1 9 -23.913 -13.0435
4054 1 1 11 -23.913 -13.0435
4055 1 1 13 -23.913 -13.0435
4056 1 1 15 -23.913 -13.0435
4057 1 1 17 -23.913 -13.0435
4058 1 1 19 -23.913 -13.0435
4059 1 2 21 -23.913 -13.0435
4060 1 2 23 -23.913 -13.0435
4061 1 2 25 -23.913 -13.0435
4062 1 2 27 -23.913 -13.0435
4063 1 2 29 -23.913 -13.0435
4064 1 2 31 -23.913 -13.0435
4065 1 1 1 -21.7391 -13.0435
4066 1 1 3 -21.7391 -13.0435
4067 1 1 5 -21.7391 -13.0435
4068 1 1 7 -21.7391 -13.0435
4069 1 1 9 -21.7391 -13.0435
4070 1 1 11 -21.7391 -13.0435
4071 1 1 13 -21.7391 -13.0435
4072 1 1 15 -21.7391 -13.0435
4073 1 1 17 -21.7391 -13.0435
4074 1 1 19 -21.7391 -13.0435
4075 1 2 21 -21.7391 -13.0435
4076 1 2 23 -21.7391 -13.0435
4077 1 2 25 -21.7391 -13.0435
4078 1 2 27 -21.7391 -13.0435
4079 1 2 29 -21.7391 -13.0435
4080 1 2 31 -21.7391 -13.0435
4081 1 1 1 -19.5652 -13.0435
4082 1 1 3 -19.5652 -13.0435
4083 1 1 5 -19.5652 -13.0435
4084 1 1 7 -19.5652 -13.0435
4085 1 1 9 -19.5652 -13.0435
4086 1 1 11 -19.5652 -13.0435
4087 1 1 13 -19.5652 -13.0435
4088 1 1 15 -19.5652 -13.0435
4089 1 1 17 -19.5652 -13.0435
4090 1 1 19 -19.5652 -13.0435
4091 1 2 21 -19.5652 -13.0435
4092 1 2 23 -19.5652 -13.0435
4093 1 2 25 -19.5652 -13.0435
4094 1 2 27 -19.5652 -13.0435
4095 1 2 29 -19.5652 -13.0435
4096 1 2 31 -19.5652 -13.0435
4097 1 1 1 -17.3913 -13.0435
4098 1 1 3 -17.3913 -13.0435
4099 1 1 5 -17.3913 -13.0435
4100 1 1 7 -17.3913 -13.0435
4101 1 1 9 -17.3913 -13.0435
4102 1 1 11 -17.3913 -13.0435
4103 1 1 13 -17.3913 -13.0435
4104 1 1 15 -17.3913 -13.0435
4105 1 1 17 -17.3913 -13.0435
4106 1 1 19 -17.3913 -13.0435
4107 1 2 21 -17.3913 -13.0435
4108 1 2 23 -17.3913 -13.0435
4109 1 2 25 -17.3913 -13.0435
4110 1 2 27 -17.3913 -13.0435
4111 1 2 29 -17.3913 -13.0435
4112 1 2 31 -17.3913 -13.0435
4113 1 1 1 -15.2174 -13.0435
4114 1 1 3 -15.2174 -13.0435
4115 1 1 5 -15.2174 -13.0435
4116 1 1 7 -15.2174 -13.0435
4117 1 1 9 -15.2174 -13.0435
4118 1 1 11 -15.2174 -13.0435
4119 1 1 13 -15.2174 -13.0435
4120 1 1 15 -15.2174 -13.0435
4121 1 1 17 -15.2174 -13.0435
4122 1 1 19 -15.2174 -13.0435
4123 1 2 21 -15.2174 -13.0435
4124 1 2 23 -15.2174 -13.0435
4125 1 2 25 -15.2174 -13.0435
4126 1 2 27 -15.2174 -13.0435
4127 1 2 29 -15.2174 -13.0435
4128 1 2 31 -15.2174 -13.0435
4129 1 1 1 -13.0435 -13.0435
4130 1 1 3 -13.0435 -13.0435
4131 1 1 5 -13.0435 -13.0435
4132 1 1 7 -13.0435 -13.0435
4133 1 1 9 -13.0435 -13.0435
4134 1 1 11 -13.0435 -13.0435
4135 1 1 13 -13.0435 -13.0435
4136 1 1 15 -13.0435 -13.0435
4137 1 1 17 -13.0435 -13.0435
4138 1 1 19 -13.0435 -13.0435
4139 1 2 21 -13.0435 -13.0435
4140 1 2 23 -13.0435 -13.0435
4141 1 2 25 -13.0435 -13.0435
4142 1 2 27 -13.0435 -13.0435
4143 1 2 29 -13.0435 -13.0435
4144 1 2 31 -13.0435 -13.0435
4145 1 1 1 -10.8696 -13.0435
4146 1 1 3 -10.8696 -13.0435
4147 1 1 5 -10.8696 -13.0435
4148 1 1 7 -10.8696 -13.0435
4149 1 1 9 -10.8696 -13.0435
4150 1 1 11 -10.8696 -13.0435
4151 1 1 13 -10.8696 -13.0435
4152 1 1 15 -10.8696 -13.0435
4153 1 1 17 -10.8696 -13.0435
4154 1 1 19 -10.8696 -13.0435
4155 1 2 21 -10.8696 -13.0435
4156 1 2 23 -10.8696 -13.0435
4157 1 2 25 -10.8696 -13.0435
4158 1 2 27 -10.8696 -13.0435
4159 1 2 29 -10.8696 -13.0435
4160 1 2 31 -10.8696 -13.0435
4161 1 1 1 -8.6957 -13.0435
4162 1 1 3 -8.6957 -13.0435
4163 1 1 5 -8.6957 -13.0435
4164 1 1 7 -8.6957 -13.0435
4165 1 1 9 -8.6957 -13.0435
4166 1 1 11 -8.6957 -13.0435
4167 1 1 13 -8.6957 -13.0435
4168 1 1 15 -8.6957 -13.0435
4169 1 1 17 -8.6957 -13.0435
4170 1 1 19 -8.6957 -13.0435
4171 1 2 21 -8.6957 -13.0435
4172 1 2 23 -8.6957 -13.0435
4173 1 2 25 -8.6957 -13.0435
4174 1 2 27 -8.6957 -13.0435
4175 1 2 29 -8.6957 -13.0435
4176 1 2 31 -8.6957 -13.0435
4177 1 1 1 -6.5217 -13.0435
4178 1 1 3 -6.5217 -13.0435
4179 1 1 5 -6.5217 -13.0435
4180 1 1 7 -6.5217 -13.0435
4181 1 1 9 -6.5217 -13.0435
4182 1 1 11 -6.5217 -13.0435
4183 1 1 13 -6.5217 -13.0435
4184 1 1 15 -6.5217 -13.0435
4185 1 1 17 -6.5217 -13.0435
4186 1 1 19 -6.5217 -13.0435
4187 1 2 21 -6.5217 -13.0435
4188 1 2 23 -6.5217 -13.0435
4189 1 2 25 -6.5217 -13.0435
4190 1 2 27 -6.5217 -13.0435
4191 1 2 29 -6.5217 -13.0435
4192 1 2 31 -6.5217 -13.0435
4193 1 1 1 -4.3478 -13.0435
4194 1 1 3 -4.3478 -13.0435
4195 1 1 5 -4.3478 -13.0435
4196 1 1 7 -4.3478 -13.0435
4197 1 1 9 -4.3478 -13.0435
4198 1 1 11 -4.3478 -13.0435
4199 1 1 13 -4.3478 -13.0435
4200 1 1 15 -4.3478 -13.0435
4201 1 1 17 -4.3478 -13.0435
4202 1 1 19 -4.3478 -13.0435
4203 1 2 21 -4.3478 -13.0435
4204 1 2 23 -4.3478 -13.0435
4205 1 2 25 -4.3478 -13.0435
4206 1 2 27 -4.3478 -13.0435
4207 1 2 29 -4.3478 -13.0435
4208 1 2 31 -4.3478 -13.0435
4209 1 1 1 -2.1739 -13.0435
4210 1 1 3 -2.1739 -13.0435
4211 1 1 5 -2.1739 -13.0435
4212 1 1 7 -2.1739 -13.0435
4213 1 1 9 -2.1739 -13.0435
4214 1 1 11 -2.1739 -13.0435
4215 1 1 13 -2.1739 -13.0435
4216 1 1 15 -2.1739 -13.0435
4217 1 1 17 -2.1739 -13.0435
4218 1 1 19 -2.1739 -13.0435
4219 1 2 21 -2.1739 -13.0435
4220 1 2 23 -2.1739 -13.0435
4221 1 2 25 -2.1739 -13.0435
4222 1 2 27 -2.1739 -13.0435
4223 1 2 29 -2.1739 -13.0435
4224 1 2 31 -2.1739 -13.0435
4225 1 1 1 0 -13.0435
4226 1 1 3 0 -13.0435
4227 1 1 5 0 -13.0435
4228 1 1 7 0 -13.0435
4229 1 1 9 0 -13.0435
4230 1 1 11 0 -13.0435
4231 1 1 13 0 -13.0435
4232 1 1 15 0 -13.0435
4233 1 1 17 0 -13.0435
4234 1 1 19 0 -13.0435
4235 1 2 21 0 -13.0435
4236 1 2 23 0 -13.0435
4237 1 2 25 0 -13.0435
4238 1 2 27 0 -13.0435
4239 1 2 29 0 -13.0435
4240 1 2 31 0 -13.0435
4241 1 1 1 2.1739 -13.0435
4242 1 1 3 2.1739 -13.0435
4243 1 1 5 2.1739 -13.0435
4244 1 1 7 2.1739 -13.0435
4245 1 1 9 2.1739 -13.0435
4246 1 1 11 2.1739 -13.0435
4247 1 1 13 2.1739 -13.0435
4248 1 1 15 2.1739 -13.0435
4249 1 1 17 2.1739 -13.0435
4250 1 1 19 2.1739 -13.0435
4251 1 2 21 2.1739 -13.0435
4252 1 2 23 2.1739 -13.0435
4253 1 2 25 2.1739 -13.0435
4254 1 2 27 2.1739 -13.0435
4255 1 2 29 2.1739 -13.0435
4256 1 2 31 2.1739 -13.0435
4257 1 1 1 4.3478 -13.0435
4258 1 1 3 4.3478 -13.0435
4259 1 1 5 4.3478 -13.0435
4260 1 1 7 4.3478 -13.0435
4261 1 1 9 4.3478 -13.0435
4262 1 1 11 4.3478 -13.0435
4263 1 1 13 4.3478 -13.0435
4264 1 1 15 4.3478 -13.0435
4265 1 1 17 4.3478 -13.0435
4266 1 1 19 4.3478 -13.0435
4267 1 2 21 4.3478 -13.0435
4268 1 2 23 4.3478 -13.0435
4269 1 2 25 4.3478 -13.0435
4270 1 2 27 4.3478 -13.0435
4271 1 2 29 4.3478 -13.0435
4272 1 2 31 4.3478 -13.0435
4273 1 1 1 6.5217 -13.0435
4274 1 1 3 6.5217 -13.0435
4275 1 1 5 6.5217 -13.0435
4276 1 1 7 6.5217 -13.0435
4277 1 1 9 6.5217 -13.0435
4278 1 1 11 6.5217 -13.0435
4279 1 1 13 6.5217 -13.0435
4280 1 1 15 6.5217 -13.0435
4281 1 1 17 6.5217 -13.0435
4282 1 1 19 6.5217 -13.0435
4283 1 2 21 6.5217 -13.0435
4284 1 2 23 6.5217 -13.0435
4285 1 2 25 6.5217 -13.0435
4286 1 2 27 6.5217 -13.0435
4287 1 2 29 6.5217 -13.0435
4288 1 2 31 6.5217 -13.0435
4289 1 1 1 8.6957 -13.0435
4290 1 1 3 8.6957 -13.0435
4291 1 1 5 8.6957 -13.0435
4292 1 1 7 8.6957 -13.0435
4293 1 1 9 8.6957 -13.0435
4294 1 1 11 8.6957 -13.0435
4295 1 1 13 8.6957 -13.0435
4296 1 1 15 8.6957 -13.0435
4297 1 1 17 8.6957 -13.0435
4298 1 1 19 8.6957 -13.0435
4299 1 2 21 8.6957 -13.0435
4300 1 2 23 8.6957 -13.0435
4301 1 2 25 8.6957 -13.0435
4302 1 2 27 8.6957 -13.0435
4303 1 2 29 8.6957 -13.0435
4304 1 2 31 8.6957 -13.0435
4305 1 1 1 10.8696 -13.0435
4306 1 1 3 10.8696 -13.0435
4307 1 1 5 10.8696 -13.0435
4308 1 1 7 10.8696 -13.0435
4309 1 1 9 10.8696 -13.0435
4310 1 1 11 10.8696 -13.0435
4311 1 1 13 10.8696 -13.0435
4312 1 1 15 10.8696 -13.0435
4313 1 1 17 10.8696 -13.0435
4314 1 1 19 10.8696 -13.0435
4315 1 2 21 10.8696 -13.0435
4316 1 2 23 10.8696 -13.0435
4317 1 2 25 10.8696 -13.0435
4318 1 2 27 10.8696 -13.0435
4319 1 2 29 10.8696 -13.0435
4320 1 2 31 10.8696 -13.0435
4321 1 1 1 13.0435 -13.0435
4322 1 1 3 13.0435 -13.0435
4323 1 1 5 13.0435 -13.0435
4324 1 1 7 13.0435 -13.0435
4325 1 1 9 13.0435 -13.0435
4326 1 1 11 13.0435 -13.0435
4327 1 1 13 13.0435 -13.0435
4328 1 1 15 13.0435 -13.0435
4329 1 1 17 13.0435 -13.0435
4330 1 1 19 13.0435 -13.0435
4331 1 2 21 13.0435 -13.0435
4332 1 2 23 13.0435 -13.0435
4333 1 2 25 13.0435 -13.0435
4334 1 2 27 13.0435 -13.0435
4335 1 2 29 13.0435 -13.0435
4336 1 2 31 13.0435 -13.0435
4337 1 1 1 15.2174 -13.0435
4338 1 1 3 15.2174 -13.0435
4339 1 1 5 15.2174 -13.0435
4340 1 1 7 15.2174 -13.0435
4341 1 1 9 15.2174 -13.0435
4342 1 1 11 15.2174 -13.0435
4343 1 1 13 15.2174 -13.0435
4344 1 1 15 15.2174 -13.0435
4345 1 1 17 15.2174 -13.0435
4346 1 1 19 15.2174 -13.0435
4347 1 2 21 15.2174 -13.0435
4348 1 2 23 15.2174 -13.0435
4349 1 2 25 15.2174 -13.0435
4350 1 2 27 15.2174 -13.0435
4351 1 2 29 15.2174 -13.0435
4352 1 2 31 15.2174 -13.0435
4353 1 1 1 17.3913 -13.0435
4354 1 1 3 17.3913 -13.0435
4355 1 1 5 17.3913 -13.0435
4356 1 1 7 17.3913 -13.0435
4357 1 1 9 17.3913 -13.0435
4358 1 1 11 17.3913 -13.0435
4359 1 1 13 17.3913 -13.0435
4360 1 1 15 17.3913 -13.0435
4361 1 1 17 17.3913 -13.0435
4362 1 1 19 17.3913 -13.0435
4363 1 2 21 17.3913 -13.0435
4364 1 2 23 17.3913 -13.0435
4365 1 2 25 17.3913 -13.0435
4366 1 2 27 17.3913 -13.0435
4367 1 2 29 17.3913 -13.0435
4368 1 2 31 17.3913 -13.0435
4369 1 1 1 19.5652 -13.0435
4370 1 1 3 19.5652 -13.0435
4371 1 1 5 19.5652 -13.0435
4372 1 1 7 19.5652 -13.0435
4373 1 1 9 19.5652 -13.0435
4374 1 1 11 19.5652 -13.0435
4375 1 1 13 19.5652 -13.0435
4376 1 1 15 19.5652 -13.0435
4377 1 1 17 19.5652 -13.0435
4378 1 1 19 19.5652 -13.0435
4379 1 2 21 19.5652 -13.0435
4380 1 2 23 19.5652 -13.0435
4381 1 2 25 19.5652 -13.0435
4382 1 2 27 19.5652 -13.0435
4383 1 2 29 19.5652 -13.0435
4384 1 2 31 19.5652 -13.0435
4385 1 1 1 21.7391 -13.0435
4386 1 1 3 21.7391 -13.0435
4387 1 1 5 21.7391 -13.0435
4388 1 1 7 21.7391 -13.0435
4389 1 1 9 21.7391 -13.0435
4390 1 1 11 21.7391 -13.0435
4391 1 1 13 21.7391 -13.0435
4392 1 1 15 21.7391 -13.0435
4393 1 1 17 21.7391 -13.0435
4394 1 1 19 21.7391 -13.0435
4395 1 2 21 21.7391 -13.0435
4396 1 2 23 21.7391 -13.0435
4397 1 2 25 21.7391 -13.0435
4398 1 2 27 21.7391 -13.0435
4399 1 2 29 21.7391 -13.0435
4400 1 2 31 21.7391 -13.0435
4401 1 1 1 23.913 -13.0435
4402 1 1 3 23.913 -13.0435
4403 1 1 5 23.913 -13.0435
4404 1 1 7 23.913 -13.0435
4405 1 1 9 23.913 -13.0435
4406 1 1 11 23.913 -13.0435
4407 1 1 13 23.913 -13.0435
4408 1 1 15 23.913 -13.0435
4409 1 1 17 23.913 -13.0435
4410 1 1 19 23.913 -13.0435
4411 1 2 21 23.913 -13.0435
4412 1 2 23 23.913 -13.0435
4413 1 2 25 23.913 -13.0435
4414 1 2 27 23.913 -13.0435
4415 1 2 29 23.913 -13.0435
4416 1 2 31 23.913 -13.0435
4417 1 1 -31 -23.913 -10.8696
4418 1 1 -29 -23.913 -10.8696
4419 1 1 -27 -23.913 -10.8696
4420 1 1 -25 -23.913 -10.8696
4421 1 1 -23 -23.913 -10.8696
4422 1 1 -21 -23.913 -10.8696
4423 1 1 -19 -23.913 -10.8696
4424 1 1 -17 -23.913 -10.8696
4425 1 1 -15 -23.913 -10.8696
4426 1 1 -13 -23.913 -10.8696
4427 1 2 -11 -23.913 -10.8696
4428 1 2 -9 -23.913 -10.8696
4429 1 2 -7 -23.913 -10.8696
4430 1 2 -5 -23.913 -10.8696
4431 1 2 -3 -23.913 -10.8696
4432 1 2 -1 -23.913 -10.8696
4433 1 1 -31 -21.7391 -10.8696
4434 1 1 -29 -21.7391 -10.8696
4435 1 1 -27 -21.7391 -10.8696
4436 1 1 -25 -21.7391 -10.8696
4437 1 1 -23 -21.7391 -10.8696
4438 1 1 -21 -21.7391 -10.8696
4439 1 1 -19 -21.7391 -10.8696
4440 1 1 -17 -21.7391 -10.8696
4441 1 1 -15 -21.7391 -10.8696
4442 1 1 -13 -21.7391 -10.8696
4443 1 2 -11 -21.7391 -10.8696
4444 1 2 -9 -21.7391 -10.8696
4445 1 2 -7 -21.7391 -10.8696
4446 1 2 -5 -21.7391 -10.8696
4447 1 2 -3 -21.7391 -10.8696
4448 1 2 -1 -21.7391 -10.8696
4449 1 1 -31 -19.5652 -10.8696
4450 1 1 -29 -19.5652 -10.8696
4451 1 1 -27 -19.5652 -10.8696
4452 1 1 -25 -19.5652 -10.8696
4453 1 1 -23 -19.5652 -10.8696
4454 1 1 -21 -19.5652 -10.8696
4455 1 1 -19 -19.5652 -10.8696
4456 1 1 -17 -19.5652 -10.8696
4457 1 1 -15 -19.5652 -10.8696
4458 1 1 -13 -19.5652 -10.8696
4459 1 2 -11 -19.5652 -10.8696
4460 1 2 -9 -19.5652 -10.8696
4461 1 2 -7 -19.5652 -10.8696
4462 1 2 -5 -19.5652 -10.8696
4463 1 2 -3 -19.5652 -10.8696
4464 1 2 -1 -19.5652 -10.8696
4465 1 1 -31 -17.3913 -10.8696
4466 1 1 -29 -17.3913 -10.8696
4467 1 1 -27 -17.3913 -10.8696
4468 1 1 -25 -17.3913 -10.8696
4469 1 1 -23 -17.3913 -10.8696
4470 1 1 -21 -17.3913 -10.8696
4471 1 1 -19 -17.3913 -10.8696
4472 1 1 -17 -17.3913 -10.8696
4473 1 1 -15 -17.3913 -10.8696
4474 1 1 -13 -17.3913 -10.8696
4475 1 2 -11 -17.3913 -10.8696
4476 1 2 -9 -17.3913 -10.8696
4477 1 2 -7 -17.3913 -10.8696
4478 1 2 -5 -17.3913 -10.8696
4479 1 2 -3 -17.3913 -10.8696
4480 1 2 -1 -17.3913 -10.8696
4481 1 1 -31 -15.2174 -10.8696
4482 1 1 -29 -15.2174 -10.8696
4483 1 1 -27 -15.2174 -10.8696
4484 1 1 -25 -15.2174 -10.8696
4485 1 1 -23 -15.2174 -10.8696
4486 1 1 -21 -15.2174 -10.8696
4487 1 1 -19 -15.2174 -10.8696
4488 1 1 -17 -15.2174 -10.8696
4489 1 1 -15 -15.2174 -10.8696
4490 1 1 -13 -15.2174 -10.8696
4491 1 2 -11 -15.2174 -10.8696
4492 1 2 -9 -15.2174 -10.8696
4493 1 2 -7 -15.2174 -10.8696
4494 1 2 -5 -15.2174 -10.8696
4495 1 2 -3 -15.2174 -10.8696
4496 1 2 -1 -15.2174 -10.8696
4497 1 1 -31 -13.0435 -10.8696
4498 1 1 -29 -13.0435 -10.8696
4499 1 1 -27 -13.0435 -10.8696
4500 1 1 -25 -13.0435 -10.8696
4501 1 1 -23 -13.0435 -10.8696
4502 1 1 -21 -13.0435 -10.8696
4503 1 1 -19 -13.0435 -10.8696
4504 1 1 -17 -13.0435 -10.8696
4505 1 1 -15 -13.0435 -10.8696
4506 1 1 -13 -13.0435 -10.8696
4507 1 2 -11 -13.0435 -10.8696
4508 1 2 -9 -13.0435 -10.8696
4509 1 2 -7 -13.0435 -10.8696
4510 1 2 -5 -13.0435 -10.8696
4511 1 2 -3 -13.0435 -10.8696
4512 1 2 -1 -13.0435 -10.8696
4513 1 1 -31 -10.8696 -10.8696
4514 1 1 -29 -10.8696 -10.8696
4515 1 1 -27 -10.8696 -10.8696
4516 1 1 -25 -10.8696 -10.8696
4517 1 1 -23 -10.8696 -10.8696
4518 1 1 -21 -10.8696 -10.8696
4519 1 1 -19 -10.8696 -10.8696
4520 1 1 -17 -10.8696 -10.8696
4521 1 1 -15 -10.8696 -10.8696
4522 1 1 -13 -10.8696 -10.8696
4523 1 2 -11 -10.8696 -10.8696
4524 1 2 -9 -10.8696 -10.8696
4525 1 2 -7 -10.8696 -10.8696
4526 1 2 -5 -10.8696 -10.8696
4527 1 2 -3 -10.8696 -10.8696
4528 1 2 -1 -10.8696 -10.8696
4529 1 1 -31 -8.6957 -10.8696
4530 1 1 -29 -8.6957 -10.8696
4531 1 1 -27 -8.6957 -10.8696
4532 1 1 -25 -8.6957 -10.8696
4533 1 1 -23 -8.6957 -10.8696
4534 1 1 -21 -8.6957 -10.8696
4535 1 1 -19 -8.6957 -10.8696
4536 1 1 -17 -8.6957 -10.8696
4537 1 1 -15 -8.6957 -10.8696
4538 1 1 -13 -8.6957 -10.8696
4539 1 2 -11 -8.6957 -10.8696
4540 1 2 -9 -8.6957 -10.8696
4541 1 2 -7 -8.6957 -10.8696
4542 1 2 -5 -8.6957 -10.8696
4543 1 2 -3 -8.6957 -10.8696
4544 1 2 -1 -8.6957 -10.8696
4545 1 1 -31 -6.5217 -10.8696
4546 1 1 -29 -6.5217 -10.8696
4547 1 1 -27 -6.5217 -10.8696
4548 1 1 -25 -6.5217 -10.8696
4549 1 1 -23 -6.5217 -10.8696
4550 1 1 -21 -6.5217 -10.8696
4551 1 1 -19 -6.5217 -10.8696
4552 1 1 -17 -6.5217 -10.8696
4553 1 1 -15 -6.5217 -10.8696
4554 1 1 -13 -6.5217 -10.8696
4555 1 2 -11 -6.5217 -10.8696
4556 1 2 -9 -6.5217 -10.8696
4557 1 2 -7 -6.5217 -10.8696
4558 1 2 -5 -6.5217 -10.8696
4559 1 2 -3 -6.5217 -10.8696
4560 1 2 -1 -6.5217 -10.8696
4561 1 1 -31 -4.3478 -10.8696
4562 1 1 -29 -4.3478 -10.8696
4563 1 1 -27 -4.3478 -10.8696
4564 1 1 -25 -4.3478 -10.8696
4565 1 1 -23 -4.3478 -10.8696
4566 1 1 -21 -4.3478 -10.8696
4567 1 1 -19 -4.3478 -10.8696
4568 1 1 -17 -4.3478 -10.8696
4569 1 1 -15 -4.3478 -10.8696
4570 1 1 -13 -4.3478 -10.8696
4571 1 2 -11 -4.3478 -10.8696
4572 1 2 -9 -4.3478 -10.8696
4573 1 2 -7 -4.3478 -10.8696
4574 1 2 -5 -4.3478 -10.8696
4575 1 2 -3 -4.3478 -10.8696
4576 1 2 -1 -4.3478 -10.8696
4577 1 1 -31 -2.1739 -10.8696
4578 1 1 -29 -2.1739 -10.8696
4579 1 1 -27 -2.1739 -10.8696
4580 1 1 -25 -2.1739 -10.8696
4581 1 1 -23 -2.1739 -10.8696
4582 1 1 -21 -2.1739 -10.8696
4583 1 1 -19 -2.1739 -10.8696
4584 1 1 -17 -2.1739 -10.8696
4585 1 1 -15 -2.1739 -10.8696
4586 1 1 -13 -2.1739 -10.8696
4587 1 2 -11 -2.1739 -10.8696
4588 1 2 -9 -2.1739 -10.8696
4589 1 2 -7 -2.1739 -10.8696
4590 1 2 -5 -2.1739 -10.8696
4591 1 2 -3 -2.1739 -10.8696
4592 1 2 -1 -2.1739 -10.8696
4593 1 1 -31 0 -10.8696
4594 1 1 -29 0 -10.8696
4595 1 1 -27 0 -10.8696
4596 1 1 -25 0 -10.8696
4597 1 1 -23 0 -10.8696
4598 1 1 -21 0 -10.8696
4599 1 1 -19 0 -10.8696
4600 1 1 -17 0 -10.8696
4601 1 1 -15 0 -10.8696
4602 1 1 -13 0 -10.8696
4603 1 2 -11 0 -10.8696
4604 1 2 -9 0 -10.8696
4605 1 2 -7 0 -10.8696
4606 1 2 -5 0 -10.8696
4607 1 2 -3 0 -10.8696
4608 1 2 -1 0 -10.8696
4609 1 1 -31 2.1739 -10.8696
4610 1 1 -29 2.1739 -10.8696
4611 1 1 -27 2.1739 -10.8696
4612 1 1 -25 2.1739 -10.8696
4613 1 1 -23 2.1739 -10.8696
4614 1 1 -21 2.1739 -10.8696
4615 1 1 -19 2.1739 -10.8696
4616 1 1 -17 2.1739 -10.8696
4617 1 1 -15 2.1739 -10.8696
4618 1 1 -13 2.1739 -10.8696
4619 1 2 -11 2.1739 -10.8696
4620 1 2 -9 2.1739 -10.8696
4621 1 2 -7 2.1739 -10.8696
4622 1 2 -5 2.1739 -10.8696
4623 1 2 -3 2.1739 -10.8696
4624 1 2 -1 2.1739 -10.8696
4625 1 1 -31 4.3478 -10.8696
4626 1 1 -29 4.3478 -10.8696
4627 1 1 -27 4.3478 -10.8696
4628 1 1 -25 4.3478 -10.8696
4629 1 1 -23 4.3478 -10.8696
4630 1 1 -21 4.3478 -10.8696
4631 1 1 -19 4.3478 -10.8696
4632 1 1 -17 4.3478 -10.8696
4633 1 1 -15 4.3478 -10.8696
4634 1 1 -13 4.3478 -10.8696
4635 1 2 -11 4.3478 -10.8696
4636 1 2 -9 4.3478 -10.8696
4637 1 2 -7 4.3478 -10.8696
4638 1 2 -5 4.3478 -10.8696
4639 1 2 -3 4.3478 -10.8696
4640 1 2 -1 4.3478 -10.8696
4641 1 1 -31 6.5217 -10.8696
4642 1 1 -29 6.5217 -10.8696
4643 1 1 -27 6.5217 -10.8696
4644 1 1 -25 6.5217 -10.8696
4645 1 1 -23 6.5217 -10.8696
4646 1 1 -21 6.5217 -10.8696
4647 1 1 -19 6.5217 -10.8696
4648 1 1 -17 6.5217 -10.8696
4649 1 1 -15 6.5217 -10.8696
4650 1 1 -13 6.5217 -10.8696
4651 1 2 -11 6.5217 -10.8696
4652 1 2 -9 6.5217 -10.8696
4653 1 2 -7 6.5217 -10.8696
4654 1 2 -5 6.5217 -10.8696
4655 1 2 -3 6.5217 -10.8696
4656 1 2 -1 6.5217 -10.8696
4657 1 1 -31 8.6957 -10.8696
4658 1 1 -29 8.6957 -10.8696
4659 1 1 -27 8.6957 -10.8696
4660 1 1 -25 8.6957 -10.8696
4661 1 1 -23 8.6957 -10.8696
4662 1 1 -21 8.6957 -10.8696
4663 1 1 -19 8.6957 -10.8696
4664 1 1 -17 8.6957 -10.8696
4665 1 1 -15 8.6957 -10.8696
4666 1 1 -13 8.6957 -10.8696
4667 1 2 -11 8.6957 -10.8696
4668 1 2 -9 8.6957 -10.8696
4669 1 2 -7 8.6957 -10.8696
4670 1 2 -5 8.6957 -10.8696
4671 1 2 -3 8.6957 -10.8696
4672 1 2 -1 8.6957 -10.8696
4673 1 1 -31 10.8696 -10.8696
4674 1 1 -29 10.8696 -10.8696
4675 1 1 -27 10.8696 -10.8696
4676 1 1 -25 10.8696 -10.8696
4677 1 1 -23 10.8696 -10.8696
4678 1 1 -21 10.8696 -10.8696
4679 1 1 -19 10.8696 -10.8696
4680 1 1 -17 10.8696 -10.8696
4681 1 1 -15 10.8696 -10.8696
4682 1 1 -13 10.8696 -10.8696
4683 1 2 -11 10.8696 -10.8696
4684 1 2 -9 10.8696 -10.8696
4685 1 2 -7 10.8696 -10.8696
4686 1 2 -5 10.8696 -10.8696
4687 1 2 -3 10.8696 -10.8696
4688 1 2 -1 10.8696 -10.8696
4689 1 1 -31 13.0435 -10.8696
4690 1 1 -29 13.0435 -10.8696
4691 1 1 -27 13.0435 -10.8696
4692 1 1 -25 13.0435 -10.8696
4693 1 1 -23 13.0435 -10.8696
4694 1 1 -21 13.0435 -10.8696
4695 1 1 -19 13.0435 -10.8696
4696 1 1 -17 13.0435 -10.8696
4697 1 1 -15 13.0435 -10.8696
4698 1 1 -13 13.0435 -10.8696
4699 1 2 -11 13.0435 -10.8696
4700 1 2 -9 13.0435 -10.8696
4701 1 2 -7 13.0435 -10.8696
4702 1 2 -5 13.0435 -10.8696
4703 1 2 -3 13.0435 -10.8696
4704 1 2 -1 13.0435 -10.8696
4705 1 1 -31 15.2174 -10.8696
4706 1 1 -29 15.2174 -10.8696
4707 1 1 -27 15.2174 -10.8696
4708 1 1 -25 15.2174 -10.8696
4709 1 1 -23 15.2174 -10.8696
4710 1 1 -21 15.2174 -10.8696
4711 1 1 -19 15.2174 -10.8696
4712 1 1 -17 15.2174 -10.8696
4713 1 1 -15 15.2174 -10.8696
4714 1 1 -13 15.2174 -10.8696
4715 1 2 -11 15.2174 -10.8696
4716 1 2 -9 15.2174 -10.8696
4717 1 2 -7 15.2174 -10.8696
4718 1 2 -5 15.2174 -10.8696
4719 1 2 -3 15.2174 -10.8696
4720 1 2 -1 15.2174 -10.8696
4721 1 1 -31 17.3913 -10.8696
4722 1 1 -29 17.3913 -10.8696
4723 1 1 -27 17.3913 -10.8696
4724 1 1 -25 17.3913 -10.8696
4725 1 1 -23 17.3913 -10.8696
4726 1 1 -21 17.3913 -10.8696
4727 1 1 -19 17.3913 -10.8696
4728 1 1 -17 17.3913 -10.8696
4729 1 1 -15 17.3913 -10.8696
4730 1 1 -13 17.3913 -10.8696
4731 1 2 -11 17.3913 -10.8696
4732 1 2 -9 17.3913 -10.8696
4733 1 2 -7 17.3913 -10.8696
4734 1 2 -5 17.3913 -10.8696
4735 1 2 -3 17.3913 -10.8696
4736 1 2 -1 17.3913 -10.8696
4737 1 1 -31 19.5652 -10.8696
4738 1 1 -29 19.5652 -10.8696
4739 1 1 -27 19.5652 -10.8696
4740 1 1 -25 19.5652 -10.8696
4741 1 1 -23 19.5652 -10.8696
4742 1 1 -21 19.5652 -10.8696
4743 1 1 -19 19.5652 -10.8696
4744 1 1 -17 19.5652 -10.8696
4745 1 1 -15 19.5652 -10.8696
4746 1 1 -13 19.5652 -10.8696
4747 1 2 -11 19.5652 -10.8696
4748 1 2 -9 19.5652 -10.8696
4749 1 2 -7 19.5652 -10.8696
4750 1 2 -5 19.5652 -10.8696
4751 1 2 -3 19.5652 -10.8696
4752 1 2 -1 19.5652 -10.8696
4753 1 1 -31 21.7391 -10.8696
4754 1 1 -29 21.7391 -10.8696
4755 1 1 -27 21.7391 -10.8696
4756 1 1 -25 21.7391 -10.8696
4757 1 1 -23 21.7391 -10.8696
4758 1 1 -21 21.7391 -10.8696
4759 1 1 -19 21.7391 -10.8696
4760 1 1 -17 21.7391 -10.8696
4761 1 1 -15 21.7391 -10.8696
4762 1 1 -13 21.7391 -10.8696
4763 1 2 -11 21.7391 -10.8696
4764 1 2 -9 21.7391 -10.8696
4765 1 2 -7 21.7391 -10.8696
4766 1 2 -5 21.7391 -10.8696
4767 1 2 -3 21.7391 -10.8696
4768 1 2 -1 21.7391 -10.8696
4769 1 1 -31 23.913 -10.8696
4770 1 1 -29 23.913 -10.8696
4771 1 1 -27 23.913 -10.8696
4772 1 1 -25 23.913 -10.8696
4773 1 1 -23 23.913 -10.8696
4774 1 1 -21 23.913 -10.8696
4775 1 1 -19 23.913 -10.8696
4776 1 1 -17 23.913 -10.8696
4777 1 1 -15 23.913 -10.8696
4778 1 1 -13 23.913 -10.8696
4779 1 2 -11 23.913 -10.8696
4780 1 2 -9 23.913 -10.8696
4781 1 2 -7 23.913 -10.8696
4782 1 2 -5 23.913 -10.8696
4783 1 2 -3 23.913 -10.8696
4784 1 2 -1 23.913 -10.8696
4785 1 1 1 -23.913 -10.8696
4786 1 1 3 -23.913 -10.8696
4787 1 1 5 -23.913 -10.8696
4788 1 1 7 -23.913 -10.8696
4789 1 1 9 -23.913 -10.8696
4790 1 1 11 -23.913 -10.8696
4791 1 1 13 -23.913 -10.8696
4792 1 1 15 -23.913 -10.8696
4793 1 1 17 -23.913 -10.8696
4794 1 1 19 -23.913 -10.8696
4795 1 2 21 -23.913 -10.8696
4796 1 2 23 -23.913 -10.8696
4797 1 2 25 -23.913 -10.8696
4798 1 2 27 -23.913 -10.8696
4799 1 2 29 -23.913 -10.8696
4800 1 2 31 -23.913 -10.8696
4801 1 1 1 -21.7391 -10.8696
4802 1 1 3 -21.7391 -10.8696
4803 1 1 5 -21.7391 -10.8696
4804 1 1 7 -21.7391 -10.8696
4805 1 1 9 -21.7391 -10.8696
4806 1 1 11 -21.7391 -10.8696
4807 1 1 13 -21.7391 -10.8696
4808 1 1 15 -21.7391 -10.8696
4809 1 1 17 -21.7391 -10.8696
4810 1 1 19 -21.7391 -10.8696
4811 1 2 21 -21.7391 -10.8696
4812 1 2 23 -21.7391 -10.8696
4813 1 2 25 -21.7391 -10.8696
4814 1 2 27 -21.7391 -10.8696
4815 1 2 29 -21.7391 -10.8696
4816 1 2 31 -21.7391 -10.8696
4817 1 1 1 -19.5652 -10.8696
4818 1 1 3 -19.5652 -10.8696
4819 1 1 5 -19.5652 -10.8696
4820 1 1 7 -19.5652 -10.8696
4821 1 1 9 -19.5652 -10.8696
4822 1 1 11 -19.5652 -10.8696
4823 1 1 13 -19.5652 -10.8696
4824 1 1 15 -19.5652 -10.8696
4825 1 1 17 -19.5652 -10.8696
4826 1 1 19 -19.5652 -10.8696
4827 1 2 21 -19.5652 -10.8696
4828 1 2 23 -19.5652 -10.8696
4829 1 2 25 -19.5652 -10.8696
4830 1 2 27 -19.5652 -10.8696
4831 1 2 29 -19.5652 -10.8696
4832 1 2 31 -19.5652 -10.8696
4833 1 1 1 -17.3913 -10.8696
4834 1 1 3 -17.3913 -10.8696
4835 1 1 5 -17.3913 -10.8696
4836 1 1 7 -17.3913 -10.8696
4837 1 1 9 -17.3913 -10.8696
4838 1 1 11 -17.3913 -10.8696
4839 1 1 13 -17.3913 -10.8696
4840 1 1 15 -17.3913 -10.8696
4841 1 1 17 -17.3913 -10.8696
4842 1 1 19 -17.3913 -10.8696
4843 1 2 21 -17.3913 -10.8696
4844 1 2 23 -17.3913 -10.8696
4845 1 2 25 -17.3913 -10.8696
4846 1 2 27 -17.3913 -10.8696
4847 1 2 29 -17.3913 -10.8696
4848 1 2 31 -17.3913 -10.8696
4849 1 1 1 -15.2174 -10.8696
4850 1 1 3 -15.2174 -10.8696
4851 1 1 5 -15.2174 -10.8696
4852 1 1 7 -15.2174 -10.8696
4853 1 1 9 -15.2174 -10.8696
4854 1 1 11 -15.2174 -10.8696
4855 1 1 13 -15.2174 -10.8696
4856 1 1 15 -15.2174 -10.8696
4857 1 1 17 -15.2174 -10.8696
4858 1 1 19 -15.2174 -10.8696
4859 1 2 21 -15.2174 -10.8696
4860 1 2 23 -15.2174 -10.8696
4861 1 2 25 -15.2174 -10.8696
4862 1 2 27 -15.2174 -10.8696
4863 1 2 29 -15.2174 -10.8696
4864 1 2 31 -15.2174 -10.8696
4865 1 1 1 -13.0435 -10.8696
4866 1 1 3 -13.0435 -10.8696
4867 1 1 5 -13.0435 -10.8696
4868 1 1 7 -13.0435 -10.8696
4869 1 1 9 -13.0435 -10.8696
4870 1 1 11 -13.0435 -10.8696
4871 1 1 13 -13.0435 -10.8696
4872 1 1 15 -13.0435 -10.8696
4873 1 1 17 -13.0435 -10.8696
4874 1 1 19 -13.0435 -10.8696
4875 1 2 21 -13.0435 -10.8696
4876 1 2 23 -13.0435 -10.8696
4877 1 2 25 -13.0435 -10.8696
4878 1 2 27 -13.0435 -10.8696
4879 1 2 29 -13.0435 -10.8696
4880 1 2 31 -13.0435 -10.8696
4881 1 1 1 -10.8696 -10.8696
4882 1 1 3 -10.8696 -10.8696
4883 1 1 5 -10.8696 -10.8696
4884 1 1 7 -10.8696 -10.8696
4885 1 1 9 -10.8696 -10.8696
4886 1 1 11 -10.8696 -10.8696
4887 1 1 13 -10.8696 -10.8696
4888 1 1 15 -10.8696 -10.8696
4889 1 1 17 -10.8696 -10.8696
4890 1 1 19 -10.8696 -10.8696
4891 1 2 21 -10.8696 -10.8696
4892 1 2 23 -10.8696 -10.8696
4893 1 2 25 -10.8696 -10.8696
4894 1 2 27 -10.8696 -10.8696
4895 1 2 29 -10.8696 -10.8696
4896 1 2 31 -10.8696 -10.8696
4897 1 1 1 -8.6957 -10.8696
4898 1 1 3 -8.6957 -10.8696
4899 1 1 5 -8.6957 -10.8696
4900 1 1 7 -8.6957 -10.8696
4901 1 1 9 -8.6957 -10.8696
4902 1 1 11 -8.6957 -10.8696
4903 1 1 13 -8.6957 -10.8696
4904 1 1 15 -8.6957 -10.8696
4905 1 1 17 -8.6957 -10.8696
4906 1 1 19 -8.6957 -10.8696
4907 1 2 21 -8.6957 -10.8696
4908 1 2 23 -8.6957 -10.8696
4909 1 2 25 -8.6957 -10.8696
4910 1 2 27 -8.6957 -10.8696
4911 1 2 29 -8.6957 -10.8696
4912 1 2 31 -8.6957 -10.8696
4913 1 1 1 -6.5217 -10.8696
4914 1 1 3 -6.5217 -10.8696
4915 1 1 5 -6.5217 -10.8696
4916 1 1 7 -6.5217 -10.8696
4917 1 1 9 -6.5217 -10.8696
4918 1 1 11 -6.5217 -10.8696
4919 1 1 13 -6.5217 -10.8696
4920 1 1 15 -6.5217 -10.8696
4921 1 1 17 -6.5217 -10.8696
4922 1 1 19 -6.5217 -10.8696
4923 1 2 21 -6.5217 -10.8696
4924 1 2 23 -6.5217 -10.8696
4925 1 2 25 -6.5217 -10.8696
4926 1 2 27 -6.5217 -10.8696
4927 1 2 29 -6.5217 -10.8696
4928 1 2 31 -6.5217 -10.8696
4929 1 1 1 -4.3478 -10.8696
4930 1 1 3 -4.3478 -10.8696
4931 1 1 5 -4.3478 -10.8696
4932 1 1 7 -4.3478 -10.8696
4933 1 1 9 -4.3478 -10.8696
4934 1 1 11 -4.3478 -10.8696
4935 1 1 13 -4.3478 -10.8696
4936 1 1 15 -4.3478 -10.8696
4937 1 1 17 -4.3478 -10.8696
4938 1 1 19 -4.3478 -10.8696
4939 1 2 21 -4.3478 -10.8696
4940 1 2 23 -4.3478 -10.8696
4941 1 2 25 -4.3478 -10.8696
4942 1 2 27 -4.3478 -10.8696
4943 1 2 29 -4.3478 -10.8696
4944 1 2 31 -4.3478 -10.8696
4945 1 1 1 -2.1739 -10.8696
4946 1 1 3 -2.1739 -10.8696
4947 1 1 5 -2.1739 -10.8696
4948 1 1 7 -2.1739 -10.8696
4949 1 1 9 -2.1739 -10.8696
4950 1 1 11 -2.1739 -10.8696
4951 1 1 13 -2.1739 -10.8696
4952 1 1 15 -2.1739 -10.8696
4953 1 1 17 -2.1739 -10.8696
4954 1 1 19 -2.1739 -10.8696
4955 1 2 21 -2.1739 -10.8696
4956 1 2 23 -2.1739 -10.8696
4957 1 2 25 -2.1739 -10.8696
4958 1 2 27 -2.1739 -10.8696
4959 1 2 29 -2.1739 -10.8696
4960 1 2 31 -2.1739 -10.8696
4961 1 1 1 0 -10.8696
4962 1 1 3 0 -10.8696
4963 1 1 5 0 -10.8696
4964 1 1 7 0 -10.8696
4965 1 1 9 0 -10.8696
4966 1 1 11 0 -10.8696
4967 1 1 13 0 -10.8696
4968 1 1 15 0 -10.8696
4969 1 1 17 0 -10.8696
4970 1 1 19 0 -10.8696
4971 1 2 21 0 -10.8696
4972 1 2 23 0 -10.8696
4973 1 2 25 0 -10.8696
4974 1 2 27 0 -10.8696
4975 1 2 29 0 -10.8696
4976 1 2 31 0 -10.8696
4977 1 1 1 2.1739 -10.8696
4978 1 1 3 2.1739 -10.8696
4979 1 1 5 2.1739 -10.8696
4980 1 1 7 2.1739 -10.8696
4981 1 1 9 2.1739 -10.8696
4982 1 1 11 2.1739 -10.8696
4983 1 1 13 2.1739 -10.8696
4984 1 1 15 2.1739 -10.8696
4985 1 1 17 2.1739 -10.8696
4986 1 1 19 2.1739 -10.8696
4987 1 2 21 2.1739 -10.8696
4988 1 2 23 2.1739 -10.8696
4989 1 2 25 2.1739 -10.8696
4990 1 2 27 2.1739 -10.8696
4991 1 2 29 2.1739 -10.8696
4992 1 2 31 2.1739 -10.8696
4993 1 1 1 4.3478 -10.8696
4994 1 1 3 4.3478 -10.8696
4995 1 1 5 4.3478 -10.8696
4996 1 1 7 4.3478 -10.8696
4997 1 1 9 4.3478 -10.8696
4998 1 1 11 4.3478 -10.8696
4999 1 1 13 4.3478 -10.8696
5000 1 1 15 4.3478 -10.8696
5001 1 1 17 4.3478 -10.8696
5002 1 1 19 4.3478 -10.8696
5003 1 2 21 4.3478 -10.8696
5004 1 2 23 4.3478 -10.8696
5005 1 2 25 4.3478 -10.8696
5006 1 2 27 4.3478 -10.8696
5007 1 2 29 4.3478 -10.8696
5008 1 2 31 4.3478 -10.8696
5009 1 1 1 6.5217 -10.8696
5010 1 1 3 6.5217 -10.8696
5011 1 1 5 6.5217 -10.8696
5012 1 1 7 6.5217 -10.8696
5013 1 1 9 6.5217 -10.8696
5014 1 1 11 6.5217 -10.8696
5015 1 1 13 6.5217 -10.8696
5016 1 1 15 6.5217 -10.8696
5017 1 1 17 6.5217 -10.8696
5018 1 1 19 6.5217 -10.8696
5019 1 2 21 6.5217 -10.8696
5020 1 2 23 6.5217 -10.8696
5021 1 2 25 6.5217 -10.8696
5022 1 2 27 6.5217 -10.8696
5023 1 2 29 6.5217 -10.8696
5024 1 2 31 6.5217 -10.8696
5025 1 1 1 8.6957 -10.8696
5026 1 1 3 8.6957 -10.8696
5027 1 1 5 8.6957 -10.8696
5028 1 1 7 8.6957 -10.8696
5029 1 1 9 8.6957 -10.8696
5030 1 1 11 8.6957 -10.8696
5031 1 1 13 8.6957 -10.8696
5032 1 1 15 8.6957 -10.8696
5033 1 1 17 8.6957 -10.8696
5034 1 1 19 8.6957 -10.8696
5035 1 2 21 8.6957 -10.8696
5036 1 2 23 8.6957 -10.8696
5037 1 2 25 8.6957 -10.8696
5038 1 2 27 8.6957 -10.8696
5039 1 2 29 8.6957 -10.8696
5040 1 2 31 8.6957 -10.8696
5041 1 1 1 10.8696 -10.8696
5042 1 1 3 10.8696 -10.8696
5043 1 1 5 10.8696 -10.8696
5044 1 1 7 10.8696 -10.8696
5045 1 1 9 10.8696 -10.8696
5046 1 1 11 10.8696 -10.8696
5047 1 1 13 10.8696 -10.8696
5048 1 1 15 10.8696 -10.8696
5049 1 1 17 10.8696 -10.8696
5050 1 1 19 10.8696 -10.8696
5051 1 2 21 10.8696 -10.8696
5052 1 2 23 10.8696 -10.8696
5053 1 2 25 10.8696 -10.8696
5054 1 2 27 10.8696 -10.8696
5055 1 2 29 10.8696 -10.8696
5056 1 2 31 10.8696 -10.8696
5057 1 1 1 13.0435 -10.8696
5058 1 1 3 13.0435 -10.8696
5059 1 1 5 13.0435 -10.8696
5060 1 1 7 13.0435 -10.8696
5061 1 1 9 13.0435 -10.8696
5062 1 1 11 13.0435 -10.8696
5063 1 1 13 13.0435 -10.8696
5064 1 1 15 13.0435 -10.8696
5065 1 1 17 13.0435 -10.8696
5066 1 1 19 13.0435 -10.8696
5067 1 2 21 13.0435 -10.8696
5068 1 2 23 13.0435 -10.8696
5069 1 2 25 13.0435 -10.8696
5070 1 2 27 13.0435 -10.8696
5071 1 2 29 13.0435 -10.8696
5072 1 2 31 13.0435 -10.8696
5073 1 1 1 15.2174 -10.8696
5074 1 1 3 15.2174 -10.8696
5075 1 1 5 15.2174 -10.8696
5076 1 1 7 15.2174 -10.8696
5077 1 1 9 15.2174 -10.8696
5078 1 1 11 15.2174 -10.8696
5079 1 1 13 15.2174 -10.8696
5080 1 1 15 15.2174 -10.8696
5081 1 1 17 15.2174 -10.8696
5082 1 1 19 15.2174 -10.8696
5083 1 2 21 15.2174 -10.8696
5084 1 2 23 15.2174 -10.8696
5085 1 2 25 15.2174 -10.8696
5086 1 2 27 15.2174 -10.8696
5087 1 2 29 15.2174 -10.8696
5088 1 2 31 15.2174 -10.8696
5089 1 1 1 17.3913 -10.8696
5090 1 1 3 17.3913 -10.8696
5091 1 1 5 17.3913 -10.8696
5092 1 1 7 17.3913 -10.8696
5093 1 1 9 17.3913 -10.8696
5094 1 1 11 17.3913 -10.8696
5095 1 1 13 17.3913 -10.8696
5096 1 1 15 17.3913 -10.8696
5097 1 1 17 17.3913 -10.8696
5098 1 1 19 17.3913 -10.8696
5099 1 2 21 17.3913 -10.8696
5100 1 2 23 17.3913 -10.8696
5101 1 2 25 17.3913 -10.8696
5102 1 2 27 17.3913 -10.8696
5103 1 2 29 17.3913 -10.8696
5104 1 2 31 17.3913 -10.8696
5105 1 1 1 19.5652 -10.8696
5106 1 1 3 19.5652 -10.8696
5107 1 1 5 19.5652 -10.8696
5108 1 1 7 19.5652 -10.8696
5109 1 1 9 19.5652 -10.8696
5110 1 1 11 19.5652 -10.8696
5111 1 1 13 19.5652 -10.8696
5112 1 1 15 19.5652 -10.8696
5113 1 1 17 19.5652 -10.8696
5114 1 1 19 19.5652 -10.8696
5115 1 2 21 19.5652 -10.8696
5116 1 2 23 19.5652 -10.8696
5117 1 2 25 19.5652 -10.8696
5118 1 2 27 19.5652 -10.8696
5119 1 2 29 19.5652 -10.8696
5120 1 2 31 19.5652 -10.8696
5121 1 1 1 21.7391 -10.8696
5122 1 1 3 21.7391 -10.8696
5123 1 1 5 21.7391 -10.8696
5124 1 1 7 21.7391 -10.8696
5125 1 1 9 21.7391 -10.8696
5126 1 1 11 21.7391 -10.8696
5127 1 1 13 21.7391 -10.8696
5128 1 1 15 21.7391 -10.8696
5129 1 1 17 21.7391 -10.8696
5130 1 1 19 21.7391 -10.8696
5131 1 2 21 21.7391 -10.8696
5132 1 2 23 21.7391 -10.8696
5133 1 2 25 21.7391 -10.8696
5134 1 2 27 21.7391 -10.8696
5135 1 2 29 21.7391 -10.8696
5136 1 2 31 21.7391 -10.8696
5137 1 1 1 23.913 -10.8696
5138 1 1 3 23.913 -10.8696
5139 1 1 5 23.913 -10.8696
5140 1 1 7 23.913 -10.8696
5141 1 1 9 23.913 -10.8696
5142 1 1 11 23.913 -10.8696
5143 1 1 13 23.913 -10.8696
5144 1 1 15 23.913 -10.8696
5145 1 1 17 23.913 -10.8696
5146 1 1 19 23.913 -10.8696
5147 1 2 21 23.913 -10.8696
5148 1 2 23 23.913 -10.8696
5149 1 2 25 23.913 -10.8696
5150 1 2 27 23.913 -10.8696
5151 1 2 29 23.913 -10.8696
5152 1 2 31 23.913 -10.8696
5153 1 1 -31 -23.913 -8.6957
5154 1 1 -29 -23.913 -8.6957
5155 1 1 -27 -23.913 -8.6957
5156 1 1 -25 -23.913 -8.6957
5157 1 1 -23 -23.913 -8.6957
5158 1 1 -21 -23.913 -8.6957
5159 1 1 -19 -23.913 -8.6957
5160 1 1 -17 -23.913 -8.6957
5161 1 1 -15 -23.913 -8.6957
5162 1 1 -13 -23.913 -8.6957
5163 1 2 -11 -23.913 -8.6957
5164 1 2 -9 -23.913 -8.6957
5165 1 2 -7 -23.913 -8.6957
5166 1 2 -5 -23.913 -8.6957
5167 1 2 -3 -23.913 -8.6957
5168 1 2 -1 -23.913 -8.6957
5169 1 1 -31 -21.7391 -8.6957
5170 1 1 -29 -21.7391 -8.6957
5171 1 1 -27 -21.7391 -8.6957
5172 1 1 -25 -21.7391 -8.6957
5173 1 1 -23 -21.7391 -8.6957
5174 1 1 -21 -21.7391 -8.6957
5175 1 1 -19 -21.7391 -8.6957
5176 1 1 -17 -21.7391 -8.6957
5177 1 1 -15 -21.7391 -8.6957
5178 1 1 -13 -21.7391 -8.6957
5179 1 2 -11 -21.7391 -8.6957
5180 1 2 -9 -21.7391 -8.6957
5181 1 2 -7 -21.7391 -8.6957
5182 1 2 -5 -21.7391 -8.6957
5183 1 2 -3 -21.7391 -8.6957
5184 1 2 -1 -21.7391 -8.6957
5185 1 1 -31 -19.5652 -8.6957
5186 1 1 -29 -19.5652 -8.6957
5187 1 1 -27 -19.5652 -8.6957
5188 1 1 -25 -19.5652 -8.6957
5189 1 1 -23 -19.5652 -8.6957
5190 1 1 -21 -19.5652 -8.6957
5191 1 1 -19 -19.5652 -8.6957
5192 1 1 -17 -19.5652 -8.6957
5193 1 1 -15 -19.5652 -8.6957
5194 1 1 -13 -19.5652 -8.6957
5195 1 2 -11 -19.5652 -8.6957
5196 1 2 -9 -19.5652 -8.6957
5197 1 2 -7 -19.5652 -8.6957
5198 1 2 -5 -19.5652 -8.6957
5199 1 2 -3 -19.5652 -8.6957
5200 1 2 -1 -19.5652 -8.6957
5201 1 1 -31 -17.3913 -8.6957
5202 1 1 -29 -17.3913 -8.6957
5203 1 1 -27 -17.3913 -8.6957
5204 1 1 -25 -17.3913 -8.6957
5205 1 1 -23 -17.3913 -8.6957
5206 1 1 -21 -17.3913 -8.6957
5207 1 1 -19 -17.3913 -8.6957
5208 1 1 -17 -17.3913 -8.6957
5209 1 1 -15 -17.3913 -8.6957
5210 1 1 -13 -17.3913 -8.6957
5211 1 2 -11 -17.3913 -8.6957
5212 1 2 -9 -17.3913 -8.6957
5213 1 2 -7 -17.3913 -8.6957
5214 1 2 -5 -17.3913 -8.6957
5215 1 2 -3 -17.3913 -8.6957
5216 1 2 -1 -17.3913 -8.6957
5217 1 1 -31 -15.2174 -8.6957
5218 1 1 -29 -15.2174 -8.6957
5219 1 1 -27 -15.2174 -8.6957
5220 1 1 -25 -15.2174 -8.6957
5221 1 1 -23 -15.2174 -8.6957
5222 1 1 -21 -15.2174 -8.6957
5223 1 1 -19 -15.2174 -8.6957
5224 1 1 -17 -15.2174 -8.6957
5225 1 1 -15 -15.2174 -8.6957
5226 1 1 -13 -15.2174 -8.6957
5227 1 2 -11 -15.2174 -8.6957
5228 1 2 -9 -15.2174 -8.6957
5229 1 2 -7 -15.2174 -8.6957
5230 1 2 -5 -15.2174 -8.6957
5231 1 2 -3 -15.2174 -8.6957
5232 1 2 -1 -15.2174 -8.6957
5233 1 1 -31 -13.0435 -8.6957
5234 1 1 -29 -13.0435 -8.6957
5235 1 1 -27 -13.0435 -8.6957
5236 1 1 -25 -13.0435 -8.6957
5237 1 1 -23 -13.0435 -8.6957
5238 1 1 -21 -13.0435 -8.6957
5239 1 1 -19 -13.0435 -8.6957
5240 1 1 -17 -13.0435 -8.6957
5241 1 1 -15 -13.0435 -8.6957
5242 1 1 -13 -13.0435 -8.6957
5243 1 2 -11 -13.0435 -8.6957
5244 1 2 -9 -13.0435 -8.6957
5245 1 2 -7 -13.0435 -8.6957
5246 1 2 -5 -13.0435 -8.6957
5247 1 2 -3 -13.0435 -8.6957
5248 1 2 -1 -13.0435 -8.6957
5249 1 1 -31 -10.8696 -8.6957
5250 1 1 -29 -10.8696 -8.6957
5251 1 1 -27 -10.8696 -8.6957
5252 1 1 -25 -10.8696 -8.6957
5253 1 1 -23 -10.8696 -8.6957
5254 1 1 -21 -10.8696 -8.6957
5255 1 1 -19 -10.8696 -8.6957
5256 1 1 -17 -10.8696 -8.6957
5257 1 1 -15 -10.8696 -8.6957
5258 1 1 -13 -10.8696 -8.6957
5259 1 2 -11 -10.8696 -8.6957
5260 1 2 -9 -10.8696 -8.6957
5261 1 2 -7 -10.8696 -8.6957
5262 1 2 -5 -10.8696 -8.6957
5263 1 2 -3 -10.8696 -8.6957
5264 1 2 -1 -10.8696 -8.6957
5265 1 1 -31 -8.6957 -8.6957
5266 1 1 -29 -8.6957 -8.6957
5267 1 1 -27 -8.6957 -8.6957
5268 1 1 -25 -8.6957 -8.6957
5269 1 1 -23 -8.6957 -8.6957
5270 1 1 -21 -8.6957 -8.6957
5271 1 1 -19 -8.6957 -8.6957
5272 1 1 -17 -8.6957 -8.6957
5273 1 1 -15 -8.6957 -8.6957
5274 1 1 -13 -8.6957 -8.6957
5275 1 2 -11 -8.6957 -8.6957
5276 1 2 -9 -8.6957 -8.6957
5277 1 2 -7 -8.6957 -8.6957
5278 1 2 -5 -8.6957 -8.6957
5279 1 2 -3 -8.6957 -8.6957
5280 1 2 -1 -8.6957 -8.6957
5281 1 1 -31 -6.5217 -8.6957
5282 1 1 -29 -6.5217 -8.6957
5283 1 1 -27 -6.5217 -8.6957
5284 1 1 -25 -6.5217 -8.6957
5285 1 1 -23 -6.5217 -8.6957
5286 1 1 -21 -6.5217 -8.6957
5287 1 1 -19 -6.5217 -8.6957
5288 1 1 -17 -6.5217 -8.6957
5289 1 1 -15 -6.5217 -8.6957
5290 1 1 -13 -6.5217 -8.6957
5291 1 2 -11 -6.5217 -8.6957
5292 1 2 -9 -6.5217 -8.6957
5293 1 2 -7 -6.5217 -8.6957
5294 1 2 -5 -6.5217 -8.6957
5295 1 2 -3 -6.5217 -8.6957
5296 1 2 -1 -6.5217 -8.6957
5297 1 1 -31 -4.3478 -8.6957
5298 1 1 -29 -4.3478 -8.6957
5299 1 1 -27 -4.3478 -8.6957
5300 1 1 -25 -4.3478 -8.6957
5301 1 1 -23 -4.3478 -8.6957
5302 1 1 -21 -4.3478 -8.6957
5303 1 1 -19 -4.3478 -8.6957
5304 1 1 -17 -4.3478 -8.6957
5305 1 1 -15 -4.3478 -8.6957
5306 1 1 -13 -4.3478 -8.6957
5307 1 2 -11 -4.3478 -8.6957
5308 1 2 -9 -4.3478 -8.6957
5309 1 2 -7 -4.3478 -8.6957
5310 1 2 -5 -4.3478 -8.6957
5311 1 2 -3 -4.3478 -8.6957
5312 1 2 -1 -4.3478 -8.6957
5313 1 1 -31 -2.1739 -8.6957
5314 1 1 -29 -2.1739 -8.6957
5315 1 1 -27 -2.1739 -8.6957
5316 1 1 -25 -2.1739 -8.6957
5317 1 1 -23 -2.1739 -8.6957
5318 1 1 -21 -2.1739 -8.6957
5319 1 1 -19 -2.1739 -8.6957
5320 1 1 -17 -2.1739 -8.6957
5321 1 1 -15 -2.1739 -8.6957
5322 1 1 -13 -2.1739 -8.6957
5323 1 2 -11 -2.1739 -8.6957
5324 1 2 -9 -2.1739 -8.6957
5325 1 2 -7 -2.1739 -8.6957
5326 1 2 -5 -2.1739 -8.6957
5327 1 2 -3 -2.1739 -8.6957
5328 1 2 -1 -2.1739 -8.6957
5329 1 1 -31 0 -8.6957
5330 1 1 -29 0 -8.6957
5331 1 1 -27 0 -8.6957
5332 1 1 -25 0 -8.6957
5333 1 1 -23 0 -8.6957
5334 1 1 -21 0 -8.6957
5335 1 1 -19 0 -8.6957
5336 1 1 -17 0 -8.6957
5337 1 1 -15 0 -8.6957
5338 1 1 -13 0 -8.6957
5339 1 2 -11 0 -8.6957
5340 1 2 -9 0 -8.6957
5341 1 2 -7 0 -8.6957
5342 1 2 -5 0 -8.6957
5343 1 2 -3 0 -8.6957
5344 1 2 -1 0 -8.6957
5345 1 1 -31 2.1739 -8.6957
5346 1 1 -29 2.1739 -8.6957
5347 1 1 -27 2.1739 -8.6957
5348 1 1 -25 2.1739 -8.6957
5349 1 1 -23 2.1739 -8.6957
5350 1 1 -21 2.1739 -8.6957
5351 1 1 -19 2.1739 -8.6957
5352 1 1 -17 2.1739 -8.6957
5353 1 1 -15 2.1739 -8.6957
5354 1 1 -13 2.1739 -8.6957
5355 1 2 -11 2.1739 -8.6957
5356 1 2 -9 2.1739 -8.6957
5357 1 2 -7 2.1739 -8.6957
5358 1 2 -5 2.1739 -8.6957
5359 1 2 -3 2.1739 -8.6957
5360 1 2 -1 2.1739 -8.6957
5361 1 1 -31 4.3478 -8.6957
5362 1 1 -29 4.3478 -8.6957
5363 1 1 -27 4.3478 -8.6957
5364 1 1 -25 4.3478 -8.6957
5365 1 1 -23 4.3478 -8.6957
5366 1 1 -21 4.3478 -8.6957
5367 1 1 -19 4.3478 -8.6957
5368 1 1 -17 4.3478 -8.6957
5369 1 1 -15 4.3478 -8.6957
5370 1 1 -13 4.3478 -8.6957
5371 1 2 -11 4.3478 -8.6957
5372 1 2 -9 4.3478 -8.6957
5373 1 2 -7 4.3478 -8.6957
5374 1 2 -5 4.3478 -8.6957
5375 1 2 -3 4.3478 -8.6957
5376 1 2 -1 4.3478 -8.6957
5377 1 1 -31 6.5217 -8.6957
5378 1 1 -29 6.5217 -8.6957
5379 1 1 -27 6.5217 -8.6957
5380 1 1 -25 6.5217 -8.6957
5381 1 1 -23 6.5217 -8.6957
5382 1 1 -21 6.5217 -8.6957
5383 1 1 -19 6.5217 -8.6957
5384 1 1 -17 6.5217 -8.6957
5385 1 1 -15 6.5217 -8.6957
5386 1 1 -13 6.5217 -8.6957
5387 1 2 -11 6.5217 -8.6957
5388 1 2 -9 6.5217 -8.6957
5389 1 2 -7 6.5217 -8.6957
5390 1 2 -5 6.5217 -8.6957
5391 1 2 -3 6.5217 -8.6957
5392 1 2 -1 6.5217 -8.6957
5393 1 1 -31 8.6957 -8.6957
5394 1 1 -29 8.6957 -8.6957
5395 1 1 -27 8.6957 -8.6957
5396 1 1 -25 8.6957 -8.6957
5397 1 1 -23 8.6957 -8.6957
5398 1 1 -21 8.6957 -8.6957
5399 1 1 -19 8.6957 -8.6957
5400 1 1 -17 8.6957 -8.6957
5401 1 1 -15 8.6957 -8.6957
5402 1 1 -13 8.6957 -8.6957
5403 1 2 -11 8.6957 -8.6957
5404 1 2 -9 8.6957 -8.6957
5405 1 2 -7 8.6957 -8.6957
5406 1 2 -5 8.6957 -8.6957
5407 1 2 -3 8.6957 -8.6957
5408 1 2 -1 8.6957 -8.6957
5409 1 1 -31 10.8696 -8.6957
5410 1 1 -29 10.8696 -8.6957
5411 1 1 -27 10.8696 -8.6957
5412 1 1 -25 10.8696 -8.6957
5413 1 1 -23 10.8696 -8.6957
5414 1 1 -21 10.8696 -8.6957
5415 1 1 -19 10.8696 -8.6957
5416 1 1 -17 10.8696 -8.6957
5417 1 1 -15 10.8696 -8.6957
5418 1 1 -13 10.8696 -8.6957
5419 1 2 -11 10.8696 -8.6957
5420 1 2 -9 10.8696 -8.6957
5421 1 2 -7 10.8696 -8.6957
5422 1 2 -5 10.8696 -8.6957
5423 1 2 -3 10.8696 -8.6957
5424 1 2 -1 10.8696 -8.6957
5425 1 1 -31 13.0435 -8.6957
5426 1 1 -29 13.0435 -8.6957
5427 1 1 -27 13.0435 -8.6957
5428 1 1 -25 13.0435 -8.6957
5429 1 1 -23 13.0435 -8.6957
5430 1 1 -21 13.0435 -8.6957
5431 1 1 -19 13.0435 -8.6957
5432 1 1 -17 13.0435 -8.6957
5433 1 1 -15 13.0435 -8.6957
5434 1 1 -13 13.0435 -8.6957
5435 1 2 -11 13.0435 -8.6957
5436 1 2 -9 13.0435 -8.6957
5437 1 2 -7 13.0435 -8.6957
5438 1 2 -5 13.0435 -8.6957
5439 1 2 -3 13.0435 -8.6957
5440 1 2 -1 13.0435 -8.6957
5441 1 1 -31 15.2174 -8.6957
5442 1 1 -29 15.2174 -8.6957
5443 1 1 -27 15.2174 -8.6957
5444 1 1 -25 15.2174 -8.6957
5445 1 1 -23 15.2174 -8.6957
5446 1 1 -21 15.2174 -8.6957
5447 1 1 -19 15.2174 -8.6957
5448 1 1 -17 15.2174 -8.6957
5449 1 1 -15 15.2174 -8.6957
5450 1 1 -13 15.2174 -8.6957
5451 1 2 -11 15.2174 -8.6957
5452 1 2 -9 15.2174 -8.6957
5453 1 2 -7 15.2174 -8.6957
5454 1 2 -5 15.2174 -8.6957
5455 1 2 -3 15.2174 -8.6957
5456 1 2 -1 15.2174 -8.6957
5457 1 1 -31 17.3913 -8.6957
5458 1 1 -29 17.3913 -8.6957
5459 1 1 -27 17.3913 -8.6957
5460 1 1 -25 17.3913 -8.6957
5461 1 1 -23 17.3913 -8.6957
5462 1 1 -21 17.3913 -8.6957
5463 1 1 -19 17.3913 -8.6957
5464 1 1 -17 17.3913 -8.6957
5465 1 1 -15 17.3913 -8.6957
5466 1 1 -13 17.3913 -8.6957
5467 1 2 -11 17.3913 -8.6957
5468 1 2 -9 17.3913 -8.6957
5469 1 2 -7 17.3913 -8.6957
5470 1 2 -5 17.3913 -8.6957
5471 1 2 -3 17.3913 -8.6957
5472 1 2 -1 17.3913 -8.6957
5473 1 1 -31 19.5652 -8.6957
5474 1 1 -29 19.5652 -8.6957
5475 1 1 -27 19.5652 -8.6957
5476 1 1 -25 19.5652 -8.6957
5477 1 1 -23 19.5652 -8.6957
5478 1 1 -21 19.5652 -8.6957
5479 1 1 -19 19.5652 -8.6957
5480 1 1 -17 19.5652 -8.6957
5481 1 1 -15 19.5652 -8.6957
5482 1 1 -13 19.5652 -8.6957
5483 1 2 -11 19.5652 -8.6957
5484 1 2 -9 19.5652 -8.6957
5485 1 2 -7 19.5652 -8.6957
5486 1 2 -5 19.5652 -8.6957
5487 1 2 -3 19.5652 -8.6957
5488 1 2 -1 19.5652 -8.6957
5489 1 1 -31 21.7391 -8.6957
5490 1 1 -29 21.7391 -8.6957
5491 1 1 -27 21.7391 -8.6957
5492 1 1 -25 21.7391 -8.6957
5493 1 1 -23 21.7391 -8.6957
5494 1 1 -21 21.7391 -8.6957
5495 1 1 -19 21.7391 -8.6957
5496 1 1 -17 21.7391 -8.6957
5497 1 1 -15 21.7391 -8.6957
5498 1 1 -13 21.7391 -8.6957
5499 1 2 -11 21.7391 -8.6957
5500 1 2 -9 21.7391 -8.6957
5501 1 2 -7 21.7391 -8.6957
5502 1 2 -5 21.7391 -8.6957
5503 1 2 -3 21.7391 -8.6957
5504 1 2 -1 21.7391 -8.6957
5505 1 1 -31 23.913 -8.6957
5506 1 1 -29 23.913 -8.6957
5507 1 1 -27 23.913 -8.6957
5508 1 1 -25 23.913 -8.6957
5509 1 1 -23 23.913 -8.6957
5510 1 1 -21 23.913 -8.6957
5511 1 1 -19 23.913 -8.6957
5512 1 1 -17 23.913 -8.6957
5513 1 1 -15 23.913 -8.6957
5514 1 1 -13 23.913 -8.6957
5515 1 2 -11 23.913 -8.6957
5516 1 2 -9 23.913 -8.6957
5517 1 2 -7 23.913 -8.6957
5518 1 2 -5 23.913 -8.6957
5519 1 2 -3 23.913 -8.6957
5520 1 2 -1 23.913 -8.6957
5521 1 1 1 -23.913 -8.6957
5522 1 1 3 -23.913 -8.6957
5523 1 1 5 -23.913 -8.6957
5524 1 1 7 -23.913 -8.6957
5525 1 1 9 -23.913 -8.6957
5526 1 1 11 -23.913 -8.6957
5527 1 1 13 -23.913 -8.6957
5528 1 1 15 -23.913 -8.6957
5529 1 1 17 -23.913 -8.6957
5530 1 1 19 -23.913 -8.6957
5531 1 2 21 -23.913 -8.6957
5532 1 2 23 -23.913 -8.6957
5533 1 2 25 -23.913 -8.6957
5534 1 2 27 -23.913 -8.6957
5535 1 2 29 -23.913 -8.6957
5536 1 2 31 -23.913 -8.6957
5537 1 1 1 -21.7391 -8.6957
5538 1 1 3 -21.7391 -8.6957
5539 1 1 5 -21.7391 -8.6957
5540 1 1 7 -21.7391 -8.6957
5541 1 1 9 -21.7391 -8.6957
5542 1 1 11 -21.7391 -8.6957
5543 1 1 13 -21.7391 -8.6957
5544 1 1 15 -21.7391 -8.6957
5545 1 1 17 -21.7391 -8.6957
5546 1 1 19 -21.7391 -8.6957
5547 1 2 21 -21.7391 -8.6957
5548 1 2 23 -21.7391 -8.6957
5549 1 2 25 -21.7391 -8.6957
5550 1 2 27 -21.7391 -8.6957
5551 1 2 29 -21.7391 -8.6957
5552 1 2 31 -21.7391 -8.6957
5553 1 1 1 -19.5652 -8.6957
5554 1 1 3 -19.5652 -8.6957
5555 1 1 5 -19.5652 -8.6957
5556 1 1 7 -19.5652 -8.6957
5557 1 1 9 -19.5652 -8.6957
5558 1 1 11 -19.5652 -8.6957
5559 1 1 13 -19.5652 -8.6957
5560 1 1 15 -19.5652 -8.6957
5561 1 1 17 -19.5652 -8.6957
5562 1 1 19 -19.5652 -8.6957
5563 1 2 21 -19.5652 -8.6957
5564 1 2 23 -19.5652 -8.6957
5565 1 2 25 -19.5652 -8.6957
5566 1 2 27 -19.5652 -8.6957
5567 1 2 29 -19.5652 -8.6957
5568 1 2 31 -19.5652 -8.6957
5569 1 1 1 -17.3913 -8.6957
5570 1 1 3 -17.3913 -8.6957
5571 1 1 5 -17.3913 -8.6957
5572 1 1 7 -17.3913 -8.6957
5573 1 1 9 -17.3913 -8.6957
5574 1 1 11 -17.3913 -8.6957
5575 1 1 13 -17.3913 -8.6957
5576 1 1 15 -17.3913 -8.6957
5577 1 1 17 -17.3913 -8.6957
5578 1 1 19 -17.3913 -8.6957
5579 1 2 21 -17.3913 -8.6957
5580 1 2 23 -17.3913 -8.6957
5581 1 2 25 -17.3913 -8.6957
5582 1 2 27 -17.3913 -8.6957
5583 1 2 29 -17.3913 -8.6957
5584 1 2 31 -17.3913 -8.6957
5585 1 1 1 -15.2174 -8.6957
5586 1 1 3 -15.2174 -8.6957
5587 1 1 5 -15.2174 -8.6957
5588 1 1 7 -15.2174 -8.6957
5589 1 1 9 -15.2174 -8.6957
5590 1 1 11 -15.2174 -8.6957
5591 1 1 13 -15.2174 -8.6957
5592 1 1 15 -15.2174 -8.6957
5593 1 1 17 -15.2174 -8.6957
5594 1 1 19 -15.2174 -8.6957
5595 1 2 21 -15.2174 -8.6957
5596 1 2 23 -15.2174 -8.6957
5597 1 2 25 -15.2174 -8.6957
5598 1 2 27 -15.2174 -8.6957
5599 1 2 29 -15.2174 -8.6957
5600 1 2 31 -15.2174 -8.6957
5601 1 1 1 -13.0435 -8.6957
5602 1 1 3 -13.0435 -8.6957
5603 1 1 5 -13.0435 -8.6957
5604 1 1 7 -13.0435 -8.6957
5605 1 1 9 -13.0435 -8.6957
5606 1 1 11 -13.0435 -8.6957
5607 1 1 13 -13.0435 -8.6957
5608 1 1 15 -13.0435 -8.6957
5609 1 1 17 -13.0435 -8.6957
5610 1 1 19 -13.0435 -8.6957
5611 1 2 21 -13.0435 -8.6957
5612 1 2 23 -13.0435 -8.6957
5613 1 2 25 -13.0435 -8.6957
5614 1 2 27 -13.0435 -8.6957
5615 1 2 29 -13.0435 -8.6957
5616 1 2 31 -13.0435 -8.6957
5617 1 1 1 -10.8696 -8.6957
5618 1 1 3 -10.8696 -8.6957
5619 1 1 5 -10.8696 -8.6957
5620 1 1 7 -10.8696 -8.6957
5621 1 1 9 -10.8696 -8.6957
5622 1 1 11 -10.8696 -8.6957
5623 1 1 13 -10.8696 -8.6957
5624 1 1 15 -10.8696 -8.6957
5625 1 1 17 -10.8696 -8.6957
5626 1 1 19 -10.8696 -8.6957
5627 1 2 21 -10.8696 -8.6957
5628 1 2 23 -10.8696 -8.6957
5629 1 2 25 -10.8696 -8.6957
5630 1 2 27 -10.8696 -8.6957
5631 1 2 29 -10.8696 -8.6957
5632 1 2 31 -10.8696 -8.6957
5633 1 1 1 -8.6957 -8.6957
5634 1 1 3 -8.6957 -8.6957
5635 1 1 5 -8.6957 -8.6957
5636 1 1 7 -8.6957 -8.6957
5637 1 1 9 -8.6957 -8.6957
5638 1 1 11 -8.6957 -8.6957
5639 1 1 13 -8.6957 -8.6957
5640 1 1 15 -8.6957 -8.6957
5641 1 1 17 -8.6957 -8.6957
5642 1 1 19 -8.6957 -8.6957
5643 1 2 21 -8.6957 -8.6957
5644 1 2 23 -8.6957 -8.6957
5645 1 2 25 -8.6957 -8.6957
5646 1 2 27 -8.6957 -8.6957
5647 1 2 29 -8.6957 -8.6957
5648 1 2 31 -8.6957 -8.6957
5649 1 1 1 -6.5217 -8.6957
5650 1 1 3 -6.5217 -8.6957
5651 1 1 5 -6.5217 -8.6957
5652 1 1 7 -6.5217 -8.6957
5653 1 1 9 -6.5217 -8.6957
5654 1 1 11 -6.5217 -8.6957
5655 1 1 13 -6.5217 -8.6957
5656 1 1 15 -6.5217 -8.6957
5657 1 1 17 -6.5217 -8.6957
5658 1 1 19 -6.5217 -8.6957
5659 1 2 21 -6.5217 -8.6957
5660 1 2 23 -6.5217 -8.6957
5661 1 2 25 -6.5217 -8.6957
5662 1 2 27 -6.5217 -8.6957
5663 1 2 29 -6.5217 -8.6957
5664 1 2 31 -6.5217 -8.6957
5665 1 1 1 -4.3478 -8.6957
5666 1 1 3 -4.3478 -8.6957
5667 1 1 5 -4.3478 -8.6957
5668 1 1 7 -4.3478 -8.6957
5669 1 1 9 -4.3478 -8.6957
5670 1 1 11 -4.3478 -8.6957
5671 1 1 13 -4.3478 -8.6957
5672 1 1 15 -4.3478 -8.6957
5673 1 1 17 -4.3478 -8.6957
5674 1 1 19 -4.3478 -8.6957
5675 1 2 21 -4.3478 -8.6957
5676 1 2 23 -4.3478 -8.6957
5677 1 2 25 -4.3478 -8.6957
5678 1 2 27 -4.3478 -8.6957
5679 1 2 29 -4.3478 -8.6957
5680 1 2 31 -4.3478 -8.6957
5681 1 1 1 -2.1739 -8.6957
5682 1 1 3 -2.1739 -8.6957
5683 1 1 5 -2.1739 -8.6957
5684 1 1 7 -2.1739 -8.6957
5685 1 1 9 -2.1739 -8.6957
5686 1 1 11 -2.1739 -8.6957
5687 1 1 13 -2.1739 -8.6957
5688 1 1 15 -2.1739 -8.6957
5689 1 1 17 -2.1739 -8.6957
5690 1 1 19 -2.1739 -8.6957
5691 1 2 21 -2.1739 -8.6957
5692 1 2 23 -2.1739 -8.6957
5693 1 2 25 -2.1739 -8.6957
5694 1 2 27 -2.1739 -8.6957
5695 1 2 29 -2.1739 -8.6957
5696 1 2 31 -2.1739 -8.6957
5697 1 1 1 0 -8.6957
5698 1 1 3 0 -8.6957
5699 1 1 5 0 -8.6957
5700 1 1 7 0 -8.6957
5701 1 1 9 0 -8.6957
5702 1 1 11 0 -8.6957
5703 1 1 13 0 -8.6957
5704 1 1 15 0 -8.6957
5705 1 1 17 0 -8.6957
5706 1 1 19 0 -8.6957
5707 1 2 21 0 -8.6957
5708 1 2 23 0 -8.6957
5709 1 2 25 0 -8.6957
5710 1 2 27 0 -8.6957
5711 1 2 29 0 -8.6957
5712 1 2 31 0 -8.6957
5713 1 1 1 2.1739 -8.6957
5714 1 1 3 2.1739 -8.6957
5715 1 1 5 2.1739 -8.6957
5716 1 1 7 2.1739 -8.6957
5717 1 1 9 2.1739 -8.6957
5718 1 1 11 2.1739 -8.6957
5719 1 1 13 2.1739 -8.6957
5720 1 1 15 2.1739 -8.6957
5721 1 1 17 2.1739 -8.6957
5722 1 1 19 2.1739 -8.6957
5723 1 2 21 2.1739 -8.6957
5724 1 2 23 2.1739 -8.6957
5725 1 2 25 2.1739 -8.6957
5726 1 2 27 2.1739 -8.6957
5727 1 2 29 2.1739 -8.6957
5728 1 2 31 2.1739 -8.6957
5729 1 1 1 4.3478 -8.6957
5730 1 1 3 4.3478 -8.6957
5731 1 1 5 4.3478 -8.6957
5732 1 1 7 4.3478 -8.6957
5733 1 1 9 4.3478 -8.6957
5734 1 1 11 4.3478 -8.6957
5735 1 1 13 4.3478 -8.6957
5736 1 1 15 4.3478 -8.6957
5737 1 1 17 4.3478 -8.6957
5738 1 1 19 4.3478 -8.6957
5739 1 2 21 4.3478 -8.6957
5740 1 2 23 4.3478 -8.6957
5741 1 2 25 4.3478 -8.6957
5742 1 2 27 4.3478 -8.6957
5743 1 2 29 4.3478 -8.6957
5744 1 2 31 4.3478 -8.6957
5745 1 1 1 6.5217 -8.6957
5746 1 1 3 6.5217 -8.6957
5747 1 1 5 6.5217 -8.6957
5748 1 1 7 6.5217 -8.6957
5749 1 1 9 6.5217 -8.6957
5750 1 1 11 6.5217 -8.6957
5751 1 1 13 6.5217 -8.6957
5752 1 1 15 6.5217 -8.6957
5753 1 1 17 6.5217 -8.6957
5754 1 1 19 6.5217 -8.6957
5755 1 2 21 6.5217 -8.6957
5756 1 2 23 6.5217 -8.6957
5757 1 2 25 6.5217 -8.6957
5758 1 2 27 6.5217 -8.6957
5759 1 2 29 6.5217 -8.6957
5760 1 2 31 6.5217 -8.6957
5761 1 1 1 8.6957 -8.6957
5762 1 1 3 8.6957 -8.6957
5763 1 1 5 8.6957 -8.6957
5764 1 1 7 8.6957 -8.6957
5765 1 1 9 8.6957 -8.6957
5766 1 1 11 8.6957 -8.6957
5767 1 1 13 8.6957 -8.6957
5768 1 1 15 8.6957 -8.6957
5769 1 1 17 8.6957 -8.6957
5770 1 1 19 8.6957 -8.6957
5771 1 2 21 8.6957 -8.6957
5772 1 2 23 8.6957 -8.6957
5773 1 2 25 8.6957 -8.6957
5774 1 2 27 8.6957 -8.6957
5775 1 2 29 8.6957 -8.6957
5776 1 2 31 8.6957 -8.6957
5777 1 1 1 10.8696 -8.6957
5778 1 1 3 10.8696 -8.6957
5779 1 1 5 10.8696 -8.6957
5780 1 1 7 10.8696 -8.6957
5781 1 1 9 10.8696 -8.6957
5782 1 1 11 10.8696 -8.6957
5783 1 1 13 10.8696 -8.6957
5784 1 1 15 10.8696 -8.6957
5785 1 1 17 10.8696 -8.6957
5786 1 1 19 10.8696 -8.6957
5787 1 2 21 10.8696 -8.6957
5788 1 2 23 10.8696 -8.6957
5789 1 2 25 10.8696 -8.6957
5790 1 2 27 10.8696 -8.6957
5791 1 2 29 10.8696 -8.6957
5792 1 2 31 10.8696 -8.6957
5793 1 1 1 13.0435 -8.6957
5794 1 1 3 13.0435 -8.6957
5795 1 1 5 13.0435 -8.6957
5796 1 1 7 13.0435 -8.6957
5797 1 1 9 13.0435 -8.6957
5798 1 1 11 13.0435 -8.6957
5799 1 1 13 13.0435 -8.6957
5800 1 1 15 13.0435 -8.6957
5801 1 1 17 13.0435 -8.6957
5802 1 1 19 13.0435 -8.6957
5803 1 2 21 13.0435 -8.6957
5804 1 2 23 13.0435 -8.6957
5805 1 2 25 13.0435 -8.6957
5806 1 2 27 13.0435 -8.6957
5807 1 2 29 13.0435 -8.6957
5808 1 2 31 13.0435 -8.6957
5809 1 1 1 15.2174 -8.6957
5810 1 1 3 15.2174 -8.6957
5811 1 1 5 15.2174 -8.6957
5812 1 1 7 15.2174 -8.6957
5813 1 1 9 15.2174 -8.6957
5814 1 1 11 15.2174 -8.6957
5815 1 1 13 15.2174 -8.6957
5816 1 1 15 15.2174 -8.6957
5817 1 1 17 15.2174 -8.6957
5818 1 1 19 15.2174 -8.6957
5819 1 2 21 15.2174 -8.6957
5820 1 2 23 15.2174 -8.6957
5821 1 2 25 15.2174 -8.6957
5822 1 2 27 15.2174 -8.6957
5823 1 2 29 15.2174 -8.6957
5824 1 2 31 15.2174 -8.6957
5825 1 1 1 17.3913 -8.6957
5826 1 1 3 17.3913 -8.6957
5827 1 1 5 17.3913 -8.6957
5828 1 1 7 17.3913 -8.6957
5829 1 1 9 17.3913 -8.6957
5830 1 1 11 17.3913 -8.6957
5831 1 1 13 17.3913 -8.6957
5832 1 1 15 17.3913 -8.6957
5833 1 1 17 17.3913 -8.6957
5834 1 1 19 17.3913 -8.6957
5835 1 2 21 17.3913 -8.6957
5836 1 2 23 17.3913 -8.6957
5837 1 2 25 17.3913 -8.6957
5838 1 2 27 17.3913 -8.6957
5839 1 2 29 17.3913 -8.6957
5840 1 2 31 17.3913 -8.6957
5841 1 1 1 19.5652 -8.6957
5842 1 1 3 19.5652 -8.6957
5843 1 1 5 19.5652 -8.6957
5844 1 1 7 19.5652 -8.6957
5845 1 1 9 19.5652 -8.6957
5846 1 1 11 19.5652 -8.6957
5847 1 1 13 19.5652 -8.6957
5848 1 1 15 19.5652 -8.6957
5849 1 1 17 19.5652 -8.6957
5850 1 1 19 19.5652 -8.6957
5851 1 2 21 19.5652 -8.6957
5852 1 2 23 19.5652 -8.6957
5853 1 2 25 19.5652 -8.6957
5854 1 2 27 19.5652 -8.6957
5855 1 2 29 19.5652 -8.6957
5856 1 2 31 19.5652 -8.6957
5857 1 1 1 21.7391 -8.6957
5858 1 1 3 21.7391 -8.6957
5859 1 1 5 21.7391 -8.6957
5860 1 1 7 21.7391 -8.6957
5861 1 1 9 21.7391 -8.6957
5862 1 1 11 21.7391 -8.6957
5863 1 1 13 21.7391 -8.6957
5864 1 1 15 21.7391 -8.6957
5865 1 1 17 21.7391 -8.6957
5866 1 1 19 21.7391 -8.6957
5867 1 2 21 21.7391 -8.6957
5868 1 2 23 21.7391 -8.6957
5869 1 2 25 21.7391 -8.6957
5870 1 2 27 21.7391 -8.6957
5871 1 2 29 21.7391 -8.6957
5872 1 2 31 21.7391 -8.6957
5873 1 1 1 23.913 -8.6957
5874 1 1 3 23.913 -8.6957
5875 1 1 5 23.913 -8.6957
5876 1 1 7 23.913 -8.6957
5877 1 1 9 23.913 -8.6957
5878 1 1 11 23.913 -8.6957
5879 1 1 13 23.913 -8.6957
5880 1 1 15 23.913 -8.6957
5881 1 1 17 23.913 -8.6957
5882 1 1 19 23.913 -8.6957
5883 1 2 21 23.913 -8.6957
5884 1 2 23 23.913 -8.6957
5885 1 2 25 23.913 -8.6957
5886 1 2 27 23.913 -8.6957
5887 1 2 29 23.913 -8.6957
5888 1 2 31 23.913 -8.6957
5889 1 1 -31 -23.913 -6.5217
5890 1 1 -29 -23.913 -6.5217
5891 1 1 -27 -23.913 -6.5217
5892 1 1 -25 -23.913 -6.5217
5893 1 1 -23 -23.913 -6.5217
5894 1 1 -21 -23.913 -6.5217
5895 1 1 -19 -23.913 -6.5217
5896 1 1 -17 -23.913 -6.5217
5897 1 1 -15 -23.913 -6.5217
5898 1 1 -13 -23.913 -6.5217
5899 1 2 -11 -23.913 -6.5217
5900 1 2 -9 -23.913 -6.5217
5901 1 2 -7 -23.913 -6.5217
5902 1 2 -5 -23.913 -6.5217
5903 1 2 -3 -23.913 -6.5217
5904 1 2 -1 -23.913 -6.5217
5905 1 1 -31 -21.7391 -6.5217
5906 1 1 -29 -21.7391 -6.5217
5907 1 1 -27 -21.7391 -6.5217
5908 1 1 -25 -21.7391 -6.5217
5909 1 1 -23 -21.7391 -6.5217
5910 1 1 -21 -21.7391 -6.5217
5911 1 1 -19 -21.7391 -6.5217
5912 1 1 -17 -21.7391 -6.5217
5913 1 1 -15 -21.7391 -6.5217
5914 1 1 -13 -21.7391 -6.5217
5915 1 2 -11 -21.7391 -6.5217
5916 1 2 -9 -21.7391 -6.5217
5917 1 2 -7 -21.7391 -6.5217
5918 1 2 -5 -21.7391 -6.5217
5919 1 2 -3 -21.7391 -6.5217
5920 1 2 -1 -21.7391 -6.5217
5921 1 1 -31 -19.5652 -6.5217
5922 1 1 -29 -19.5652 -6.5217
5923 1 1 -27 -19.5652 -6.5217
5924 1 1 -25 -19.5652 -6.5217
5925 1 1 -23 -19.5652 -6.5217
5926 1 1 -21 -19.5652 -6.5217
5927 1 1 -19 -19.5652 -6.5217
5928 1 1 -17 -19.5652 -6.5217
5929 1 1 -15 -19.5652 -6.5217
5930 1 1 -13 -19.5652 -6.5217
5931 1 2 -11 -19.5652 -6.5217
5932 1 2 -9 -19.5652 -6.5217
5933 1 2 -7 -19.5652 -6.5217
5934 1 2 -5 -19.5652 -6.5217
5935 1 2 -3 -19.5652 -6.5217
5936 1 2 -1 -19.5652 -6.5217
5937 1 1 -31 -17.3913 -6.5217
5938 1 1 -29 -17.3913 -6.5217
5939 1 1 -27 -17.3913 -6.5217
5940 1 1 -25 -17.3913 -6.5217
5941 1 1 -23 -17.3913 -6.5217
5942 1 1 -21 -17.3913 -6.5217
5943 1 1 -19 -17.3913 -6.5217
5944 1 1 -17 -17.3913 -6.5217
5945 1 1 -15 -17.3913 -6.5217
5946 1 1 -13 -17.3913 -6.5217
5947 1 2 -11 -17.3913 -6.5217
5948 1 2 -9 -17.3913 -6.5217
5949 1 2 -7 -17.3913 -6.5217
5950 1 2 -5 -17.3913 -6.5217
5951 1 2 -3 -17.3913 -6.5217
5952 1 2 -1 -17.3913 -6.5217
5953 1 1 -31 -15.2174 -6.5217
5954 1 1 -29 -15.2174 -6.5217
5955 1 1 -27 -15.2174 -6.5217
5956 1 1 -25 -15.2174 -6.5217
5957 1 1 -23 -15.2174 -6.5217
5958 1 1 -21 -15.2174 -6.5217
5959 1 1 -19 -15.2174 -6.5217
5960 1 1 -17 -15.2174 -6.5217
5961 1 1 -15 -15.2174 -6.5217
5962 1 1 -13 -15.2174 -6.5217
5963 1 2 -11 -15.2174 -6.5217
5964 1 2 -9 -15.2174 -6.5217
5965 1 2 -7 -15.2174 -6.5217
5966 1 2 -5 -15.2174 -6.5217
5967 1 2 -3 -15.2174 -6.5217
5968 1 2 -1 -15.2174 -6.5217
5969 1 1 -31 -13.0435 -6.5217
5970 1 1 -29 -13.0435 -6.5217
5971 1 1 -27 -13.0435 -6.5217
5972 1 1 -25 -13.0435 -6.5217
5973 1 1 -23 -13.0435 -6.5217
5974 1 1 -21 -13.0435 -6.5217
5975 1 1 -19 -13.0435 -6.5217
5976 1 1 -17 -13.0435 -6.5217
5977 1 1 -15 -13.0435 -6.5217
5978 1 1 -13 -13.0435 -6.5217
5979 1 2 -11 -13.0435 -6.5217
5980 1 2 -9 -13.0435 -6.5217
5981 1 2 -7 -13.0435 -6.5217
5982 1 2 -5 -13.0435 -6.5217
5983 1 2 -3 -13.0435 -6.5217
5984 1 2 -1 -13.0435 -6.5217
5985 1 1 -31 -10.8696 -6.5217
5986 1 1 -29 -10.8696 -6.5217
5987 1 1 -27 -10.8696 -6.5217
5988 1 1 -25 -10.8696 -6.5217
5989 1 1 -23 -10.8696 -6.5217
5990 1 1 -21 -10.8696 -6.5217
5991 1 1 -19 -10.8696 -6.5217
5992 1 1 -17 -10.8696 -6.5217
5993 1 1 -15 -10.8696 -6.5217
5994 1 1 -13 -10.8696 -6.5217
5995 1 2 -11 -10.8696 -6.5217
5996 1 2 -9 -10.8696 -6.5217
5997 1 2 -7 -10.8696 -6.5217
5998 1 2 -5 -10.8696 -6.5217
5999 1 2 -3 -10.8696 -6.5217
6000 1 2 -1 -10.8696 -6.5217
6001 1 1 -31 -8.6957 -6.5217
6002 1 1 -29 -8.6957 -6.5217
6003 1 1 -27 -8.6957 -6.5217
6004 1 1 -25 -8.6957 -6.5217
6005 1 1 -23 -8.6957 -6.5217
6006 1 1 -21 -8.6957 -6.5217
6007 1 1 -19 -8.6957 -6.5217
6008 1 1 -17 -8.6957 -6.5217
6009 1 1 -15 -8.6957 -6.5217
6010 1 1 -13 -8.6957 -6.5217
6011 1 2 -11 -8.6957 -6.5217
6012 1 2 -9 -8.6957 -6.5217
6013 1 2 -7 -8.6957 -6.5217
6014 1 2 -5 -8.6957 -6.5217
6015 1 2 -3 -8.6957 -6.5217
6016 1 2 -1 -8.6957 -6.5217
6017 1 1 -31 -6.5217 -6.5217
6018 1 1 -29 -6.5217 -6.5217
6019 1 1 -27 -6.5217 -6.5217
6020 1 1 -25 -6.5217 -6.5217
6021 1 1 -23 -6.5217 -6.5217
6022 1 1 -21 -6.5217 -6.5217
6023 1 1 -19 -6.5217 -6.5217
6024 1 1 -17 -6.5217 -6.5217
6025 1 1 -15 -6.5217 -6.5217
6026 1 1 -13 -6.5217 -6.5217
6027 1 2 -11 -6.5217 -6.5217
6028 1 2 -9 -6.5217 -6.5217
6029 1 2 -7 -6.5217 -6.5217
6030 1 2 -5 -6.5217 -6.5217
6031 1 2 -3 -6.5217 -6.5217
6032 1 2 -1 -6.5217 -6.5217
6033 1 1 -31 -4.3478 -6.5217
6034 1 1 -29 -4.3478 -6.5217
6035 1 1 -27 -4.3478 -6.5217
6036 1 1 -25 -4.3478 -6.5217
6037 1 1 -23 -4.3478 -6.5217
6038 1 1 -21 -4.3478 -6.5217
6039 1 1 -19 -4.3478 -6.5217
6040 1 1 -17 -4.3478 -6.5217
6041 1 1 -15 -4.3478 -6.5217
6042 1 1 -13 -4.3478 -6.5217
6043 1 2 -11 -4.3478 -6.5217
6044 1 2 -9 -4.3478 -6.5217
6045 1 2 -7 -4.3478 -6.5217
6046 1 2 -5 -4.3478 -6.5217
6047 1 2 -3 -4.3478 -6.5217
6048 1 2 -1 -4.3478 -6.5217
6049 1 1 -31 -2.1739 -6.5217
6050 1 1 -29 -2.1739 -6.5217
6051 1 1 -27 -2.1739 -6.5217
6052 1 1 -25 -2.1739 -6.5217
6053 1 1 -23 -2.1739 -6.5217
6054 1 1 -21 -2.1739 -6.5217
6055 1 1 -19 -2.1739 -6.5217
6056 1 1 -17 -2.1739 -6.5217
6057 1 1 -15 -2.1739 -6.5217
6058 1 1 -13 -2.1739 -6.5217
6059 1 2 -11 -2.1739 -6.5217
6060 1 2 -9 -2.1739 -6.5217
6061 1 2 -7 -2.1739 -6.5217
6062 1 2 -5 -2.1739 -6.5217
6063 1 2 -3 -2.1739 -6.5217
6064 1 2 -1 -2.1739 -6.5217
6065 1 1 -31 0 -6.5217
6066 1 1 -29 0 -6.5217
6067 1 1 -27 0 -6.5217
6068 1 1 -25 0 -6.5217
6069 1 1 -23 0 -6.5217
6070 1 1 -21 0 -6.5217
6071 1 1 -19 0 -6.5217
6072 1 1 -17 0 -6.5217
6073 1 1 -15 0 -6.5217
6074 1 1 -13 0 -6.5217
6075 1 2 -11 0 -6.5217
6076 1 2 -9 0 -6.5217
6077 1 2 -7 0 -6.5217
6078 1 2 -5 0 -6.5217
6079 1 2 -3 0 -6.5217
6080 1 2 -1 0 -6.5217
6081 1 1 -31 2.1739 -6.5217
6082 1 1 -29 2.1739 -6.5217
6083 1 1 -27 2.1739 -6.5217
6084 1 1 -25 2.1739 -6.5217
6085 1 1 -23 2.1739 -6.5217
6086 1 1 -21 2.1739 -6.5217
6087 1 1 -19 2.1739 -6.5217
6088 1 1 -17 2.1739 -6.5217
6089 1 1 -15 2.1739 -6.5217
6090 1 1 -13 2.1739 -6.5217
6091 1 2 -11 2.1739 -6.5217
6092 1 2 -9 2.1739 -6.5217
6093 1 2 -7 2.1739 -6.5217
6094 1 2 -5 2.1739 -6.5217
6095 1 2 -3 2.1739 -6.5217
6096 1 2 -1 2.1739 -6.5217
6097 1 1 -31 4.3478 -6.5217
6098 1 1 -29 4.3478 -6.5217
6099 1 1 -27 4.3478 -6.5217
6100 1 1 -25 4.3478 -6.5217
6101 1 1 -23 4.3478 -6.5217
6102 1 1 -21 4.3478 -6.5217
6103 1 1 -19 4.3478 -6.5217
6104 1 1 -17 4.3478 -6.5217
6105 1 1 -15 4.3478 -6.5217
6106 1 1 -13 4.3478 -6.5217
6107 1 2 -11 4.3478 -6.5217
6108 1 2 -9 4.3478 -6.5217
6109 1 2 -7 4.3478 -6.5217
6110 1 2 -5 4.3478 -6.5217
6111 1 2 -3 4.3478 -6.5217
6112 1 2 -1 4.3478 -6.5217
6113 1 1 -31 6.5217 -6.5217
6114 1 1 -29 6.5217 -6.5217
6115 1 1 -27 6.5217 -6.5217
6116 1 1 -25 6.5217 -6.5217
6117 1 1 -23 6.5217 -6.5217
6118 1 1 -21 6.5217 -6.5217
6119 1 1 -19 6.5217 -6.5217
6120 1 1 -17 6.5217 -6.5217
6121 1 1 -15 6.5217 -6.5217
6122 1 1 -13 6.5217 -6.5217
6123 1 2 -11 6.5217 -6.5217
6124 1 2 -9 6.5217 -6.5217
6125 1 2 -7 6.5217 -6.5217
6126 1 2 -5 6.5217 -6.5217
6127 1 2 -3 6.5217 -6.5217
6128 1 2 -1 6.5217 -6.5217
6129 1 1 -31 8.6957 -6.5217
6130 1 1 -29 8.6957 -6.5217
6131 1 1 -27 8.6957 -6.5217
6132 1 1 -25 8.6957 -6.5217
6133 1 1 -23 8.6957 -6.5217
6134 1 1 -21 8.6957 -6.5217
6135 1 1 -19 8.6957 -6.5217
6136 1 1 -17 8.6957 -6.5217
6137 1 1 -15 8.6957 -6.5217
6138 1 1 -13 8.6957 -6.5217
6139 1 2 -11 8.6957 -6.5217
6140 1 2 -9 8.6957 -6.5217
6141 1 2 -7 8.6957 -6.5217
6142 1 2 -5 8.6957 -6.5217
6143 1 2 -3 8.6957 -6.5217
6144 1 2 -1 8.6957 -6.5217
6145 1 1 -31 10.8696 -6.5217
6146 1 1 -29 10.8696 -6.5217
6147 1 1 -27 10.8696 -6.5217
6148 1 1 -25 10.8696 -6.5217
6149 1 1 -23 10.8696 -6.5217
6150 1 1 -21 10.8696 -6.5217
6151 1 1 -19 10.8696 -6.5217
6152 1 1 -17 10.8696 -6.5217
6153 1 1 -15 10.8696 -6.5217
6154 1 1 -13 10.8696 -6.5217
6155 1 2 -11 10.8696 -6.5217
6156 1 2 -9 10.8696 -6.5217
6157 1 2 -7 10.8696 -6.5217
6158 1 2 -5 10.8696 -6.5217
6159 1 2 -3 10.8696 -6.5217
6160 1 2 -1 10.8696 -6.5217
6161 1 1 -31 13.0435 -6.5217
6162 1 1 -29 13.0435 -6.5217
6163 1 1 -27 13.0435 -6.5217
6164 1 1 -25 13.0435 -6.5217
6165 1 1 -23 13.0435 -6.5217
6166 1 1 -21 13.0435 -6.5217
6167 1 1 -19 13.0435 -6.5217
6168 1 1 -17 13.0435 -6.5217
6169 1 1 -15 13.0435 -6.5217
6170 1 1 -13 13.0435 -6.5217
6171 1 2 -11 13.0435 -6.5217
6172 1 2 -9 13.0435 -6.5217
6173 1 2 -7 13.0435 -6.5217
6174 1 2 -5 13.0435 -6.5217
6175 1 2 -3 13.0435 -6.5217
6176 1 2 -1 13.0435 -6.5217
6177 1 1 -31 15.2174 -6.5217
6178 1 1 -29 15.2174 -6.5217
6179 1 1 -27 15.2174 -6.5217
6180 1 1 -25 15.2174 -6.5217
6181 1 1 -23 15.2174 -6.5217
6182 1 1 -21 15.2174 -6.5217
6183 1 1 -19 15.2174 -6.5217
6184 1 1 -17 15.2174 -6.5217
6185 1 1 -15 15.2174 -6.5217
6186 1 1 -13 15.2174 -6.5217
6187 1 2 -11 15.2174 -6.5217
6188 1 2 -9 15.2174 -6.5217
6189 1 2 -7 15.2174 -6.5217
6190 1 2 -5 15.2174 -6.5217
6191 1 2 -3 15.2174 -6.5217
6192 1 2 -1 15.2174 -6.5217
6193 1 1 -31 17.3913 -6.5217
6194 1 1 -29 17.3913 -6.5217
6195 1 1 -27 17.3913 -6.5217
6196 1 1 -25 17.3913 -6.5217
6197 1 1 -23 17.3913 -6.5217
6198 1 1 -21 17.3913 -6.5217
6199 1 1 -19 17.3913 -6.5217
6200 1 1 -17 17.3913 -6.5217
6201 1 1 -15 17.3913 -6.5217
6202 1 1 -13 17.3913 -6.5217
6203 1 2 -11 17.3913 -6.5217
6204 1 2 -9 17.3913 -6.5217
6205 1 2 -7 17.3913 -6.5217
6206 1 2 -5 17.3913 -6.5217
6207 1 2 -3 17.3913 -6.5217
6208 1 2 -1 17.3913 -6.5217
6209 1 1 -31 19.5652 -6.5217
6210 1 1 -29 19.5652 -6.5217
6211 1 1 -27 19.5652 -6.5217
6212 1 1 -25 19.5652 -6.5217
6213 1 1 -23 19.5652 -6.5217
6214 1 1 -21 19.5652 -6.5217
6215 1 1 -19 19.5652 -6.5217
6216 1 1 -17 19.5652 -6.5217
6217 1 1 -15 19.5652 -6.5217
6218 1 1 -13 19.5652 -6.5217
6219 1 2 -11 19.5652 -6.5217
6220 1 2 -9 19.5652 -6.5217
6221 1 2 -7 19.5652 -6.5217
6222 1 2 -5 19.5652 -6.5217
6223 1 2 -3 19.5652 -6.5217
6224 1 2 -1 19.5652 -6.5217
6225 1 1 -31 21.7391 -6.5217
6226 1 1 -29 21.7391 -6.5217
6227 1 1 -27 21.7391 -6.5217
6228 1 1 -25 21.7391 -6.5217
6229 1 1 -23 21.7391 -6.5217
6230 1 1 -21 21.7391 -6.5217
6231 1 1 -19 21.7391 -6.5217
6232 1 1 -17 21.7391 -6.5217
6233 1 1 -15 21.7391 -6.5217
6234 1 1 -13 21.7391 -6.5217
6235 1 2 -11 21.7391 -6.5217
6236 1 2 -9 21.7391 -6.5217
6237 1 2 -7 21.7391 -6.5217
6238 1 2 -5 21.7391 -6.5217
6239 1 2 -3 21.7391 -6.5217
6240 1 2 -1 21.7391 -6.5217
6241 1 1 -31 23.913 -6.5217
6242 1 1 -29 23.913 -6.5217
6243 1 1 -27 23.913 -6.5217
6244 1 1 -25 23.913 -6.5217
6245 1 1 -23 23.913 -6.5217
6246 1 1 -21 23.913 -6.5217
6247 1 1 -19 23.913 -6.5217
6248 1 1 -17 23.913 -6.5217
6249 1 1 -15 23.913 -6.5217
6250 1 1 -13 23.913 -6.5217
6251 1 2 -11 23.913 -6.5217
6252 1 2 -9 23.913 -6.5217
6253 1 2 -7 23.913 -6.5217
6254 1 2 -5 23.913 -6.5217
6255 1 2 -3 23.913 -6.5217
6256 1 2 -1 23.913 -6.5217
6257 1 1 1 -23.913 -6.5217
6258 1 1 3 -23.913 -6.5217
6259 1 1 5 -23.913 -6.5217
6260 1 1 7 -23.913 -6.5217
6261 1 1 9 -23.913 -6.5217
6262 1 1 11 -23.913 -6.5217
6263 1 1 13 -23.913 -6.5217
6264 1 1 15 -23.913 -6.5217
6265 1 1 17 -23.913 -6.5217
6266 1 1 19 -23.913 -6.5217
6267 1 2 21 -23.913 -6.5217
6268 1 2 23 -23.913 -6.5217
6269 1 2 25 -23.913 -6.5217
6270 1 2 27 -23.913 -6.5217
6271 1 2 29 -23.913 -6.5217
6272 1 2 31 -23.913 -6.5217
6273 1 1 1 -21.7391 -6.5217
6274 1 1 3 -21.7391 -6.5217
6275 1 1 5 -21.7391 -6.5217
6276 1 1 7 -21.7391 -6.5217
6277 1 1 9 -21.7391 -6.5217
6278 1 1 11 -21.7391 -6.5217
6279 1 1 13 -21.7391 -6.5217
6280 1 1 15 -21.7391 -6.5217
6281 1 1 17 -21.7391 -6.5217
6282 1 1 19 -21.7391 -6.5217
6283 1 2 21 -21.7391 -6.5217
6284 1 2 23 -21.7391 -6.5217
6285 1 2 25 -21.7391 -6.5217
6286 1 2 27 -21.7391 -6.5217
6287 1 2 29 -21.7391 -6.5217
6288 1 2 31 -21.7391 -6.5217
6289 1 1 1 -19.5652 -6.5217
6290 1 1 3 -19.5652 -6.5217
6291 1 1 5 -19.5652 -6.5217
6292 1 1 7 -19.5652 -6.5217
6293 1 1 9 -19.5652 -6.5217
6294 1 1 11 -19.5652 -6.5217
6295 1 1 13 -19.5652 -6.5217
6296 1 1 15 -19.5652 -6.5217
6297 1 1 17 -19.5652 -6.5217
6298 1 1 19 -19.5652 -6.5217
6299 1 2 21 -19.5652 -6.5217
6300 1 2 23 -19.5652 -6.5217
6301 1 2 25 -19.5652 -6.5217
6302 1 2 27 -19.5652 -6.5217
6303 1 2 29 -19.5652 -6.5217
6304 1 2 31 -19.5652 -6.5217
6305 1 1 1 -17.3913 -6.5217
6306 1 1 3 -17.3913 -6.5217
6307 1 1 5 -17.3913 -6.5217
6308 1 1 7 -17.3913 -6.5217
6309 1 1 9 -17.3913 -6.5217
6310 1 1 11 -17.3913 -6.5217
6311 1 1 13 -17.3913 -6.5217
6312 1 1 15 -17.3913 -6.5217
6313 1 1 17 -17.3913 -6.5217
6314 1 1 19 -17.3913 -6.5217
6315 1 2 21 -17.3913 -6.5217
6316 1 2 23 -17.3913 -6.5217
6317 1 2 25 -17.3913 -6.5217
6318 1 2 27 -17.3913 -6.5217
6319 1 2 29 -17.3913 -6.5217
6320 1 2 31 -17.3913 -6.5217
6321 1 1 1 -15.2174 -6.5217
6322 1 1 3 -15.2174 -6.5217
6323 1 1 5 -15.2174 -6.5217
6324 1 1 7 -15.2174 -6.5217
6325 1 1 9 -15.2174 -6.5217
6326 1 1 11 -15.2174 -6.5217
6327 1 1 13 -15.2174 -6.5217
6328 1 1 15 -15.2174 -6.5217
6329 1 1 17 -15.2174 -6.5217
6330 1 1 19 -15.2174 -6.5217
6331 1 2 21 -15.2174 -6.5217
6332 1 2 23 -15.2174 -6.5217
6333 1 2 25 -15.2174 -6.5217
6334 1 2 27 -15.2174 -6.5217
6335 1 2 29 -15.2174 -6.5217
6336 1 2 31 -15.2174 -6.5217
6337 1 1 1 -13.0435 -6.5217
6338 1 1 3 -13.0435 -6.5217
6339 1 1 5 -13.0435 -6.5217
6340 1 1 7 -13.0435 -6.5217
6341 1 1 9 -13.0435 -6.5217
6342 1 1 11 -13.0435 -6.5217
6343 1 1 13 -13.0435 -6.5217
6344 1 1 15 -13.0435 -6.5217
6345 1 1 17 -13.0435 -6.5217
6346 1 1 19 -13.0435 -6.5217
6347 1 2 21 -13.0435 -6.5217
6348 1 2 23 -13.0435 -6.5217
6349 1 2 25 -13.0435 -6.5217
6350 1 2 27 -13.0435 -6.5217
6351 1 2 29 -13.0435 -6.5217
6352 1 2 31 -13.0435 -6.5217
6353 1 1 1 -10.8696 -6.5217
6354 1 1 3 -10.8696 -6.5217
6355 1 1 5 -10.8696 -6.5217
6356 1 1 7 -10.8696 -6.5217
6357 1 1 9 -10.8696 -6.5217
6358 1 1 11 -10.8696 -6.5217
6359 1 1 13 -10.8696 -6.5217
6360 1 1 15 -10.8696 -6.5217
6361 1 1 17 -10.8696 -6.5217
6362 1 1 19 -10.8696 -6.5217
6363 1 2 21 -10.8696 -6.5217
6364 1 2 23 -10.8696 -6.5217
6365 1 2 25 -10.8696 -6.5217
6366 1 2 27 -10.8696 -6.5217
6367 1 2 29 -10.8696 -6.5217
6368 1 2 31 -10.8696 -6.5217
6369 1 1 1 -8.6957 -6.5217
6370 1 1 3 -8.6957 -6.5217
6371 1 1 5 -8.6957 -6.5217
6372 1 1 7 -8.6957 -6.5217
6373 1 1 9 -8.6957 -6.5217
6374 1 1 11 -8.6957 -6.5217
6375 1 1 13 -8.6957 -6.5217
6376 1 1 15 -8.6957 -6.5217
6377 1 1 17 -8.6957 -6.5217
6378 1 1 19 -8.6957 -6.5217
6379 1 2 21 -8.6957 -6.5217
6380 1 2 23 -8.6957 -6.5217
6381 1 2 25 -8.6957 -6.5217
6382 1 2 27 -8.6957 -6.5217
6383 1 2 29 -8.6957 -6.5217
6384 1 2 31 -8.6957 -6.5217
6385 1 1 1 -6.5217 -6.5217
6386 1 1 3 -6.5217 -6.5217
6387 1 1 5 -6.5217 -6.5217
6388 1 1 7 -6.5217 -6.5217
6389 1 1 9 -6.5217 -6.5217
6390 1 1 11 -6.5217 -6.5217
6391 1 1 13 -6.5217 -6.5217
6392 1 1 15 -6.5217 -6.5217
6393 1 1 17 -6.5217 -6.5217
6394 1 1 19 -6.5217 -6.5217
6395 1 2 21 -6.5217 -6.5217
6396 1 2 23 -6.5217 -6.5217
6397 1 2 25 -6.5217 -6.5217
6398 1 2 27 -6.5217 -6.5217
6399 1 2 29 -6.5217 -6.5217
6400 1 2 31 -6.5217 -6.5217
6401 1 1 1 -4.3478 -6.5217
6402 1 1 3 -4.3478 -6.5217
6403 1 1 5 -4.3478 -6.5217
6404 1 1 7 -4.3478 -6.5217
6405 1 1 9 -4.3478 -6.5217
6406 1 1 11 -4.3478 -6.5217
6407 1 1 13 -4.3478 -6.5217
6408 1 1 15 -4.3478 -6.5217
6409 1 1 17 -4.3478 -6.5217
6410 1 1 19 -4.3478 -6.5217
6411 1 2 21 -4.3478 -6.5217
6412 1 2 23 -4.3478 -6.5217
6413 1 2 25 -4.3478 -6.5217
6414 1 2 27 -4.3478 -6.5217
6415 1 2 29 -4.3478 -6.5217
6416 1 2 31 -4.3478 -6.5217
6417 1 1 1 -2.1739 -6.5217
6418 1 1 3 -2.1739 -6.5217
6419 1 1 5 -2.1739 -6.5217
6420 1 1 7 -2.1739 -6.5217
6421 1 1 9 -2.1739 -6.5217
6422 1 1 11 -2.1739 -6.5217
6423 1 1 13 -2.1739 -6.5217
6424 1 1 15 -2.1739 -6.5217
6425 1 1 17 -2.1739 -6.5217
6426 1 1 19 -2.1739 -6.5217
6427 1 2 21 -2.1739 -6.5217
6428 1 2 23 -2.1739 -6.5217
6429 1 2 25 -2.1739 -6.5217
6430 1 2 27 -2.1739 -6.5217
6431 1 2 29 -2.1739 -6.5217
6432 1 2 31 -2.1739 -6.5217
6433 1 1 1 0 -6.5217
6434 1 1 3 0 -6.5217
6435 1 1 5 0 -6.5217
6436 1 1 7 0 -6.5217
6437 1 1 9 0 -6.5217
6438 1 1 11 0 -6.5217
6439 1 1 13 0 -6.5217
6440 1 1 15 0 -6.5217
6441 1 1 17 0 -6.5217
6442 1 1 19 0 -6.5217
6443 1 2 21 0 -6.5217
6444 1 2 23 0 -6.5217
6445 1 2 25 0 -6.5217
6446 1 2 27 0 -6.5217
6447 1 2 29 0 -6.5217
6448 1 2 31 0 -6.5217
6449 1 1 1 2.1739 -6.5217
6450 1 1 3 2.1739 -6.5217
6451 1 1 5 2.1739 -6.5217
6452 1 1 7 2.1739 -6.5217
6453 1 1 9 2.1739 -6.5217
6454 1 1 11 2.1739 -6.5217
6455 1 1 13 2.1739 -6.5217
6456 1 1 15 2.1739 -6.5217
6457 1 1 17 2.1739 -6.5217
6458 1 1 19 2.1739 -6.5217
6459 1 2 21 2.1739 -6.5217
6460 1 2 23 2.1739 -6.5217
6461 1 2 25 2.1739 -6.5217
6462 1 2 27 2.1739 -6.5217
6463 1 2 29 2.1739 -6.5217
6464 1 2 31 2.1739 -6.5217
6465 1 1 1 4.3478 -6.5217
6466 1 1 3 4.3478 -6.5217
6467 1 1 5 4.3478 -6.5217
6468 1 1 7 4.3478 -6.5217
6469 1 1 9 4.3478 -6.5217
6470 1 1 11 4.3478 -6.5217
6471 1 1 13 4.3478 -6.5217
6472 1 1 15 4.3478 -6.5217
6473 1 1 17 4.3478 -6.5217
6474 1 1 19 4.3478 -6.5217
6475 1 2 21 4.3478 -6.5217
6476 1 2 23 4.3478 -6.5217
6477 1 2 25 4.3478 -6.5217
6478 1 2 27 4.3478 -6.5217
6479 1 2 29 4.3478 -6.5217
6480 1 2 31 4.3478 -6.5217
6481 1 1 1 6.5217 -6.5217
6482 1 1 3 6.5217 -6.5217
6483 1 1 5 6.5217 -6.5217
6484 1 1 7 6.5217 -6.5217
6485 1 1 9 6.5217 -6.5217
6486 1 1 11 6.5217 -6.5217
6487 1 1 13 6.5217 -6.5217
6488 1 1 15 6.5217 -6.5217
6489 1 1 17 6.5217 -6.5217
6490 1 1 19 6.5217 -6.5217
6491 1 2 21 6.5217 -6.5217
6492 1 2 23 6.5217 -6.5217
6493 1 2 25 6.5217 -6.5217
6494 1 2 27 6.5217 -6.5217
6495 1 2 29 6.5217 -6.5217
6496 1 2 31 6.5217 -6.5217
6497 1 1 1 8.6957 -6.5217
6498 1 1 3 8.6957 -6.5217
6499 1 1 5 8.6957 -6.5217
6500 1 1 7 8.6957 -6.5217
6501 1 1 9 8.6957 -6.5217
6502 1 1 11 8.6957 -6.5217
6503 1 1 13 8.6957 -6.5217
6504 1 1 15 8.6957 -6.5217
6505 1 1 17 8.6957 -6.5217
6506 1 1 19 8.6957 -6.5217
6507 1 2 21 8.6957 -6.5217
6508 1 2 23 8.6957 -6.5217
6509 1 2 25 8.6957 -6.5217
6510 1 2 27 8.6957 -6.5217
6511 1 2 29 8.6957 -6.5217
6512 1 2 31 8.6957 -6.5217
6513 1 1 1 10.8696 -6.5217
6514 1 1 3 10.8696 -6.5217
6515 1 1 5 10.8696 -6.5217
6516 1 1 7 10.8696 -6.5217
6517 1 1 9 10.8696 -6.5217
6518 1 1 11 10.8696 -6.5217
6519 1 1 13 10.8696 -6.5217
6520 1 1 15 10.8696 -6.5217
6521 1 1 17 10.8696 -6.5217
6522 1 1 19 10.8696 -6.5217
6523 1 2 21 10.8696 -6.5217
6524 1 2 23 10.8696 -6.5217
6525 1 2 25 10.8696 -6.5217
6526 1 2 27 10.8696 -6.5217
6527 1 2 29 10.8696 -6.5217
6528 1 2 31 10.8696 -6.5217
6529 1 1 1 13.0435 -6.5217
6530 1 1 3 13.0435 -6.5217
6531 1 1 5 13.0435 -6.5217
6532 1 1 7 13.0435 -6.5217
6533 1 1 9 13.0435 -6.5217
6534 1 1 11 13.0435 -6.5217
6535 1 1 13 13.0435 -6.5217
6536 1 1 15 13.0435 -6.5217
6537 1 1 17 13.0435 -6.5217
6538 1 1 19 13.0435 -6.5217
6539 1 2 21 13.0435 -6.5217
6540 1 2 23 13.0435 -6.5217
6541 1 2 25 13.0435 -6.5217
6542 1 2 27 13.0435 -6.5217
6543 1 2 29 13.0435 -6.5217
6544 1 2 31 13.0435 -6.5217
6545 1 1 1 15.2174 -6.5217
6546 1 1 3 15.2174 -6.5217
6547 1 1 5 15.2174 -6.5217
6548 1 1 7 15.2174 -6.5217
6549 1 1 9 15.2174 -6.5217
6550 1 1 11 15.2174 -6.5217
6551 1 1 13 15.2174 -6.5217
6552 1 1 15 15.2174 -6.5217
6553 1 1 17 15.2174 -6.5217
6554 1 1 19 15.2174 -6.5217
6555 1 2 21 15.2174 -6.5217
6556 1 2 23 15.2174 -6.5217
6557 1 2 25 15.2174 -6.5217
6558 1 2 27 15.2174 -6.5217
6559 1 2 29 15.2174 -6.5217
6560 1 2 31 15.2174 -6.5217
6561 1 1 1 17.3913 -6.5217
6562 1 1 3 17.3913 -6.5217
6563 1 1 5 17.3913 -6.5217
6564 1 1 7 17.3913 -6.5217
6565 1 1 9 17.3913 -6.5217
6566 1 1 11 17.3913 -6.5217
6567 1 1 13 17.3913 -6.5217
6568 1 1 15 17.3913 -6.5217
6569 1 1 17 17.3913 -6.5217
6570 1 1 19 17.3913 -6.5217
6571 1 2 21 17.3913 -6.5217
6572 1 2 23 17.3913 -6.5217
6573 1 2 25 17.3913 -6.5217
6574 1 2 27 17.3913 -6.5217
6575 1 2 29 17.3913 -6.5217
6576 1 2 31 17.3913 -6.5217
6577 1 1 1 19.5652 -6.5217
6578 1 1 3 19.5652 -6.5217
6579 1 1 5 19.5652 -6.5217
6580 1 1 7 19.5652 -6.5217
6581 1 1 9 19.5652 -6.5217
6582 1 1 11 19.5652 -6.5217
6583 1 1 13 19.5652 -6.5217
6584 1 1 15 19.5652 -6.5217
6585 1 1 17 19.5652 -6.5217
6586 1 1 19 19.5652 -6.5217
6587 1 2 21 19.5652 -6.5217
6588 1 2 23 19.5652 -6.5217
6589 1 2 25 19.5652 -6.5217
6590 1 2 27 19.5652 -6.5217
6591 1 2 29 19.5652 -6.5217
6592 1 2 31 19.5652 -6.5217
6593 1 1 1 21.7391 -6.5217
6594 1 1 3 21.7391 -6.5217
6595 1 1 5 21.7391 -6.5217
6596 1 1 7 21.7391 -6.5217
6597 1 1 9 21.7391 -6.5217
6598 1 1 11 21.7391 -6.5217
6599 1 1 13 21.7391 -6.5217
6600 1 1 15 21.7391 -6.5217
6601 1 1 17 21.7391 -6.5217
6602 1 1 19 21.7391 -6.5217
6603 1 2 21 21.7391 -6.5217
6604 1 2 23 21.7391 -6.5217
6605 1 2 25 21.7391 -6.5217
6606 1 2 27 21.7391 -6.5217
6607 1 2 29 21.7391 -6.5217
6608 1 2 31 21.7391 -6.5217
6609 1 1 1 23.913 -6.5217
6610 1 1 3 23.913 -6.5217
6611 1 1 5 23.913 -6.5217
6612 1 1 7 23.913 -6.5217
6613 1 1 9 23.913 -6.5217
6614 1 1 11 23.913 -6.5217
6615 1 1 13 23.913 -6.5217
6616 1 1 15 23.913 -6.5217
6617 1 1 17 23.913 -6.5217
6618 1 1 19 23.913 -6.5217
6619 1 2 21 23.913 -6.5217
6620 1 2 23 23.913 -6.5217
6621 1 2 25 23.913 -6.5217
6622 1 2 27 23.913 -6.5217
6623 1 2 29 23.913 -6.5217
6624 1 2 31 23.913 -6.5217
6625 1 1 -31 -23.913 -4.3478
6626 1 1 -29 -23.913 -4.3478
6627 1 1 -27 -23.913 -4.3478
6628 1 1 -25 -23.913 -4.3478
6629 1 1 -23 -23.913 -4.3478
6630 1 1 -21 -23.913 -4.3478
6631 1 1 -19 -23.913 -4.3478
6632 1 1 -17 -23.913 -4.3478
6633 1 1 -15 -23.913 -4.3478
6634 1 1 -13 -23.913 -4.3478
6635 1 2 -11 -23.913 -4.3478
6636 1 2 -9 -23.913 -4.3478
6637 1 2 -7 -23.913 -4.3478
6638 1 2 -5 -23.913 -4.3478
6639 1 2 -3 -23.913 -4.3478
6640 1 2 -1 -23.913 -4.3478
6641 1 1 -31 -21.7391 -4.3478
6642 1 1 -29 -21.7391 -4.3478
6643 1 1 -27 -21.7391 -4.3478
6644 1 1 -25 -21.7391 -4.3478
6645 1 1 -23 -21.7391 -4.3478
6646 1 1 -21 -21.7391 -4.3478
6647 1 1 -19 -21.7391 -4.3478
6648 1 1 -17 -21.7391 -4.3478
6649 1 1 -15 -21.7391 -4.3478
6650 1 1 -13 -21.7391 -4.3478
6651 1 2 -11 -21.7391 -4.3478
6652 1 2 -9 -21.7391 -4.3478
6653 1 2 -7 -21.7391 -4.3478
6654 1 2 -5 -21.7391 -4.3478
6655 1 2 -3 -21.7391 -4.3478
6656 1 2 -1 -21.7391 -4.3478
6657 1 1 -31 -19.5652 -4.3478
6658 1 1 -29 -19.5652 -4.3478
6659 1 1 -27 -19.5652 -4.3478
6660 1 1 -25 -19.5652 -4.3478
6661 1 1 -23 -19.5652 -4.3478
6662 1 1 -21 -19.5652 -4.3478
6663 1 1 -19 -19.5652 -4.3478
6664 1 1 -17 -19.5652 -4.3478
6665 1 1 -15 -19.5652 -4.3478
6666 1 1 -13 -19.5652 -4.3478
6667 1 2 -11 -19.5652 -4.3478
6668 1 2 -9 -19.5652 -4.3478
6669 1 2 -7 -19.5652 -4.3478
6670 1 2 -5 -19.5652 -4.3478
6671 1 2 -3 -19.5652 -4.3478
6672 1 2 -1 -19.5652 -4.3478
6673 1 1 -31 -17.3913 -4.3478
6674 1 1 -29 -17.3913 -4.3478
6675 1 1 -27 -17.3913 -4.3478
6676 1 1 -25 -17.3913 -4.3478
6677 1 1 -23 -17.3913 -4.3478
6678 1 1 -21 -17.3913 -4.3478
6679 1 1 -19 -17.3913 -4.3478
6680 1 1 -17 -17.3913 -4.3478
6681 1 1 -15 -17.3913 -4.3478
6682 1 1 -13 -17.3913 -4.3478
6683 1 2 -11 -17.3913 -4.3478
6684 1 2 -9 -17.3913 -4.3478
6685 1 2 -7 -17.3913 -4.3478
6686 1 2 -5 -17.3913 -4.3478
6687 1 2 -3 -17.3913 -4.3478
6688 1 2 -1 -17.3913 -4.3478
6689 1 1 -31 -15.2174 -4.3478
6690 1 1 -29 -15.2174 -4.3478
6691 1 1 -27 -15.2174 -4.3478
6692 1 1 -25 -15.2174 -4.3478
6693 1 1 -23 -15.2174 -4.3478
6694 1 1 -21 -15.2174 -4.3478
6695 1 1 -19 -15.2174 -4.3478
6696 1 1 -17 -15.2174 -4.3478
6697 1 1 -15 -15.2174 -4.3478
6698 1 1 -13 -15.2174 -4.3478
6699 1 2 -11 -15.2174 -4.3478
6700 1 2 -9 -15.2174 -4.3478
6701 1 2 -7 -15.2174 -4.3478
6702 1 2 -5 -15.2174 -4.3478
6703 1 2 -3 -15.2174 -4.3478
6704 1 2 -1 -15.2174 -4.3478
6705 1 1 -31 -13.0435 -4.3478
6706 1 1 -29 -13.0435 -4.3478
6707 1 1 -27 -13.0435 -4.3478
6708 1 1 -25 -13.0435 -4.3478
6709 1 1 -23 -13.0435 -4.3478
6710 1 1 -21 -13.0435 -4.3478
6711 1 1 -19 -13.0435 -4.3478
6712 1 1 -17 -13.0435 -4.3478
6713 1 1 -15 -13.0435 -4.3478
6714 1 1 -13 -13.0435 -4.3478
6715 1 2 -11 -13.0435 -4.3478
6716 1 2 -9 -13.0435 -4.3478
6717 1 2 -7 -13.0435 -4.3478
6718 1 2 -5 -13.0435 -4.3478
6719 1 2 -3 -13.0435 -4.3478
6720 1 2 -1 -13.0435 -4.3478
6721 1 1 -31 -10.8696 -4.3478
6722 1 1 -29 -10.8696 -4.3478
6723 1 1 -27 -10.8696 -4.3478
6724 1 1 -25 -10.8696 -4.3478
6725 1 1 -23 -10.8696 -4.3478
6726 1 1 -21 -10.8696 -4.3478
6727 1 1 -19 -10.8696 -4.3478
6728 1 1 -17 -10.8696 -4.3478
6729 1 1 -15 -10.8696 -4.3478
6730 1 1 -13 -10.8696 -4.3478
6731 1 2 -11 -10.8696 -4.3478
6732 1 2 -9 -10.8696 -4.3478
6733 1 2 -7 -10.8696 -4.3478
6734 1 2 -5 -10.8696 -4.3478
6735 1 2 -3 -10.8696 -4.3478
6736 1 2 -1 -10.8696 -4.3478
6737 1 1 -31 -8.6957 -4.3478
6738 1 1 -29 -8.6957 -4.3478
6739 1 1 -27 -8.6957 -4.3478
6740 1 1 -25 -8.6957 -4.3478
6741 1 1 -23 -8.6957 -4.3478
6742 1 1 -21 -8.6957 -4.3478
6743 1 1 -19 -8.6957 -4.3478
6744 1 1 -17 -8.6957 -4.3478
6745 1 1 -15 -8.6957 -4.3478
6746 1 1 -13 -8.6957 -4.3478
6747 1 2 -11 -8.6957 -4.3478
6748 1 2 -9 -8.6957 -4.3478
6749 1 2 -7 -8.6957 -4.3478
6750 1 2 -5 -8.6957 -4.3478
6751 1 2 -3 -8.6957 -4.3478
6752 1 2 -1 -8.6957 -4.3478
6753 1 1 -31 -6.5217 -4.3478
6754 1 1 -29 -6.5217 -4.3478
6755 1 1 -27 -6.5217 -4.3478
6756 1 1 -25 -6.5217 -4.3478
6757 1 1 -23 -6.5217 -4.3478
6758 1 1 -21 -6.5217 -4.3478
6759 1 1 -19 -6.5217 -4.3478
6760 1 1 -17 -6.5217 -4.3478
6761 1 1 -15 -6.5217 -4.3478
6762 1 1 -13 -6.5217 -4.3478
6763 1 2 -11 -6.5217 -4.3478
6764 1 2 -9 -6.5217 -4.3478
6765 1 2 -7 -6.5217 -4.3478
6766 1 2 -5 -6.5217 -4.3478
6767 1 2 -3 -6.5217 -4.3478
6768 1 2 -1 -6.5217 -4.3478
6769 1 1 -31 -4.3478 -4.3478
6770 1 1 -29 -4.3478 -4.3478
6771 1 1 -27 -4.3478 -4.3478
6772 1 1 -25 -4.3478 -4.3478
6773 1 1 -23 -4.3478 -4.3478
6774 1 1 -21 -4.3478 -4.3478
6775 1 1 -19 -4.3478 -4.3478
6776 1 1 -17 -4.3478 -4.3478
6777 1 1 -15 -4.3478 -4.3478
6778 1 1 -13 -4.3478 -4.3478
6779 1 2 -11 -4.3478 -4.3478
6780 1 2 -9 -4.3478 -4.3478
6781 1 2 -7 -4.3478 -4.3478
6782 1 2 -5 -4.3478 -4.3478
6783 1 2 -3 -4.3478 -4.3478
6784 1 2 -1 -4.3478 -4.3478
6785 1 1 -31 -2.1739 -4.3478
6786 1 1 -29 -2.1739 -4.3478
6787 1 1 -27 -2.1739 -4.3478
6788 1 1 -25 -2.1739 -4.3478
6789 1 1 -23 -2.1739 -4.3478
6790 1 1 -21 -2.1739 -4.3478
6791 1 1 -19 -2.1739 -4.3478
6792 1 1 -17 -2.1739 -4.3478
6793 1 1 -15 -2.1739 -4.3478
6794 1 1 -13 -2.1739 -4.3478
6795 1 2 -11 -2.1739 -4.3478
6796 1 2 -9 -2.1739 -4.3478
6797 1 2 -7 -2.1739 -4.3478
6798 1 2 -5 -2.1739 -4.3478
6799 1 2 -3 -2.1739 -4.3478
6800 1 2 -1 -2.1739 -4.3478
6801 1 1 -31 0 -4.3478
6802 1 1 -29 0 -4.3478
6803 1 1 -27 0 -4.3478
6804 1 1 -25 0 -4.3478
6805 1 1 -23 0 -4.3478
6806 1 1 -21 0 -4.3478
6807 1 1 -19 0 -4.3478
6808 1 1 -17 0 -4.3478
6809 1 1 -15 0 -4.3478
6810 1 1 -13 0 -4.3478
6811 1 2 -11 0 -4.3478
6812 1 2 -9 0 -4.3478
6813 1 2 -7 0 -4.3478
6814 1 2 -5 0 -4.3478
6815 1 2 -3 0 -4.3478
6816 1 2 -1 0 -4.3478
6817 1 1 -31 2.1739 -4.3478
6818 1 1 -29 2.1739 -4.3478
6819 1 1 -27 2.1739 -4.3478
6820 1 1 -25 2.1739 -4.3478
6821 1 1 -23 2.1739 -4.3478
6822 1 1 -21 2.1739 -4.3478
6823 1 1 -19 2.1739 -4.3478
6824 1 1 -17 2.1739 -4.3478
6825 1 1 -15 2.1739 -4.3478
6826 1 1 -13 2.1739 -4.3478
6827 1 2 -11 2.1739 -4.3478
6828 1 2 -9 2.1739 -4.3478
6829 1 2 -7 2.1739 -4.3478
6830 1 2 -5 2.1739 -4.3478
6831 1 2 -3 2.1739 -4.3478
6832 1 2 -1 2.1739 -4.3478
6833 1 1 -31 4.3478 -4.3478
6834 1 1 -29 4.3478 -4.3478
6835 1 1 -27 4.3478 -4.3478
6836 1 1 -25 4.3478 -4.3478
6837 1 1 -23 4.3478 -4.3478
6838 1 1 -21 4.3478 -4.3478
6839 1 1 -19 4.3478 -4.3478
6840 1 1 -17 4.3478 -4.3478
6841 1 1 -15 4.3478 -4.3478
6842 1 1 -13 4.3478 -4.3478
6843 1 2 -11 4.3478 -4.3478
6844 1 2 -9 4.3478 -4.3478
6845 1 2 -7 4.3478 -4.3478
6846 1 2 -5 4.3478 -4.3478
6847 1 2 -3 4.3478 -4.3478
6848 1 2 -1 4.3478 -4.3478
6849 1 1 -31 6.5217 -4.3478
6850 1 1 -29 6.5217 -4.3478
6851 1 1 -27 6.5217 -4.3478
6852 1 1 -25 6.5217 -4.3478
6853 1 1 -23 6.5217 -4.3478
6854 1 1 -21 6.5217 -4.3478
6855 1 1 -19 6.5217 -4.3478
6856 1 1 -17 6.5217 -4.3478
6857 1 1 -15 6.5217 -4.3478
6858 1 1 -13 6.5217 -4.3478
6859 1 2 -11 6.5217 -4.3478
6860 1 2 -9 6.5217 -4.3478
6861 1 2 -7 6.5217 -4.3478
6862 1 2 -5 6.5217 -4.3478
6863 1 2 -3 6.5217 -4.3478
6864 1 2 -1 6.5217 -4.3478
6865 1 1 -31 8.6957 -4.3478
6866 1 1 -29 8.6957 -4.3478
6867 1 1 -27 8.6957 -4.3478
6868 1 1 -25 8.6957 -4.3478
6869 1 1 -23 8.6957 -4.3478
6870 1 1 -21 8.6957 -4.3478
6871 1 1 -19 8.6957 -4.3478
6872 1 1 -17 8.6957 -4.3478
6873 1 1 -15 8.6957 -4.3478
6874 1 1 -13 8.6957 -4.3478
6875 1 2 -11 8.6957 -4.3478
6876 1 2 -9 8.6957 -4.3478
6877 1 2 -7 8.6957 -4.3478
6878 1 2 -5 8.6957 -4.3478
6879 1 2 -3 8.6957 -4.3478
6880 1 2 -1 8.6957 -4.3478
6881 1 1 -31 10.8696 -4.3478
6882 1 1 -29 10.8696 -4.3478
6883 1 1 -27 10.8696 -4.3478
6884 1 1 -25 10.8696 -4.3478
6885 1 1 -23 10.8696 -4.3478
6886 1 1 -21 10.8696 -4.3478
6887 1 1 -19 10.8696 -4.3478
6888 1 1 -17 10.8696 -4.3478
6889 1 1 -15 10.8696 -4.3478
6890 1 1 -13 10.8696 -4.3478
6891 1 2 -11 10.8696 -4.3478
6892 1 2 -9 10.8696 -4.3478
6893 1 2 -7 10.8696 -4.3478
6894 1 2 -5 10.8696 -4.3478
6895 1 2 -3 10.8696 -4.3478
6896 1 2 -1 10.8696 -4.3478
6897 1 1 -31 13.0435 -4.3478
6898 1 1 -29 13.0435 -4.3478
6899 1 1 -27 13.0435 -4.3478
6900 1 1 -25 13.0435 -4.3478
6901 1 1 -23 13.0435 -4.3478
6902 1 1 -21 13.0435 -4.3478
6903 1 1 -19 13.0435 -4.3478
6904 1 1 -17 13.0435 -4.3478
6905 1 1 -15 13.0435 -4.3478
6906 1 1 -13 13.0435 -4.3478
6907 1 2 -11 13.0435 -4.3478
6908 1 2 -9 13.0435 -4.3478
6909 1 2 -7 13.0435 -4.3478
6910 1 2 -5 13.0435 -4.3478
6911 1 2 -3 13.0435 -4.3478
6912 1 2 -1 13.0435 -4.3478
6913 1 1 -31 15.2174 -4.3478
6914 1 1 -29 15.2174 -4.3478
6915 1 1 -27 15.2174 -4.3478
6916 1 1 -25 15.2174 -4.3478
6917 1 1 -23 15.2174 -4.3478
6918 1 1 -21 15.2174 -4.3478
6919 1 1 -19 15.2174 -4.3478
6920 1 1 -17 15.2174 -4.3478
6921 1 1 -15 15.2174 -4.3478
6922 1 1 -13 15.2174 -4.3478
6923 1 2 -11 15.2174 -4.3478
6924 1 2 -9 15.2174 -4.3478
6925 1 2 -7 15.2174 -4.3478
6926 1 2 -5 15.2174 -4.3478
6927 1 2 -3 15.2174 -4.3478
6928 1 2 -1 15.2174 -4.3478
6929 1 1 -31 17.3913 -4.3478
6930 1 1 -29 17.3913 -4.3478
6931 1 1 -27 17.3913 -4.3478
6932 1 1 -25 17.3913 -4.3478
6933 1 1 -23 17.3913 -4.3478
6934 1 1 -21 17.3913 -4.3478
6935 1 1 -19 17.3913 -4.3478
6936 1 1 -17 17.3913 -4.3478
6937 1 1 -15 17.3913 -4.3478
6938 1 1 -13 17.3913 -4.3478
6939 1 2 -11 17.3913 -4.3478
6940 1 2 -9 17.3913 -4.3478
6941 1 2 -7 17.3913 -4.3478
6942 1 2 -5 17.3913 -4.3478
6943 1 2 -3 17.3913 -4.3478
6944 1 2 -1 17.3913 -4.3478
6945 1 1 -31 19.5652 -4.3478
6946 1 1 -29 19.5652 -4.3478
6947 1 1 -27 19.5652 -4.3478
6948 1 1 -25 19.5652 -4.3478
6949 1 1 -23 19.5652 -4.3478
6950 1 1 -21 19.5652 -4.3478
6951 1 1 -19 19.5652 -4.3478
6952 1 1 -17 19.5652 -4.3478
6953 1 1 -15 19.5652 -4.3478
6954 1 1 -13 19.5652 -4.3478
6955 1 2 -11 19.5652 -4.3478
6956 1 2 -9 19.5652 -4.3478
6957 1 2 -7 19.5652 -4.3478
6958 1 2 -5 19.5652 -4.3478
6959 1 2 -3 19.5652 -4.3478
6960 1 2 -1 19.5652 -4.3478
6961 1 1 -31 21.7391 -4.3478
6962 1 1 -29 21.7391 -4.3478
6963 1 1 -27 21.7391 -4.3478
6964 1 1 -25 21.7391 -4.3478
6965 1 1 -23 21.7391 -4.3478
6966 1 1 -21 21.7391 -4.3478
6967 1 1 -19 21.7391 -4.3478
6968 1 1 -17 21.7391 -4.3478
6969 1 1 -15 21.7391 -4.3478
6970 1 1 -13 21.7391 -4.3478
6971 1 2 -11 21.7391 -4.3478
6972 1 2 -9 21.7391 -4.3478
6973 1 2 -7 21.7391 -4.3478
6974 1 2 -5 21.7391 -4.3478
6975 1 2 -3 21.7391 -4.3478
6976 1 2 -1 21.7391 -4.3478
6977 1 1 -31 23.913 -4.3478
6978 1 1 -29 23.913 -4.3478
6979 1 1 -27 23.913 -4.3478
6980 1 1 -25 23.913 -4.3478
6981 1 1 -23 23.913 -4.3478
6982 1 1 -21 23.913 -4.3478
6983 1 1 -19 23.913 -4.3478
6984 1 1 -17 23.913 -4.3478
6985 1 1 -15 23.913 -4.3478
6986 1 1 -13 23.913 -4.3478
6987 1 2 -11 23.913 -4.3478
6988 1 2 -9 23.913 -4.3478
6989 1 2 -7 23.913 -4.3478
6990 1 2 -5 23.913 -4.3478
6991 1 2 -3 23.913 -4.3478
6992 1 2 -1 23.913 -4.3478
6993 1 1 1 -23.913 -4.3478
6994 1 1 3 -23.913 -4.3478
6995 1 1 5 -23.913 -4.3478
6996 1 1 7 -23.913 -4.3478
6997 1 1 9 -23.913 -4.3478
6998 1 1 11 -23.913 -4.3478
6999 1 1 13 -23.913 -4.3478
7000 1 1 15 -23.913 -4.3478
7001 1 1 17 -23.913 -4.3478
7002 1 1 19 -23.913 -4.3478
7003 1 2 21 -23.913 -4.3478
7004 1 2 23 -23.913 -4.3478
7005 1 2 25 -23.913 -4.3478
7006 1 2 27 -23.913 -4.3478
7007 1 2 29 -23.913 -4.3478
7008 1 2 31 -23.913 -4.3478
7009 1 1 1 -21.7391 -4.3478
7010 1 1 3 -21.7391 -4.3478
7011 1 1 5 -21.7391 -4.3478
7012 1 1 7 -21.7391 -4.3478
7013 1 1 9 -21.7391 -4.3478
7014 1 1 11 -21.7391 -4.3478
7015 1 1 13 -21.7391 -4.3478
7016 1 1 15 -21.7391 -4.3478
7017 1 1 17 -21.7391 -4.3478
7018 1 1 19 -21.7391 -4.3478
7019 1 2 21 -21.7391 -4.3478
7020 1 2 23 -21.7391 -4.3478
7021 1 2 25 -21.7391 -4.3478
7022 1 2 27 -21.7391 -4.3478
7023 1 2 29 -21.7391 -4.3478
7024 1 2 31 -21.7391 -4.3478
7025 1 1 1 -19.5652 -4.3478
7026 1 1 3 -19.5652 -4.3478
7027 1 1 5 -19.5652 -4.3478
7028 1 1 7 -19.5652 -4.3478
7029 1 1 9 -19.5652 -4.3478
7030 1 1 11 -19.5652 -4.3478
7031 1 1 13 -19.5652 -4.3478
7032 1 1 15 -19.5652 -4.3478
7033 1 1 17 -19.5652 -4.3478
7034 1 1 19 -19.5652 -4.3478
7035 1 2 21 -19.5652 -4.3478
7036 1 2 23 -19.5652 -4.3478
7037 1 2 25 -19.5652 -4.3478
7038 1 2 27 -19.5652 -4.3478
7039 1 2 29 -19.5652 -4.3478
7040 1 2 31 -19.5652 -4.3478
7041 1 1 1 -17.3913 -4.3478
7042 1 1 3 -17.3913 -4.3478
7043 1 1 5 -17.3913 -4.3478
7044 1 1 7 -17.3913 -4.3478
7045 1 1 9 -17.3913 -4.3478
7046 1 1 11 -17.3913 -4.3478
7047 1 1 13 -17.3913 -4.3478
7048 1 1 15 -17.3913 -4.3478
7049 1 1 17 -17.3913 -4.3478
7050 1 1 19 -17.3913 -4.3478
7051 1 2 21 -17.3913 -4.3478
7052 1 2 23 -17.3913 -4.3478
7053 1 2 25 -17.3913 -4.3478
7054 1 2 27 -17.3913 -4.3478
7055 1 2 29 -17.3913 -4.3478
7056 1 2 31 -17.3913 -4.3478
7057 1 1 1 -15.2174 -4.3478
7058 1 1 3 -15.2174 -4.3478
7059 1 1 5 -15.2174 -4.3478
7060 1 1 7 -15.2174 -4.3478
7061 1 1 9 -15.2174 -4.3478
7062 1 1 11 -15.2174 -4.3478
7063 1 1 13 -15.2174 -4.3478
7064 1 1 15 -15.2174 -4.3478
7065 1 1 17 -15.2174 -4.3478
7066 1 1 19 -15.2174 -4.3478
7067 1 2 21 -15.2174 -4.3478
7068 1 2 23 -15.2174 -4.3478
7069 1 2 25 -15.2174 -4.3478
7070 1 2 27 -15.2174 -4.3478
7071 1 2 29 -15.2174 -4.3478
7072 1 2 31 -15.2174 -4.3478
7073 1 1 1 -13.0435 -4.3478
7074 1 1 3 -13.0435 -4.3478
7075 1 1 5 -13.0435 -4.3478
7076 1 1 7 -13.0435 -4.3478
7077 1 1 9 -13.0435 -4.3478
7078 1 1 11 -13.0435 -4.3478
7079 1 1 13 -13.0435 -4.3478
7080 1 1 15 -13.0435 -4.3478
7081 1 1 17 -13.0435 -4.3478
7082 1 1 19 -13.0435 -4.3478
7083 1 2 21 -13.0435 -4.3478
7084 1 2 23 -13.0435 -4.3478
7085 1 2 25 -13.0435 -4.3478
7086 1 2 27 -13.0435 -4.3478
7087 1 2 29 -13.0435 -4.3478
7088 1 2 31 -13.0435 -4.3478
7089 1 1 1 -10.8696 -4.3478
7090 1 1 3 -10.8696 -4.3478
7091 1 1 5 -10.8696 -4.3478
7092 1 1 7 -10.8696 -4.3478
7093 1 1 9 -10.8696 -4.3478
7094 1 1 11 -10.8696 -4.3478
7095 1 1 13 -10.8696 -4.3478
7096 1 1 15 -10.8696 -4.3478
7097 1 1 17 -10.8696 -4.3478
7098 1 1 19 -10.8696 -4.3478
7099 1 2 21 -10.8696 -4.3478
7100 1 2 23 -10.8696 -4.3478
7101 1 2 25 -10.8696 -4.3478
7102 1 2 27 -10.8696 -4.3478
7103 1 2 29 -10.8696 -4.3478
7104 1 2 31 -10.8696 -4.3478
7105 1 1 1 -8.6957 -4.3478
7106 1 1 3 -8.6957 -4.3478
7107 1 1 5 -8.6957 -4.3478
7108 1 1 7 -8.6957 -4.3478
7109 1 1 9 -8.6957 -4.3478
7110 1 1 11 -8.6957 -4.3478
7111 1 1 13 -8.6957 -4.3478
7112 1 1 15 -8.6957 -4.3478
7113 1 1 17 -8.6957 -4.3478
7114 1 1 19 -8.6957 -4.3478
7115 1 2 21 -8.6957 -4.3478
7116 1 2 23 -8.6957 -4.3478
7117 1 2 25 -8.6957 -4.3478
7118 1 2 27 -8.6957 -4.3478
7119 1 2 29 -8.6957 -4.3478
7120 1 2 31 -8.6957 -4.3478
7121 1 1 1 -6.5217 -4.3478
7122 1 1 3 -6.5217 -4.3478
7123 1 1 5 -6.5217 -4.3478
7124 1 1 7 -6.5217 -4.3478
7125 1 1 9 -6.5217 -4.3478
7126 1 1 11 -6.5217 -4.3478
7127 1 1 13 -6.5217 -4.3478
7128 1 1 15 -6.5217 -4.3478
7129 1 1 17 -6.5217 -4.3478
7130 1 1 19 -6.5217 -4.3478
7131 1 2 21 -6.5217 -4.3478
7132 1 2 23 -6.5217 -4.3478
7133 1 2 25 -6.5217 -4.3478
7134 1 2 27 -6.5217 -4.3478
7135 1 2 29 -6.5217 -4.3478
7136 1 2 31 -6.5217 -4.3478
7137 1 1 1 -4.3478 -4.3478
7138 1 1 3 -4.3478 -4.3478
7139 1 1 5 -4.3478 -4.3478
7140 1 1 7 -4.3478 -4.3478
7141 1 1 9 -4.3478 -4.3478
7142 1 1 11 -4.3478 -4.3478
7143 1 1 13 -4.3478 -4.3478
7144 1 1 15 -4.3478 -4.3478
7145 1 1 17 -4.3478 -4.3478
7146 1 1 19 -4.3478 -4.3478
7147 1 2 21 -4.3478 -4.3478
7148 1 2 23 -4.3478 -4.3478
7149 1 2 25 -4.3478 -4.3478
7150 1 2 27 -4.3478 -4.3478
7151 1 2 29 -4.3478 -4.3478
7152 1 2 31 -4.3478 -4.3478
7153 1 1 1 -2.1739 -4.3478
7154 1 1 3 -2.1739 -4.3478
7155 1 1 5 -2.1739 -4.3478
7156 1 1 7 -2.1739 -4.3478
7157 1 1 9 -2.1739 -4.3478
7158 1 1 11 -2.1739 -4.3478
7159 1 1 13 -2.1739 -4.3478
7160 1 1 15 -2.1739 -4.3478
7161 1 1 17 -2.1739 -4.3478
7162 1 1 19 -2.1739 -4.3478
7163 1 2 21 -2.1739 -4.3478
7164 1 2 23 -2.1739 -4.3478
7165 1 2 25 -2.1739 -4.3478
7166 1 2 27 -2.1739 -4.3478
7167 1 2 29 -2.1739 -4.3478
7168 1 2 31 -2.1739 -4.3478
7169 1 1 1 0 -4.3478
7170 1 1 3 0 -4.3478
7171 1 1 5 0 -4.3478
7172 1 1 7 0 -4.3478
7173 1 1 9 0 -4.3478
7174 1 1 11 0 -4.3478
7175 1 1 13 0 -4.3478
7176 1 1 15 0 -4.3478
7177 1 1 17 0 -4.3478
7178 1 1 19 0 -4.3478
7179 1 2 21 0 -4.3478
7180 1 2 23 0 -4.3478
7181 1 2 25 0 -4.3478
7182 1 2 27 0 -4.3478
7183 1 2 29 0 -4.3478
7184 1 2 31 0 -4.3478
7185 1 1 1 2.1739 -4.3478
7186 1 1 3 2.1739 -4.3478
7187 1 1 5 2.1739 -4.3478
7188 1 1 7 2.1739 -4.3478
7189 1 1 9 2.1739 -4.3478
7190 1 1 11 2.1739 -4.3478
7191 1 1 13 2.1739 -4.3478
7192 1 1 15 2.1739 -4.3478
7193 1 1 17 2.1739 -4.3478
7194 1 1 19 2.1739 -4.3478
7195 1 2 21 2.1739 -4.3478
7196 1 2 23 2.1739 -4.3478
7197 1 2 25 2.1739 -4.3478
7198 1 2 27 2.1739 -4.3478
7199 1 2 29 2.1739 -4.3478
7200 1 2 31 2.1739 -4.3478
7201 1 1 1 4.3478 -4.3478
7202 1 1 3 4.3478 -4.3478
7203 1 1 5 4.3478 -4.3478
7204 1 1 7 4.3478 -4.3478
7205 1 1 9 4.3478 -4.3478
7206 1 1 11 4.3478 -4.3478
7207 1 1 13 4.3478 -4.3478
7208 1 1 15 4.3478 -4.3478
7209 1 1 17 4.3478 -4.3478
7210 1 1 19 4.3478 -4.3478
7211 1 2 21 4.3478 -4.3478
7212 1 2 23 4.3478 -4.3478
7213 1 2 25 4.3478 -4.3478
7214 1 2 27 4.3478 -4.3478
7215 1 2 29 4.3478 -4.3478
7216 1 2 31 4.3478 -4.3478
7217 1 1 1 6.5217 -4.3478
7218 1 1 3 6.5217 -4.3478
7219 1 1 5 6.5217 -4.3478
7220 1 1 7 6.5217 -4.3478
7221 1 1 9 6.5217 -4.3478
7222 1 1 11 6.5217 -4.3478
7223 1 1 13 6.5217 -4.3478
7224 1 1 15 6.5217 -4.3478
7225 1 1 17 6.5217 -4.3478
7226 1 1 19 6.5217 -4.3478
7227 1 2 21 6.5217 -4.3478
7228 1 2 23 6.5217 -4.3478
7229 1 2 25 6.5217 -4.3478
7230 1 2 27 6.5217 -4.3478
7231 1 2 29 6.5217 -4.3478
7232 1 2 31 6.5217 -4.3478
7233 1 1 1 8.6957 -4.3478
7234 1 1 3 8.6957 -4.3478
7235 1 1 5 8.6957 -4.3478
7236 1 1 7 8.6957 -4.3478
7237 1 1 9 8.6957 -4.3478
7238 1 1 11 8.6957 -4.3478
7239 1 1 13 8.6957 -4.3478
7240 1 1 15 8.6957 -4.3478
7241 1 1 17 8.6957 -4.3478
7242 1 1 19 8.6957 -4.3478
7243 1 2 21 8.6957 -4.3478
7244 1 2 23 8.6957 -4.3478
7245 1 2 25 8.6957 -4.3478
7246 1 2 27 8.6957 -4.3478
7247 1 2 29 8.6957 -4.3478
7248 1 2 31 8.6957 -4.3478
7249 1 1 1 10.8696 -4.3478
7250 1 1 3 10.8696 -4.3478
7251 1 1 5 10.8696 -4.3478
7252 1 1 7 10.8696 -4.3478
7253 1 1 9 10.8696 -4.3478
7254 1 1 11 10.8696 -4.3478
7255 1 1 13 10.8696 -4.3478
7256 1 1 15 10.8696 -4.3478
7257 1 1 17 10.8696 -4.3478
7258 1 1 19 10.8696 -4.3478
7259 1 2 21 10.8696 -4.3478
7260 1 2 23 10.8696 -4.3478
7261 1 2 25 10.8696 -4.3478
7262 1 2 27 10.8696 -4.3478
7263 1 2 29 10.8696 -4.3478
7264 1 2 31 10.8696 -4.3478
7265 1 1 1 13.0435 -4.3478
7266 1 1 3 13.0435 -4.3478
7267 1 1 5 13.0435 -4.3478
7268 1 1 7 13.0435 -4.3478
7269 1 1 9 13.0435 -4.3478
7270 1 1 11 13.0435 -4.3478
7271 1 1 13 13.0435 -4.3478
7272 1 1 15 13.0435 -4.3478
7273 1 1 17 13.0435 -4.3478
7274 1 1 19 13.0435 -4.3478
7275 1 2 21 13.0435 -4.3478
7276 1 2 23 13.0435 -4.3478
7277 1 2 25 13.0435 -4.3478
7278 1 2 27 13.0435 -4.3478
7279 1 2 29 13.0435 -4.3478
7280 1 2 31 13.0435 -4.3478
7281 1 1 1 15.2174 -4.3478
7282 1 1 3 15.2174 -4.3478
7283 1 1 5 15.2174 -4.3478
7284 1 1 7 15.2174 -4.3478
7285 1 1 9 15.2174 -4.3478
7286 1 1 11 15.2174 -4.3478
7287 1 1 13 15.2174 -4.3478
7288 1 1 15 15.2174 -4.3478
7289 1 1 17 15.2174 -4.3478
7290 1 1 19 15.2174 -4.3478
7291 1 2 21 15.2174 -4.3478
7292 1 2 23 15.2174 -4.3478
7293 1 2 25 15.2174 -4.3478
7294 1 2 27 15.2174 -4.3478
7295 1 2 29 15.2174 -4.3478
7296 1 2 31 15.2174 -4.3478
7297 1 1 1 17.3913 -4.3478
7298 1 1 3 17.3913 -4.3478
7299 1 1 5 17.3913 -4.3478
7300 1 1 7 17.3913 -4.3478
7301 1 1 9 17.3913 -4.3478
7302 1 1 11 17.3913 -4.3478
7303 1 1 13 17.3913 -4.3478
7304 1 1 15 17.3913 -4.3478
7305 1 1 17 17.3913 -4.3478
7306 1 1 19 17.3913 -4.3478
7307 1 2 21 17.3913 -4.3478
7308 1 2 23 17.3913 -4.3478
7309 1 2 25 17.3913 -4.3478
7310 1 2 27 17.3913 -4.3478
7311 1 2 29 17.3913 -4.3478
7312 1 2 31 17.3913 -4.3478
7313 1 1 1 19.5652 -4.3478
7314 1 1 3 19.5652 -4.3478
7315 1 1 5 19.5652 -4.3478
7316 1 1 7 19.5652 -4.3478
7317 1 1 9 19.5652 -4.3478
7318 1 1 11 19.5652 -4.3478
7319 1 1 13 19.5652 -4.3478
7320 1 1 15 19.5652 -4.3478
7321 1 1 17 19.5652 -4.3478
7322 1 1 19 19.5652 -4.3478
7323 1 2 21 19.5652 -4.3478
7324 1 2 23 19.5652 -4.3478
7325 1 2 25 19.5652 -4.3478
7326 1 2 27 19.5652 -4.3478
7327 1 2 29 19.5652 -4.3478
7328 1 2 31 19.5652 -4.3478
7329 1 1 1 21.7391 -4.3478
7330 1 1 3 21.7391 -4.3478
7331 1 1 5 21.7391 -4.3478
7332 1 1 7 21.7391 -4.3478
7333 1 1 9 21.7391 -4.3478
7334 1 1 11 21.7391 -4.3478
7335 1 1 13 21.7391 -4.3478
7336 1 1 15 21.7391 -4.3478
7337 1 1 17 21.7391 -4.3478
7338 1 1 19 21.7391 -4.3478
7339 1 2 21 21.7391 -4.3478
7340 1 2 23 21.7391 -4.3478
7341 1 2 25 21.7391 -4.3478
7342 1 2 27 21.7391 -4.3478
7343 1 2 29 21.7391 -4.3478
7344 1 2 31 21.7391 -4.3478
7345 1 1 1 23.913 -4.3478
7346 1 1 3 23.913 -4.3478
7347 1 1 5 23.913 -4.3478
7348 1 1 7 23.913 -4.3478
7349 1 1 9 23.913 -4.3478
7350 1 1 11 23.913 -4.3478
7351 1 1 13 23.913 -4.3478
7352 1 1 15 23.913 -4.3478
7353 1 1 17 23.913 -4.3478
7354 1 1 19 23.913 -4.3478
7355 1 2 21 23.913 -4.3478
7356 1 2 23 23.913 -4.3478
7357 1 2 25 23.913 -4.3478
7358 1 2 27 23.913 -4.3478
7359 1 2 29 23.913 -4.3478
7360 1 2 31 23.913 -4.3478
7361 1 1 -31 -23.913 -2.1739
7362 1 1 -29 -23.913 -2.1739
7363 1 1 -27 -23.913 -2.1739
7364 1 1 -25 -23.913 -2.1739
7365 1 1 -23 -23.913 -2.1739
7366 1 1 -21 -23.913 -2.1739
7367 1 1 -19 -23.913 -2.1739
7368 1 1 -17 -23.913 -2.1739
7369 1 1 -15 -23.913 -2.1739
7370 1 1 -13 -23.913 -2.1739
7371 1 2 -11 -23.913 -2.1739
7372 1 2 -9 -23.913 -2.1739
7373 1 2 -7 -23.913 -2.1739
7374 1 2 -5 -23.913 -2.1739
7375 1 2 -3 -23.913 -2.1739
7376 1 2 -1 -23.913 -2.1739
7377 1 1 -31 -21.7391 -2.1739
7378 1 1 -29 -21.7391 -2.1739
7379 1 1 -27 -21.7391 -2.1739
7380 1 1 -25 -21.7391 -2.1739
7381 1 1 -23 -21.7391 -2.1739
7382 1 1 -21 -21.7391 -2.1739
7383 1 1 -19 -21.7391 -2.1739
7384 1 1 -17 -21.7391 -2.1739
7385 1 1 -15 -21.7391 -2.1739
7386 1 1 -13 -21.7391 -2.1739
7387 1 2 -11 -21.7391 -2.1739
7388 1 2 -9 -21.7391 -2.1739
7389 1 2 -7 -21.7391 -2.1739
7390 1 2 -5 -21.7391 -2.1739
7391 1 2 -3 -21.7391 -2.1739
7392 1 2 -1 -21.7391 -2.1739
7393 1 1 -31 -19.5652 -2.1739
7394 1 1 -29 -19.5652 -2.1739
7395 1 1 -27 -19.5652 -2.1739
7396 1 1 -25 -19.5652 -2.1739
7397 1 1 -23 -19.5652 -2.1739
7398 1 1 -21 -19.5652 -2.1739
7399 1 1 -19 -19.5652 -2.1739
7400 1 1 -17 -19.5652 -2.1739
7401 1 1 -15 -19.5652 -2.1739
7402 1 1 -13 -19.5652 -2.1739
7403 1 2 -11 -19.5652 -2.1739
7404 1 2 -9 -19.5652 -2.1739
7405 1 2 -7 -19.5652 -2.1739
7406 1 2 -5 -19.5652 -2.1739
7407 1 2 -3 -19.5652 -2.1739
7408 1 2 -1 -19.5652 -2.1739
7409 1 1 -31 -17.3913 -2.1739
7410 1 1 -29 -17.3913 -2.1739
7411 1 1 -27 -17.3913 -2.1739
7412 1 1 -25 -17.3913 -2.1739
7413 1 1 -23 -17.3913 -2.1739
7414 1 1 -21 -17.3913 -2.1739
7415 1 1 -19 -17.3913 -2.1739
7416 1 1 -17 -17.3913 -2.1739
7417 1 1 -15 -17.3913 -2.1739
7418 1 1 -13 -17.3913 -2.1739
7419 1 2 -11 -17.3913 -2.1739
7420 1 2 -9 -17.3913 -2.1739
7421 1 2 -7 -17.3913 -2.1739
7422 1 2 -5 -17.3913 -2.1739
7423 1 2 -3 -17.3913 -2.1739
7424 1 2 -1 -17.3913 -2.1739
7425 1 1 -31 -15.2174 -2.1739
7426 1 1 -29 -15.2174 -2.1739
7427 1 1 -27 -15.2174 -2.1739
7428 1 1 -25 -15.2174 -2.1739
7429 1 1 -23 -15.2174 -2.1739
7430 1 1 -21 -15.2174 -2.1739
7431 1 1 -19 -15.2174 -2.1739
7432 1 1 -17 -15.2174 -2.1739
7433 1 1 -15 -15.2174 -2.1739
7434 1 1 -13 -15.2174 -2.1739
7435 1 2 -11 -15.2174 -2.1739
7436 1 2 -9 -15.2174 -2.1739
7437 1 2 -7 -15.2174 -2.1739
7438 1 2 -5 -15.2174 -2.1739
7439 1 2 -3 -15.2174 -2.1739
7440 1 2 -1 -15.2174 -2.1739
7441 1 1 -31 -13.0435 -2.1739
7442 1 1 -29 -13.0435 -2.1739
7443 1 1 -27 -13.0435 -2.1739
7444 1 1 -25 -13.0435 -2.1739
7445 1 1 -23 -13.0435 -2.1739
7446 1 1 -21 -13.0435 -2.1739
7447 1 1 -19 -13.0435 -2.1739
7448 1 1 -17 -13.0435 -2.1739
7449 1 1 -15 -13.0435 -2.1739
7450 1 1 -13 -13.0435 -2.1739
7451 1 2 -11 -13.0435 -2.1739
7452 1 2 -9 -13.0435 -2.1739
7453 1 2 -7 -13.0435 -2.1739
7454 1 2 -5 -13.0435 -2.1739
7455 1 2 -3 -13.0435 -2.1739
7456 1 2 -1 -13.0435 -2.1739
7457 1 1 -31 -10.8696 -2.1739
7458 1 1 -29 -10.8696 -2.1739
7459 1 1 -27 -10.8696 -2.1739
7460 1 1 -25 -10.8696 -2.1739
7461 1 1 -23 -10.8696 -2.1739
7462 1 1 -21 -10.8696 -2.1739
7463 1 1 -19 -10.8696 -2.1739
7464 1 1 -17 -10.8696 -2.1739
7465 1 1 -15 -10.8696 -2.1739
7466 1 1 -13 -10.8696 -2.1739
7467 1 2 -11 -10.8696 -2.1739
7468 1 2 -9 -10.8696 -2.1739
7469 1 2 -7 -10.8696 -2.1739
7470 1 2 -5 -10.8696 -2.1739
7471 1 2 -3 -10.8696 -2.1739
7472 1 2 -1 -10.8696 -2.1739
7473 1 1 -31 -8.6957 -2.1739
7474 1 1 -29 -8.6957 -2.1739
7475 1 1 -27 -8.6957 -2.1739
7476 1 1 -25 -8.6957 -2.1739
7477 1 1 -23 -8.6957 -2.1739
7478 1 1 -21 -8.6957 -2.1739
7479 1 1 -19 -8.6957 -2.1739
7480 1 1 -17 -8.6957 -2.1739
7481 1 1 -15 -8.6957 -2.1739
7482 1 1 -13 -8.6957 -2.1739
7483 1 2 -11 -8.6957 -2.1739
7484 1 2 -9 -8.6957 -2.1739
7485 1 2 -7 -8.6957 -2.1739
7486 1 2 -5 -8.6957 -2.1739
7487 1 2 -3 -8.6957 -2.1739
7488 1 2 -1 -8.6957 -2.1739
7489 1 1 -31 -6.5217 -2.1739
7490 1 1 -29 -6.5217 -2.1739
7491 1 1 -27 -6.5217 -2.1739
7492 1 1 -25 -6.5217 -2.1739
7493 1 1 -23 -6.5217 -2.1739
7494 1 1 -21 -6.5217 -2.1739
7495 1 1 -19 -6.5217 -2.1739
7496 1 1 -17 -6.5217 -2.1739
7497 1 1 -15 -6.5217 -2.1739
7498 1 1 -13 -6.5217 -2.1739
7499 1 2 -11 -6.5217 -2.1739
7500 1 2 -9 -6.5217 -2.1739
7501 1 2 -7 -6.5217 -2.1739
7502 1 2 -5 -6.5217 -2.1739
7503 1 2 -3 -6.5217 -2.1739
7504 1 2 -1 -6.5217 -2.1739
7505 1 1 -31 -4.3478 -2.1739
7506 1 1 -29 -4.3478 -2.1739
7507 1 1 -27 -4.3478 -2.1739
7508 1 1 -25 -4.3478 -2.1739
7509 1 1 -23 -4.3478 -2.1739
7510 1 1 -21 -4.3478 -2.1739
7511 1 1 -19 -4.3478 -2.1739
7512 1 1 -17 -4.3478 -2.1739
7513 1 1 -15 -4.3478 -2.1739
7514 1 1 -13 -4.3478 -2.1739
7515 1 2 -11 -4.3478 -2.1739
7516 1 2 -9 -4.3478 -2.1739
7517 1 2 -7 -4.3478 -2.1739
7518 1 2 -5 -4.3478 -2.1739
7519 1 2 -3 -4.3478 -2.1739
7520 1 2 -1 -4.3478 -2.1739
7521 1 1 -31 -2.1739 -2.1739
7522 1 1 -29 -2.1739 -2.1739
7523 1 1 -27 -2.1739 -2.1739
7524 1 1 -25 -2.1739 -2.1739
7525 1 1 -23 -2.1739 -2.1739
7526 1 1 -21 -2.1739 -2.1739
7527 1 1 -19 -2.1739 -2.1739
7528 1 1 -17 -2.1739 -2.1739
7529 1 1 -15 -2.1739 -2.1739
7530 1 1 -13 -2.1739 -2.1739
7531 1 2 -11 -2.1739 -2.1739
7532 1 2 -9 -2.1739 -2.1739
7533 1 2 -7 -2.1739 -2.1739
7534 1 2 -5 -2.1739 -2.1739
7535 1 2 -3 -2.1739 -2.1739
7536 1 2 -1 -2.1739 -2.1739
7537 1 1 -31 0 -2.1739
7538 1 1 -29 0 -2.1739
7539 1 1 -27 0 -2.1739
7540 1 1 -25 0 -2.1739
7541 1 1 -23 0 -2.1739
7542 1 1 -21 0 -2.1739
7543 1 1 -19 0 -2.1739
7544 1 1 -17 0 -2.1739
7545 1 1 -15 0 -2.1739
7546 1 1 -13 0 -2.1739
7547 1 2 -11 0 -2.1739
7548 1 2 -9 0 -2.1739
7549 1 2 -7 0 -2.1739
7550 1 2 -5 0 -2.1739
7551 1 2 -3 0 -2.1739
7552 1 2 -1 0 -2.1739
7553 1 1 -31 2.1739 -2.1739
7554 1 1 -29 2.1739 -2.1739
7555 1 1 -27 2.1739 -2.1739
7556 1 1 -25 2.1739 -2.1739
7557 1 1 -23 2.1739 -2.1739
7558 1 1 -21 2.1739 -2.1739
7559 1 1 -19 2.1739 -2.1739
7560 1 1 -17 2.1739 -2.1739
7561 1 1 -15 2.1739 -2.1739
7562 1 1 -13 2.1739 -2.1739
7563 1 2 -11 2.1739 -2.1739
7564 1 2 -9 2.1739 -2.1739
7565 1 2 -7 2.1739 -2.1739
7566 1 2 -5 2.1739 -2.1739
7567 1 2 -3 2.1739 -2.1739
7568 1 2 -1 2.1739 -2.1739
7569 1 1 -31 4.3478 -2.1739
7570 1 1 -29 4.3478 -2.1739
7571 1 1 -27 4.3478 -2.1739
7572 1 1 -25 4.3478 -2.1739
7573 1 1 -23 4.3478 -2.1739
7574 1 1 -21 4.3478 -2.1739
7575 1 1 -19 4.3478 -2.1739
7576 1 1 -17 4.3478 -2.1739
7577 1 1 -15 4.3478 -2.1739
7578 1 1 -13 4.3478 -2.1739
7579 1 2 -11 4.3478 -2.1739
7580 1 2 -9 4.3478 -2.1739
7581 1 2 -7 4.3478 -2.1739
7582 1 2 -5 4.3478 -2.1739
7583 1 2 -3 4.3478 -2.1739
7584 1 2 -1 4.3478 -2.1739
7585 1 1 -31 6.5217 -2.1739
7586 1 1 -29 6.5217 -2.1739
7587 1 1 -27 6.5217 -2.1739
7588 1 1 -25 6.5217 -2.1739
7589 1 1 -23 6.5217 -2.1739
7590 1 1 -21 6.5217 -2.1739
7591 1 1 -19 6.5217 -2.1739
7592 1 1 -17 6.5217 -2.1739
7593 1 1 -15 6.5217 -2.1739
7594 1 1 -13 6.5217 -2.1739
7595 1 2 -11 6.5217 -2.1739
7596 1 2 -9 6.5217 -2.1739
7597 1 2 -7 6.5217 -2.1739
7598 1 2 -5 6.5217 -2.1739
7599 1 2 -3 6.5217 -2.1739
7600 1 2 -1 6.5217 -2.1739
7601 1 1 -31 8.6957 -2.1739
7602 1 1 -29 8.6957 -2.1739
7603 1 1 -27 8.6957 -2.1739
7604 1 1 -25 8.6957 -2.1739
7605 1 1 -23 8.6957 -2.1739
7606 1 1 -21 8.6957 -2.1739
7607 1 1 -19 8.6957 -2.1739
7608 1 1 -17 8.6957 -2.1739
7609 1 1 -15 8.6957 -2.1739
7610 1 1 -13 8.6957 -2.1739
7611 1 2 -11 8.6957 -2.1739
7612 1 2 -9 8.6957 -2.1739
7613 1 2 -7 8.6957 -2.1739
7614 1 2 -5 8.6957 -2.1739
7615 1 2 -3 8.6957 -2.1739
7616 1 2 -1 8.6957 -2.1739
7617 1 1 -31 10.8696 -2.1739
7618 1 1 -29 10.8696 -2.1739
7619 1 1 -27 10.8696 -2.1739
7620 1 1 -25 10.8696 -2.1739
7621 1 1 -23 10.8696 -2.1739
7622 1 1 -21 10.8696 -2.1739
7623 1 1 -19 10.8696 -2.1739
7624 1 1 -17 10.8696 -2.1739
7625 1 1 -15 10.8696 -2.1739
7626 1 1 -13 10.8696 -2.1739
7627 1 2 -11 10.8696 -2.1739
7628 1 2 -9 10.8696 -2.1739
7629 1 2 -7 10.8696 -2.1739
7630 1 2 -5 10.8696 -2.1739
7631 1 2 -3 10.8696 -2.1739
7632 1 2 -1 10.8696 -2.1739
7633 1 1 -31 13.0435 -2.1739
7634 1 1 -29 13.0435 -2.1739
7635 1 1 -27 13.0435 -2.1739
7636 1 1 -25 13.0435 -2.1739
7637 1 1 -23 13.0435 -2.1739
7638 1 1 -21 13.0435 -2.1739
7639 1 1 -19 13.0435 -2.1739
7640 1 1 -17 13.0435 -2.1739
7641 1 1 -15 13.0435 -2.1739
7642 1 1 -13 13.0435 -2.1739
7643 1 2 -11 13.0435 -2.1739
7644 1 2 -9 13.0435 -2.1739
7645 1 2 -7 13.0435 -2.1739
7646 1 2 -5 13.0435 -2.1739
7647 1 2 -3 13.0435 -2.1739
7648 1 2 -1 13.0435 -2.1739
7649 1 1 -31 15.2174 -2.1739
7650 1 1 -29 15.2174 -2.1739
7651 1 1 -27 15.2174 -2.1739
7652 1 1 -25 15.2174 -2.1739
7653 1 1 -23 15.2174 -2.1739
7654 1 1 -21 15.2174 -2.1739
7655 1 1 -19 15.2174 -2.1739
7656 1 1 -17 15.2174 -2.1739
7657 1 1 -15 15.2174 -2.1739
7658 1 1 -13 15.2174 -2.1739
7659 1 2 -11 15.2174 -2.1739
7660 1 2 -9 15.2174 -2.1739
7661 1 2 -7 15.2174 -2.1739
7662 1 2 -5 15.2174 -2.1739
7663 1 2 -3 15.2174 -2.1739
7664 1 2 -1 15.2174 -2.1739
7665 1 1 -31 17.3913 -2.1739
7666 1 1 -29 17.3913 -2.1739
7667 1 1 -27 17.3913 -2.1739
7668 1 1 -25 17.3913 -2.1739
7669 1 1 -23 17.3913 -2.1739
7670 1 1 -21 17.3913 -2.1739
7671 1 1 -19 17.3913 -2.1739
7672 1 1 -17 17.3913 -2.1739
7673 1 1 -15 17.3913 -2.1739
7674 1 1 -13 17.3913 -2.1739
7675 1 2 -11 17.3913 -2.1739
7676 1 2 -9 17.3913 -2.1739
7677 1 2 -7 17.3913 -2.1739
7678 1 2 -5 17.3913 -2.1739
7679 1 2 -3 17.3913 -2.1739
7680 1 2 -1 17.3913 -2.1739
7681 1 1 -31 19.5652 -2.1739
7682 1 1 -29 19.5652 -2.1739
7683 1 1 -27 19.5652 -2.1739
7684 1 1 -25 19.5652 -2.1739
7685 1 1 -23 19.5652 -2.1739
7686 1 1 -21 19.5652 -2.1739
7687 1 1 -19 19.5652 -2.1739
7688 1 1 -17 19.5652 -2.1739
7689 1 1 -15 19.5652 -2.1739
7690 1 1 -13 19.5652 -2.1739
7691 1 2 -11 19.5652 -2.1739
7692 1 2 -9 19.5652 -2.1739
7693 1 2 -7 19.5652 -2.1739
7694 1 2 -5 19.5652 -2.1739
7695 1 2 -3 19.5652 -2.1739
7696 1 2 -1 19.5652 -2.1739
7697 1 1 -31 21.7391 -2.1739
7698 1 1 -29 21.7391 -2.1739
7699 1 1 -27 21.7391 -2.1739
7700 1 1 -25 21.7391 -2.1739
7701 1 1 -23 21.7391 -2.1739
7702 1 1 -21 21.7391 -2.1739
7703 1 1 -19 21.7391 -2.1739
7704 1 1 -17 21.7391 -2.1739
7705 1 1 -15 21.7391 -2.1739
7706 1 1 -13 21.7391 -2.1739
7707 1 2 -11 21.7391 -2.1739
7708 1 2 -9 21.7391 -2.1739
7709 1 2 -7 21.7391 -2.1739
7710 1 2 -5 21.7391 -2.1739
7711 1 2 -3 21.7391 -2.1739
7712 1 2 -1 21.7391 -2.1739
7713 1 1 -31 23.913 -2.1739
7714 1 1 -29 23.913 -2.1739
7715 1 1 -27 23.913 -2.1739
7716 1 1 -25 23.913 -2.1739
7717 1 1 -23 23.913 -2.1739
7718 1 1 -21 23.913 -2.1739
7719 1 1 -19 23.913 -2.1739
7720 1 1 -17 23.913 -2.1739
7721 1 1 -15 23.913 -2.1739
7722 1 1 -13 23.913 -2.1739
7723 1 2 -11 23.913 -2.1739
7724 1 2 -9 23.913 -2.1739
7725 1 2 -7 23.913 -2.1739
7726 1 2 -5 23.913 -2.1739
7727 1 2 -3 23.913 -2.1739
7728 1 2 -1 23.913 -2.1739
7729 1 1 1 -23.913 -2.1739
7730 1 1 3 -23.913 -2.1739
7731 1 1 5 -23.913 -2.1739
7732 1 1 7 -23.913 -2.1739
7733 1 1 9 -23.913 -2.1739
7734 1 1 11 -23.913 -2.1739
7735 1 1 13 -23.913 -2.1739
7736 1 1 15 -23.913 -2.1739
7737 1 1 17 -23.913 -2.1739
7738 1 1 19 -23.913 -2.1739
7739 1 2 21 -23.913 -2.1739
7740 1 2 23 -23.913 -2.1739
7741 1 2 25 -23.913 -2.1739
7742 1 2 27 -23.913 -2.1739
7743 1 2 29 -23.913 -2.1739
7744 1 2 31 -23.913 -2.1739
7745 1 1 1 -21.7391 -2.1739
7746 1 1 3 -21.7391 -2.1739
7747 1 1 5 -21.7391 -2.1739
7748 1 1 7 -21.7391 -2.1739
7749 1 1 9 -21.7391 -2.1739
7750 1 1 11 -21.7391 -2.1739
7751 1 1 13 -21.7391 -2.1739
7752 1 1 15 -21.7391 -2.1739
7753 1 1 17 -21.7391 -2.1739
7754 1 1 19 -21.7391 -2.1739
7755 1 2 21 -21.7391 -2.1739
7756 1 2 23 -21.7391 -2.1739
7757 1 2 25 -21.7391 -2.1739
7758 1 2 27 -21.7391 -2.1739
7759 1 2 29 -21.7391 -2.1739
7760 1 2 31 -21.7391 -2.1739
7761 1 1 1 -19.5652 -2.1739
7762 1 1 3 -19.5652 -2.1739
7763 1 1 5 -19.5652 -2.1739
7764 1 1 7 -19.5652 -2.1739
7765 1 1 9 -19.5652 -2.1739
7766 1 1 11 -19.5652 -2.1739
7767 1 1 13 -19.5652 -2.1739
7768 1 1 15 -19.5652 -2.1739
7769 1 1 17 -19.5652 -2.1739
7770 1 1 19 -19.5652 -2.1739
7771 1 2 21 -19.5652 -2.1739
7772 1 2 23 -19.5652 -2.1739
7773 1 2 25 -19.5652 -2.1739
7774 1 2 27 -19.5652 -2.1739
7775 1 2 29 -19.5652 -2.1739
7776 1 2 31 -19.5652 -2.1739
7777 1 1 1 -17.3913 -2.1739
7778 1 1 3 -17.3913 -2.1739
7779 1 1 5 -17.3913 -2.1739
7780 1 1 7 -17.3913 -2.1739
7781 1 1 9 -17.3913 -2.1739
7782 1 1 11 -17.3913 -2.1739
7783 1 1 13 -17.3913 -2.1739
7784 1 1 15 -17.3913 -2.1739
7785 1 1 17 -17.3913 -2.1739
7786 1 1 19 -17.3913 -2.1739
7787 1 2 21 -17.3913 -2.1739
7788 1 2 23 -17.3913 -2.1739
7789 1 2 25 -17.3913 -2.1739
7790 1 2 27 -17.3913 -2.1739
7791 1 2 29 -17.3913 -2.1739
7792 1 2 31 -17.3913 -2.1739
7793 1 1 1 -15.2174 -2.1739
7794 1 1 3 -15.2174 -2.1739
7795 1 1 5 -15.2174 -2.1739
7796 1 1 7 -15.2174 -2.1739
7797 1 1 9 -15.2174 -2.1739
7798 1 1 11 -15.2174 -2.1739
7799 1 1 13 -15.2174 -2.1739
7800 1 1 15 -15.2174 -2.1739
7801 1 1 17 -15.2174 -2.1739
7802 1 1 19 -15.2174 -2.1739
7803 1 2 21 -15.2174 -2.1739
7804 1 2 23 -15.2174 -2.1739
7805 1 2 25 -15.2174 -2.1739
7806 1 2 27 -15.2174 -2.1739
7807 1 2 29 -15.2174 -2.1739
7808 1 2 31 -15.2174 -2.1739
7809 1 1 1 -13.0435 -2.1739
7810 1 1 3 -13.0435 -2.1739
7811 1 1 5 -13.0435 -2.1739
7812 1 1 7 -13.0435 -2.1739
7813 1 1 9 -13.0435 -2.1739
7814 1 1 11 -13.0435 -2.1739
7815 1 1 13 -13.0435 -2.1739
7816 1 1 15 -13.0435 -2.1739
7817 1 1 17 -13.0435 -2.1739
7818 1 1 19 -13.0435 -2.1739
7819 1 2 21 -13.0435 -2.1739
7820 1 2 23 -13.0435 -2.1739
7821 1 2 25 -13.0435 -2.1739
7822 1 2 27 -13.0435 -2.1739
7823 1 2 29 -13.0435 -2.1739
7824 1 2 31 -13.0435 -2.1739
7825 1 1 1 -10.8696 -2.1739
7826 1 1 3 -10.8696 -2.1739
7827 1 1 5 -10.8696 -2.1739
7828 1 1 7 -10.8696 -2.1739
7829 1 1 9 -10.8696 -2.1739
7830 1 1 11 -10.8696 -2.1739
7831 1 1 13 -10.8696 -2.1739
7832 1 1 15 -10.8696 -2.1739
7833 1 1 17 -10.8696 -2.1739
7834 1 1 19 -10.8696 -2.1739
7835 1 2 21 -10.8696 -2.1739
7836 1 2 23 -10.8696 -2.1739
7837 1 2 25 -10.8696 -2.1739
7838 1 2 27 -10.8696 -2.1739
7839 1 2 29 -10.8696 -2.1739
7840 1 2 31 -10.8696 -2.1739
7841 1 1 1 -8.6957 -2.1739
7842 1 1 3 -8.6957 -2.1739
7843 1 1 5 -8.6957 -2.1739
7844 1 1 7 -8.6957 -2.1739
7845 1 1 9 -8.6957 -2.1739
7846 1 1 11 -8.6957 -2.1739
7847 1 1 13 -8.6957 -2.1739
7848 1 1 15 -8.6957 -2.1739
7849 1 1 17 -8.6957 -2.1739
7850 1 1 19 -8.6957 -2.1739
7851 1 2 21 -8.6957 -2.1739
7852 1 2 23 -8.6957 -2.1739
7853 1 2 25 -8.6957 -2.1739
7854 1 2 27 -8.6957 -2.1739
7855 1 2 29 -8.6957 -2.1739
7856 1 2 31 -8.6957 -2.1739
7857 1 1 1 -6.5217 -2.1739
7858 1 1 3 -6.5217 -2.1739
7859 1 1 5 -6.5217 -2.1739
7860 1 1 7 -6.5217 -2.1739
7861 1 1 9 -6.5217 -2.1739
7862 1 1 11 -6.5217 -2.1739
7863 1 1 13 -6.5217 -2.1739
7864 1 1 15 -6.5217 -2.1739
7865 1 1 17 -6.5217 -2.1739
7866 1 1 19 -6.5217 -2.1739
7867 1 2 21 -6.5217 -2.1739
7868 1 2 23 -6.5217 -2.1739
7869 1 2 25 -6.5217 -2.1739
7870 1 2 27 -6.5217 -2.1739
7871 1 2 29 -6.5217 -2.1739
7872 1 2 31 -6.5217 -2.1739
7873 1 1 1 -4.3478 -2.1739
7874 1 1 3 -4.3478 -2.1739
7875 1 1 5 -4.3478 -2.1739
7876 1 1 7 -4.3478 -2.1739
7877 1 1 9 -4.3478 -2.1739
7878 1 1 11 -4.3478 -2.1739
7879 1 1 13 -4.3478 -2.1739
7880 1 1 15 -4.3478 -2.1739
7881 1 1 17 -4.3478 -2.1739
7882 1 1 19 -4.3478 -2.1739
7883 1 2 21 -4.3478 -2.1739
7884 1 2 23 -4.3478 -2.1739
7885 1 2 25 -4.3478 -2.1739
7886 1 2 27 -4.3478 -2.1739
7887 1 2 29 -4.3478 -2.1739
7888 1 2 31 -4.3478 -2.1739
7889 1 1 1 -2.1739 -2.1739
7890 1 1 3 -2.1739 -2.1739
7891 1 1 5 -2.1739 -2.1739
7892 1 1 7 -2.1739 -2.1739
7893 1 1 9 -2.1739 -2.1739
7894 1 1 11 -2.1739 -2.1739
7895 1 1 13 -2.1739 -2.1739
7896 1 1 15 -2.1739 -2.1739
7897 1 1 17 -2.1739 -2.1739
7898 1 1 19 -2.1739 -2.1739
7899 1 2 21 -2.1739 -2.1739
7900 1 2 23 -2.1739 -2.1739
7901 1 2 25 -2.1739 -2.1739
7902 1 2 27 -2.1739 -2.1739
7903 1 2 29 -2.1739 -2.1739
7904 1 2 31 -2.1739 -2.1739
7905 1 1 1 0 -2.1739
7906 1 1 3 0 -2.1739
7907 1 1 5 0 -2.1739
7908 1 1 7 0 -2.1739
7909 1 1 9 0 -2.1739
7910 1 1 11 0 -2.1739
7911 1 1 13 0 -2.1739
7912 1 1 15 0 -2.1739
7913 1 1 17 0 -2.1739
7914 1 1 19 0 -2.1739
7915 1 2 21 0 -2.1739
7916 1 2 23 0 -2.1739
7917 1 2 25 0 -2.1739
7918 1 2 27 0 -2.1739
7919 1 2 29 0 -2.1739
7920 1 2 31 0 -2.1739
7921 1 1 1 2.1739 -2.1739
7922 1 1 3 2.1739 -2.1739
7923 1 1 5 2.1739 -2.1739
7924 1 1 7 2.1739 -2.1739
7925 1 1 9 2.1739 -2.1739
7926 1 1 11 2.1739 -2.1739
7927 1 1 13 2.1739 -2.1739
7928 1 1 15 2.1739 -2.1739
7929 1 1 17 2.1739 -2.1739
7930 1 1 19 2.1739 -2.1739
7931 1 2 21 2.1739 -2.1739
7932 1 2 23 2.1739 -2.1739
7933 1 2 25 2.1739 -2.1739
7934 1 2 27 2.1739 -2.1739
7935 1 2 29 2.1739 -2.1739
7936 1 2 31 2.1739 -2.1739
7937 1 1 1 4.3478 -2.1739
7938 1 1 3 4.3478 -2.1739
7939 1 1 5 4.3478 -2.1739
7940 1 1 7 4.3478 -2.1739
7941 1 1 9 4.3478 -2.1739
7942 1 1 11 4.3478 -2.1739
7943 1 1 13 4.3478 -2.1739
7944 1 1 15 4.3478 -2.1739
7945 1 1 17 4.3478 -2.1739
7946 1 1 19 4.3478 -2.1739
7947 1 2 21 4.3478 -2.1739
7948 1 2 23 4.3478 -2.1739
7949 1 2 25 4.3478 -2.1739
7950 1 2 27 4.3478 -2.1739
7951 1 2 29 4.3478 -2.1739
7952 1 2 31 4.3478 -2.1739
7953 1 1 1 6.5217 -2.1739
7954 1 1 3 6.5217 -2.1739
7955 1 1 5 6.5217 -2.1739
7956 1 1 7 6.5217 -2.1739
7957 1 1 9 6.5217 -2.1739
7958 1 1 11 6.5217 -2.1739
7959 1 1 13 6.5217 -2.1739
7960 1 1 15 6.5217 -2.1739
7961 1 1 17 6.5217 -2.1739
7962 1 1 19 6.5217 -2.1739
7963 1 2 21 6.5217 -2.1739
7964 1 2 23 6.5217 -2.1739
7965 1 2 25 6.5217 -2.1739
7966 1 2 27 6.5217 -2.1739
7967 1 2 29 6.5217 -2.1739
7968 1 2 31 6.5217 -2.1739
7969 1 1 1 8.6957 -2.1739
7970 1 1 3 8.6957 -2.1739
7971 1 1 5 8.6957 -2.1739
7972 1 1 7 8.6957 -2.1739
7973 1 1 9 8.6957 -2.1739
7974 1 1 11 8.6957 -2.1739
7975 1 1 13 8.6957 -2.1739
7976 1 1 15 8.6957 -2.1739
7977 1 1 17 8.6957 -2.1739
7978 1 1 19 8.6957 -2.1739
7979 1 2 21 8.6957 -2.1739
7980 1 2 23 8.6957 -2.1739
7981 1 2 25 8.6957 -2.1739
7982 1 2 27 8.6957 -2.1739
7983 1 2 29 8.6957 -2.1739
7984 1 2 31 8.6957 -2.1739
7985 1 1 1 10.8696 -2.1739
7986 1 1 3 10.8696 -2.1739
7987 1 1 5 10.8696 -2.1739
7988 1 1 7 10.8696 -2.1739
7989 1 1 9 10.8696 -2.1739
7990 1 1 11 10.8696 -2.1739
7991 1 1 13 10.8696 -2.1739
7992 1 1 15 10.8696 -2.1739
7993 1 1 17 10.8696 -2.1739
7994 1 1 19 10.8696 -2.1739
7995 1 2 21 10.8696 -2.1739
7996 1 2 23 10.8696 -2.1739
7997 1 2 25 10.8696 -2.1739
7998 1 2 27 10.8696 -2.1739
7999 1 2 29 10.8696 -2.1739
8000 1 2 31 10.8696 -2.1739
8001 1 1 1 13.0435 -2.1739
8002 1 1 3 13.0435 -2.1739
8003 1 1 5 13.0435 -2.1739
8004 1 1 7 13.0435 -2.1739
8005 1 1 9 13.0435 -2.1739
8006 1 1 11 13.0435 -2.1739
8007 1 1 13 13.0435 -2.1739
8008 1 1 15 13.0435 -2.1739
8009 1 1 17 13.0435 -2.1739
8010 1 1 19 13.0435 -2.1739
8011 1 2 21 13.0435 -2.1739
8012 1 2 23 13.0435 -2.1739
8013 1 2 25 13.0435 -2.1739
8014 1 2 27 13.0435 -2.1739
8015 1 2 29 13.0435 -2.1739
8016 1 2 31 13.0435 -2.1739
8017 1 1 1 15.2174 -2.1739
8018 1 1 3 15.2174 -2.1739
8019 1 1 5 15.2174 -2.1739
8020 1 1 7 15.2174 -2.1739
8021 1 1 9 15.2174 -2.1739
8022 1 1 11 15.2174 -2.1739
8023 1 1 13 15.2174 -2.1739
8024 1 1 15 15.2174 -2.1739
8025 1 1 17 15.2174 -2.1739
8026 1 1 19 15.2174 -2.1739
8027 1 2 21 15.2174 -2.1739
8028 1 2 23 15.2174 -2.1739
8029 1 2 25 15.2174 -2.1739
8030 1 2 27 15.2174 -2.1739
8031 1 2 29 15.2174 -2.1739
8032 1 2 31 15.2174 -2.1739
8033 1 1 1 17.3913 -2.1739
8034 1 1 3 17.3913 -2.1739
8035 1 1 5 17.3913 -2.1739
8036 1 1 7 17.3913 -2.1739
8037 1 1 9 17.3913 -2.1739
8038 1 1 11 17.3913 -2.1739
8039 1 1 13 17.3913 -2.1739
8040 1 1 15 17.3913 -2.1739
8041 1 1 17 17.3913 -2.1739
8042 1 1 19 17.3913 -2.1739
8043 1 2 21 17.3913 -2.1739
8044 1 2 23 17.3913 -2.1739
8045 1 2 25 17.3913 -2.1739
8046 1 2 27 17.3913 -2.1739
8047 1 2 29 17.3913 -2.1739
8048 1 2 31 17.3913 -2.1739
8049 1 1 1 19.5652 -2.1739
8050 1 1 3 19.5652 -2.1739
8051 1 1 5 19.5652 -2.1739
8052 1 1 7 19.5652 -2.1739
8053 1 1 9 19.5652 -2.1739
8054 1 1 11 19.5652 -2.1739
8055 1 1 13 19.5652 -2.1739
8056 1 1 15 19.5652 -2.1739
8057 1 1 17 19.5652 -2.1739
8058 1 1 19 19.5652 -2.1739
8059 1 2 21 19.5652 -2.1739
8060 1 2 23 19.5652 -2.1739
8061 1 2 25 19.5652 -2.1739
8062 1 2 27 19.5652 -2.1739
8063 1 2 29 19.5652 -2.1739
8064 1 2 31 19.5652 -2.1739
8065 1 1 1 21.7391 -2.1739
8066 1 1 3 21.7391 -2.1739
8067 1 1 5 21.7391 -2.1739
8068 1 1 7 21.7391 -2.1739
8069 1 1 9 21.7391 -2.1739
8070 1 1 11 21.7391 -2.1739
8071 1 1 13 21.7391 -2.1739
8072 1 1 15 21.7391 -2.1739
8073 1 1 17 21.7391 -2.1739
8074 1 1 19 21.7391 -2.1739
8075 1 2 21 21.7391 -2.1739
8076 1 2 23 21.7391 -2.1739
8077 1 2 25 21.7391 -2.1739
8078 1 2 27 21.7391 -2.1739
8079 1 2 29 21.7391 -2.1739
8080 1 2 31 21.7391 -2.1739
8081 1 1 1 23.913 -2.1739
8082 1 1 3 23.913 -2.1739
8083 1 1 5 23.913 -2.1739
8084 1 1 7 23.913 -2.1739
8085 1 1 9 23.913 -2.1739
8086 1 1 11 23.913 -2.1739
8087 1 1 13 23.913 -2.1739
8088 1 1 15 23.913 -2.1739
8089 1 1 17 23.913 -2.1739
8090 1 1 19 23.913 -2.1739
8091 1 2 21 23.913 -2.1739
8092 1 2 23 23.913 -2.1739
8093 1 2 25 23.913 -2.1739
8094 1 2 27 23.913 -2.1739
8095 1 2 29 23.913 -2.1739
8096 1 2 31 23.913 -2.1739
8097 1 1 -31 -23.913 0
8098 1 1 -29 -23.913 0
8099 1 1 -27 -23.913 0
8100 1 1 -25 -23.913 0
8101 1 1 -23 -23.913 0
8102 1 1 -21 -23.913 0
8103 1 1 -19 -23.913 0
8104 1 1 -17 -23.913 0
8105 1 1 -15 -23.913 0
8106 1 1 -13 -23.913 0
8107 1 2 -11 -23.913 0
8108 1 2 -9 -23.913 0
8109 1 2 -7 -23.913 0
8110 1 2 -5 -23.913 0
8111 1 2 -3 -23.913 0
8112 1 2 -1 -23.913 0
8113 1 1 -31 -21.7391 0
8114 1 1 -29 -21.7391 0
8115 1 1 -27 -21.7391 0
8116 1 1 -25 -21.7391 0
8117 1 1 -23 -21.7391 0
8118 1 1 -21 -21.7391 0
8119 1 1 -19 -21.7391 0
8120 1 1 -17 -21.7391 0
8121 1 1 -15 -21.7391 0
8122 1 1 -13 -21.7391 0
8123 1 2 -11 -21.7391 0
8124 1 2 -9 -21.7391 0
8125 1 2 -7 -21.7391 0
8126 1 2 -5 -21.7391 0
8127 1 2 -3 -21.7391 0
8128 1 2 -1 -21.7391 0
8129 1 1 -31 -19.5652 0
8130 1 1 -29 -19.5652 0
8131 1 1 -27 -19.5652 0
8132 1 1 -25 -19.5652 0
8133 1 1 -23 -19.5652 0
8134 1 1 -21 -19.5652 0
8135 1 1 -19 -19.5652 0
8136 1 1 -17 -19.5652 0
8137 1 1 -15 -19.5652 0
8138 1 1 -13 -19.5652 0
8139 1 2 -11 -19.5652 0
8140 1 2 -9 -19.5652 0
8141 1 2 -7 -19.5652 0
8142 1 2 -5 -19.5652 0
8143 1 2 -3 -19.5652 0
8144 1 2 -1 -19.5652 0
8145 1 1 -31 -17.3913 0
8146 1 1 -29 -17.3913 0
8147 1 1 -27 -17.3913 0
8148 1 1 -25 -17.3913 0
8149 1 1 -23 -17.3913 0
8150 1 1 -21 -17.3913 0
8151 1 1 -19 -17.3913 0
8152 1 1 -17 -17.3913 0
8153 1 1 -15 -17.3913 0
8154 1 1 -13 -17.3913 0
8155 1 2 -11 -17.3913 0
8156 1 2 -9 -17.3913 0
8157 1 2 -7 -17.3913 0
8158 1 2 -5 -17.3913 0
8159 1 2 -3 -17.3913 0
8160 1 2 -1 -17.3913 0
8161 1 1 -31 -15.2174 0
8162 1 1 -29 -15.2174 0
8163 1 1 -27 -15.2174 0
8164 1 1 -25 -15.2174 0
8165 1 1 -23 -15.2174 0
8166 1 1 -21 -15.2174 0
8167 1 1 -19 -15.2174 0
8168 1 1 -17 -15.2174 0
8169 1 1 -15 -15.2174 0
8170 1 1 -13 -15.2174 0
8171 1 2 -11 -15.2174 0
8172 1 2 -9 -15.2174 0
8173 1 2 -7 -15.2174 0
8174 1 2 -5 -15.2174 0
8175 1 2 -3 -15.2174 0
8176 1 2 -1 -15.2174 0
8177 1 1 -31 -13.0435 0
8178 1 1 -29 -13.0435 0
8179 1 1 -27 -13.0435 0
8180 1 1 -25 -13.0435 0
8181 1 1 -23 -13.0435 0
8182 1 1 -21 -13.0435 0
8183 1 1 -19 -13.0435 0
8184 1 1 -17 -13.0435 0
8185 1 1 -15 -13.0435 0
8186 1 1 -13 -13.0435 0
8187 1 2 -11 -13.0435 0
8188 1 2 -9 -13.0435 0
8189 1 2 -7 -13.0435 0
8190 1 2 -5 -13.0435 0
8191 1 2 -3 -13.0435 0
8192 1 2 -1 -13.0435 0
8193 1 1 -31 -10.8696 0
8194 1 1 -29 -10.8696 0
8195 1 1 -27 -10.8696 0
8196 1 1 -25 -10.8696 0
8197 1 1 -23 -10.8696 0
8198 1 1 -21 -10.8696 0
8199 1 1 -19 -10.8696 0
8200 1 1 -17 -10.8696 0
8201 1 1 -15 -10.8696 0
8202 1 1 -13 -10.8696 0
8203 1 2 -11 -10.8696 0
8204 1 2 -9 -10.8696 0
8205 1 2 -7 -10.8696 0
8206 1 2 -5 -10.8696 0
8207 1 2 -3 -10.8696 0
8208 1 2 -1 -10.8696 0
8209 1 1 -31 -8.6957 0
8210 1 1 -29 -8.6957 0
8211 1 1 -27 -8.6957 0
8212 1 1 -25 -8.6957 0
8213 1 1 -23 -8.6957 0
8214 1 1 -21 -8.6957 0
8215 1 1 -19 -8.6957 0
8216 1 1 -17 -8.6957 0
8217 1 1 -15 -8.6957 0
8218 1 1 -13 -8.6957 0
8219 1 2 -11 -8.6957 0
8220 1 2 -9 -8.6957 0
8221 1 2 -7 -8.6957 0
8222 1 2 -5 -8.6957 0
8223 1 2 -3 -8.6957 0
8224 1 2 -1 -8.6957 0
8225 1 1 -31 -6.5217 0
8226 1 1 -29 -6.5217 0
8227 1 1 -27 -6.5217 0
8228 1 1 -25 -6.5217 0
8229 1 1 -23 -6.5217 0
8230 1 1 -21 -6.5217 0
8231 1 1 -19 -6.5217 0
8232 1 1 -17 -6.5217 0
8233 1 1 -15 -6.5217 0
8234 1 1 -13 -6.5217 0
8235 1 2 -11 -6.5217 0
8236 1 2 -9 -6.5217 0
8237 1 2 -7 -6.5217 0
8238 1 2 -5 -6.5217 0
8239 1 2 -3 -6.5217 0
8240 1 2 -1 -6.5217 0
8241 1 1 -31 -4.3478 0
8242 1 1 -29 -4.3478 0
8243 1 1 -27 -4.3478 0
8244 1 1 -25 -4.3478 0
8245 1 1 -23 -4.3478 0
8246 1 1 -21 -4.3478 0
8247 1 1 -19 -4.3478 0
8248 1 1 -17 -4.3478 0
8249 1 1 -15 -4.3478 0
8250 1 1 -13 -4.3478 0
8251 1 2 -11 -4.3478 0
8252 1 2 -9 -4.3478 0
8253 1 2 -7 -4.3478 0
8254 1 2 -5 -4.3478 0
8255 1 2 -3 -4.3478 0
8256 1 2 -1 -4.3478 0
8257 1 1 -31 -2.1739 0
8258 1 1 -29 -2.1739 0
8259 1 1 -27 -2.1739 0
8260 1 1 -25 -2.1739 0
8261 1 1 -23 -2.1739 0
8262 1 1 -21 -2.1739 0
8263 1 1 -19 -2.1739 0
8264 1 1 -17 -2.1739 0
8265 1 1 -15 -2.1739 0
8266 1 1 -13 -2.1739 0
8267 1 2 -11 -2.1739 0
8268 1 2 -9 -2.1739 0
8269 1 2 -7 -2.1739 0
8270 1 2 -5 -2.1739 0
8271 1 2 -3 -2.1739 0
8272 1 2 -1 -2.1739 0
8273 1 1 -31 0 0
8274 1 1 -29 0 0
8275 1 1 -27 0 0
8276 1 1 -25 0 0
8277 1 1 -23 0 0
8278 1 1 -21 0 0
8279 1 1 -19 0 0
8280 1 1 -17 0 0
8281 1 1 -15 0 0
8282 1 1 -13 0 0
8283 1 2 -11 0 0
8284 1 2 -9 0 0
8285 1 2 -7 0 0
8286 1 2 -5 0 0
8287 1 2 -3 0 0
8288 1 2 -1 0 0
8289 1 1 -31 2.1739 0
8290 1 1 -29 2.1739 0
8291 1 1 -27 2.1739 0
8292 1 1 -25 2.1739 0
8293 1 1 -23 2.1739 0
8294 1 1 -21 2.1739 0
8295 1 1 -19 2.1739 0
8296 1 1 -17 2.1739 0
8297 1 1 -15 2.1739 0
8298 1 1 -13 2.1739 0
8299 1 2 -11 2.1739 0
8300 1 2 -9 2.1739 0
8301 1 2 -7 2.1739 0
8302 1 2 -5 2.1739 0
8303 1 2 -3 2.1739 0
8304 1 2 -1 2.1739 0
8305 1 1 -31 4.3478 0
8306 1 1 -29 4.3478 0
8307 1 1 -27 4.3478 0
8308 1 1 -25 4.3478 0
8309 1 1 -23 4.3478 0
8310 1 1 -21 4.3478 0
8311 1 1 -19 4.3478 0
8312 1 1 -17 4.3478 0
8313 1 1 -15 4.3478 0
8314 1 1 -13 4.3478 0
8315 1 2 -11 4.3478 0
8316 1 2 -9 4.3478 0
8317 1 2 -7 4.3478 0
8318 1 2 -5 4.3478 0
8319 1 2 -3 4.3478 0
8320 1 2 -1 4.3478 0
8321 1 1 -31 6.5217 0
8322 1 1 -29 6.5217 0
8323 1 1 -27 6.5217 0
8324 1 1 -25 6.5217 0
8325 1 1 -23 6.5217 0
8326 1 1 -21 6.5217 0
8327 1 1 -19 6.5217 0
8328 1 1 -17 6.5217 0
8329 1 1 -15 6.5217 0
8330 1 1 -13 6.5217 0
8331 1 2 -11 6.5217 0
8332 1 2 -9 6.5217 0
8333 1 2 -7 6.5217 0
8334 1 2 -5 6.5217 0
8335 1 2 -3 6.5217 0
8336 1 2 -1 6.5217 0
8337 1 1 -31 8.6957 0
8338 1 1 -29 8.6957 0
8339 1 1 -27 8.6957 0
8340 1 1 -25 8.6957 0
8341 1 1 -23 8.6957 0
8342 1 1 -21 8.6957 0
8343 1 1 -19 8.6957 0
8344 1 1 -17 8.6957 0
8345 1 1 -15 8.6957 0
8346 1 1 -13 8.6957 0
8347 1 2 -11 8.6957 0
8348 1 2 -9 8.6957 0
8349 1 2 -7 8.6957 0
8350 1 2 -5 8.6957 0
8351 1 2 -3 8.6957 0
8352 1 2 -1 8.6957 0
8353 1 1 -31 10.8696 0
8354 1 1 -29 10.8696 0
8355 1 1 -27 10.8696 0
8356 1 1 -25 10.8696 0
8357 1 1 -23 10.8696 0
8358 1 1 -21 10.8696 0
8359 1 1 -19 10.8696 0
8360 1 1 -17 10.8696 0
8361 1 1 -15 10.8696 0
8362 1 1 -13 10.8696 0
8363 1 2 -11 10.8696 0
8364 1 2 -9 10.8696 0
8365 1 2 -7 10.8696 0
8366 1 2 -5 10.8696 0
8367 1 2 -3 10.8696 0
8368 1 2 -1 10.8696 0
8369 1 1 -31 13.0435 0
8370 1 1 -29 13.0435 0
8371 1 1 -27 13.0435 0
8372 1 1 -25 13.0435 0
8373 1 1 -23 13.0435 0
8374 1 1 -21 13.0435 0
8375 1 1 -19 13.0435 0
8376 1 1 -17 13.0435 0
8377 1 1 -15 13.0435 0
8378 1 1 -13 13.0435 0
8379 1 2 -11 13.0435 0
8380 1 2 -9 13.0435 0
8381 1 2 -7 13.0435 0
8382 1 2 -5 13.0435 0
8383 1 2 -3 13.0435 0
8384 1 2 -1 13.0435 0
8385 1 1 -31 15.2174 0
8386 1 1 -29 15.2174 0
8387 1 1 -27 15.2174 0
8388 1 1 -25 15.2174 0
8389 1 1 -23 15.2174 0
8390 1 1 -21 15.2174 0
8391 1 1 -19 15.2174 0
8392 1 1 -17 15.2174 0
8393 1 1 -15 15.2174 0
8394 1 1 -13 15.2174 0
8395 1 2 -11 15.2174 0
8396 1 2 -9 15.2174 0
8397 1 2 -7 15.2174 0
8398 1 2 -5 15.2174 0
8399 1 2 -3 15.2174 0
8400 1 2 -1 15.2174 0
8401 1 1 -31 17.3913 0
8402 1 1 -29 17.3913 0
8403 1 1 -27 17.3913 0
8404 1 1 -25 17.3913 0
8405 1 1 -23 17.3913 0
8406 1 1 -21 17.3913 0
8407 1 1 -19 17.3913 0
8408 1 1 -17 17.3913 0
8409 1 1 -15 17.3913 0
8410 1 1 -13 17.3913 0
8411 1 2 -11 17.3913 0
8412 1 2 -9 17.3913 0
8413 1 2 -7 17.3913 0
8414 1 2 -5 17.3913 0
8415 1 2 -3 17.3913 0
8416 1 2 -1 17.3913 0
8417 1 1 -31 19.5652 0
8418 1 1 -29 19.5652 0
8419 1 1 -27 19.5652 0
8420 1 1 -25 19.5652 0
8421 1 1 -23 19.5652 0
8422 1 1 -21 19.5652 0
8423 1 1 -19 19.5652 0
8424 1 1 -17 19.5652 0
8425 1 1 -15 19.5652 0
8426 1 1 -13 19.5652 0
8427 1 2 -11 19.5652 0
8428 1 2 -9 19.5652 0
8429 1 2 -7 19.5652 0
8430 1 2 -5 19.5652 0
8431 1 2 -3 19.5652 0
8432 1 2 -1 19.5652 0
8433 1 1 -31 21.7391 0
8434 1 1 -29 21.7391 0
8435 1 1 -27 21.7391 0
8436 1 1 -25 21.7391 0
8437 1 1 -23 21.7391 0
8438 1 1 -21 21.7391 0
8439 1 1 -19 21.7391 0
8440 1 1 -17 21.7391 0
8441 1 1 -15 21.7391 0
8442 1 1 -13 21.7391 0
8443 1 2 -11 21.7391 0
8444 1 2 -9 21.7391 0
8445 1 2 -7 21.7391 0
8446 1 2 -5 21.7391 0
8447 1 2 -3 21.7391 0
8448 1 2 -1 21.7391 0
8449 1 1 -31 23.913 0
8450 1 1 -29 23.913 0
8451 1 1 -27 23.913 0
8452 1 1 -25 23.913 0
8453 1 1 -23 23.913 0
8454 1 1 -21 23.913 0
8455 1 1 -19 23.913 0
8456 1 1 -17 23.913 0
8457 1 1 -15 23.913 0
8458 1 1 -13 23.913 0
8459 1 2 -11 23.913 0
8460 1 2 -9 23.913 0
8461 1 2 -7 23.913 0
8462 1 2 -5 23.913 0
8463 1 2 -3 23.913 0
8464 1 2 -1 23.913 0
8465 1 1 1 -23.913 0
8466 1 1 3 -23.913 0
8467 1 1 5 -23.913 0
8468 1 1 7 -23.913 0
8469 1 1 9 -23.913 0
8470 1 1 11 -23.913 0
8471 1 1 13 -23.913 0
8472 1 1 15 -23.913 0
8473 1 1 17 -23.913 0
8474 1 1 19 -23.913 0
8475 1 2 21 -23.913 0
8476 1 2 23 -23.913 0
8477 1 2 25 -23.913 0
8478 1 2 27 -23.913 0
8479 1 2 29 -23.913 0
8480 1 2 31 -23.913 0
8481 1 1 1 -21.7391 0
8482 1 1 3 -21.7391 0
8483 1 1 5 -21.7391 0
8484 1 1 7 -21.7391 0
8485 1 1 9 -21.7391 0
8486 1 1 11 -21.7391 0
8487 1 1 13 -21.7391 0
8488 1 1 15 -21.7391 0
8489 1 1 17 -21.7391 0
8490 1 1 19 -21.7391 0
8491 1 2 21 -21.7391 0
8492 1 2 23 -21.7391 0
8493 1 2 25 -21.7391 0
8494 1 2 27 -21.7391 0
8495 1 2 29 -21.7391 0
8496 1 2 31 -21.7391 0
8497 1 1 1 -19.5652 0
8498 1 1 3 -19.5652 0
8499 1 1 5 -19.5652 0
8500 1 1 7 -19.5652 0
8501 1 1 9 -19.5652 0
8502 1 1 11 -19.5652 0
8503 1 1 13 -19.5652 0
8504 1 1 15 -19.5652 0
8505 1 1 17 -19.5652 0
8506 1 1 19 -19.5652 0
8507 1 2 21 -19.5652 0
8508 1 2 23 -19.5652 0
8509 1 2 25 -19.5652 0
8510 1 2 27 -19.5652 0
8511 1 2 29 -19.5652 0
8512 1 2 31 -19.5652 0
8513 1 1 1 -17.3913 0
8514 1 1 3 -17.3913 0
8515 1 1 5 -17.3913 0
8516 1 1 7 -17.3913 0
8517 1 1 9 -17.3913 0
8518 1 1 11 -17.3913 0
8519 1 1 13 -17.3913 0
8520 1 1 15 -17.3913 0
8521 1 1 17 -17.3913 0
8522 1 1 19 -17.3913 0
8523 1 2 21 -17.3913 0
8524 1 2 23 -17.3913 0
8525 1 2 25 -17.3913 0
8526 1 2 27 -17.3913 0
8527 1 2 29 -17.3913 0
8528 1 2 31 -17.3913 0
8529 1 1 1 -15.2174 0
8530 1 1 3 -15.2174 0
8531 1 1 5 -15.2174 0
8532 1 1 7 -15.2174 0
8533 1 1 9 -15.2174 0
8534 1 1 11 -15.2174 0
8535 1 1 13 -15.2174 0
8536 1 1 15 -15.2174 0
8537 1 1 17 -15.2174 0
8538 1 1 19 -15.2174 0
8539 1 2 21 -15.2174 0
8540 1 2 23 -15.2174 0
8541 1 2 25 -15.2174 0
8542 1 2 27 -15.2174 0
8543 1 2 29 -15.2174 0
8544 1 2 31 -15.2174 0
8545 1 1 1 -13.0435 0
8546 1 1 3 -13.0435 0
8547 1 1 5 -13.0435 0
8548 1 1 7 -13.0435 0
8549 1 1 9 -13.0435 0
8550 1 1 11 -13.0435 0
8551 1 1 13 -13.0435 0
8552 1 1 15 -13.0435 0
8553 1 1 17 -13.0435 0
8554 1 1 19 -13.0435 0
8555 1 2 21 -13.0435 0
8556 1 2 23 -13.0435 0
8557 1 2 25 -13.0435 0
8558 1 2 27 -13.0435 0
8559 1 2 29 -13.0435 0
8560 1 2 31 -13.0435 0
8561 1 1 1 -10.8696 0
8562 1 1 3 -10.8696 0
8563 1 1 5 -10.8696 0
8564 1 1 7 -10.8696 0
8565 1 1 9 -10.8696 0
8566 1 1 11 -10.8696 0
8567 1 1 13 -10.8696 0
8568 1 1 15 -10.8696 0
8569 1 1 17 -10.8696 0
8570 1 1 19 -10.8696 0
8571 1 2 21 -10.8696 0
8572 1 2 23 -10.8696 0
8573 1 2 25 -10.8696 0
8574 1 2 27 -10.8696 0
8575 1 2 29 -10.8696 0
8576 1 2 31 -10.8696 0
8577 1 1 1 -8.6957 0
8578 1 1 3 -8.6957 0
8579 1 1 5 -8.6957 0
8580 1 1 7 -8.6957 0
8581 1 1 9 -8.6957 0
8582 1 1 11 -8.6957 0
8583 1 1 13 -8.6957 0
8584 1 1 15 -8.6957 0
8585 1 1 17 -8.6957 0
8586 1 1 19 -8.6957 0
8587 1 2 21 -8.6957 0
8588 1 2 23 -8.6957 0
8589 1 2 25 -8.6957 0
8590 1 2 27 -8.6957 0
8591 1 2 29 -8.6957 0
8592 1 2 31 -8.6957 0
8593 1 1 1 -6.5217 0
8594 1 1 3 -6.5217 0
8595 1 1 5 -6.5217 0
8596 1 1 7 -6.5217 0
8597 1 1 9 -6.5217 0
8598 1 1 11 -6.5217 0
8599 1 1 13 -6.5217 0
8600 1 1 15 -6.5217 0
8601 1 1 17 -6.5217 0
8602 1 1 19 -6.5217 0
8603 1 2 21 -6.5217 0
8604 1 2 23 -6.5217 0
8605 1 2 25 -6.5217 0
8606 1 2 27 -6.5217 0
8607 1 2 29 -6.5217 0
8608 1 2 31 -6.5217 0
8609 1 1 1 -4.3478 0
8610 1 1 3 -4.3478 0
8611 1 1 5 -4.3478 0
8612 1 1 7 -4.3478 0
8613 1 1 9 -4.3478 0
8614 1 1 11 -4.3478 0
8615 1 1 13 -4.3478 0
8616 1 1 15 -4.3478 0
8617 1 1 17 -4.3478 0
8618 1 1 19 -4.3478 0
8619 1 2 21 -4.3478 0
8620 1 2 23 -4.3478 0
8621 1 2 25 -4.3478 0
8622 1 2 27 -4.3478 0
8623 1 2 29 -4.3478 0
8624 1 2 31 -4.3478 0
8625 1 1 1 -2.1739 0
8626 1 1 3 -2.1739 0
8627 1 1 5 -2.1739 0
8628 1 1 7 -2.1739 0
8629 1 1 9 -2.1739 0
8630 1 1 11 -2.1739 0
8631 1 1 13 -2.1739 0
8632 1 1 15 -2.1739 0
8633 1 1 17 -2.1739 0
8634 1 1 19 -2.1739 0
8635 1 2 21 -2.1739 0
8636 1 2 23 -2.1739 0
8637 1 2 25 -2.1739 0
8638 1 2 27 -2.1739 0
8639 1 2 29 -2.1739 0
8640 1 2 31 -2.1739 0
8641 1 1 1 0 0
8642 1 1 3 0 0
8643 1 1 5 0 0
8644 1 1 7 0 0
8645 1 1 9 0 0
8646 1 1 11 0 0
8647 1 1 13 0 0
8648 1 1 15 0 0
8649 1 1 17 0 0
8650 1 1 19 0 0
8651 1 2 21 0 0
8652 1 2 23 0 0
8653 1 2 25 0 0
8654 1 2 27 0 0
8655 1 2 29 0 0
8656 1 2 31 0 0
8657 1 1 1 2.1739 0
8658 1 1 3 2.1739 0
8659 1 1 5 2.1739 0
8660 1 1 7 2.1739 0
8661 1 1 9 2.1739 0
8662 1 1 11 2.1739 0
8663 1 1 13 2.1739 0
8664 1 1 15 2.1739 0
8665 1 1 17 2.1739 0
8666 1 1 19 2.1739 0
8667 1 2 21 2.1739 0
8668 1 2 23 2.1739 0
8669 1 2 25 2.1739 0
8670 1 2 27 2.1739 0
8671 1 2 29 2.1739 0
8672 1 2 31 2.1739 0
8673 1 1 1 4.3478 0
8674 1 1 3 4.3478 0
8675 1 1 5 4.3478 0
8676 1 1 7 4.3478 0
8677 1 1 9 4.3478 0
8678 1 1 11 4.3478 0
8679 1 1 13 4.3478 0
8680 1 1 15 4.3478 0
8681 1 1 17 4.3478 0
8682 1 1 19 4.3478 0
8683 1 2 21 4.3478 0
8684 1 2 23 4.3478 0
8685 1 2 25 4.3478 0
8686 1 2 27 4.3478 0
8687 1 2 29 4.3478 0
8688 1 2 31 4.3478 0
8689 1 1 1 6.5217 0
8690 1 1 3 6.5217 0
8691 1 1 5 6.5217 0
8692 1 1 7 6.5217 0
8693 1 1 9 6.5217 0
8694 1 1 11 6.5217 0
8695 1 1 13 6.5217 0
8696 1 1 15 6.5217 0
8697 1 1 17 6.5217 0
8698 1 1 19 6.5217 0
8699 1 2 21 6.5217 0
8700 1 2 23 6.5217 0
8701 1 2 25 6.5217 0
8702 1 2 27 6.5217 0
8703 1 2 29 6.5217 0
8704 1 2 31 6.5217 0
8705 1 1 1 8.6957 0
8706 1 1 3 8.6957 0
8707 1 1 5 8.6957 0
8708 1 1 7 8.6957 0
8709 1 1 9 8.6957 0
8710 1 1 11 8.6957 0
8711 1 1 13 8.6957 0
8712 1 1 15 8.6957 0
8713 1 1 17 8.6957 0
8714 1 1 19 8.6957 0
8715 1 2 21 8.6957 0
8716 1 2 23 8.6957 0
8717 1 2 25 8.6957 0
8718 1 2 27 8.6957 0
8719 1 2 29 8.6957 0
8720 1 2 31 8.6957 0
8721 1 1 1 10.8696 0
8722 1 1 3 10.8696 0
8723 1 1 5 10.8696 0
8724 1 1 7 10.8696 0
8725 1 1 9 10.8696 0
8726 1 1 11 10.8696 0
8727 1 1 13 10.8696 0
8728 1 1 15 10.8696 0
8729 1 1 17 10.8696 0
8730 1 1 19 10.8696 0
8731 1 2 21 10.8696 0
8732 1 2 23 10.8696 0
8733 1 2 25 10.8696 0
8734 1 2 27 10.8696 0
8735 1 2 29 10.8696 0
8736 1 2 31 10.8696 0
8737 1 1 1 13.0435 0
8738 1 1 3 13.0435 0
8739 1 1 5 13.0435 0
8740 1 1 7 13.0435 0
8741 1 1 9 13.0435 0
8742 1 1 11 13.0435 0
8743 1 1 13 13.0435 0
8744 1 1 15 13.0435 0
8745 1 1 17 13.0435 0
8746 1 1 19 13.0435 0
8747 1 2 21 13.0435 0
8748 1 2 23 13.0435 0
8749 1 2 25 13.0435 0
8750 1 2 27 13.0435 0
8751 1 2 29 13.0435 0
8752 1 2 31 13.0435 0
8753 1 1 1 15.2174 0
8754 1 1 3 15.2174 0
8755 1 1 5 15.2174 0
8756 1 1 7 15.2174 0
8757 1 1 9 15.2174 0
8758 1 1 11 15.2174 0
8759 1 1 13 15.2174 0
8760 1 1 15 15.2174 0
8761 1 1 17 15.2174 0
8762 1 1 19 15.2174 0
8763 1 2 21 15.2174 0
8764 1 2 23 15.2174 0
8765 1 2 25 15.2174 0
8766 1 2 27 15.2174 0
8767 1 2 29 15.2174 0
8768 1 2 31 15.2174 0
8769 1 1 1 17.3913 0
8770 1 1 3 17.3913 0
8771 1 1 5 17.3913 0
8772 1 1 7 17.3913 0
8773 1 1 9 17.3913 0
8774 1 1 11 17.3913 0
8775 1 1 13 17.3913 0
8776 1 1 15 17.3913 0
8777 1 1 17 17.3913 0
8778 1 1 19 17.3913 0
8779 1 2 21 17.3913 0
8780 1 2 23 17.3913 0
8781 1 2 25 17.3913 0
8782 1 2 27 17.3913 0
8783 1 2 29 17.3913 0
8784 1 2 31 17.3913 0
8785 1 1 1 19.5652 0
8786 1 1 3 19.5652 0
8787 1 1 5 19.5652 0
8788 1 1 7 19.5652 0
8789 1 1 9 19.5652 0
8790 1 1 11 19.5652 0
8791 1 1 13 19.5652 0
8792 1 1 15 19.5652 0
8793 1 1 17 19.5652 0
8794 1 1 19 19.5652 0
8795 1 2 21 19.5652 0
8796 1 2 23 19.5652 0
8797 1 2 25 19.5652 0
8798 1 2 27 19.5652 0
8799 1 2 29 19.5652 0
8800 1 2 31 19.5652 0
8801 1 1 1 21.7391 0
8802 1 1 3 21.7391 0
8803 1 1 5 21.7391 0
8804 1 1 7 21.7391 0
8805 1 1 9 21.7391 0
8806 1 1 11 21.7391 0
8807 1 1 13 21.7391 0
8808 1 1 15 21.7391 0
8809 1 1 17 21.7391 0
8810 1 1 19 21.7391 0
8811 1 2 21 21.7391 0
8812 1 2 23 21.7391 0
8813 1 2 25 21.7391 0
8814 1 2 27 21.7391 0
8815 1 2 29 21.7391 0
8816 1 2 31 21.7391 0
8817 1 1 1 23.913 0
8818 1 1 3 23.913 0
8819 1 1 5 23.913 0
8820 1 1 7 23.913 0
8821 1 1 9 23.913 0
8822 1 1 11 23.913 0
8823 1 1 13 23.913 0
8824 1 1 15 23.913 0
8825 1 1 17 23.913 0
8826 1 1 19 23.913 0
8827 1 2 21 23.913 0
8828 1 2 23 23.913 0
8829 1 2 25 23.913 0
8830 1 2 27 23.913 0
8831 1 2 29 23.913 0
8832 1 2 31 23.913 0
8833 1 1 -31 -23.913 2.1739
8834 1 1 -29 -23.913 2.1739
8835 1 1 -27 -23.913 2.1739
8836 1 1 -25 -23.913 2.1739
8837 1 1 -23 -23.913 2.1739
8838 1 1 -21 -23.913 2.1739
8839 1 1 -19 -23.913 2.1739
8840 1 1 -17 -23.913 2.1739
8841 1 1 -15 -23.913 2.1739
8842 1 1 -13 -23.913 2.1739
8843 1 2 -11 -23.913 2.1739
8844 1 2 -9 -23.913 2.1739
8845 1 2 -7 -23.913 2.1739
8846 1 2 -5 -23.913 2.1739
8847 1 2 -3 -23.913 2.1739
8848 1 2 -1 -23.913 2.1739
8849 1 1 -31 -21.7391 2.1739
8850 1 1 -29 -21.7391 2.1739
8851 1 1 -27 -21.7391 2.1739
8852 1 1 -25 -21.7391 2.1739
8853 1 1 -23 -21.7391 2.1739
8854 1 1 -21 -21.7391 2.1739
8855 1 1 -19 -21.7391 2.1739
8856 1 1 -17 -21.7391 2.1739
8857 1 1 -15 -21.7391 2.1739
8858 1 1 -13 -21.7391 2.1739
8859 1 2 -11 -21.7391 2.1739
8860 1 2 -9 -21.7391 2.1739
8861 1 2 -7 -21.7391 2.1739
8862 1 2 -5 -21.7391 2.1739
8863 1 2 -3 -21.7391 2.1739
8864 1 2 -1 -21.7391 2.1739
8865 1 1 -31 -19.5652 2.1739
8866 1 1 -29 -19.5652 2.1739
8867 1 1 -27 -19.5652 2.1739
8868 1 1 -25 -19.5652 2.1739
8869 1 1 -23 -19.5652 2.1739
8870 1 1 -21 -19.5652 2.1739
8871 1 1 -19 -19.5652 2.1739
8872 1 1 -17 -19.5652 2.1739
8873 1 1 -15 -19.5652 2.1739
8874 1 1 -13 -19.5652 2.1739
8875 1 2 -11 -19.5652 2.1739
8876 1 2 -9 -19.5652 2.1739
8877 1 2 -7 -19.5652 2.1739
8878 1 2 -5 -19.5652 2.1739
8879 1 2 -3 -19.5652 2.1739
8880 1 2 -1 -19.5652 2.1739
8881 1 1 -31 -17.3913 2.1739
8882 1 1 -29 -17.3913 2.1739
8883 1 1 -27 -17.3913 2.1739
8884 1 1 -25 -17.3913 2.1739
8885 1 1 -23 -17.3913 2.1739
8886 1 1 -21 -17.3913 2.1739
8887 1 1 -19 -17.3913 2.1739
8888 1 1 -17 -17.3913 2.1739
8889 1 1 -15 -17.3913 2.1739
8890 1 1 -13 -17.3913 2.1739
8891 1 2 -11 -17.3913 2.1739
8892 1 2 -9 -17.3913 2.1739
8893 1 2 -7 -17.3913 2.1739
8894 1 2 -5 -17.3913 2.1739
8895 1 2 -3 -17.3913 2.1739
8896 1 2 -1 -17.3913 2.1739
8897 1 1 -31 -15.2174 2.1739
8898 1 1 -29 -15.2174 2.1739
8899 1 1 -27 -15.2174 2.1739
8900 1 1 -25 -15.2174 2.1739
8901 1 1 -23 -15.2174 2.1739
8902 1 1 -21 -15.2174 2.1739
8903 1 1 -19 -15.2174 2.1739
8904 1 1 -17 -15.2174 2.1739
8905 1 1 -15 -15.2174 2.1739
8906 1 1 -13 -15.2174 2.1739
8907 1 2 -11 -15.2174 2.1739
8908 1 2 -9 -15.2174 2.1739
8909 1 2 -7 -15.2174 2.1739
8910 1 2 -5 -15.2174 2.1739
8911 1 2 -3 -15.2174 2.1739
8912 1 2 -1 -15.2174 2.1739
8913 1 1 -31 -13.0435 2.1739
8914 1 1 -29 -13.0435 2.1739
8915 1 1 -27 -13.0435 2.1739
8916 1 1 -25 -13.0435 2.1739
8917 1 1 -23 -13.0435 2.1739
8918 1 1 -21 -13.0435 2.1739
8919 1 1 -19 -13.0435 2.1739
8920 1 1 -17 -13.0435 2.1739
8921 1 1 -15 -13.0435 2.1739
8922 1 1 -13 -13.0435 2.1739
8923 1 2 -11 -13.0435 2.1739
8924 1 2 -9 -13.0435 2.1739
8925 1 2 -7 -13.0435 2.1739
8926 1 2 -5 -13.0435 2.1739
8927 1 2 -3 -13.0435 2.1739
8928 1 2 -1 -13.0435 2.1739
8929 1 1 -31 -10.8696 2.1739
8930 1 1 -29 -10.8696 2.1739
8931 1 1 -27 -10.8696 2.1739
8932 1 1 -25 -10.8696 2.1739
8933 1 1 -23 -10.8696 2.1739
8934 1 1 -21 -10.8696 2.1739
8935 1 1 -19 -10.8696 2.1739
8936 1 1 -17 -10.8696 2.1739
8937 1 1 -15 -10.8696 2.1739
8938 1 1 -13 -10.8696 2.1739
8939 1 2 -11 -10.8696 2.1739
8940 1 2 -9 -10.8696 2.1739
8941 1 2 -7 -10.8696 2.1739
8942 1 2 -5 -10.8696 2.1739
8943 1 2 -3 -10.8696 2.1739
8944 1 2 -1 -10.8696 2.1739
8945 1 1 -31 -8.6957 2.1739
8946 1 1 -29 -8.6957 2.1739
8947 1 1 -27 -8.6957 2.1739
8948 1 1 -25 -8.6957 2.1739
8949 1 1 -23 -8.6957 2.1739
8950 1 1 -21 -8.6957 2.1739
8951 1 1 -19 -8.6957 2.1739
8952 1 1 -17 -8.6957 2.1739
8953 1 1 -15 -8.6957 2.1739
8954 1 1 -13 -8.6957 2.1739
8955 1 2 -11 -8.6957 2.1739
8956 1 2 -9 -8.6957 2.1739
8957 1 2 -7 -8.6957 2.1739
8958 1 2 -5 -8.6957 2.1739
8959 1 2 -3 -8.6957 2.1739
8960 1 2 -1 -8.6957 2.1739
8961 1 1 -31 -6.5217 2.1739
8962 1 1 -29 -6.5217 2.1739
8963 1 1 -27 -6.5217 2.1739
8964 1 1 -25 -6.5217 2.1739
8965 1 1 -23 -6.5217 2.1739
8966 1 1 -21 -6.5217 2.1739
8967 1 1 -19 -6.5217 2.1739
8968 1 1 -17 -6.5217 2.1739
8969 1 1 -15 -6.5217 2.1739
8970 1 1 -13 -6.5217 2.1739
8971 1 2 -11 -6.5217 2.1739
8972 1 2 -9 -6.5217 2.1739
8973 1 2 -7 -6.5217 2.1739
8974 1 2 -5 -6.5217 2.1739
8975 1 2 -3 -6.5217 2.1739
8976 1 2 -1 -6.5217 2.1739
8977 1 1 -31 -4.3478 2.1739
8978 1 1 -29 -4.3478 2.1739
8979 1 1 -27 -4.3478 2.1739
8980 1 1 -25 -4.3478 2.1739
8981 1 1 -23 -4.3478 2.1739
8982 1 1 -21 -4.3478 2.1739
8983 1 1 -19 -4.3478 2.1739
8984 1 1 -17 -4.3478 2.1739
8985 1 1 -15 -4.3478 2.1739
8986 1 1 -13 -4.3478 2.1739
8987 1 2 -11 -4.3478 2.1739
8988 1 2 -9 -4.3478 2.1739
8989 1 2 -7 -4.3478 2.1739
8990 1 2 -5 -4.3478 2.1739
8991 1 2 -3 -4.3478 2.1739
8992 1 2 -1 -4.3478 2.1739
8993 1 1 -31 -2.1739 2.1739
8994 1 1 -29 -2.1739 2.1739
8995 1 1 -27 -2.1739 2.1739
8996 1 1 -25 -2.1739 2.1739
8997 1 1 -23 -2.1739 2.1739
8998 1 1 -21 -2.1739 2.1739
8999 1 1 -19 -2.1739 2.1739
9000 1 1 -17 -2.1739 2.1739
9001 1 1 -15 -2.1739 2.1739
9002 1 1 -13 -2.1739 2.1739
9003 1 2 -11 -2.1739 2.1739
9004 1 2 -9 -2.1739 2.1739
9005 1 2 -7 -2.1739 2.1739
9006 1 2 -5 -2.1739 2.1739
9007 1 2 -3 -2.1739 2.1739
9008 1 2 -1 -2.1739 2.1739
9009 1 1 -31 0 2.1739
9010 1 1 -29 0 2.1739
9011 1 1 -27 0 2.1739
9012 1 1 -25 0 2.1739
9013 1 1 -23 0 2.1739
9014 1 1 -21 0 2.1739
9015 1 1 -19 0 2.1739
9016 1 1 -17 0 2.1739
9017 1 1 -15 0 2.1739
9018 1 1 -13 0 2.1739
9019 1 2 -11 0 2.1739
9020 1 2 -9 0 2.1739
9021 1 2 -7 0 2.1739
9022 1 2 -5 0 2.1739
9023 1 2 -3 0 2.1739
9024 1 2 -1 0 2.1739
9025 1 1 -31 2.1739 2.1739
9026 1 1 -29 2.1739 2.1739
9027 1 1 -27 2.1739 2.1739
9028 1 1 -25 2.1739 2.1739
9029 1 1 -23 2.1739 2.1739
9030 1 1 -21 2.1739 2.1739
9031 1 1 -19 2.1739 2.1739
9032 1 1 -17 2.1739 2.1739
9033 1 1 -15 2.1739 2.1739
9034 1 1 -13 2.1739 2.1739
9035 1 2 -11 2.1739 2.1739
9036 1 2 -9 2.1739 2.1739
9037 1 2 -7 2.1739 2.1739
9038 1 2 -5 2.1739 2.1739
9039 1 2 -3 2.1739 2.1739
9040 1 2 -1 2.1739 2.1739
9041 1 1 -31 4.3478 2.1739
9042 1 1 -29 4.3478 2.1739
9043 1 1 -27 4.3478 2.1739
9044 1 1 -25 4.3478 2.1739
9045 1 1 -23 4.3478 2.1739
9046 1 1 -21 4.3478 2.1739
9047 1 1 -19 4.3478 2.1739
9048 1 1 -17 4.3478 2.1739
9049 1 1 -15 4.3478 2.1739
9050 1 1 -13 4.3478 2.1739
9051 1 2 -11 4.3478 2.1739
9052 1 2 -9 4.3478 2.1739
9053 1 2 -7 4.3478 2.1739
9054 1 2 -5 4.3478 2.1739
9055 1 2 -3 4.3478 2.1739
9056 1 2 -1 4.3478 2.1739
9057 1 1 -31 6.5217 2.1739
9058 1 1 -29 6.5217 2.1739
9059 1 1 -27 6.5217 2.1739
9060 1 1 -25 6.5217 2.1739
9061 1 1 -23 6.5217 2.1739
9062 1 1 -21 6.5217 2.1739
9063 1 1 -19 6.5217 2.1739
9064 1 1 -17 6.5217 2.1739
9065 1 1 -15 6.5217 2.1739
9066 1 1 -13 6.5217 2.1739
9067 1 2 -11 6.5217 2.1739
9068 1 2 -9 6.5217 2.1739
9069 1 2 -7 6.5217 2.1739
9070 1 2 -5 6.5217 2.1739
9071 1 2 -3 6.5217 2.1739
9072 1 2 -1 6.5217 2.1739
9073 1 1 -31 8.6957 2.1739
9074 1 1 -29 8.6957 2.1739
9075 1 1 -27 8.6957 2.1739
9076 1 1 -25 8.6957 2.1739
9077 1 1 -23 8.6957 2.1739
9078 1 1 -21 8.6957 2.1739
9079 1 1 -19 8.6957 2.1739
9080 1 1 -17 8.6957 2.1739
9081 1 1 -15 8.6957 2.1739
9082 1 1 -13 8.6957 2.1739
9083 1 2 -11 8.6957 2.1739
9084 1 2 -9 8.6957 2.1739
9085 1 2 -7 8.6957 2.1739
9086 1 2 -5 8.6957 2.1739
9087 1 2 -3 8.6957 2.1739
9088 1 2 -1 8.6957 2.1739
9089 1 1 -31 10.8696 2.1739
9090 1 1 -29 10.8696 2.1739
9091 1 1 -27 10.8696 2.1739
9092 1 1 -25 10.8696 2.1739
9093 1 1 -23 10.8696 2.1739
9094 1 1 -21 10.8696 2.1739
9095 1 1 -19 10.8696 2.1739
9096 1 1 -17 10.8696 2.1739
9097 1 1 -15 10.8696 2.1739
9098 1 1 -13 10.8696 2.1739
9099 1 2 -11 10.8696 2.1739
9100 1 2 -9 10.8696 2.1739
9101 1 2 -7 10.8696 2.1739
9102 1 2 -5 10.8696 2.1739
9103 1 2 -3 10.8696 2.1739
9104 1 2 -1 10.8696 2.1739
9105 1 1 -31 13.0435 2.1739
9106 1 1 -29 13.0435 2.1739
9107 1 1 -27 13.0435 2.1739
9108 1 1 -25 13.0435 2.1739
9109 1 1 -23 13.0435 2.1739
9110 1 1 -21 13.0435 2.1739
9111 1 1 -19 13.0435 2.1739
9112 1 1 -17 13.0435 2.1739
9113 1 1 -15 13.0435 2.1739
9114 1 1 -13 13.0435 2.1739
9115 1 2 -11 13.0435 2.1739
9116 1 2 -9 13.0435 2.1739
9117 1 2 -7 13.0435 2.1739
9118 1 2 -5 13.0435 2.1739
9119 1 2 -3 13.0435 2.1739
9120 1 2 -1 13.0435 2.1739
9121 1 1 -31 15.2174 2.1739
9122 1 1 -29 15.2174 2.1739
9123 1 1 -27 15.2174 2.1739
9124 1 1 -25 15.2174 2.1739
9125 1 1 -23 15.2174 2.1739
9126 1 1 -21 15.2174 2.1739
9127 1 1 -19 15.2174 2.1739
9128 1 1 -17 15.2174 2.1739
9129 1 1 -15 15.2174 2.1739
9130 1 1 -13 15.2174 2.1739
9131 1 2 -11 15.2174 2.1739
9132 1 2 -9 15.2174 2.1739
9133 1 2 -7 15.2174 2.1739
9134 1 2 -5 15.2174 2.1739
9135 1 2 -3 15.2174 2.1739
9136 1 2 -1 15.2174 2.1739
9137 1 1 -31 17.3913 2.1739
9138 1 1 -29 17.3913 2.1739
9139 1 1 -27 17.3913 2.1739
9140 1 1 -25 17.3913 2.1739
9141 1 1 -23 17.3913 2.1739
9142 1 1 -21 17.3913 2.1739
9143 1 1 -19 17.3913 2.1739
9144 1 1 -17 17.3913 2.1739
9145 1 1 -15 17.3913 2.1739
9146 1 1 -13 17.3913 2.1739
9147 1 2 -11 17.3913 2.1739
9148 1 2 -9 17.3913 2.1739
9149 1 2 -7 17.3913 2.1739
9150 1 2 -5 17.3913 2.1739
9151 1 2 -3 17.3913 2.1739
9152 1 2 -1 17.3913 2.1739
9153 1 1 -31 19.5652 2.1739
9154 1 1 -29 19.5652 2.1739
9155 1 1 -27 19.5652 2.1739
9156 1 1 -25 19.5652 2.1739
9157 1 1 -23 19.5652 2.1739
9158 1 1 -21 19.5652 2.1739
9159 1 1 -19 19.5652 2.1739
9160 1 1 -17 19.5652 2.1739
9161 1 1 -15 19.5652 2.1739
9162 1 1 -13 19.5652 2.1739
9163 1 2 -11 19.5652 2.1739
9164 1 2 -9 19.5652 2.1739
9165 1 2 -7 19.5652 2.1739
9166 1 2 -5 19.5652 2.1739
9167 1 2 -3 19.5652 2.1739
9168 1 2 -1 19.5652 2.1739
9169 1 1 -31 21.7391 2.1739
9170 1 1 -29 21.7391 2.1739
9171 1 1 -27 21.7391 2.1739
9172 1 1 -25 21.7391 2.1739
9173 1 1 -23 21.7391 2.1739
9174 1 1 -21 21.7391 2.1739
9175 1 1 -19 21.7391 2.1739
9176 1 1 -17 21.7391 2.1739
9177 1 1 -15 21.7391 2.1739
9178 1 1 -13 21.7391 2.1739
9179 1 2 -11 21.7391 2.1739
9180 1 2 -9 21.7391 2.1739
9181 1 2 -7 21.7391 2.1739
9182 1 2 -5 21.7391 2.1739
9183 1 2 -3 21.7391 2.1739
9184 1 2 -1 21.7391 2.1739
9185 1 1 -31 23.913 2.1739
9186 1 1 -29 23.913 2.1739
9187 1 1 -27 23.913 2.1739
9188 1 1 -25 23.913 2.1739
9189 1 1 -23 23.913 2.1739
9190 1 1 -21 23.913 2.1739
9191 1 1 -19 23.913 2.1739
9192 1 1 -17 23.913 2.1739
9193 1 1 -15 23.913 2.1739
9194 1 1 -13 23.913 2.1739
9195 1 2 -11 23.913 2.1739
9196 1 2 -9 23.913 2.1739
9197 1 2 -7 23.913 2.1739
9198 1 2 -5 23.913 2.1739
9199 1 2 -3 23.913 2.1739
9200 1 2 -1 23.913 2.1739
9201 1 1 1 -23.913 2.1739
9202 1 1 3 -23.913 2.1739
9203 1 1 5 -23.913 2.1739
9204 1 1 7 -23.913 2.1739
9205 1 1 9 -23.913 2.1739
9206 1 1 11 -23.913 2.1739
9207 1 1 13 -23.913 2.1739
9208 1 1 15 -23.913 2.1739
9209 1 1 17 -23.913 2.1739
9210 1 1 19 -23.913 2.1739
9211 1 2 21 -23.913 2.1739
9212 1 2 23 -23.913 2.1739
9213 1 2 25 -23.913 2.1739
9214 1 2 27 -23.913 2.1739
9215 1 2 29 -23.913 2.1739
9216 1 2 31 -23.913 2.1739
9217 1 1 1 -21.7391 2.1739
9218 1 1 3 -21.7391 2.1739
9219 1 1 5 -21.7391 2.1739
9220 1 1 7 -21.7391 2.1739
9221 1 1 9 -21.7391 2.1739
9222 1 1 11 -21.7391 2.1739
9223 1 1 13 -21.7391 2.1739
9224 1 1 15 -21.7391 2.1739
9225 1 1 17 -21.7391 2.1739
9226 1 1 19 -21.7391 2.1739
9227 1 2 21 -21.7391 2.1739
9228 1 2 23 -21.7391 2.1739
9229 1 2 25 -21.7391 2.1739
9230 1 2 27 -21.7391 2.1739
9231 1 2 29 -21.7391 2.1739
9232 1 2 31 -21.7391 2.1739
9233 1 1 1 -19.5652 2.1739
9234 1 1 3 -19.5652 2.1739
9235 1 1 5 -19.5652 2.1739
9236 1 1 7 -19.5652 2.1739
9237 1 1 9 -19.5652 2.1739
9238 1 1 11 -19.5652 2.1739
9239 1 1 13 -19.5652 2.1739
9240 1 1 15 -19.5652 2.1739
9241 1 1 17 -19.5652 2.1739
9242 1 1 19 -19.5652 2.1739
9243 1 2 21 -19.5652 2.1739
9244 1 2 23 -19.5652 2.1739
9245 1 2 25 -19.5652 2.1739
9246 1 2 27 -19.5652 2.1739
9247 1 2 29 -19.5652 2.1739
9248 1 2 31 -19.5652 2.1739
9249 1 1 1 -17.3913 2.1739
9250 1 1 3 -17.3913 2.1739
9251 1 1 5 -17.3913 2.1739
9252 1 1 7 -17.3913 2.1739
9253 1 1 9 -17.3913 2.1739
9254 1 1 11 -17.3913 2.1739
9255 1 1 13 -17.3913 2.1739
9256 1 1 15 -17.3913 2.1739
9257 1 1 17 -17.3913 2.1739
9258 1 1 19 -17.3913 2.1739
9259 1 2 21 -17.3913 2.1739
9260 1 2 23 -17.3913 2.1739
9261 1 2 25 -17.3913 2.1739
9262 1 2 27 -17.3913 2.1739
9263 1 2 29 -17.3913 2.1739
9264 1 2 31 -17.3913 2.1739
9265 1 1 1 -15.2174 2.1739
9266 1 1 3 -15.2174 2.1739
9267 1 1 5 -15.2174 2.1739
9268 1 1 7 -15.2174 2.1739
9269 1 1 9 -15.2174 2.1739
9270 1 1 11 -15.2174 2.1739
9271 1 1 13 -15.2174 2.1739
9272 1 1 15 -15.2174 2.1739
9273 1 1 17 -15.2174 2.1739
9274 1 1 19 -15.2174 2.1739
9275 1 2 21 -15.2174 2.1739
9276 1 2 23 -15.2174 2.1739
9277 1 2 25 -15.2174 2.1739
9278 1 2 27 -15.2174 2.1739
9279 1 2 29 -15.2174 2.1739
9280 1 2 31 -15.2174 2.1739
9281 1 1 1 -13.0435 2.1739
9282 1 1 3 -13.0435 2.1739
9283 1 1 5 -13.0435 2.1739
9284 1 1 7 -13.0435 2.1739
9285 1 1 9 -13.0435 2.1739
9286 1 1 11 -13.0435 2.1739
9287 1 1 13 -13.0435 2.1739
9288 1 1 15 -13.0435 2.1739
9289 1 1 17 -13.0435 2.1739
9290 1 1 19 -13.0435 2.1739
9291 1 2 21 -13.0435 2.1739
9292 1 2 23 -13.0435 2.1739
9293 1 2 25 -13.0435 2.1739
9294 1 2 27 -13.0435 2.1739
9295 1 2 29 -13.0435 2.1739
9296 1 2 31 -13.0435 2.1739
9297 1 1 1 -10.8696 2.1739
9298 1 1 3 -10.8696 2.1739
9299 1 1 5 -10.8696 2.1739
9300 1 1 7 -10.8696 2.1739
9301 1 1 9 -10.8696 2.1739
9302 1 1 11 -10.8696 2.1739
9303 1 1 13 -10.8696 2.1739
9304 1 1 15 -10.8696 2.1739
9305 1 1 17 -10.8696 2.1739
9306 1 1 19 -10.8696 2.1739
9307 1 2 21 -10.8696 2.1739
9308 1 2 23 -10.8696 2.1739
9309 1 2 25 -10.8696 2.1739
9310 1 2 27 -10.8696 2.1739
9311 1 2 29 -10.8696 2.1739
9312 1 2 31 -10.8696 2.1739
9313 1 1 1 -8.6957 2.1739
9314 1 1 3 -8.6957 2.1739
9315 1 1 5 -8.6957 2.1739
9316 1 1 7 -8.6957 2.1739
9317 1 1 9 -8.6957 2.1739
9318 1 1 11 -8.6957 2.1739
9319 1 1 13 -8.6957 2.1739
9320 1 1 15 -8.6957 2.1739
9321 1 1 17 -8.6957 2.1739
9322 1 1 19 -8.6957 2.1739
9323 1 2 21 -8.6957 2.1739
9324 1 2 23 -8.6957 2.1739
9325 1 2 25 -8.6957 2.1739
9326 1 2 27 -8.6957 2.1739
9327 1 2 29 -8.6957 2.1739
9328 1 2 31 -8.6957 2.1739
9329 1 1 1 -6.5217 2.1739
9330 1 1 3 -6.5217 2.1739
9331 1 1 5 -6.5217 2.1739
9332 1 1 7 -6.5217 2.1739
9333 1 1 9 -6.5217 2.1739
9334 1 1 11 -6.5217 2.1739
9335 1 1 13 -6.5217 2.1739
9336 1 1 15 -6.5217 2.1739
9337 1 1 17 -6.5217 2.1739
9338 1 1 19 -6.5217 2.1739
9339 1 2 21 -6.5217 2.1739
9340 1 2 23 -6.5217 2.1739
9341 1 2 25 -6.5217 2.1739
9342 1 2 27 -6.5217 2.1739
9343 1 2 29 -6.5217 2.1739
9344 1 2 31 -6.5217 2.1739
9345 1 1 1 -4.3478 2.1739
9346 1 1 3 -4.3478 2.1739
9347 1 1 5 -4.3478 2.1739
9348 1 1 7 -4.3478 2.1739
9349 1 1 9 -4.3478 2.1739
9350 1 1 11 -4.3478 2.1739
9351 1 1 13 -4.3478 2.1739
9352 1 1 15 -4.3478 2.1739
9353 1 1 17 -4.3478 2.1739
9354 1 1 19 -4.3478 2.1739
9355 1 2 21 -4.3478 2.1739
9356 1 2 23 -4.3478 2.1739
9357 1 2 25 -4.3478 2.1739
9358 1 2 27 -4.3478 2.1739
9359 1 2 29 -4.3478 2.1739
9360 1 2 31 -4.3478 2.1739
9361 1 1 1 -2.1739 2.1739
9362 1 1 3 -2.1739 2.1739
9363 1 1 5 -2.1739 2.1739
9364 1 1 7 -2.1739 2.1739
9365 1 1 9 -2.1739 2.1739
9366 1 1 11 -2.1739 2.1739
9367 1 1 13 -2.1739 2.1739
9368 1 1 15 -2.1739 2.1739
9369 1 1 17 -2.1739 2.1739
9370 1 1 19 -2.1739 2.1739
9371 1 2 21 -2.1739 2.1739
9372 1 2 23 -2.1739 2.1739
9373 1 2 25 -2.1739 2.1739
9374 1 2 27 -2.1739 2.1739
9375 1 2 29 -2.1739 2.1739
9376 1 2 31 -2.1739 2.1739
9377 1 1 1 0 2.1739
9378 1 1 3 0 2.1739
9379 1 1 5 0 2.1739
9380 1 1 7 0 2.1739
9381 1 1 9 0 2.1739
9382 1 1 11 0 2.1739
9383 1 1 13 0 2.1739
9384 1 1 15 0 2.1739
9385 1 1 17 0 2.1739
9386 1 1 19 0 2.1739
9387 1 2 21 0 2.1739
9388 1 2 23 0 2.1739
9389 1 2 25 0 2.1739
9390 1 2 27 0 2.1739
9391 1 2 29 0 2.1739
9392 1 2 31 0 2.1739
9393 1 1 1 2.1739 2.1739
9394 1 1 3 2.1739 2.1739
9395 1 1 5 2.1739 2.1739
9396 1 1 7 2.1739 2.1739
9397 1 1 9 2.1739 2.1739
9398 1 1 11 2.1739 2.1739
9399 1 1 13 2.1739 2.1739
9400 1 1 15 2.1739 2.1739
9401 1 1 17 2.1739 2.1739
9402 1 1 19 2.1739 2.1739
9403 1 2 21 2.1739 2.1739
9404 1 2 23 2.1739 2.1739
9405 1 2 25 2.1739 2.1739
9406 1 2 27 2.1739 2.1739
9407 1 2 29 2.1739 2.1739
9408 1 2 31 2.1739 2.1739
9409 1 1 1 4.3478 2.1739
9410 1 1 3 4.3478 2.1739
9411 1 1 5 4.3478 2.1739
9412 1 1 7 4.3478 2.1739
9413 1 1 9 4.3478 2.1739
9414 1 1 11 4.3478 2.1739
9415 1 1 13 4.3478 2.1739
9416 1 1 15 4.3478 2.1739
9417 1 1 17 4.3478 2.1739
9418 1 1 19 4.3478 2.1739
9419 1 2 21 4.3478 2.1739
9420 1 2 23 4.3478 2.1739
9421 1 2 25 4.3478 2.1739
9422 1 2 27 4.3478 2.1739
9423 1 2 29 4.3478 2.1739
9424 1 2 31 4.3478 2.1739
9425 1 1 1 6.5217 2.1739
9426 1 1 3 6.5217 2.1739
9427 1 1 5 6.5217 2.1739
9428 1 1 7 6.5217 2.1739
9429 1 1 9 6.5217 2.1739
9430 1 1 11 6.5217 2.1739
9431 1 1 13 6.5217 2.1739
9432 1 1 15 6.5217 2.1739
9433 1 1 17 6.5217 2.1739
9434 1 1 19 6.5217 2.1739
9435 1 2 21 6.5217 2.1739
9436 1 2 23 6.5217 2.1739
9437 1 2 25 6.5217 2.1739
9438 1 2 27 6.5217 2.1739
9439 1 2 29 6.5217 2.1739
9440 1 2 31 6.5217 2.1739
9441 1 1 1 8.6957 2.1739
9442 1 1 3 8.6957 2.1739
9443 1 1 5 8.6957 2.1739
9444 1 1 7 8.6957 2.1739
9445 1 1 9 8.6957 2.1739
9446 1 1 11 8.6957 2.1739
9447 1 1 13 8.6957 2.1739
9448 1 1 15 8.6957 2.1739
9449 1 1 17 8.6957 2.1739
9450 1 1 19 8.6957 2.1739
9451 1 2 21 8.6957 2.1739
9452 1 2 23 8.6957 2.1739
9453 1 2 25 8.6957 2.1739
9454 1 2 27 8.6957 2.1739
9455 1 2 29 8.6957 2.1739
9456 1 2 31 8.6957 2.1739
9457 1 1 1 10.8696 2.1739
9458 1 1 3 10.8696 2.1739
9459 1 1 5 10.8696 2.1739
9460 1 1 7 10.8696 2.1739
9461 1 1 9 10.8696 2.1739
9462 1 1 11 10.8696 2.1739
9463 1 1 13 10.8696 2.1739
9464 1 1 15 10.8696 2.1739
9465 1 1 17 10.8696 2.1739
9466 1 1 19 10.8696 2.1739
9467 1 2 21 10.8696 2.1739
9468 1 2 23 10.8696 2.1739
9469 1 2 25 10.8696 2.1739
9470 1 2 27 10.8696 2.1739
9471 1 2 29 10.8696 2.1739
9472 1 2 31 10.8696 2.1739
9473 1 1 1 13.0435 2.1739
9474 1 1 3 13.0435 2.1739
9475 1 1 5 13.0435 2.1739
9476 1 1 7 13.0435 2.1739
9477 1 1 9 13.0435 2.1739
9478 1 1 11 13.0435 2.1739
9479 1 1 13 13.0435 2.1739
9480 1 1 15 13.0435 2.1739
9481 1 1 17 13.0435 2.1739
9482 1 1 19 13.0435 2.1739
9483 1 2 21 13.0435 2.1739
9484 1 2 23 13.0435 2.1739
9485 1 2 25 13.0435 2.1739
9486 1 2 27 13.0435 2.1739
9487 1 2 29 13.0435 2.1739
9488 1 2 31 13.0435 2.1739
9489 1 1 1 15.2174 2.1739
9490 1 1 3 15.2174 2.1739
9491 1 1 5 15.2174 2.1739
9492 1 1 7 15.2174 2.1739
9493 1 1 9 15.2174 2.1739
9494 1 1 11 15.2174 2.1739
9495 1 1 13 15.2174 2.1739
9496 1 1 15 15.2174 2.1739
9497 1 1 17 15.2174 2.1739
9498 1 1 19 15.2174 2.1739
9499 1 2 21 15.2174 2.1739
9500 1 2 23 15.2174 2.1739
9501 1 2 25 15.2174 2.1739
9502 1 2 27 15.2174 2.1739
9503 1 2 29 15.2174 2.1739
9504 1 2 31 15.2174 2.1739
9505 1 1 1 17.3913 2.1739
9506 1 1 3 17.3913 2.1739
9507 1 1 5 17.3913 2.1739
9508 1 1 7 17.3913 2.1739
9509 1 1 9 17.3913 2.1739
9510 1 1 11 17.3913 2.1739
9511 1 1 13 17.3913 2.1739
9512 1 1 15 17.3913 2.1739
9513 1 1 17 17.3913 2.1739
9514 1 1 19 17.3913 2.1739
9515 1 2 21 17.3913 2.1739
9516 1 2 23 17.3913 2.1739
9517 1 2 25 17.3913 2.1739
9518 1 2 27 17.3913 2.1739
9519 1 2 29 17.3913 2.1739
9520 1 2 31 17.3913 2.1739
9521 1 1 1 19.5652 2.1739
9522 1 1 3 19.5652 2.1739
9523 1 1 5 19.5652 2.1739
9524 1 1 7 19.5652 2.1739
9525 1 1 9 19.5652 2.1739
9526 1 1 11 19.5652 2.1739
9527 1 1 13 19.5652 2.1739
9528 1 1 15 19.5652 2.1739
9529 1 1 17 19.5652 2.1739
9530 1 1 19 19.5652 2.1739
9531 1 2 21 19.5652 2.1739
9532 1 2 23 19.5652 2.1739
9533 1 2 25 19.5652 2.1739
9534 1 2 27 19.5652 2.1739
9535 1 2 29 19.5652 2.1739
9536 1 2 31 19.5652 2.1739
9537 1 1 1 21.7391 2.1739
9538 1 1 3 21.7391 2.1739
9539 1 1 5 21.7391 2.1739
9540 1 1 7 21.7391 2.1739
9541 1 1 9 21.7391 2.1739
9542 1 1 11 21.7391 2.1739
9543 1 1 13 21.7391 2.1739
9544 1 1 15 21.7391 2.1739
9545 1 1 17 21.7391 2.1739
9546 1 1 19 21.7391 2.1739
9547 1 2 21 21.7391 2.1739
9548 1 2 23 21.7391 2.1739
9549 1 2 25 21.7391 2.1739
9550 1 2 27 21.7391 2.1739
9551 1 2 29 21.7391 2.1739
9552 1 2 31 21.7391 2.1739
9553 1 1 1 23.913 2.1739
9554 1 1 3 23.913 2.1739
9555 1 1 5 23.913 2.1739
9556 1 1 7 23.913 2.1739
9557 1 1 9 23.913 2.1739
9558 1 1 11 23.913 2.1739
9559 1 1 13 23.913 2.1739
9560 1 1 15 23.913 2.1739
9561 1 1 17 23.913 2.1739
9562 1 1 19 23.913 2.1739
9563 1 2 21 23.913 2.1739
9564 1 2 23 23.913 2.1739
9565 1 2 25 23.913 2.1739
9566 1 2 27 23.913 2.1739
9567 1 2 29 23.913 2.1739
9568 1 2 31 23.913 2.1739
9569 1 1 -31 -23.913 4.3478
9570 1 1 -29 -23.913 4.3478
9571 1 1 -27 -23.913 4.3478
9572 1 1 -25 -23.913 4.3478
9573 1 1 -23 -23.913 4.3478
9574 1 1 -21 -23.913 4.3478
9575 1 1 -19 -23.913 4.3478
9576 1 1 -17 -23.913 4.3478
9577 1 1 -15 -23.913 4.3478
9578 1 1 -13 -23.913 4.3478
9579 1 2 -11 -23.913 4.3478
9580 1 2 -9 -23.913 4.3478
9581 1 2 -7 -23.913 4.3478
9582 1 2 -5 -23.913 4.3478
9583 1 2 -3 -23.913 4.3478
9584 1 2 -1 -23.913 4.3478
9585 1 1 -31 -21.7391 4.3478
9586 1 1 -29 -21.7391 4.3478
9587 1 1 -27 -21.7391 4.3478
9588 1 1 -25 -21.7391 4.3478
9589 1 1 -23 -21.7391 4.3478
9590 1 1 -21 -21.7391 4.3478
9591 1 1 -19 -21.7391 4.3478
9592 1 1 -17 -21.7391 4.3478
9593 1 1 -15 -21.7391 4.3478
9594 1 1 -13 -21.7391 4.3478
9595 1 2 -11 -21.7391 4.3478
9596 1 2 -9 -21.7391 4.3478
9597 1 2 -7 -21.7391 4.3478
9598 1 2 -5 -21.7391 4.3478
9599 1 2 -3 -21.7391 4.3478
9600 1 2 -1 -21.7391 4.3478
9601 1 1 -31 -19.5652 4.3478
9602 1 1 -29 -19.5652 4.3478
9603 1 1 -27 -19.5652 4.3478
9604 1 1 -25 -19.5652 4.3478
9605 1 1 -23 -19.5652 4.3478
9606 1 1 -21 -19.5652 4.3478
9607 1 1 -19 -19.5652 4.3478
9608 1 1 -17 -19.5652 4.3478
9609 1 1 -15 -19.5652 4.3478
9610 1 1 -13 -19.5652 4.3478
9611 1 2 -11 -19.5652 4.3478
9612 1 2 -9 -19.5652 4.3478
9613 1 2 -7 -19.5652 4.3478
9614 1 2 -5 -19.5652 4.3478
9615 1 2 -3 -19.5652 4.3478
9616 1 2 -1 -19.5652 4.3478
9617 1 1 -31 -17.3913 4.3478
9618 1 1 -29 -17.3913 4.3478
9619 1 1 -27 -17.3913 4.3478
9620 1 1 -25 -17.3913 4.3478
9621 1 1 -23 -17.3913 4.3478
9622 1 1 -21 -17.3913 4.3478
9623 1 1 -19 -17.3913 4.3478
9624 1 1 -17 -17.3913 4.3478
9625 1 1 -15 -17.3913 4.3478
9626 1 1 -13 -17.3913 4.3478
9627 1 2 -11 -17.3913 4.3478
9628 1 2 -9 -17.3913 4.3478
9629 1 2 -7 -17.3913 4.3478
9630 1 2 -5 -17.3913 4.3478
9631 1 2 -3 -17.3913 4.3478
9632 1 2 -1 -17.3913 4.3478
9633 1 1 -31 -15.2174 4.3478
9634 1 1 -29 -15.2174 4.3478
9635 1 1 -27 -15.2174 4.3478
9636 1 1 -25 -15.2174 4.3478
9637 1 1 -23 -15.2174 4.3478
9638 1 1 -21 -15.2174 4.3478
9639 1 1 -19 -15.2174 4.3478
9640 1 1 -17 -15.2174 4.3478
9641 1 1 -15 -15.2174 4.3478
9642 1 1 -13 -15.2174 4.3478
9643 1 2 -11 -15.2174 4.3478
9644 1 2 -9 -15.2174 4.3478
9645 1 2 -7 -15.2174 4.3478
9646 1 2 -5 -15.2174 4.3478
9647 1 2 -3 -15.2174 4.3478
9648 1 2 -1 -15.2174 4.3478
9649 1 1 -31 -13.0435 4.3478
9650 1 1 -29 -13.0435 4.3478
9651 1 1 -27 -13.0435 4.3478
9652 1 1 -25 -13.0435 4.3478
9653 1 1 -23 -13.0435 4.3478
9654 1 1 -21 -13.0435 4.3478
9655 1 1 -19 -13.0435 4.3478
9656 1 1 -17 -13.0435 4.3478
9657 1 1 -15 -13.0435 4.3478
9658 1 1 -13 -13.0435 4.3478
9659 1 2 -11 -13.0435 4.3478
9660 1 2 -9 -13.0435 4.3478
9661 1 2 -7 -13.0435 4.3478
9662 1 2 -5 -13.0435 4.3478
9663 1 2 -3 -13.0435 4.3478
9664 1 2 -1 -13.0435 4.3478
9665 1 1 -31 -10.8696 4.3478
9666 1 1 -29 -10.8696 4.3478
9667 1 1 -27 -10.8696 4.3478
9668 1 1 -25 -10.8696 4.3478
9669 1 1 -23 -10.8696 4.3478
9670 1 1 -21 -10.8696 4.3478
9671 1 1 -19 -10.8696 4.3478
9672 1 1 -17 -10.8696 4.3478
9673 1 1 -15 -10.8696 4.3478
9674 1 1 -13 -10.8696 4.3478
9675 1 2 -11 -10.8696 4.3478
9676 1 2 -9 -10.8696 4.3478
9677 1 2 -7 -10.8696 4.3478
9678 1 2 -5 -10.8696 4.3478
9679 1 2 -3 -10.8696 4.3478
9680 1 2 -1 -10.8696 4.3478
9681 1 1 -31 -8.6957 4.3478
9682 1 1 -29 -8.6957 4.3478
9683 1 1 -27 -8.6957 4.3478
9684 1 1 -25 -8.6957 4.3478
9685 1 1 -23 -8.6957 4.3478
9686 1 1 -21 -8.6957 4.3478
9687 1 1 -19 -8.6957 4.3478
9688 1 1 -17 -8.6957 4.3478
9689 1 1 -15 -8.6957 4.3478
9690 1 1 -13 -8.6957 4.3478
9691 1 2 -11 -8.6957 4.3478
9692 1 2 -9 -8.6957 4.3478
9693 1 2 -7 -8.6957 4.3478
9694 1 2 -5 -8.6957 4.3478
9695 1 2 -3 -8.6957 4.3478
9696 1 2 -1 -8.6957 4.3478
9697 1 1 -31 -6.5217 4.3478
9698 1 1 -29 -6.5217 4.3478
9699 1 1 -27 -6.5217 4.3478
9700 1 1 -25 -6.5217 4.3478
9701 1 1 -23 -6.5217 4.3478
9702 1 1 -21 -6.5217 4.3478
9703 1 1 -19 -6.5217 4.3478
9704 1 1 -17 -6.5217 4.3478
9705 1 1 -15 -6.5217 4.3478
9706 1 1 -13 -6.5217 4.3478
9707 1 2 -11 -6.5217 4.3478
9708 1 2 -9 -6.5217 4.3478
9709 1 2 -7 -6.5217 4.3478
9710 1 2 -5 -6.5217 4.3478
9711 1 2 -3 -6.5217 4.3478
9712 1 2 -1 -6.5217 4.3478
9713 1 1 -31 -4.3478 4.3478
9714 1 1 -29 -4.3478 4.3478
9715 1 1 -27 -4.3478 4.3478
9716 1 1 -25 -4.3478 4.3478
9717 1 1 -23 -4.3478 4.3478
9718 1 1 -21 -4.3478 4.3478
9719 1 1 -19 -4.3478 4.3478
9720 1 1 -17 -4.3478 4.3478
9721 1 1 -15 -4.3478 4.3478
9722 1 1 -13 -4.3478 4.3478
9723 1 2 -11 -4.3478 4.3478
9724 1 2 -9 -4.3478 4.3478
9725 1 2 -7 -4.3478 4.3478
9726 1 2 -5 -4.3478 4.3478
9727 1 2 -3 -4.3478 4.3478
9728 1 2 -1 -4.3478 4.3478
9729 1 1 -31 -2.1739 4.3478
9730 1 1 -29 -2.1739 4.3478
9731 1 1 -27 -2.1739 4.3478
9732 1 1 -25 -2.1739 4.3478
9733 1 1 -23 -2.1739 4.3478
9734 1 1 -21 -2.1739 4.3478
9735 1 1 -19 -2.1739 4.3478
9736 1 1 -17 -2.1739 4.3478
9737 1 1 -15 -2.1739 4.3478
9738 1 1 -13 -2.1739 4.3478
9739 1 2 -11 -2.1739 4.3478
9740 1 2 -9 -2.1739 4.3478
9741 1 2 -7 -2.1739 4.3478
9742 1 2 -5 -2.1739 4.3478
9743 1 2 -3 -2.1739 4.3478
9744 1 2 -1 -2.1739 4.3478
9745 1 1 -31 0 4.3478
9746 1 1 -29 0 4.3478
9747 1 1 -27 0 4.3478
9748 1 1 -25 0 4.3478
9749 1 1 -23 0 4.3478
9750 1 1 -21 0 4.3478
9751 1 1 -19 0 4.3478
9752 1 1 -17 0 4.3478
9753 1 1 -15 0 4.3478
9754 1 1 -13 0 4.3478
9755 1 2 -11 0 4.3478
9756 1 2 -9 0 4.3478
9757 1 2 -7 0 4.3478
9758 1 2 -5 0 4.3478
9759 1 2 -3 0 4.3478
9760 1 2 -1 0 4.3478
9761 1 1 -31 2.1739 4.3478
9762 1 1 -29 2.1739 4.3478
9763 1 1 -27 2.1739 4.3478
9764 1 1 -25 2.1739 4.3478
9765 1 1 -23 2.1739 4.3478
9766 1 1 -21 2.1739 4.3478
9767 1 1 -19 2.1739 4.3478
9768 1 1 -17 2.1739 4.3478
9769 1 1 -15 2.1739 4.3478
9770 1 1 -13 2.1739 4.3478
9771 1 2 -11 2.1739 4.3478
9772 1 2 -9 2.1739 4.3478
9773 1 2 -7 2.1739 4.3478
9774 1 2 -5 2.1739 4.3478
9775 1 2 -3 2.1739 4.3478
9776 1 2 -1 2.1739 4.3478
9777 1 1 -31 4.3478 4.3478
9778 1 1 -29 4.3478 4.3478
9779 1 1 -27 4.3478 4.3478
9780 1 1 -25 4.3478 4.3478
9781 1 1 -23 4.3478 4.3478
9782 1 1 -21 4.3478 4.3478
9783 1 1 -19 4.3478 4.3478
9784 1 1 -17 4.3478 4.3478
9785 1 1 -15 4.3478 4.3478
9786 1 1 -13 4.3478 4.3478
9787 1 2 -11 4.3478 4.3478
9788 1 2 -9 4.3478 4.3478
9789 1 2 -7 4.3478 4.3478
9790 1 2 -5 4.3478 4.3478
9791 1 2 -3 4.3478 4.3478
9792 1 2 -1 4.3478 4.3478
9793 1 1 -31 6.5217 4.3478
9794 1 1 -29 6.5217 4.3478
9795 1 1 -27 6.5217 4.3478
9796 1 1 -25 6.5217 4.3478
9797 1 1 -23 6.5217 4.3478
9798 1 1 -21 6.5217 4.3478
9799 1 1 -19 6.5217 4.3478
9800 1 1 -17 6.5217 4.3478
9801 1 1 -15 6.5217 4.3478
9802 1 1 -13 6.5217 4.3478
9803 1 2 -11 6.5217 4.3478
9804 1 2 -9 6.5217 4.3478
9805 1 2 -7 6.5217 4.3478
9806 1 2 -5 6.5217 4.3478
9807 1 2 -3 6.5217 4.3478
9808 1 2 -1 6.5217 4.3478
9809 1 1 -31 8.6957 4.3478
9810 1 1 -29 8.6957 4.3478
9811 1 1 -27 8.6957 4.3478
9812 1 1 -25 8.6957 4.3478
9813 1 1 -23 8.6957 4.3478
9814 1 1 -21 8.6957 4.3478
9815 1 1 -19 8.6957 4.3478
9816 1 1 -17 8.6957 4.3478
9817 1 1 -15 8.6957 4.3478
9818 1 1 -13 8.6957 4.3478
9819 1 2 -11 8.6957 4.3478
9820 1 2 -9 8.6957 4.3478
9821 1 2 -7 8.6957 4.3478
9822 1 2 -5 8.6957 4.3478
9823 1 2 -3 8.6957 4.3478
9824 1 2 -1 8.6957 4.3478
9825 1 1 -31 10.8696 4.3478
9826 1 1 -29 10.8696 4.3478
9827 1 1 -27 10.8696 4.3478
9828 1 1 -25 10.8696 4.3478
9829 1 1 -23 10.8696 4.3478
9830 1 1 -21 10.8696 4.3478
9831 1 1 -19 10.8696 4.3478
9832 1 1 -17 10.8696 4.3478
9833 1 1 -15 10.8696 4.3478
9834 1 1 -13 10.8696 4.3478
9835 1 2 -11 10.8696 4.3478
9836 1 2 -9 10.8696 4.3478
9837 1 2 -7 10.8696 4.3478
9838 1 2 -5 10.8696 4.3478
9839 1 2 -3 10.8696 4.3478
9840 1 2 -1 10.8696 4.3478
9841 1 1 -31 13.0435 4.3478
9842 1 1 -29 13.0435 4.3478
9843 1 1 -27 13.0435 4.3478
9844 1 1 -25 13.0435 4.3478
9845 1 1 -23 13.0435 4.3478
9846 1 1 -21 13.0435 4.3478
9847 1 1 -19 13.0435 4.3478
9848 1 1 -17 13.0435 4.3478
9849 1 1 -15 13.0435 4.3478
9850 1 1 -13 13.0435 4.3478
9851 1 2 -11 13.0435 4.3478
9852 1 2 -9 13.0435 4.3478
9853 1 2 -7 13.0435 4.3478
9854 1 2 -5 13.0435 4.3478
9855 1 2 -3 13.0435 4.3478
9856 1 2 -1 13.0435 4.3478
9857 1 1 -31 15.2174 4.3478
9858 1 1 -29 15.2174 4.3478
9859 1 1 -27 15.2174 4.3478
9860 1 1 -25 15.2174 4.3478
9861 1 1 -23 15.2174 4.3478
9862 1 1 -21 15.2174 4.3478
9863 1 1 -19 15.2174 4.3478
9864 1 1 -17 15.2174 4.3478
9865 1 1 -15 15.2174 4.3478
9866 1 1 -13 15.2174 4.3478
9867 1 2 -11 15.2174 4.3478
9868 1 2 -9 15.2174 4.3478
9869 1 2 -7 15.2174 4.3478
9870 1 2 -5 15.2174 4.3478
9871 1 2 -3 15.2174 4.3478
9872 1 2 -1 15.2174 4.3478
9873 1 1 -31 17.3913 4.3478
9874 1 1 -29 17.3913 4.3478
9875 1 1 -27 17.3913 4.3478
9876 1 1 -25 17.3913 4.3478
9877 1 1 -23 17.3913 4.3478
9878 1 1 -21 17.3913 4.3478
9879 1 1 -19 17.3913 4.3478
9880 1 1 -17 17.3913 4.3478
9881 1 1 -15 17.3913 4.3478
9882 1 1 -13 17.3913 4.3478
9883 1 2 -11 17.3913 4.3478
9884 1 2 -9 17.3913 4.3478
9885 1 2 -7 17.3913 4.3478
9886 1 2 -5 17.3913 4.3478
9887 1 2 -3 17.3913 4.3478
9888 1 2 -1 17.3913 4.3478
9889 1 1 -31 19.5652 4.3478
9890 1 1 -29 19.5652 4.3478
9891 1 1 -27 19.5652 4.3478
9892 1 1 -25 19.5652 4.3478
9893 1 1 -23 19.5652 4.3478
9894 1 1 -21 19.5652 4.3478
9895 1 1 -19 19.5652 4.3478
9896 1 1 -17 19.5652 4.3478
9897 1 1 -15 19.5652 4.3478
9898 1 1 -13 19.5652 4.3478
9899 1 2 -11 19.5652 4.3478
9900 1 2 -9 19.5652 4.3478
9901 1 2 -7 19.5652 4.3478
9902 1 2 -5 19.5652 4.3478
9903 1 2 -3 19.5652 4.3478
9904 1 2 -1 19.5652 4.3478
9905 1 1 -31 21.7391 4.3478
9906 1 1 -29 21.7391 4.3478
9907 1 1 -27 21.7391 4.3478
9908 1 1 -25 21.7391 4.3478
9909 1 1 -23 21.7391 4.3478
9910 1 1 -21 21.7391 4.3478
9911 1 1 -19 21.7391 4.3478
9912 1 1 -17 21.7391 4.3478
9913 1 1 -15 21.7391 4.3478
9914 1 1 -13 21.7391 4.3478
9915 1 2 -11 21.7391 4.3478
9916 1 2 -9 21.7391 4.3478
9917 1 2 -7 21.7391 4.3478
9918 1 2 -5 21.7391 4.3478
9919 1 2 -3 21.7391 4.3478
9920 1 2 -1 21.7391 4.3478
9921 1 1 -31 23.913 4.3478
9922 1 1 -29 23.913 4.3478
9923 1 1 -27 23.913 4.3478
9924 1 1 -25 23.913 4.3478
9925 1 1 -23 23.913 4.3478
9926 1 1 -21 23.913 4.3478
9927 1 1 -19 23.913 4.3478
9928 1 1 -17 23.913 4.3478
9929 1 1 -15 23.913 4.3478
9930 1 1 -13 23.913 4.3478
9931 1 2 -11 23.913 4.3478
9932 1 2 -9 23.913 4.3478
9933 1 2 -7 23.913 4.3478
9934 1 2 -5 23.913 4.3478
9935 1 2 -3 23.913 4.3478
9936 1 2 -1 23.913 4.3478
9937 1 1 1 -23.913 4.3478
9938 1 1 3 -23.913 4.3478
9939 1 1 5 -23.913 4.3478
9940 1 1 7 -23.913 4.3478
9941 1 1 9 -23.913 4.3478
9942 1 1 11 -23.913 4.3478
9943 1 1 13 -23.913 4.3478
9944 1 1 15 -23.913 4.3478
9945 1 1 17 -23.913 4.3478
9946 1 1 19 -23.913 4.3478
9947 1 2 21 -23.913 4.3478
9948 1 2 23 -23.913 4.3478
9949 1 2 25 -23.913 4.3478
9950 1 2 27 -23.913 4.3478
9951 1 2 29 -23.913 4.3478
9952 1 2 31 -23.913 4.3478
9953 1 1 1 -21.7391 4.3478
9954 1 1 3 -21.7391 4.3478
9955 1 1 5 -21.7391 4.3478
9956 1 1 7 -21.7391 4.3478
9957 1 1 9 -21.7391 4.3478
9958 1 1 11 -21.7391 4.3478
9959 1 1 13 -21.7391 4.3478
9960 1 1 15 -21.7391 4.3478
9961 1 1 17 -21.7391 4.3478
9962 1 1 19 -21.7391 4.3478
9963 1 2 21 -21.7391 4.3478
9964 1 2 23 -21.7391 4.3478
9965 1 2 25 -21.7391 4.3478
9966 1 2 27 -21.7391 4.3478
9967 1 2 29 -21.7391 4.3478
9968 1 2 31 -21.7391 4.3478
9969 1 1 1 -19.5652 4.3478
9970 1 1 3 -19.5652 4.3478
9971 1 1 5 -19.5652 4.3478
9972 1 1 7 -19.5652 4.3478
9973 1 1 9 -19.5652 4.3478
9974 1 1 11 -19.5652 4.3478
9975 1 1 13 -19.5652 4.3478
9976 1 1 15 -19.5652 4.3478
9977 1 1 17 -19.5652 4.3478
9978 1 1 19 -19.5652 4.3478
9979 1 2 21 -19.5652 4.3478
9980 1 2 23 -19.5652 4.3478
9981 1 2 25 -19.5652 4.3478
9982 1 2 27 -19.5652 4.3478
9983 1 2 29 -19.5652 4.3478
9984 1 2 31 -19.5652 4.3478
9985 1 1 1 -17.3913 4.3478
9986 1 1 3 -17.3913 4.3478
9987 1 1 5 -17.3913 4.3478
9988 1 1 7 -17.3913 4.3478
9989 1 1 9 -17.3913 4.3478
9990 1 1 11 -17.3913 4.3478
9991 1 1 13 -17.3913 4.3478
9992 1 1 15 -17.3913 4.3478
9993 1 1 17 -17.3913 4.3478
9994 1 1 19 -17.3913 4.3478
9995 1 2 21 -17.3913 4.3478
9996 1 2 23 -17.3913 4.3478
9997 1 2 25 -17.3913 4.3478
9998 1 2 27 -17.3913 4.3478
9999 1 2 29 -17.3913 4.3478
10000 1 2 31 -17.3913 4.3478
10001 1 1 1 -15.2174 4.3478
10002 1 1 3 -15.2174 4.3478
10003 1 1 5 -15.2174 4.3478
10004 1 1 7 -15.2174 4.3478
10005 1 1 9 -15.2174 4.3478
10006 1 1 11 -15.2174 4.3478
10007 1 1 13 -15.2174 4.3478
10008 1 1 15 -15.2174 4.3478
10009 1 1 17 -15.2174 4.3478
10010 1 1 19 -15.2174 4.3478
10011 1 2 21 -15.2174 4.3478
10012 1 2 23 -15.2174 4.3478
10013 1 2 25 -15.2174 4.3478
10014 1 2 27 -15.2174 4.3478
10015 1 2 29 -15.2174 4.3478
10016 1 2 31 -15.2174 4.3478
10017 1 1 1 -13.0435 4.3478
10018 1 1 3 -13.0435 4.3478
10019 1 1 5 -13.0435 4.3478
10020 1 1 7 -13.0435 4.3478
10021 1 1 9 -13.0435 4.3478
10022 1 1 11 -13.0435 4.3478
10023 1 1 13 -13.0435 4.3478
10024 1 1 15 -13.0435 4.3478
10025 1 1 17 -13.0435 4.3478
10026 1 1 19 -13.0435 4.3478
10027 1 2 21 -13.0435 4.3478
10028 1 2 23 -13.0435 4.3478
10029 1 2 25 -13.0435 4.3478
10030 1 2 27 -13.0435 4.3478
10031 1 2 29 -13.0435 4.3478
10032 1 2 31 -13.0435 4.3478
10033 1 1 1 -10.8696 4.3478
10034 1 1 3 -10.8696 4.3478
10035 1 1 5 -10.8696 4.3478
10036 1 1 7 -10.8696 4.3478
10037 1 1 9 -10.8696 4.3478
10038 1 1 11 -10.8696 4.3478
10039 1 1 13 -10.8696 4.3478
10040 1 1 15 -10.8696 4.3478
10041 1 1 17 -10.8696 4.3478
10042 1 1 19 -10.8696 4.3478
10043 1 2 21 -10.8696 4.3478
10044 1 2 23 -10.8696 4.3478
10045 1 2 25 -10.8696 4.3478
10046 1 2 27 -10.8696 4.3478
10047 1 2 29 -10.8696 4.3478
10048 1 2 31 -10.8696 4.3478
10049 1 1 1 -8.6957 4.3478
10050 1 1 3 -8.6957 4.3478
10051 1 1 5 -8.6957 4.3478
10052 1 1 7 -8.6957 4.3478
10053 1 1 9 -8.6957 4.3478
10054 1 1 11 -8.6957 4.3478
10055 1 1 13 -8.6957 4.3478
10056 1 1 15 -8.6957 4.3478
10057 1 1 17 -8.6957 4.3478
10058 1 1 19 -8.6957 4.3478
10059 1 2 21 -8.6957 4.3478
10060 1 2 23 -8.6957 4.3478
10061 1 2 25 -8.6957 4.3478
10062 1 2 27 -8.6957 4.3478
10063 1 2 29 -8.6957 4.3478
10064 1 2 31 -8.6957 4.3478
10065 1 1 1 -6.5217 4.3478
10066 1 1 3 -6.5217 4.3478
10067 1 1 5 -6.5217 4.3478
10068 1 1 7 -6.5217 4.3478
10069 1 1 9 -6.5217 4.3478
10070 1 1 11 -6.5217 4.3478
10071 1 1 13 -6.5217 4.3478
10072 1 1 15 -6.5217 4.3478
10073 1 1 17 -6.5217 4.3478
10074 1 1 19 -6.5217 4.3478
10075 1 2 21 -6.5217 4.3478
10076 1 2 23 -6.5217 4.3478
10077 1 2 25 -6.5217 4.3478
10078 1 2 27 -6.5217 4.3478
10079 1 2 29 -6.5217 4.3478
10080 1 2 31 -6.5217 4.3478
10081 1 1 1 -4.3478 4.3478
10082 1 1 3 -4.3478 4.3478
10083 1 1 5 -4.3478 4.3478
10084 1 1 7 -4.3478 4.3478
10085 1 1 9 -4.3478 4.3478
10086 1 1 11 -4.3478 4.3478
10087 1 1 13 -4.3478 4.3478
10088 1 1 15 -4.3478 4.3478
10089 1 1 17 -4.3478 4.3478
10090 1 1 19 -4.3478 4.3478
10091 1 2 21 -4.3478 4.3478
10092 1 2 23 -4.3478 4.3478
10093 1 2 25 -4.3478 4.3478
10094 1 2 27 -4.3478 4.3478
10095 1 2 29 -4.3478 4.3478
10096 1 2 31 -4.3478 4.3478
10097 1 1 1 -2.1739 4.3478
10098 1 1 3 -2.1739 4.3478
10099 1 1 5 -2.1739 4.3478
10100 1 1 7 -2.1739 4.3478
10101 1 1 9 -2.1739 4.3478
10102 1 1 11 -2.1739 4.3478
10103 1 1 13 -2.1739 4.3478
10104 1 1 15 -2.1739 4.3478
10105 1 1 17 -2.1739 4.3478
10106 1 1 19 -2.1739 4.3478
10107 1 2 21 -2.1739 4.3478
10108 1 2 23 -2.1739 4.3478
10109 1 2 25 -2.1739 4.3478
10110 1 2 27 -2.1739 4.3478
10111 1 2 29 -2.1739 4.3478
10112 1 2 31 -2.1739 4.3478
10113 1 1 1 0 4.3478
10114 1 1 3 0 4.3478
10115 1 1 5 0 4.3478
10116 1 1 7 0 4.3478
10117 1 1 9 0 4.3478
10118 1 1 11 0 4.3478
10119 1 1 13 0 4.3478
10120 1 1 15 0 4.3478
10121 1 1 17 0 4.3478
10122 1 1 19 0 4.3478
10123 1 2 21 0 4.3478
10124 1 2 23 0 4.3478
10125 1 2 25 0 4.3478
10126 1 2 27 0 4.3478
10127 1 2 29 0 4.3478
10128 1 2 31 0 4.3478
10129 1 1 1 2.1739 4.3478
10130 1 1 3 2.1739 4.3478
10131 1 1 5 2.1739 4.3478
10132 1 1 7 2.1739 4.3478
10133 1 1 9 2.1739 4.3478
10134 1 1 11 2.1739 4.3478
10135 1 1 13 2.1739 4.3478
10136 1 1 15 2.1739 4.3478
10137 1 1 17 2.1739 4.3478
10138 1 1 19 2.1739 4.3478
10139 1 2 21 2.1739 4.3478
10140 1 2 23 2.1739 4.3478
10141 1 2 25 2.1739 4.3478
10142 1 2 27 2.1739 4.3478
10143 1 2 29 2.1739 4.3478
10144 1 2 31 2.1739 4.3478
10145 1 1 1 4.3478 4.3478
10146 1 1 3 4.3478 4.3478
10147 1 1 5 4.3478 4.3478
10148 1 1 7 4.3478 4.3478
10149 1 1 9 4.3478 4.3478
10150 1 1 11 4.3478 4.3478
10151 1 1 13 4.3478 4.3478
10152 1 1 15 4.3478 4.3478
10153 1 1 17 4.3478 4.3478
10154 1 1 19 4.3478 4.3478
10155 1 2 21 4.3478 4.3478
10156 1 2 23 4.3478 4.3478
10157 1 2 25 4.3478 4.3478
10158 1 2 27 4.3478 4.3478
10159 1 2 29 4.3478 4.3478
10160 1 2 31 4.3478 4.3478
10161 1 1 1 6.5217 4.3478
10162 1 1 3 6.5217 4.3478
10163 1 1 5 6.5217 4.3478
10164 1 1 7 6.5217 4.3478
10165 1 1 9 6.5217 4.3478
10166 1 1 11 6.5217 4.3478
10167 1 1 13 6.5217 4.3478
10168 1 1 15 6.5217 4.3478
10169 1 1 17 6.5217 4.3478
10170 1 1 19 6.5217 4.3478
10171 1 2 21 6.5217 4.3478
10172 1 2 23 6.5217 4.3478
10173 1 2 25 6.5217 4.3478
10174 1 2 27 6.5217 4.3478
10175 1 2 29 6.5217 4.3478
10176 1 2 31 6.5217 4.3478
10177 1 1 1 8.6957 4.3478
10178 1 1 3 8.6957 4.3478
10179 1 1 5 8.6957 4.3478
10180 1 1 7 8.6957 4.3478
10181 1 1 9 8.6957 4.3478
10182 1 1 11 8.6957 4.3478
10183 1 1 13 8.6957 4.3478
10184 1 1 15 8.6957 4.3478
10185 1 1 17 8.6957 4.3478
10186 1 1 19 8.6957 4.3478
10187 1 2 21 8.6957 4.3478
10188 1 2 23 8.6957 4.3478
10189 1 2 25 8.6957 4.3478
10190 1 2 27 8.6957 4.3478
10191 1 2 29 8.6957 4.3478
10192 1 2 31 8.6957 4.3478
10193 1 1 1 10.8696 4.3478
10194 1 1 3 10.8696 4.3478
10195 1 1 5 10.8696 4.3478
10196 1 1 7 10.8696 4.3478
10197 1 1 9 10.8696 4.3478
10198 1 1 11 10.8696 4.3478
10199 1 1 13 10.8696 4.3478
10200 1 1 15 10.8696 4.3478
10201 1 1 17 10.8696 4.3478
10202 1 1 19 10.8696 4.3478
10203 1 2 21 10.8696 4.3478
10204 1 2 23 10.8696 4.3478
10205 1 2 25 10.8696 4.3478
10206 1 2 27 10.8696 4.3478
10207 1 2 29 10.8696 4.3478
10208 1 2 31 10.8696 4.3478
10209 1 1 1 13.0435 4.3478
10210 1 1 3 13.0435 4.3478
10211 1 1 5 13.0435 4.3478
10212 1 1 7 13.0435 4.3478
10213 1 1 9 13.0435 4.3478
10214 1 1 11 13.0435 4.3478
10215 1 1 13 13.0435 4.3478
10216 1 1 15 13.0435 4.3478
10217 1 1 17 13.0435 4.3478
10218 1 1 19 13.0435 4.3478
10219 1 2 21 13.0435 4.3478
10220 1 2 23 13.0435 4.3478
10221 1 2 25 13.0435 4.3478
10222 1 2 27 13.0435 4.3478
10223 1 2 29 13.0435 4.3478
10224 1 2 31 13.0435 4.3478
10225 1 1 1 15.2174 4.3478
10226 1 1 3 15.2174 4.3478
10227 1 1 5 15.2174 4.3478
10228 1 1 7 15.2174 4.3478
10229 1 1 9 15.2174 4.3478
10230 1 1 11 15.2174 4.3478
10231 1 1 13 15.2174 4.3478
10232 1 1 15 15.2174 4.3478
10233 1 1 17 15.2174 4.3478
10234 1 1 19 15.2174 4.3478
10235 1 2 21 15.2174 4.3478
10236 1 2 23 15.2174 4.3478
10237 1 2 25 15.2174 4.3478
10238 1 2 27 15.2174 4.3478
10239 1 2 29 15.2174 4.3478
10240 1 2 31 15.2174 4.3478
10241 1 1 1 17.3913 4.3478
10242 1 1 3 17.3913 4.3478
10243 1 1 5 17.3913 4.3478
10244 1 1 7 17.3913 4.3478
10245 1 1 9 17.3913 4.3478
10246 1 1 11 17.3913 4.3478
10247 1 1 13 17.3913 4.3478
10248 1 1 15 17.3913 4.3478
10249 1 1 17 17.3913 4.3478
10250 1 1 19 17.3913 4.3478
10251 1 2 21 17.3913 4.3478
10252 1 2 23 17.3913 4.3478
10253 1 2 25 17.3913 4.3478
10254 1 2 27 17.3913 4.3478
10255 1 2 29 17.3913 4.3478
10256 1 2 31 17.3913 4.3478
10257 1 1 1 19.5652 4.3478
10258 1 1 3 19.5652 4.3478
10259 1 1 5 19.5652 4.3478
10260 1 1 7 19.5652 4.3478
10261 1 1 9 19.5652 4.3478
10262 1 1 11 19.5652 4.3478
10263 1 1 13 19.5652 4.3478
10264 1 1 15 19.5652 4.3478
10265 1 1 17 19.5652 4.3478
10266 1 1 19 19.5652 4.3478
10267 1 2 21 19.5652 4.3478
10268 1 2 23 19.5652 4.3478
10269 1 2 25 19.5652 4.3478
10270 1 2 27 19.5652 4.3478
10271 1 2 29 19.5652 4.3478
10272 1 2 31 19.5652 4.3478
10273 1 1 1 21.7391 4.3478
10274 1 1 3 21.7391 4.3478
10275 1 1 5 21.7391 4.3478
10276 1 1 7 21.7391 4.3478
10277 1 1 9 21.7391 4.3478
10278 1 1 11 21.7391 4.3478
10279 1 1 13 21.7391 4.3478
10280 1 1 15 21.7391 4.3478
10281 1 1 17 21.7391 4.3478
10282 1 1 19 21.7391 4.3478
10283 1 2 21 21.7391 4.3478
10284 1 2 23 21.7391 4.3478
10285 1 2 25 21.7391 4.3478
10286 1 2 27 21.7391 4.3478
10287 1 2 29 21.7391 4.3478
10288 1 2 31 21.7391 4.3478
10289 1 1 1 23.913 4.3478
10290 1 1 3 23.913 4.3478
10291 1 1 5 23.913 4.3478
10292 1 1 7 23.913 4.3478
10293 1 1 9 23.913 4.3478
10294 1 1 11 23.913 4.3478
10295 1 1 13 23.913 4.3478
10296 1 1 15 23.913 4.3478
10297 1 1 17 23.913 4.3478
10298 1 1 19 23.913 4.3478
10299 1 2 21 23.913 4.3478
10300 1 2 23 23.913 4.3478
10301 1 2 25 23.913 4.3478
10302 1 2 27 23.913 4.3478
10303 1 2 29 23.913 4.3478
10304 1 2 31 23.913 4.3478
10305 1 1 -31 -23.913 6.5217
10306 1 1 -29 -23.913 6.5217
10307 1 1 -27 -23.913 6.5217
10308 1 1 -25 -23.913 6.5217
10309 1 1 -23 -23.913 6.5217
10310 1 1 -21 -23.913 6.5217
10311 1 1 -19 -23.913 6.5217
10312 1 1 -17 -23.913 6.5217
10313 1 1 -15 -23.913 6.5217
10314 1 1 -13 -23.913 6.5217
10315 1 2 -11 -23.913 6.5217
10316 1 2 -9 -23.913 6.5217
10317 1 2 -7 -23.913 6.5217
10318 1 2 -5 -23.913 6.5217
10319 1 2 -3 -23.913 6.5217
10320 1 2 -1 -23.913 6.5217
10321 1 1 -31 -21.7391 6.5217
10322 1 1 -29 -21.7391 6.5217
10323 1 1 -27 -21.7391 6.5217
10324 1 1 -25 -21.7391 6.5217
10325 1 1 -23 -21.7391 6.5217
10326 1 1 -21 -21.7391 6.5217
10327 1 1 -19 -21.7391 6.5217
10328 1 1 -17 -21.7391 6.5217
10329 1 1 -15 -21.7391 6.5217
10330 1 1 -13 -21.7391 6.5217
10331 1 2 -11 -21.7391 6.5217
10332 1 2 -9 -21.7391 6.5217
10333 1 2 -7 -21.7391 6.5217
10334 1 2 -5 -21.7391 6.5217
10335 1 2 -3 -21.7391 6.5217
10336 1 2 -1 -21.7391 6.5217
10337 1 1 -31 -19.5652 6.5217
10338 1 1 -29 -19.5652 6.5217
10339 1 1 -27 -19.5652 6.5217
10340 1 1 -25 -19.5652 6.5217
10341 1 1 -23 -19.5652 6.5217
10342 1 1 -21 -19.5652 6.5217
10343 1 1 -19 -19.5652 6.5217
10344 1 1 -17 -19.5652 6.5217
10345 1 1 -15 -19.5652 6.5217
10346 1 1 -13 -19.5652 6.5217
10347 1 2 -11 -19.5652 6.5217
10348 1 2 -9 -19.5652 6.5217
10349 1 2 -7 -19.5652 6.5217
10350 1 2 -5 -19.5652 6.5217
10351 1 2 -3 -19.5652 6.5217
10352 1 2 -1 -19.5652 6.5217
10353 1 1 -31 -17.3913 6.5217
10354 1 1 -29 -17.3913 6.5217
10355 1 1 -27 -17.3913 6.5217
10356 1 1 -25 -17.3913 6.5217
10357 1 1 -23 -17.3913 6.5217
10358 1 1 -21 -17.3913 6.5217
10359 1 1 -19 -17.3913 6.5217
10360 1 1 -17 -17.3913 6.5217
10361 1 1 -15 -17.3913 6.5217
10362 1 1 -13 -17.3913 6.5217
10363 1 2 -11 -17.3913 6.5217
10364 1 2 -9 -17.3913 6.5217
10365 1 2 -7 -17.3913 6.5217
10366 1 2 -5 -17.3913 6.5217
10367 1 2 -3 -17.3913 6.5217
10368 1 2 -1 -17.3913 6.5217
10369 1 1 -31 -15.2174 6.5217
10370 1 1 -29 -15.2174 6.5217
10371 1 1 -27 -15.2174 6.5217
10372 1 1 -25 -15.2174 6.5217
10373 1 1 -23 -15.2174 6.5217
10374 1 1 -21 -15.2174 6.5217
10375 1 1 -19 -15.2174 6.5217
10376 1 1 -17 -15.2174 6.5217
10377 1 1 -15 -15.2174 6.5217
10378 1 1 -13 -15.2174 6.5217
10379 1 2 -11 -15.2174 6.5217
10380 1 2 -9 -15.2174 6.5217
10381 1 2 -7 -15.2174 6.5217
10382 1 2 -5 -15.2174 6.5217
10383 1 2 -3 -15.2174 6.5217
10384 1 2 -1 -15.2174 6.5217
10385 1 1 -31 -13.0435 6.5217
10386 1 1 -29 -13.0435 6.5217
10387 1 1 -27 -13.0435 6.5217
10388 1 1 -25 -13.0435 6.5217
10389 1 1 -23 -13.0435 6.5217
10390 1 1 -21 -13.0435 6.5217
10391 1 1 -19 -13.0435 6.5217
10392 1 1 -17 -13.0435 6.5217
10393 1 1 -15 -13.0435 6.5217
10394 1 1 -13 -13.0435 6.5217
10395 1 2 -11 -13.0435 6.5217
10396 1 2 -9 -13.0435 6.5217
10397 1 2 -7 -13.0435 6.5217
10398 1 2 -5 -13.0435 6.5217
10399 1 2 -3 -13.0435 6.5217
10400 1 2 -1 -13.0435 6.5217
10401 1 1 -31 -10.8696 6.5217
10402 1 1 -29 -10.8696 6.5217
10403 1 1 -27 -10.8696 6.5217
10404 1 1 -25 -10.8696 6.5217
10405 1 1 -23 -10.8696 6.5217
10406 1 1 -21 -10.8696 6.5217
10407 1 1 -19 -10.8696 6.5217
10408 1 1 -17 -10.8696 6.5217
10409 1 1 -15 -10.8696 6.5217
10410 1 1 -13 -10.8696 6.5217
10411 1 2 -11 -10.8696 6.5217
10412 1 2 -9 -10.8696 6.5217
10413 1 2 -7 -10.8696 6.5217
10414 1 2 -5 -10.8696 6.5217
10415 1 2 -3 -10.8696 6.5217
10416 1 2 -1 -10.8696 6.5217
10417 1 1 -31 -8.6957 6.5217
10418 1 1 -29 -8.6957 6.5217
10419 1 1 -27 -8.6957 6.5217
10420 1 1 -25 -8.6957 6.5217
10421 1 1 -23 -8.6957 6.5217
10422 1 1 -21 -8.6957 6.5217
10423 1 1 -19 -8.6957 6.5217
10424 1 1 -17 -8.6957 6.5217
10425 1 1 -15 -8.6957 6.5217
10426 1 1 -13 -8.6957 6.5217
10427 1 2 -11 -8.6957 6.5217
10428 1 2 -9 -8.6957 6.5217
10429 1 2 -7 -8.6957 6.5217
10430 1 2 -5 -8.6957 6.5217
10431 1 2 -3 -8.6957 6.5217
10432 1 2 -1 -8.6957 6.5217
10433 1 1 -31 -6.5217 6.5217
10434 1 1 -29 -6.5217 6.5217
10435 1 1 -27 -6.5217 6.5217
10436 1 1 -25 -6.5217 6.5217
10437 1 1 -23 -6.5217 6.5217
10438 1 1 -21 -6.5217 6.5217
10439 1 1 -19 -6.5217 6.5217
10440 1 1 -17 -6.5217 6.5217
10441 1 1 -15 -6.5217 6.5217
10442 1 1 -13 -6.5217 6.5217
10443 1 2 -11 -6.5217 6.5217
10444 1 2 -9 -6.5217 6.5217
10445 1 2 -7 -6.5217 6.5217
10446 1 2 -5 -6.5217 6.5217
10447 1 2 -3 -6.5217 6.5217
10448 1 2 -1 -6.5217 6.5217
10449 1 1 -31 -4.3478 6.5217
10450 1 1 -29 -4.3478 6.5217
10451 1 1 -27 -4.3478 6.5217
10452 1 1 -25 -4.3478 6.5217
10453 1 1 -23 -4.3478 6.5217
10454 1 1 -21 -4.3478 6.5217
10455 1 1 -19 -4.3478 6.5217
10456 1 1 -17 -4.3478 6.5217
10457 1 1 -15 -4.3478 6.5217
10458 1 1 -13 -4.3478 6.5217
10459 1 2 -11 -4.3478 6.5217
10460 1 2 -9 -4.3478 6.5217
10461 1 2 -7 -4.3478 6.5217
10462 1 2 -5 -4.3478 6.5217
10463 1 2 -3 -4.3478 6.5217
10464 1 2 -1 -4.3478 6.5217
10465 1 1 -31 -2.1739 6.5217
10466 1 1 -29 -2.1739 6.5217
10467 1 1 -27 -2.1739 6.5217
10468 1 1 -25 -2.1739 6.5217
10469 1 1 -23 -2.1739 6.5217
10470 1 1 -21 -2.1739 6.5217
10471 1 1 -19 -2.1739 6.5217
10472 1 1 -17 -2.1739 6.5217
10473 1 1 -15 -2.1739 6.5217
10474 1 1 -13 -2.1739 6.5217
10475 1 2 -11 -2.1739 6.5217
10476 1 2 -9 -2.1739 6.5217
10477 1 2 -7 -2.1739 6.5217
10478 1 2 -5 -2.1739 6.5217
10479 1 2 -3 -2.1739 6.5217
10480 1 2 -1 -2.1739 6.5217
10481 1 1 -31 0 6.5217
10482 1 1 -29 0 6.5217
10483 1 1 -27 0 6.5217
10484 1 1 -25 0 6.5217
10485 1 1 -23 0 6.5217
10486 1 1 -21 0 6.5217
10487 1 1 -19 0 6.5217
10488 1 1 -17 0 6.5217
10489 1 1 -15 0 6.5217
10490 1 1 -13 0 6.5217
10491 1 2 -11 0 6.5217
10492 1 2 -9 0 6.5217
10493 1 2 -7 0 6.5217
10494 1 2 -5 0 6.5217
10495 1 2 -3 0 6.5217
10496 1 2 -1 0 6.5217
10497 1 1 -31 2.1739 6.5217
10498 1 1 -29 2.1739 6.5217
10499 1 1 -27 2.1739 6.5217
10500 1 1 -25 2.1739 6.5217
10501 1 1 -23 2.1739 6.5217
10502 1 1 -21 2.1739 6.5217
10503 1 1 -19 2.1739 6.5217
10504 1 1 -17 2.1739 6.5217
10505 1 1 -15 2.1739 6.5217
10506 1 1 -13 2.1739 6.5217
10507 1 2 -11 2.1739 6.5217
10508 1 2 -9 2.1739 6.5217
10509 1 2 -7 2.1739 6.5217
10510 1 2 -5 2.1739 6.5217
10511 1 2 -3 2.1739 6.5217
10512 1 2 -1 2.1739 6.5217
10513 1 1 -31 4.3478 6.5217
10514 1 1 -29 4.3478 6.5217
10515 1 1 -27 4.3478 6.5217
10516 1 1 -25 4.3478 6.5217
10517 1 1 -23 4.3478 6.5217
10518 1 1 -21 4.3478 6.5217
10519 1 1 -19 4.3478 6.5217
10520 1 1 -17 4.3478 6.5217
10521 1 1 -15 4.3478 6.5217
10522 1 1 -13 4.3478 6.5217
10523 1 2 -11 4.3478 6.5217
10524 1 2 -9 4.3478 6.5217
10525 1 2 -7 4.3478 6.5217
10526 1 2 -5 4.3478 6.5217
10527 1 2 -3 4.3478 6.5217
10528 1 2 -1 4.3478 6.5217
10529 1 1 -31 6.5217 6.5217
10530 1 1 -29 6.5217 6.5217
10531 1 1 -27 6.5217 6.5217
10532 1 1 -25 6.5217 6.5217
10533 1 1 -23 6.5217 6.5217
10534 1 1 -21 6.5217 6.5217
10535 1 1 -19 6.5217 6.5217
10536 1 1 -17 6.5217 6.5217
10537 1 1 -15 6.5217 6.5217
10538 1 1 -13 6.5217 6.5217
10539 1 2 -11 6.5217 6.5217
10540 1 2 -9 6.5217 6.5217
10541 1 2 -7 6.5217 6.5217
10542 1 2 -5 6.5217 6.5217
10543 1 2 -3 6.5217 6.5217
10544 1 2 -1 6.5217 6.5217
10545 1 1 -31 8.6957 6.5217
10546 1 1 -29 8.6957 6.5217
10547 1 1 -27 8.6957 6.5217
10548 1 1 -25 8.6957 6.5217
10549 1 1 -23 8.6957 6.5217
10550 1 1 -21 8.6957 6.5217
10551 1 1 -19 8.6957 6.5217
10552 1 1 -17 8.6957 6.5217
10553 1 1 -15 8.6957 6.5217
10554 1 1 -13 8.6957 6.5217
10555 1 2 -11 8.6957 6.5217
10556 1 2 -9 8.6957 6.5217
10557 1 2 -7 8.6957 6.5217
10558 1 2 -5 8.6957 6.5217
10559 1 2 -3 8.6957 6.5217
10560 1 2 -1 8.6957 6.5217
10561 1 1 -31 10.8696 6.5217
10562 1 1 -29 10.8696 6.5217
10563 1 1 -27 10.8696 6.5217
10564 1 1 -25 10.8696 6.5217
10565 1 1 -23 10.8696 6.5217
10566 1 1 -21 10.8696 6.5217
10567 1 1 -19 10.8696 6.5217
10568 1 1 -17 10.8696 6.5217
10569 1 1 -15 10.8696 6.5217
10570 1 1 -13 10.8696 6.5217
10571 1 2 -11 10.8696 6.5217
10572 1 2 -9 10.8696 6.5217
10573 1 2 -7 10.8696 6.5217
10574 1 2 -5 10.8696 6.5217
10575 1 2 -3 10.8696 6.5217
10576 1 2 -1 10.8696 6.5217
10577 1 1 -31 13.0435 6.5217
10578 1 1 -29 13.0435 6.5217
10579 1 1 -27 13.0435 6.5217
10580 1 1 -25 13.0435 6.5217
10581 1 1 -23 13.0435 6.5217
10582 1 1 -21 13.0435 6.5217
10583 1 1 -19 13.0435 6.5217
10584 1 1 -17 13.0435 6.5217
10585 1 1 -15 13.0435 6.5217
10586 1 1 -13 13.0435 6.5217
10587 1 2 -11 13.0435 6.5217
10588 1 2 -9 13.0435 6.5217
10589 1 2 -7 13.0435 6.5217
10590 1 2 -5 13.0435 6.5217
10591 1 2 -3 13.0435 6.5217
10592 1 2 -1 13.0435 6.5217
10593 1 1 -31 15.2174 6.5217
10594 1 1 -29 15.2174 6.5217
10595 1 1 -27 15.2174 6.5217
10596 1 1 -25 15.2174 6.5217
10597 1 1 -23 15.2174 6.5217
10598 1 1 -21 15.2174 6.5217
10599 1 1 -19 15.2174 6.5217
10600 1 1 -17 15.2174 6.5217
10601 1 1 -15 15.2174 6.5217
10602 1 1 -13 15.2174 6.5217
10603 1 2 -11 15.2174 6.5217
10604 1 2 -9 15.2174 6.5217
10605 1 2 -7 15.2174 6.5217
10606 1 2 -5 15.2174 6.5217
10607 1 2 -3 15.2174 6.5217
10608 1 2 -1 15.2174 6.5217
10609 1 1 -31 17.3913 6.5217
10610 1 1 -29 17.3913 6.5217
10611 1 1 -27 17.3913 6.5217
10612 1 1 -25 17.3913 6.5217
10613 1 1 -23 17.3913 6.5217
10614 1 1 -21 17.3913 6.5217
10615 1 1 -19 17.3913 6.5217
10616 1 1 -17 17.3913 6.5217
10617 1 1 -15 17.3913 6.5217
10618 1 1 -13 17.3913 6.5217
10619 1 2 -11 17.3913 6.5217
10620 1 2 -9 17.3913 6.5217
10621 1 2 -7 17.3913 6.5217
10622 1 2 -5 17.3913 6.5217
10623 1 2 -3 17.3913 6.5217
10624 1 2 -1 17.3913 6.5217
10625 1 1 -31 19.5652 6.5217
10626 1 1 -29 19.5652 6.5217
10627 1 1 -27 19.5652 6.5217
10628 1 1 -25 19.5652 6.5217
10629 1 1 -23 19.5652 6.5217
10630 1 1 -21 19.5652 6.5217
10631 1 1 -19 19.5652 6.5217
10632 1 1 -17 19.5652 6.5217
10633 1 1 -15 19.5652 6.5217
10634 1 1 -13 19.5652 6.5217
10635 1 2 -11 19.5652 6.5217
10636 1 2 -9 19.5652 6.5217
10637 1 2 -7 19.5652 6.5217
10638 1 2 -5 19.5652 6.5217
10639 1 2 -3 19.5652 6.5217
10640 1 2 -1 19.5652 6.5217
10641 1 1 -31 21.7391 6.5217
10642 1 1 -29 21.7391 6.5217
10643 1 1 -27 21.7391 6.5217
10644 1 1 -25 21.7391 6.5217
10645 1 1 -23 21.7391 6.5217
10646 1 1 -21 21.7391 6.5217
10647 1 1 -19 21.7391 6.5217
10648 1 1 -17 21.7391 6.5217
10649 1 1 -15 21.7391 6.5217
10650 1 1 -13 21.7391 6.5217
10651 1 2 -11 21.7391 6.5217
10652 1 2 -9 21.7391 6.5217
10653 1 2 -7 21.7391 6.5217
10654 1 2 -5 21.7391 6.5217
10655 1 2 -3 21.7391 6.5217
10656 1 2 -1 21.7391 6.5217
10657 1 1 -31 23.913 6.5217
10658 1 1 -29 23.913 6.5217
10659 1 1 -27 23.913 6.5217
10660 1 1 -25 23.913 6.5217
10661 1 1 -23 23.913 6.5217
10662 1 1 -21 23.913 6.5217
10663 1 1 -19 23.913 6.5217
10664 1 1 -17 23.913 6.5217
10665 1 1 -15 23.913 6.5217
10666 1 1 -13 23.913 6.5217
10667 1 2 -11 23.913 6.5217
10668 1 2 -9 23.913 6.5217
10669 1 2 -7 23.913 6.5217
10670 1 2 -5 23.913 6.5217
10671 1 2 -3 23.913 6.5217
10672 1 2 -1 23.913 6.5217
10673 1 1 1 -23.913 6.5217
10674 1 1 3 -23.913 6.5217
10675 1 1 5 -23.913 6.5217
10676 1 1 7 -23.913 6.5217
10677 1 1 9 -23.913 6.5217
10678 1 1 11 -23.913 6.5217
10679 1 1 13 -23.913 6.5217
10680 1 1 15 -23.913 6.5217
10681 1 1 17 -23.913 6.5217
10682 1 1 19 -23.913 6.5217
10683 1 2 21 -23.913 6.5217
10684 1 2 23 -23.913 6.5217
10685 1 2 25 -23.913 6.5217
10686 1 2 27 -23.913 6.5217
10687 1 2 29 -23.913 6.5217
10688 1 2 31 -23.913 6.5217
10689 1 1 1 -21.7391 6.5217
10690 1 1 3 -21.7391 6.5217
10691 1 1 5 -21.7391 6.5217
10692 1 1 7 -21.7391 6.5217
10693 1 1 9 -21.7391 6.5217
10694 1 1 11 -21.7391 6.5217
10695 1 1 13 -21.7391 6.5217
10696 1 1 15 -21.7391 6.5217
10697 1 1 17 -21.7391 6.5217
10698 1 1 19 -21.7391 6.5217
10699 1 2 21 -21.7391 6.5217
10700 1 2 23 -21.7391 6.5217
10701 1 2 25 -21.7391 6.5217
10702 1 2 27 -21.7391 6.5217
10703 1 2 29 -21.7391 6.5217
10704 1 2 31 -21.7391 6.5217
10705 1 1 1 -19.5652 6.5217
10706 1 1 3 -19.5652 6.5217
10707 1 1 5 -19.5652 6.5217
10708 1 1 7 -19.5652 6.5217
10709 1 1 9 -19.5652 6.5217
10710 1 1 11 -19.5652 6.5217
10711 1 1 13 -19.5652 6.5217
10712 1 1 15 -19.5652 6.5217
10713 1 1 17 -19.5652 6.5217
10714 1 1 19 -19.5652 6.5217
10715 1 2 21 -19.5652 6.5217
10716 1 2 23 -19.5652 6.5217
10717 1 2 25 -19.5652 6.5217
10718 1 2 27 -19.5652 6.5217
10719 1 2 29 -19.5652 6.5217
10720 1 2 31 -19.5652 6.5217
10721 1 1 1 -17.3913 6.5217
10722 1 1 3 -17.3913 6.5217
10723 1 1 5 -17.3913 6.5217
10724 1 1 7 -17.3913 6.5217
10725 1 1 9 -17.3913 6.5217
10726 1 1 11 -17.3913 6.5217
10727 1 1 13 -17.3913 6.5217
10728 1 1 15 -17.3913 6.5217
10729 1 1 17 -17.3913 6.5217
10730 1 1 19 -17.3913 6.5217
10731 1 2 21 -17.3913 6.5217
10732 1 2 23 -17.3913 6.5217
10733 1 2 25 -17.3913 6.5217
10734 1 2 27 -17.3913 6.5217
10735 1 2 29 -17.3913 6.5217
10736 1 2 31 -17.3913 6.5217
10737 1 1 1 -15.2174 6.5217
10738 1 1 3 -15.2174 6.5217
10739 1 1 5 -15.2174 6.5217
10740 1 1 7 -15.2174 6.5217
10741 1 1 9 -15.2174 6.5217
10742 1 1 11 -15.2174 6.5217
10743 1 1 13 -15.2174 6.5217
10744 1 1 15 -15.2174 6.5217
10745 1 1 17 -15.2174 6.5217
10746 1 1 19 -15.2174 6.5217
10747 1 2 21 -15.2174 6.5217
10748 1 2 23 -15.2174 6.5217
10749 1 2 25 -15.2174 6.5217
10750 1 2 27 -15.2174 6.5217
10751 1 2 29 -15.2174 6.5217
10752 1 2 31 -15.2174 6.5217
10753 1 1 1 -13.0435 6.5217
10754 1 1 3 -13.0435 6.5217
10755 1 1 5 -13.0435 6.5217
10756 1 1 7 -13.0435 6.5217
10757 1 1 9 -13.0435 6.5217
10758 1 1 11 -13.0435 6.5217
10759 1 1 13 -13.0435 6.5217
10760 1 1 15 -13.0435 6.5217
10761 1 1 17 -13.0435 6.5217
10762 1 1 19 -13.0435 6.5217
10763 1 2 21 -13.0435 6.5217
10764 1 2 23 -13.0435 6.5217
10765 1 2 25 -13.0435 6.5217
10766 1 2 27 -13.0435 6.5217
10767 1 2 29 -13.0435 6.5217
10768 1 2 31 -13.0435 6.5217
10769 1 1 1 -10.8696 6.5217
10770 1 1 3 -10.8696 6.5217
10771 1 1 5 -10.8696 6.5217
10772 1 1 7 -10.8696 6.5217
10773 1 1 9 -10.8696 6.5217
10774 1 1 11 -10.8696 6.5217
10775 1 1 13 -10.8696 6.5217
10776 1 1 15 -10.8696 6.5217
10777 1 1 17 -10.8696 6.5217
10778 1 1 19 -10.8696 6.5217
10779 1 2 21 -10.8696 6.5217
10780 1 2 23 -10.8696 6.5217
10781 1 2 25 -10.8696 6.5217
10782 1 2 27 -10.8696 6.5217
10783 1 2 29 -10.8696 6.5217
10784 1 2 31 -10.8696 6.5217
10785 1 1 1 -8.6957 6.5217
10786 1 1 3 -8.6957 6.5217
10787 1 1 5 -8.6957 6.5217
10788 1 1 7 -8.6957 6.5217
10789 1 1 9 -8.6957 6.5217
10790 1 1 11 -8.6957 6.5217
10791 1 1 13 -8.6957 6.5217
10792 1 1 15 -8.6957 6.5217
10793 1 1 17 -8.6957 6.5217
10794 1 1 19 -8.6957 6.5217
10795 1 2 21 -8.6957 6.5217
10796 1 2 23 -8.6957 6.5217
10797 1 2 25 -8.6957 6.5217
10798 1 2 27 -8.6957 6.5217
10799 1 2 29 -8.6957 6.5217
10800 1 2 31 -8.6957 6.5217
10801 1 1 1 -6.5217 6.5217
10802 1 1 3 -6.5217 6.5217
10803 1 1 5 -6.5217 6.5217
10804 1 1 7 -6.5217 6.5217
10805 1 1 9 -6.5217 6.5217
10806 1 1 11 -6.5217 6.5217
10807 1 1 13 -6.5217 6.5217
10808 1 1 15 -6.5217 6.5217
10809 1 1 17 -6.5217 6.5217
10810 1 1 19 -6.5217 6.5217
10811 1 2 21 -6.5217 6.5217
10812 1 2 23 -6.5217 6.5217
10813 1 2 25 -6.5217 6.5217
10814 1 2 27 -6.5217 6.5217
10815 1 2 29 -6.5217 6.5217
10816 1 2 31 -6.5217 6.5217
10817 1 1 1 -4.3478 6.5217
10818 1 1 3 -4.3478 6.5217
10819 1 1 5 -4.3478 6.5217
10820 1 1 7 -4.3478 6.5217
10821 1 1 9 -4.3478 6.5217
10822 1 1 11 -4.3478 6.5217
10823 1 1 13 -4.3478 6.5217
10824 1 1 15 -4.3478 6.5217
10825 1 1 17 -4.3478 6.5217
10826 1 1 19 -4.3478 6.5217
10827 1 2 21 -4.3478 6.5217
10828 1 2 23 -4.3478 6.5217
10829 1 2 25 -4.3478 6.5217
10830 1 2 27 -4.3478 6.5217
10831 1 2 29 -4.3478 6.5217
10832 1 2 31 -4.3478 6.5217
10833 1 1 1 -2.1739 6.5217
10834 1 1 3 -2.1739 6.5217
10835 1 1 5 -2.1739 6.5217
10836 1 1 7 -2.1739 6.5217
10837 1 1 9 -2.1739 6.5217
10838 1 1 11 -2.1739 6.5217
10839 1 1 13 -2.1739 6.5217
10840 1 1 15 -2.1739 6.5217
10841 1 1 17 -2.1739 6.5217
10842 1 1 19 -2.1739 6.5217
10843 1 2 21 -2.1739 6.5217
10844 1 2 23 -2.1739 6.5217
10845 1 2 25 -2.1739 6.5217
10846 1 2 27 -2.1739 6.5217
10847 1 2 29 -2.1739 6.5217
10848 1 2 31 -2.1739 6.5217
10849 1 1 1 0 6.5217
10850 1 1 3 0 6.5217
10851 1 1 5 0 6.5217
10852 1 1 7 0 6.5217
10853 1 1 9 0 6.5217
10854 1 1 11 0 6.5217
10855 1 1 13 0 6.5217
10856 1 1 15 0 6.5217
10857 1 1 17 0 6.5217
10858 1 1 19 0 6.5217
10859 1 2 21 0 6.5217
10860 1 2 23 0 6.5217
10861 1 2 25 0 6.5217
10862 1 2 27 0 6.5217
10863 1 2 29 0 6.5217
10864 1 2 31 0 6.5217
10865 1 1 1 2.1739 6.5217
10866 1 1 3 2.1739 6.5217
10867 1 1 5 2.1739 6.5217
10868 1 1 7 2.1739 6.5217
10869 1 1 9 2.1739 6.5217
10870 1 1 11 2.1739 6.5217
10871 1 1 13 2.1739 6.5217
10872 1 1 15 2.1739 6.5217
10873 1 1 17 2.1739 6.5217
10874 1 1 19 2.1739 6.5217
10875 1 2 21 2.1739 6.5217
10876 1 2 23 2.1739 6.5217
10877 1 2 25 2.1739 6.5217
10878 1 2 27 2.1739 6.5217
10879 1 2 29 2.1739 6.5217
10880 1 2 31 2.1739 6.5217
10881 1 1 1 4.3478 6.5217
10882 1 1 3 4.3478 6.5217
10883 1 1 5 4.3478 6.5217
10884 1 1 7 4.3478 6.5217
10885 1 1 9 4.3478 6.5217
10886 1 1 11 4.3478 6.5217
10887 1 1 13 4.3478 6.5217
10888 1 1 15 4.3478 6.5217
10889 1 1 17 4.3478 6.5217
10890 1 1 19 4.3478 6.5217
10891 1 2 21 4.3478 6.5217
10892 1 2 23 4.3478 6.5217
10893 1 2 25 4.3478 6.5217
10894 1 2 27 4.3478 6.5217
10895 1 2 29 4.3478 6.5217
10896 1 2 31 4.3478 6.5217
10897 1 1 1 6.5217 6.5217
10898 1 1 3 6.5217 6.5217
10899 1 1 5 6.5217 6.5217
10900 1 1 7 6.5217 6.5217
10901 1 1 9 6.5217 6.5217
10902 1 1 11 6.5217 6.5217
10903 1 1 13 6.5217 6.5217
10904 1 1 15 6.5217 6.5217
10905 1 1 17 6.5217 6.5217
10906 1 1 19 6.5217 6.5217
10907 1 2 21 6.5217 6.5217
10908 1 2 23 6.5217 6.5217
10909 1 2 25 6.5217 6.5217
10910 1 2 27 6.5217 6.5217
10911 1 2 29 6.5217 6.5217
10912 1 2 31 6.5217 6.5217
10913 1 1 1 8.6957 6.5217
10914 1 1 3 8.6957 6.5217
10915 1 1 5 8.6957 6.5217
10916 1 1 7 8.6957 6.5217
10917 1 1 9 8.6957 6.5217
10918 1 1 11 8.6957 6.5217
10919 1 1 13 8.6957 6.5217
10920 1 1 15 8.6957 6.5217
10921 1 1 17 8.6957 6.5217
10922 1 1 19 8.6957 6.5217
10923 1 2 21 8.6957 6.5217
10924 1 2 23 8.6957 6.5217
10925 1 2 25 8.6957 6.5217
10926 1 2 27 8.6957 6.5217
10927 1 2 29 8.6957 6.5217
10928 1 2 31 8.6957 6.5217
10929 1 1 1 10.8696 6.5217
10930 1 1 3 10.8696 6.5217
10931 1 1 5 10.8696 6.5217
10932 1 1 7 10.8696 6.5217
10933 1 1 9 10.8696 6.5217
10934 1 1 11 10.8696 6.5217
10935 1 1 13 10.8696 6.5217
10936 1 1 15 10.8696 6.5217
10937 1 1 17 10.8696 6.5217
10938 1 1 19 10.8696 6.5217
10939 1 2 21 10.8696 6.5217
10940 1 2 23 10.8696 6.5217
10941 1 2 25 10.8696 6.5217
10942 1 2 27 10.8696 6.5217
10943 1 2 29 10.8696 6.5217
10944 1 2 31 10.8696 6.5217
10945 1 1 1 13.0435 6.5217
10946 1 1 3 13.0435 6.5217
10947 1 1 5 13.0435 6.5217
10948 1 1 7 13.0435 6.5217
10949 1 1 9 13.0435 6.5217
10950 1 1 11 13.0435 6.5217
10951 1 1 13 13.0435 6.5217
10952 1 1 15 13.0435 6.5217
10953 1 1 17 13.0435 6.5217
10954 1 1 19 13.0435 6.5217
10955 1 2 21 13.0435 6.5217
10956 1 2 23 13.0435 6.5217
10957 1 2 25 13.0435 6.5217
10958 1 2 27 13.0435 6.5217
10959 1 2 29 13.0435 6.5217
10960 1 2 31 13.0435 6.5217
10961 1 1 1 15.2174 6.5217
10962 1 1 3 15.2174 6.5217
10963 1 1 5 15.2174 6.5217
10964 1 1 7 15.2174 6.5217
10965 1 1 9 15.2174 6.5217
10966 1 1 11 15.2174 6.5217
10967 1 1 13 15.2174 6.5217
10968 1 1 15 15.2174 6.5217
10969 1 1 17 15.2174 6.5217
10970 1 1 19 15.2174 6.5217
10971 1 2 21 15.2174 6.5217
10972 1 2 23 15.2174 6.5217
10973 1 2 25 15.2174 6.5217
10974 1 2 27 15.2174 6.5217
10975 1 2 29 15.2174 6.5217
10976 1 2 31 15.2174 6.5217
10977 1 1 1 17.3913 6.5217
10978 1 1 3 17.3913 6.5217
10979 1 1 5 17.3913 6.5217
10980 1 1 7 17.3913 6.5217
10981 1 1 9 17.3913 6.5217
10982 1 1 11 17.3913 6.5217
10983 1 1 13 17.3913 6.5217
10984 1 1 15 17.3913 6.5217
10985 1 1 17 17.3913 6.5217
10986 1 1 19 17.3913 6.5217
10987 1 2 21 17.3913 6.5217
10988 1 2 23 17.3913 6.5217
10989 1 2 25 17.3913 6.5217
10990 1 2 27 17.3913 6.5217
10991 1 2 29 17.3913 6.5217
10992 1 2 31 17.3913 6.5217
10993 1 1 1 19.5652 6.5217
10994 1 1 3 19.5652 6.5217
10995 1 1 5 19.5652 6.5217
10996 1 1 7 19.5652 6.5217
10997 1 1 9 19.5652 6.5217
10998 1 1 11 19.5652 6.5217
10999 1 1 13 19.5652 6.5217
11000 1 1 15 19.5652 6.5217
11001 1 1 17 19.5652 6.5217
11002 1 1 19 19.5652 6.5217
11003 1 2 21 19.5652 6.5217
11004 1 2 23 19.5652 6.5217
11005 1 2 25 19.5652 6.5217
11006 1 2 27 19.5652 6.5217
11007 1 2 29 19.5652 6.5217
11008 1 2 31 19.5652 6.5217
11009 1 1 1 21.7391 6.5217
11010 1 1 3 21.7391 6.5217
11011 1 1 5 21.7391 6.5217
11012 1 1 7 21.7391 6.5217
11013 1 1 9 21.7391 6.5217
11014 1 1 11 21.7391 6.5217
11015 1 1 13 21.7391 6.5217
11016 1 1 15 21.7391 6.5217
11017 1 1 17 21.7391 6.5217
11018 1 1 19 21.7391 6.5217
11019 1 2 21 21.7391 6.5217
11020 1 2 23 21.7391 6.5217
11021 1 2 25 21.7391 6.5217
11022 1 2 27 21.7391 6.5217
11023 1 2 29 21.7391 6.5217
11024 1 2 31 21.7391 6.5217
11025 1 1 1 23.913 6.5217
11026 1 1 3 23.913 6.5217
11027 1 1 5 23.913 6.5217
11028 1 1 7 23.913 6.5217
11029 1 1 9 23.913 6.5217
11030 1 1 11 23.913 6.5217
11031 1 1 13 23.913 6.5217
11032 1 1 15 23.913 6.5217
11033 1 1 17 23.913 6.5217
11034 1 1 19 23.913 6.5217
11035 1 2 21 23.913 6.5217
11036 1 2 23 23.913 6.5217
11037 1 2 25 23.913 6.5217
11038 1 2 27 23.913 6.5217
11039 1 2 29 23.913 6.5217
11040 1 2 31 23.913 6.5217
11041 1 1 -31 -23.913 8.6957
11042 1 1 -29 -23.913 8.6957
11043 1 1 -27 -23.913 8.6957
11044 1 1 -25 -23.913 8.6957
11045 1 1 -23 -23.913 8.6957
11046 1 1 -21 -23.913 8.6957
11047 1 1 -19 -23.913 8.6957
11048 1 1 -17 -23.913 8.6957
11049 1 1 -15 -23.913 8.6957
11050 1 1 -13 -23.913 8.6957
11051 1 2 -11 -23.913 8.6957
11052 1 2 -9 -23.913 8.6957
11053 1 2 -7 -23.913 8.6957
11054 1 2 -5 -23.913 8.6957
11055 1 2 -3 -23.913 8.6957
11056 1 2 -1 -23.913 8.6957
11057 1 1 -31 -21.7391 8.6957
11058 1 1 -29 -21.7391 8.6957
11059 1 1 -27 -21.7391 8.6957
11060 1 1 -25 -21.7391 8.6957
11061 1 1 -23 -21.7391 8.6957
11062 1 1 -21 -21.7391 8.6957
11063 1 1 -19 -21.7391 8.6957
11064 1 1 -17 -21.7391 8.6957
11065 1 1 -15 -21.7391 8.6957
11066 1 1 -13 -21.7391 8.6957
11067 1 2 -11 -21.7391 8.6957
11068 1 2 -9 -21.7391 8.6957
11069 1 2 -7 -21.7391 8.6957
11070 1 2 -5 -21.7391 8.6957
11071 1 2 -3 -21.7391 8.6957
11072 1 2 -1 -21.7391 8.6957
11073 1 1 -31 -19.5652 8.6957
11074 1 1 -29 -19.5652 8.6957
11075 1 1 -27 -19.5652 8.6957
11076 1 1 -25 -19.5652 8.6957
11077 1 1 -23 -19.5652 8.6957
11078 1 1 -21 -19.5652 8.6957
11079 1 1 -19 -19.5652 8.6957
11080 1 1 -17 -19.5652 8.6957
11081 1 1 -15 -19.5652 8.6957
11082 1 1 -13 -19.5652 8.6957
11083 1 2 -11 -19.5652 8.6957
11084 1 2 -9 -19.5652 8.6957
11085 1 2 -7 -19.5652 8.6957
11086 1 2 -5 -19.5652 8.6957
11087 1 2 -3 -19.5652 8.6957
11088 1 2 -1 -19.5652 8.6957
11089 1 1 -31 -17.3913 8.6957
11090 1 1 -29 -17.3913 8.6957
11091 1 1 -27 -17.3913 8.6957
11092 1 1 -25 -17.3913 8.6957
11093 1 1 -23 -17.3913 8.6957
11094 1 1 -21 -17.3913 8.6957
11095 1 1 -19 -17.3913 8.6957
11096 1 1 -17 -17.3913 8.6957
11097 1 1 -15 -17.3913 8.6957
11098 1 1 -13 -17.3913 8.6957
11099 1 2 -11 -17.3913 8.6957
11100 1 2 -9 -17.3913 8.6957
11101 1 2 -7 -17.3913 8.6957
11102 1 2 -5 -17.3913 8.6957
11103 1 2 -3 -17.3913 8.6957
11104 1 2 -1 -17.3913 8.6957
11105 1 1 -31 -15.2174 8.6957
11106 1 1 -29 -15.2174 8.6957
11107 1 1 -27 -15.2174 8.6957
11108 1 1 -25 -15.2174 8.6957
11109 1 1 -23 -15.2174 8.6957
11110 1 1 -21 -15.2174 8.6957
11111 1 1 -19 -15.2174 8.6957
11112 1 1 -17 -15.2174 8.6957
11113 1 1 -15 -15.2174 8.6957
11114 1 1 -13 -15.2174 8.6957
11115 1 2 -11 -15.2174 8.6957
11116 1 2 -9 -15.2174 8.6957
11117 1 2 -7 -15.2174 8.6957
11118 1 2 -5 -15.2174 8.6957
11119 1 2 -3 -15.2174 8.6957
11120 1 2 -1 -15.2174 8.6957
11121 1 1 -31 -13.0435 8.6957
11122 1 1 -29 -13.0435 8.6957
11123 1 1 -27 -13.0435 8.6957
11124 1 1 -25 -13.0435 8.6957
11125 1 1 -23 -13.0435 8.6957
11126 1 1 -21 -13.0435 8.6957
11127 1 1 -19 -13.0435 8.6957
11128 1 1 -17 -13.0435 8.6957
11129 1 1 -15 -13.0435 8.6957
11130 1 1 -13 -13.0435 8.6957
11131 1 2 -11 -13.0435 8.6957
11132 1 2 -9 -13.0435 8.6957
11133 1 2 -7 -13.0435 8.6957
11134 1 2 -5 -13.0435 8.6957
11135 1 2 -3 -13.0435 8.6957
11136 1 2 -1 -13.0435 8.6957
11137 1 1 -31 -10.8696 8.6957
11138 1 1 -29 -10.8696 8.6957
11139 1 1 -27 -10.8696 8.6957
11140 1 1 -25 -10.8696 8.6957
11141 1 1 -23 -10.8696 8.6957
11142 1 1 -21 -10.8696 8.6957
11143 1 1 -19 -10.8696 8.6957
11144 1 1 -17 -10.8696 8.6957
11145 1 1 -15 -10.8696 8.6957
11146 1 1 -13 -10.8696 8.6957
11147 1 2 -11 -10.8696 8.6957
11148 1 2 -9 -10.8696 8.6957
11149 1 2 -7 -10.8696 8.6957
11150 1 2 -5 -10.8696 8.6957
11151 1 2 -3 -10.8696 8.6957
11152 1 2 -1 -10.8696 8.6957
11153 1 1 -31 -8.6957 8.6957
11154 1 1 -29 -8.6957 8.6957
11155 1 1 -27 -8.6957 8.6957
11156 1 1 -25 -8.6957 8.6957
11157 1 1 -23 -8.6957 8.6957
11158 1 1 -21 -8.6957 8.6957
11159 1 1 -19 -8.6957 8.6957
11160 1 1 -17 -8.6957 8.6957
11161 1 1 -15 -8.6957 8.6957
11162 1 1 -13 -8.6957 8.6957
11163 1 2 -11 -8.6957 8.6957
11164 1 2 -9 -8.6957 8.6957
11165 1 2 -7 -8.6957 8.6957
11166 1 2 -5 -8.6957 8.6957
11167 1 2 -3 -8.6957 8.6957
11168 1 2 -1 -8.6957 8.6957
11169 1 1 -31 -6.5217 8.6957
11170 1 1 -29 -6.5217 8.6957
11171 1 1 -27 -6.5217 8.6957
11172 1 1 -25 -6.5217 8.6957
11173 1 1 -23 -6.5217 8.6957
11174 1 1 -21 -6.5217 8.6957
11175 1 1 -19 -6.5217 8.6957
11176 1 1 -17 -6.5217 8.6957
11177 1 1 -15 -6.5217 8.6957
11178 1 1 -13 -6.5217 8.6957
11179 1 2 -11 -6.5217 8.6957
11180 1 2 -9 -6.5217 8.6957
11181 1 2 -7 -6.5217 8.6957
11182 1 2 -5 -6.5217 8.6957
11183 1 2 -3 -6.5217 8.6957
11184 1 2 -1 -6.5217 8.6957
11185 1 1 -31 -4.3478 8.6957
11186 1 1 -29 -4.3478 8.6957
11187 1 1 -27 -4.3478 8.6957
11188 1 1 -25 -4.3478 8.6957
11189 1 1 -23 -4.3478 8.6957
11190 1 1 -21 -4.3478 8.6957
11191 1 1 -19 -4.3478 8.6957
11192 1 1 -17 -4.3478 8.6957
11193 1 1 -15 -4.3478 8.6957
11194 1 1 -13 -4.3478 8.6957
11195 1 2 -11 -4.3478 8.6957
11196 1 2 -9 -4.3478 8.6957
11197 1 2 -7 -4.3478 8.6957
11198 1 2 -5 -4.3478 8.6957
11199 1 2 -3 -4.3478 8.6957
11200 1 2 -1 -4.3478 8.6957
11201 1 1 -31 -2.1739 8.6957
11202 1 1 -29 -2.1739 8.6957
11203 1 1 -27 -2.1739 8.6957
11204 1 1 -25 -2.1739 8.6957
11205 1 1 -23 -2.1739 8.6957
11206 1 1 -21 -2.1739 8.6957
11207 1 1 -19 -2.1739 8.6957
11208 1 1 -17 -2.1739 8.6957
11209 1 1 -15 -2.1739 8.6957
11210 1 1 -13 -2.1739 8.6957
11211 1 2 -11 -2.1739 8.6957
11212 1 2 -9 -2.1739 8.6957
11213 1 2 -7 -2.1739 8.6957
11214 1 2 -5 -2.1739 8.6957
11215 1 2 -3 -2.1739 8.6957
11216 1 2 -1 -2.1739 8.6957
11217 1 1 -31 0 8.6957
11218 1 1 -29 0 8.6957
11219 1 1 -27 0 8.6957
11220 1 1 -25 0 8.6957
11221 1 1 -23 0 8.6957
11222 1 1 -21 0 8.6957
11223 1 1 -19 0 8.6957
11224 1 1 -17 0 8.6957
11225 1 1 -15 0 8.6957
11226 1 1 -13 0 8.6957
11227 1 2 -11 0 8.6957
11228 1 2 -9 0 8.6957
11229 1 2 -7 0 8.6957
11230 1 2 -5 0 8.6957
11231 1 2 -3 0 8.6957
11232 1 2 -1 0 8.6957
11233 1 1 -31 2.1739 8.6957
11234 1 1 -29 2.1739 8.6957
11235 1 1 -27 2.1739 8.6957
11236 1 1 -25 2.1739 8.6957
11237 1 1 -23 2.1739 8.6957
11238 1 1 -21 2.1739 8.6957
11239 1 1 -19 2.1739 8.6957
11240 1 1 -17 2.1739 8.6957
11241 1 1 -15 2.1739 8.6957
11242 1 1 -13 2.1739 8.6957
11243 1 2 -11 2.1739 8.6957
11244 1 2 -9 2.1739 8.6957
11245 1 2 -7 2.1739 8.6957
11246 1 2 -5 2.1739 8.6957
11247 1 2 -3 2.1739 8.6957
11248 1 2 -1 2.1739 8.6957
11249 1 1 -31 4.3478 8.6957
11250 1 1 -29 4.3478 8.6957
11251 1 1 -27 4.3478 8.6957
11252 1 1 -25 4.3478 8.6957
11253 1 1 -23 4.3478 8.6957
11254 1 1 -21 4.3478 8.6957
11255 1 1 -19 4.3478 8.6957
11256 1 1 -17 4.3478 8.6957
11257 1 1 -15 4.3478 8.6957
11258 1 1 -13 4.3478 8.6957
11259 1 2 -11 4.3478 8.6957
11260 1 2 -9 4.3478 8.6957
11261 1 2 -7 4.3478 8.6957
11262 1 2 -5 4.3478 8.6957
11263 1 2 -3 4.3478 8.6957
11264 1 2 -1 4.3478 8.6957
11265 1 1 -31 6.5217 8.6957
11266 1 1 -29 6.5217 8.6957
11267 1 1 -27 6.5217 8.6957
11268 1 1 -25 6.5217 8.6957
11269 1 1 -23 6.5217 8.6957
11270 1 1 -21 6.5217 8.6957
11271 1 1 -19 6.5217 8.6957
11272 1 1 -17 6.5217 8.6957
11273 1 1 -15 6.5217 8.6957
11274 1 1 -13 6.5217 8.6957
11275 1 2 -11 6.5217 8.6957
11276 1 2 -9 6.5217 8.6957
11277 1 2 -7 6.5217 8.6957
11278 1 2 -5 6.5217 8.6957
11279 1 2 -3 6.5217 8.6957
11280 1 2 -1 6.5217 8.6957
11281 1 1 -31 8.6957 8.6957
11282 1 1 -29 8.6957 8.6957
11283 1 1 -27 8.6957 8.6957
11284 1 1 -25 8.6957 8.6957
11285 1 1 -23 8.6957 8.6957
11286 1 1 -21 8.6957 8.6957
11287 1 1 -19 8.6957 8.6957
11288 1 1 -17 8.6957 8.6957
11289 1 1 -15 8.6957 8.6957
11290 1 1 -13 8.6957 8.6957
11291 1 2 -11 8.6957 8.6957
11292 1 2 -9 8.6957 8.6957
11293 1 2 -7 8.6957 8.6957
11294 1 2 -5 8.6957 8.6957
11295 1 2 -3 8.6957 8.6957
11296 1 2 -1 8.6957 8.6957
11297 1 1 -31 10.8696 8.6957
11298 1 1 -29 10.8696 8.6957
11299 1 1 -27 10.8696 8.6957
11300 1 1 -25 10.8696 8.6957
11301 1 1 -23 10.8696 8.6957
11302 1 1 -21 10.8696 8.6957
11303 1 1 -19 10.8696 8.6957
11304 1 1 -17 10.8696 8.6957
11305 1 1 -15 10.8696 8.6957
11306 1 1 -13 10.8696 8.6957
11307 1 2 -11 10.8696 8.6957
11308 1 2 -9 10.8696 8.6957
11309 1 2 -7 10.8696 8.6957
11310 1 2 -5 10.8696 8.6957
11311 1 2 -3 10.8696 8.6957
11312 1 2 -1 10.8696 8.6957
11313 1 1 -31 13.0435 8.6957
11314 1 1 -29 13.0435 8.6957
11315 1 1 -27 13.0435 8.6957
11316 1 1 -25 13.0435 8.6957
11317 1 1 -23 13.0435 8.6957
11318 1 1 -21 13.0435 8.6957
11319 1 1 -19 13.0435 8.6957
11320 1 1 -17 13.0435 8.6957
11321 1 1 -15 13.0435 8.6957
11322 1 1 -13 13.0435 8.6957
11323 1 2 -11 13.0435 8.6957
11324 1 2 -9 13.0435 8.6957
11325 1 2 -7 13.0435 8.6957
11326 1 2 -5 13.0435 8.6957
11327 1 2 -3 13.0435 8.6957
11328 1 2 -1 13.0435 8.6957
11329 1 1 -31 15.2174 8.6957
11330 1 1 -29 15.2174 8.6957
11331 1 1 -27 15.2174 8.6957
11332 1 1 -25 15.2174 8.6957
11333 1 1 -23 15.2174 8.6957
11334 1 1 -21 15.2174 8.6957
11335 1 1 -19 15.2174 8.6957
11336 1 1 -17 15.2174 8.6957
11337 1 1 -15 15.2174 8.6957
11338 1 1 -13 15.2174 8.6957
11339 1 2 -11 15.2174 8.6957
11340 1 2 -9 15.2174 8.6957
11341 1 2 -7 15.2174 8.6957
11342 1 2 -5 15.2174 8.6957
11343 1 2 -3 15.2174 8.6957
11344 1 2 -1 15.2174 8.6957
11345 1 1 -31 17.3913 8.6957
11346 1 1 -29 17.3913 8.6957
11347 1 1 -27 17.3913 8.6957
11348 1 1 -25 17.3913 8.6957
11349 1 1 -23 17.3913 8.6957
11350 1 1 -21 17.3913 8.6957
11351 1 1 -19 17.3913 8.6957
11352 1 1 -17 17.3913 8.6957
11353 1 1 -15 17.3913 8.6957
11354 1 1 -13 17.3913 8.6957
11355 1 2 -11 17.3913 8.6957
11356 1 2 -9 17.3913 8.6957
11357 1 2 -7 17.3913 8.6957
11358 1 2 -5 17.3913 8.6957
11359 1 2 -3 17.3913 8.6957
11360 1 2 -1 17.3913 8.6957
11361 1 1 -31 19.5652 8.6957
11362 1 1 -29 19.5652 8.6957
11363 1 1 -27 19.5652 8.6957
11364 1 1 -25 19.5652 8.6957
11365 1 1 -23 19.5652 8.6957
11366 1 1 -21 19.5652 8.6957
11367 1 1 -19 19.5652 8.6957
11368 1 1 -17 19.5652 8.6957
11369 1 1 -15 19.5652 8.6957
11370 1 1 -13 19.5652 8.6957
11371 1 2 -11 19.5652 8.6957
11372 1 2 -9 19.5652 8.6957
11373 1 2 -7 19.5652 8.6957
11374 1 2 -5 19.5652 8.6957
11375 1 2 -3 19.5652 8.6957
11376 1 2 -1 19.5652 8.6957
11377 1 1 -31 21.7391 8.6957
11378 1 1 -29 21.7391 8.6957
11379 1 1 -27 21.7391 8.6957
11380 1 1 -25 21.7391 8.6957
11381 1 1 -23 21.7391 8.6957
11382 1 1 -21 21.7391 8.6957
11383 1 1 -19 21.7391 8.6957
11384 1 1 -17 21.7391 8.6957
11385 1 1 -15 21.7391 8.6957
11386 1 1 -13 21.7391 8.6957
11387 1 2 -11 21.7391 8.6957
11388 1 2 -9 21.7391 8.6957
11389 1 2 -7 21.7391 8.6957
11390 1 2 -5 21.7391 8.6957
11391 1 2 -3 21.7391 8.6957
11392 1 2 -1 21.7391 8.6957
11393 1 1 -31 23.913 8.6957
11394 1 1 -29 23.913 8.6957
11395 1 1 -27 23.913 8.6957
11396 1 1 -25 23.913 8.6957
11397 1 1 -23 23.913 8.6957
11398 1 1 -21 23.913 8.6957
11399 1 1 -19 23.913 8.6957
11400 1 1 -17 23.913 8.6957
11401 1 1 -15 23.913 8.6957
11402 1 1 -13 23.913 8.6957
11403 1 2 -11 23.913 8.6957
11404 1 2 -9 23.913 8.6957
11405 1 2 -7 23.913 8.6957
11406 1 2 -5 23.913 8.6957
11407 1 2 -3 23.913 8.6957
11408 1 2 -1 23.913 8.6957
11409 1 1 1 -23.913 8.6957
11410 1 1 3 -23.913 8.6957
11411 1 1 5 -23.913 8.6957
11412 1 1 7 -23.913 8.6957
11413 1 1 9 -23.913 8.6957
11414 1 1 11 -23.913 8.6957
11415 1 1 13 -23.913 8.6957
11416 1 1 15 -23.913 8.6957
11417 1 1 17 -23.913 8.6957
11418 1 1 19 -23.913 8.6957
11419 1 2 21 -23.913 8.6957
11420 1 2 23 -23.913 8.6957
11421 1 2 25 -23.913 8.6957
11422 1 2 27 -23.913 8.6957
11423 1 2 29 -23.913 8.6957
11424 1 2 31 -23.913 8.6957
11425 1 1 1 -21.7391 8.6957
11426 1 1 3 -21.7391 8.6957
11427 1 1 5 -21.7391 8.6957
11428 1 1 7 -21.7391 8.6957
11429 1 1 9 -21.7391 8.6957
11430 1 1 11 -21.7391 8.6957
11431 1 1 13 -21.7391 8.6957
11432 1 1 15 -21.7391 8.6957
11433 1 1 17 -21.7391 8.6957
11434 1 1 19 -21.7391 8.6957
11435 1 2 21 -21.7391 8.6957
11436 1 2 23 -21.7391 8.6957
11437 1 2 25 -21.7391 8.6957
11438 1 2 27 -21.7391 8.6957
11439 1 2 29 -21.7391 8.6957
11440 1 2 31 -21.7391 8.6957
11441 1 1 1 -19.5652 8.6957
11442 1 1 3 -19.5652 8.6957
11443 1 1 5 -19.5652 8.6957
11444 1 1 7 -19.5652 8.6957
11445 1 1 9 -19.5652 8.6957
11446 1 1 11 -19.5652 8.6957
11447 1 1 13 -19.5652 8.6957
11448 1 1 15 -19.5652 8.6957
11449 1 1 17 -19.5652 8.6957
11450 1 1 19 -19.5652 8.6957
11451 1 2 21 -19.5652 8.6957
11452 1 2 23 -19.5652 8.6957
11453 1 2 25 -19.5652 8.6957
11454 1 2 27 -19.5652 8.6957
11455 1 2 29 -19.5652 8.6957
11456 1 2 31 -19.5652 8.6957
11457 1 1 1 -17.3913 8.6957
11458 1 1 3 -17.3913 8.6957
11459 1 1 5 -17.3913 8.6957
11460 1 1 7 -17.3913 8.6957
11461 1 1 9 -17.3913 8.6957
11462 1 1 11 -17.3913 8.6957
11463 1 1 13 -17.3913 8.6957
11464 1 1 15 -17.3913 8.6957
11465 1 1 17 -17.3913 8.6957
11466 1 1 19 -17.3913 8.6957
11467 1 2 21 -17.3913 8.6957
11468 1 2 23 -17.3913 8.6957
11469 1 2 25 -17.3913 8.6957
11470 1 2 27 -17.3913 8.6957
11471 1 2 29 -17.3913 8.6957
11472 1 2 31 -17.3913 8.6957
11473 1 1 1 -15.2174 8.6957
11474 1 1 3 -15.2174 8.6957
11475 1 1 5 -15.2174 8.6957
11476 1 1 7 -15.2174 8.6957
11477 1 1 9 -15.2174 8.6957
11478 1 1 11 -15.2174 8.6957
11479 1 1 13 -15.2174 8.6957
11480 1 1 15 -15.2174 8.6957
11481 1 1 17 -15.2174 8.6957
11482 1 1 19 -15.2174 8.6957
11483 1 2 21 -15.2174 8.6957
11484 1 2 23 -15.2174 8.6957
11485 1 2 25 -15.2174 8.6957
11486 1 2 27 -15.2174 8.6957
11487 1 2 29 -15.2174 8.6957
11488 1 2 31 -15.2174 8.6957
11489 1 1 1 -13.0435 8.6957
11490 1 1 3 -13.0435 8.6957
11491 1 1 5 -13.0435 8.6957
11492 1 1 7 -13.0435 8.6957
11493 1 1 9 -13.0435 8.6957
11494 1 1 11 -13.0435 8.6957
11495 1 1 13 -13.0435 8.6957
11496 1 1 15 -13.0435 8.6957
11497 1 1 17 -13.0435 8.6957
11498 1 1 19 -13.0435 8.6957
11499 1 2 21 -13.0435 8.6957
11500 1 2 23 -13.0435 8.6957
11501 1 2 25 -13.0435 8.6957
11502 1 2 27 -13.0435 8.6957
11503 1 2 29 -13.0435 8.6957
11504 1 2 31 -13.0435 8.6957
11505 1 1 1 -10.8696 8.6957
11506 1 1 3 -10.8696 8.6957
11507 1 1 5 -10.8696 8.6957
11508 1 1 7 -10.8696 8.6957
11509 1 1 9 -10.8696 8.6957
11510 1 1 11 -10.8696 8.6957
11511 1 1 13 -10.8696 8.6957
11512 1 1 15 -10.8696 8.6957
11513 1 1 17 -10.8696 8.6957
11514 1 1 19 -10.8696 8.6957
11515 1 2 21 -10.8696 8.6957
11516 1 2 23 -10.8696 8.6957
11517 1 2 25 -10.8696 8.6957
11518 1 2 27 -10.8696 8.6957
11519 1 2 29 -10.8696 8.6957
11520 1 2 31 -10.8696 8.6957
11521 1 1 1 -8.6957 8.6957
11522 1 1 3 -8.6957 8.6957
11523 1 1 5 -8.6957 8.6957
11524 1 1 7 -8.6957 8.6957
11525 1 1 9 -8.6957 8.6957
11526 1 1 11 -8.6957 8.6957
11527 1 1 13 -8.6957 8.6957
11528 1 1 15 -8.6957 8.6957
11529 1 1 17 -8.6957 8.6957
11530 1 1 19 -8.6957 8.6957
11531 1 2 21 -8.6957 8.6957
11532 1 2 23 -8.6957 8.6957
11533 1 2 25 -8.6957 8.6957
11534 1 2 27 -8.6957 8.6957
11535 1 2 29 -8.6957 8.6957
11536 1 2 31 -8.6957 8.6957
11537 1 1 1 -6.5217 8.6957
11538 1 1 3 -6.5217 8.6957
11539 1 1 5 -6.5217 8.6957
11540 1 1 7 -6.5217 8.6957
11541 1 1 9 -6.5217 8.6957
11542 1 1 11 -6.5217 8.6957
11543 1 1 13 -6.5217 8.6957
11544 1 1 15 -6.5217 8.6957
11545 1 1 17 -6.5217 8.6957
11546 1 1 19 -6.5217 8.6957
11547 1 2 21 -6.5217 8.6957
11548 1 2 23 -6.5217 8.6957
11549 1 2 25 -6.5217 8.6957
11550 1 2 27 -6.5217 8.6957
11551 1 2 29 -6.5217 8.6957
11552 1 2 31 -6.5217 8.6957
11553 1 1 1 -4.3478 8.6957
11554 1 1 3 -4.3478 8.6957
11555 1 1 5 -4.3478 8.6957
11556 1 1 7 -4.3478 8.6957
11557 1 1 9 -4.3478 8.6957
11558 1 1 11 -4.3478 8.6957
11559 1 1 13 -4.3478 8.6957
11560 1 1 15 -4.3478 8.6957
11561 1 1 17 -4.3478 8.6957
11562 1 1 19 -4.3478 8.6957
11563 1 2 21 -4.3478 8.6957
11564 1 2 23 -4.3478 8.6957
11565 1 2 25 -4.3478 8.6957
11566 1 2 27 -4.3478 8.6957
11567 1 2 29 -4.3478 8.6957
11568 1 2 31 -4.3478 8.6957
11569 1 1 1 -2.1739 8.6957
11570 1 1 3 -2.1739 8.6957
11571 1 1 5 -2.1739 8.6957
11572 1 1 7 -2.1739 8.6957
11573 1 1 9 -2.1739 8.6957
11574 1 1 11 -2.1739 8.6957
11575 1 1 13 -2.1739 8.6957
11576 1 1 15 -2.1739 8.6957
11577 1 1 17 -2.1739 8.6957
11578 1 1 19 -2.1739 8.6957
11579 1 2 21 -2.1739 8.6957
11580 1 2 23 -2.1739 8.6957
11581 1 2 25 -2.1739 8.6957
11582 1 2 27 -2.1739 8.6957
11583 1 2 29 -2.1739 8.6957
11584 1 2 31 -2.1739 8.6957
11585 1 1 1 0 8.6957
11586 1 1 3 0 8.6957
11587 1 1 5 0 8.6957
11588 1 1 7 0 8.6957
11589 1 1 9 0 8.6957
11590 1 1 11 0 8.6957
11591 1 1 13 0 8.6957
11592 1 1 15 0 8.6957
11593 1 1 17 0 8.6957
11594 1 1 19 0 8.6957
11595 1 2 21 0 8.6957
11596 1 2 23 0 8.6957
11597 1 2 25 0 8.6957
11598 1 2 27 0 8.6957
11599 1 2 29 0 8.6957
11600 1 2 31 0 8.6957
11601 1 1 1 2.1739 8.6957
11602 1 1 3 2.1739 8.6957
11603 1 1 5 2.1739 8.6957
11604 1 1 7 2.1739 8.6957
11605 1 1 9 2.1739 8.6957
11606 1 1 11 2.1739 8.6957
11607 1 1 13 2.1739 8.6957
11608 1 1 15 2.1739 8.6957
11609 1 1 17 2.1739 8.6957
11610 1 1 19 2.1739 8.6957
11611 1 2 21 2.1739 8.6957
11612 1 2 23 2.1739 8.6957
11613 1 2 25 2.1739 8.6957
11614 1 2 27 2.1739 8.6957
11615 1 2 29 2.1739 8.6957
11616 1 2 31 2.1739 8.6957
11617 1 1 1 4.3478 8.6957
11618 1 1 3 4.3478 8.6957
11619 1 1 5 4.3478 8.6957
11620 1 1 7 4.3478 8.6957
11621 1 1 9 4.3478 8.6957
11622 1 1 11 4.3478 8.6957
11623 1 1 13 4.3478 8.6957
11624 1 1 15 4.3478 8.6957
11625 1 1 17 4.3478 8.6957
11626 1 1 19 4.3478 8.6957
11627 1 2 21 4.3478 8.6957
11628 1 2 23 4.3478 8.6957
11629 1 2 25 4.3478 8.6957
11630 1 2 27 4.3478 8.6957
11631 1 2 29 4.3478 8.6957
11632 1 2 31 4.3478 8.6957
11633 1 1 1 6.5217 8.6957
11634 1 1 3 6.5217 8.6957
11635 1 1 5 6.5217 8.6957
11636 1 1 7 6.5217 8.6957
11637 1 1 9 6.5217 8.6957
11638 1 1 11 6.5217 8.6957
11639 1 1 13 6.5217 8.6957
11640 1 1 15 6.5217 8.6957
11641 1 1 17 6.5217 8.6957
11642 1 1 19 6.5217 8.6957
11643 1 2 21 6.5217 8.6957
11644 1 2 23 6.5217 8.6957
11645 1 2 25 6.5217 8.6957
11646 1 2 27 6.5217 8.6957
11647 1 2 29 6.5217 8.6957
11648 1 2 31 6.5217 8.6957
11649 1 1 1 8.6957 8.6957
11650 1 1 3 8.6957 8.6957
11651 1 1 5 8.6957 8.6957
11652 1 1 7 8.6957 8.6957
11653 1 1 9 8.6957 8.6957
11654 1 1 11 8.6957 8.6957
11655 1 1 13 8.6957 8.6957
11656 1 1 15 8.6957 8.6957
11657 1 1 17 8.6957 8.6957
11658 1 1 19 8.6957 8.6957
11659 1 2 21 8.6957 8.6957
11660 1 2 23 8.6957 8.6957
11661 1 2 25 8.6957 8.6957
11662 1 2 27 8.6957 8.6957
11663 1 2 29 8.6957 8.6957
11664 1 2 31 8.6957 8.6957
11665 1 1 1 10.8696 8.6957
11666 1 1 3 10.8696 8.6957
11667 1 1 5 10.8696 8.6957
11668 1 1 7 10.8696 8.6957
11669 1 1 9 10.8696 8.6957
11670 1 1 11 10.8696 8.6957
11671 1 1 13 10.8696 8.6957
11672 1 1 15 10.8696 8.6957
11673 1 1 17 10.8696 8.6957
11674 1 1 19 10.8696 8.6957
11675 1 2 21 10.8696 8.6957
11676 1 2 23 10.8696 8.6957
11677 1 2 25 10.8696 8.6957
11678 1 2 27 10.8696 8.6957
11679 1 2 29 10.8696 8.6957
11680 1 2 31 10.8696 8.6957
11681 1 1 1 13.0435 8.6957
11682 1 1 3 13.0435 8.6957
11683 1 1 5 13.0435 8.6957
11684 1 1 7 13.0435 8.6957
11685 1 1 9 13.0435 8.6957
11686 1 1 11 13.0435 8.6957
11687 1 1 13 13.0435 8.6957
11688 1 1 15 13.0435 8.6957
11689 1 1 17 13.0435 8.6957
11690 1 1 19 13.0435 8.6957
11691 1 2 21 13.0435 8.6957
11692 1 2 23 13.0435 8.6957
11693 1 2 25 13.0435 8.6957
11694 1 2 27 13.0435 8.6957
11695 1 2 29 13.0435 8.6957
11696 1 2 31 13.0435 8.6957
11697 1 1 1 15.2174 8.6957
11698 1 1 3 15.2174 8.6957
11699 1 1 5 15.2174 8.6957
11700 1 1 7 15.2174 8.6957
11701 1 1 9 15.2174 8.6957
11702 1 1 11 15.2174 8.6957
11703 1 1 13 15.2174 8.6957
11704 1 1 15 15.2174 8.6957
11705 1 1 17 15.2174 8.6957
11706 1 1 19 15.2174 8.6957
11707 1 2 21 15.2174 8.6957
11708 1 2 23 15.2174 8.6957
11709 1 2 25 15.2174 8.6957
11710 1 2 27 15.2174 8.6957
11711 1 2 29 15.2174 8.6957
11712 1 2 31 15.2174 8.6957
11713 1 1 1 17.3913 8.6957
11714 1 1 3 17.3913 8.6957
11715 1 1 5 17.3913 8.6957
11716 1 1 7 17.3913 8.6957
11717 1 1 9 17.3913 8.6957
11718 1 1 11 17.3913 8.6957
11719 1 1 13 17.3913 8.6957
11720 1 1 15 17.3913 8.6957
11721 1 1 17 17.3913 8.6957
11722 1 1 19 17.3913 8.6957
11723 1 2 21 17.3913 8.6957
11724 1 2 23 17.3913 8.6957
11725 1 2 25 17.3913 8.6957
11726 1 2 27 17.3913 8.6957
11727 1 2 29 17.3913 8.6957
11728 1 2 31 17.3913 8.6957
11729 1 1 1 19.5652 8.6957
11730 1 1 3 19.5652 8.6957
11731 1 1 5 19.5652 8.6957
11732 1 1 7 19.5652 8.6957
11733 1 1 9 19.5652 8.6957
11734 1 1 11 19.5652 8.6957
11735 1 1 13 19.5652 8.6957
11736 1 1 15 19.5652 8.6957
11737 1 1 17 19.5652 8.6957
11738 1 1 19 19.5652 8.6957
11739 1 2 21 19.5652 8.6957
11740 1 2 23 19.5652 8.6957
11741 1 2 25 19.5652 8.6957
11742 1 2 27 19.5652 8.6957
11743 1 2 29 19.5652 8.6957
11744 1 2 31 19.5652 8.6957
11745 1 1 1 21.7391 8.6957
11746 1 1 3 21.7391 8.6957
11747 1 1 5 21.7391 8.6957
11748 1 1 7 21.7391 8.6957
11749 1 1 9 21.7391 8.6957
11750 1 1 11 21.7391 8.6957
11751 1 1 13 21.7391 8.6957
11752 1 1 15 21.7391 8.6957
11753 1 1 17 21.7391 8.6957
11754 1 1 19 21.7391 8.6957
11755 1 2 21 21.7391 8.6957
11756 1 2 23 21.7391 8.6957
11757 1 2 25 21.7391 8.6957
11758 1 2 27 21.7391 8.6957
11759 1 2 29 21.7391 8.6957
11760 1 2 31 21.7391 8.6957
11761 1 1 1 23.913 8.6957
11762 1 1 3 23.913 8.6957
11763 1 1 5 23.913 8.6957
11764 1 1 7 23.913 8.6957
11765 1 1 9 23.913 8.6957
11766 1 1 11 23.913 8.6957
11767 1 1 13 23.913 8.6957
11768 1 1 15 23.913 8.6957
11769 1 1 17 23.913 8.6957
11770 1 1 19 23.913 8.6957
11771 1 2 21 23.913 8.6957
11772 1 2 23 23.913 8.6957
11773 1 2 25 23.913 8.6957
11774 1 2 27 23.913 8.6957
11775 1 2 29 23.913 8.6957
11776 1 2 31 23.913 8.6957
11777 1 1 -31 -23.913 10.8696
11778 1 1 -29 -23.913 10.8696
11779 1 1 -27 -23.913 10.8696
11780 1 1 -25 -23.913 10.8696
11781 1 1 -23 -23.913 10.8696
11782 1 1 -21 -23.913 10.8696
11783 1 1 -19 -23.913 10.8696
11784 1 1 -17 -23.913 10.8696
11785 1 1 -15 -23.913 10.8696
11786 1 1 -13 -23.913 10.8696
11787 1 2 -11 -23.913 10.8696
11788 1 2 -9 -23.913 10.8696
11789 1 2 -7 -23.913 10.8696
11790 1 2 -5 -23.913 10.8696
11791 1 2 -3 -23.913 10.8696
11792 1 2 -1 -23.913 10.8696
11793 1 1 -31 -21.7391 10.8696
11794 1 1 -29 -21.7391 10.8696
11795 1 1 -27 -21.7391 10.8696
11796 1 1 -25 -21.7391 10.8696
11797 1 1 -23 -21.7391 10.8696
11798 1 1 -21 -21.7391 10.8696
11799 1 1 -19 -21.7391 10.8696
11800 1 1 -17 -21.7391 10.8696
11801 1 1 -15 -21.7391 10.8696
11802 1 1 -13 -21.7391 10.8696
11803 1 2 -11 -21.7391 10.8696
11804 1 2 -9 -21.7391 10.8696
11805 1 2 -7 -21.7391 10.8696
11806 1 2 -5 -21.7391 10.8696
11807 1 2 -3 -21.7391 10.8696
11808 1 2 -1 -21.7391 10.8696
11809 1 1 -31 -19.5652 10.8696
11810 1 1 -29 -19.5652 10.8696
11811 1 1 -27 -19.5652 10.8696
11812 1 1 -25 -19.5652 10.8696
11813 1 1 -23 -19.5652 10.8696
11814 1 1 -21 -19.5652 10.8696
11815 1 1 -19 -19.5652 10.8696
11816 1 1 -17 -19.5652 10.8696
11817 1 1 -15 -19.5652 10.8696
11818 1 1 -13 -19.5652 10.8696
11819 1 2 -11 -19.5652 10.8696
11820 1 2 -9 -19.5652 10.8696
11821 1 2 -7 -19.5652 10.8696
11822 1 2 -5 -19.5652 10.8696
11823 1 2 -3 -19.5652 10.8696
11824 1 2 -1 -19.5652 10.8696
11825 1 1 -31 -17.3913 10.8696
11826 1 1 -29 -17.3913 10.8696
11827 1 1 -27 -17.3913 10.8696
11828 1 1 -25 -17.3913 10.8696
11829 1 1 -23 -17.3913 10.8696
11830 1 1 -21 -17.3913 10.8696
11831 1 1 -19 -17.3913 10.8696
11832 1 1 -17 -17.3913 10.8696
11833 1 1 -15 -17.3913 10.8696
11834 1 1 -13 -17.3913 10.8696
11835 1 2 -11 -17.3913 10.8696
11836 1 2 -9 -17.3913 10.8696
11837 1 2 -7 -17.3913 10.8696
11838 1 2 -5 -17.3913 10.8696
11839 1 2 -3 -17.3913 10.8696
11840 1 2 -1 -17.3913 10.8696
11841 1 1 -31 -15.2174 10.8696
11842 1 1 -29 -15.2174 10.8696
11843 1 1 -27 -15.2174 10.8696
11844 1 1 -25 -15.2174 10.8696
11845 1 1 -23 -15.2174 10.8696
11846 1 1 -21 -15.2174 10.8696
11847 1 1 -19 -15.2174 10.8696
11848 1 1 -17 -15.2174 10.8696
11849 1 1 -15 -15.2174 10.8696
11850 1 1 -13 -15.2174 10.8696
11851 1 2 -11 -15.2174 10.8696
11852 1 2 -9 -15.2174 10.8696
11853 1 2 -7 -15.2174 10.8696
11854 1 2 -5 -15.2174 10.8696
11855 1 2 -3 -15.2174 10.8696
11856 1 2 -1 -15.2174 10.8696
11857 1 1 -31 -13.0435 10.8696
11858 1 1 -29 -13.0435 10.8696
11859 1 1 -27 -13.0435 10.8696
11860 1 1 -25 -13.0435 10.8696
11861 1 1 -23 -13.0435 10.8696
11862 1 1 -21 -13.0435 10.8696
11863 1 1 -19 -13.0435 10.8696
11864 1 1 -17 -13.0435 10.8696
11865 1 1 -15 -13.0435 10.8696
11866 1 1 -13 -13.0435 10.8696
11867 1 2 -11 -13.0435 10.8696
11868 1 2 -9 -13.0435 10.8696
11869 1 2 -7 -13.0435 10.8696
11870 1 2 -5 -13.0435 10.8696
11871 1 2 -3 -13.0435 10.8696
11872 1 2 -1 -13.0435 10.8696
11873 1 1 -31 -10.8696 10.8696
11874 1 1 -29 -10.8696 10.8696
11875 1 1 -27 -10.8696 10.8696
11876 1 1 -25 -10.8696 10.8696
11877 1 1 -23 -10.8696 10.8696
11878 1 1 -21 -10.8696 10.8696
11879 1 1 -19 -10.8696 10.8696
11880 1 1 -17 -10.8696 10.8696
11881 1 1 -15 -10.8696 10.8696
11882 1 1 -13 -10.8696 10.8696
11883 1 2 -11 -10.8696 10.8696
11884 1 2 -9 -10.8696 10.8696
11885 1 2 -7 -10.8696 10.8696
11886 1 2 -5 -10.8696 10.8696
11887 1 2 -3 -10.8696 10.8696
11888 1 2 -1 -10.8696 10.8696
11889 1 1 -31 -8.6957 10.8696
11890 1 1 -29 -8.6957 10.8696
11891 1 1 -27 -8.6957 10.8696
11892 1 1 -25 -8.6957 10.8696
11893 1 1 -23 -8.6957 10.8696
11894 1 1 -21 -8.6957 10.8696
11895 1 1 -19 -8.6957 10.8696
11896 1 1 -17 -8.6957 10.8696
11897 1 1 -15 -8.6957 10.8696
11898 1 1 -13 -8.6957 10.8696
11899 1 2 -11 -8.6957 10.8696
11900 1 2 -9 -8.6957 10.8696
11901 1 2 -7 -8.6957 10.8696
11902 1 2 -5 -8.6957 10.8696
11903 1 2 -3 -8.6957 10.8696
11904 1 2 -1 -8.6957 10.8696
11905 1 1 -31 -6.5217 10.8696
11906 1 1 -29 -6.5217 10.8696
11907 1 1 -27 -6.5217 10.8696
11908 1 1 -25 -6.5217 10.8696
11909 1 1 -23 -6.5217 10.8696
11910 1 1 -21 -6.5217 10.8696
11911 1 1 -19 -6.5217 10.8696
11912 1 1 -17 -6.5217 10.8696
11913 1 1 -15 -6.5217 10.8696
11914 1 1 -13 -6.5217 10.8696
11915 1 2 -11 -6.5217 10.8696
11916 1 2 -9 -6.5217 10.8696
11917 1 2 -7 -6.5217 10.8696
11918 1 2 -5 -6.5217 10.8696
11919 1 2 -3 -6.5217 10.8696
11920 1 2 -1 -6.5217 10.8696
11921 1 1 -31 -4.3478 10.8696
11922 1 1 -29 -4.3478 10.8696
11923 1 1 -27 -4.3478 10.8696
11924 1 1 -25 -4.3478 10.8696
11925 1 1 -23 -4.3478 10.8696
11926 1 1 -21 -4.3478 10.8696
11927 1 1 -19 -4.3478 10.8696
11928 1 1 -17 -4.3478 10.8696
11929 1 1 -15 -4.3478 10.8696
11930 1 1 -13 -4.3478 10.8696
11931 1 2 -11 -4.3478 10.8696
11932 1 2 -9 -4.3478 10.8696
11933 1 2 -7 -4.3478 10.8696
11934 1 2 -5 -4.3478 10.8696
11935 1 2 -3 -4.3478 10.8696
11936 1 2 -1 -4.3478 10.8696
11937 1 1 -31 -2.1739 10.8696
11938 1 1 -29 -2.1739 10.8696
11939 1 1 -27 -2.1739 10.8696
11940 1 1 -25 -2.1739 10.8696
11941 1 1 -23 -2.1739 10.8696
11942 1 1 -21 -2.1739 10.8696
11943 1 1 -19 -2.1739 10.8696
11944 1 1 -17 -2.1739 10.8696
11945 1 1 -15 -2.1739 10.8696
11946 1 1 -13 -2.1739 10.8696
11947 1 2 -11 -2.1739 10.8696
11948 1 2 -9 -2.1739 10.8696
11949 1 2 -7 -2.1739 10.8696
11950 1 2 -5 -2.1739 10.8696
11951 1 2 -3 -2.1739 10.8696
11952 1 2 -1 -2.1739 10.8696
11953 1 1 -31 0 10.8696
11954 1 1 -29 0 10.8696
11955 1 1 -27 0 10.8696
11956 1 1 -25 0 10.8696
11957 1 1 -23 0 10.8696
11958 1 1 -21 0 10.8696
11959 1 1 -19 0 10.8696
11960 1 1 -17 0 10.8696
11961 1 1 -15 0 10.8696
11962 1 1 -13 0 10.8696
11963 1 2 -11 0 10.8696
11964 1 2 -9 0 10.8696
11965 1 2 -7 0 10.8696
11966 1 2 -5 0 10.8696
11967 1 2 -3 0 10.8696
11968 1 2 -1 0 10.8696
11969 1 1 -31 2.1739 10.8696
11970 1 1 -29 2.1739 10.8696
11971 1 1 -27 2.1739 10.8696
11972 1 1 -25 2.1739 10.8696
11973 1 1 -23 2.1739 10.8696
11974 1 1 -21 2.1739 10.8696
11975 1 1 -19 2.1739 10.8696
11976 1 1 -17 2.1739 10.8696
11977 1 1 -15 2.1739 10.8696
11978 1 1 -13 2.1739 10.8696
11979 1 2 -11 2.1739 10.8696
11980 1 2 -9 2.1739 10.8696
11981 1 2 -7 2.1739 10.8696
11982 1 2 -5 2.1739 10.8696
11983 1 2 -3 2.1739 10.8696
11984 1 2 -1 2.1739 10.8696
11985 1 1 -31 4.3478 10.8696
11986 1 1 -29 4.3478 10.8696
11987 1 1 -27 4.3478 10.8696
11988 1 1 -25 4.3478 10.8696
11989 1 1 -23 4.3478 10.8696
11990 1 1 -21 4.3478 10.8696
11991 1 1 -19 4.3478 10.8696
11992 1 1 -17 4.3478 10.8696
11993 1 1 -15 4.3478 10.8696
11994 1 1 -13 4.3478 10.8696
11995 1 2 -11 4.3478 10.8696
11996 1 2 -9 4.3478 10.8696
11997 1 2 -7 4.3478 10.8696
11998 1 2 -5 4.3478 10.8696
11999 1 2 -3 4.3478 10.8696
12000 1 2 -1 4.3478 10.8696
12001 1 1 -31 6.5217 10.8696
12002 1 1 -29 6.5217 10.8696
12003 1 1 -27 6.5217 10.8696
12004 1 1 -25 6.5217 10.8696
12005 1 1 -23 6.5217 10.8696
12006 1 1 -21 6.5217 10.8696
12007 1 1 -19 6.5217 10.8696
12008 1 1 -17 6.5217 10.8696
12009 1 1 -15 6.5217 10.8696
12010 1 1 -13 6.5217 10.8696
12011 1 2 -11 6.5217 10.8696
12012 1 2 -9 6.5217 10.8696
12013 1 2 -7 6.5217 10.8696
12014 1 2 -5 6.5217 10.8696
12015 1 2 -3 6.5217 10.8696
12016 1 2 -1 6.5217 10.8696
12017 1 1 -31 8.6957 10.8696
12018 1 1 -29 8.6957 10.8696
12019 1 1 -27 8.6957 10.8696
12020 1 1 -25 8.6957 10.8696
12021 1 1 -23 8.6957 10.8696
12022 1 1 -21 8.6957 10.8696
12023 1 1 -19 8.6957 10.8696
12024 1 1 -17 8.6957 10.8696
12025 1 1 -15 8.6957 10.8696
12026 1 1 -13 8.6957 10.8696
12027 1 2 -11 8.6957 10.8696
12028 1 2 -9 8.6957 10.8696
12029 1 2 -7 8.6957 10.8696
12030 1 2 -5 8.6957 10.8696
12031 1 2 -3 8.6957 10.8696
12032 1 2 -1 8.6957 10.8696
12033 1 1 -31 10.8696 10.8696
12034 1 1 -29 10.8696 10.8696
12035 1 1 -27 10.8696 10.8696
12036 1 1 -25 10.8696 10.8696
12037 1 1 -23 10.8696 10.8696
12038 1 1 -21 10.8696 10.8696
12039 1 1 -19 10.8696 10.8696
12040 1 1 -17 10.8696 10.8696
12041 1 1 -15 10.8696 10.8696
12042 1 1 -13 10.8696 10.8696
12043 1 2 -11 10.8696 10.8696
12044 1 2 -9 10.8696 10.8696
12045 1 2 -7 10.8696 10.8696
12046 1 2 -5 10.8696 10.8696
12047 1 2 -3 10.8696 10.8696
12048 1 2 -1 10.8696 10.8696
12049 1 1 -31 13.0435 10.8696
12050 1 1 -29 13.0435 10.8696
12051 1 1 -27 13.0435 10.8696
12052 1 1 -25 13.0435 10.8696
12053 1 1 -23 13.0435 10.8696
12054 1 1 -21 13.0435 10.8696
12055 1 1 -19 13.0435 10.8696
12056 1 1 -17 13.0435 10.8696
12057 1 1 -15 13.0435 10.8696
12058 1 1 -13 13.0435 10.8696
12059 1 2 -11 13.0435 10.8696
12060 1 2 -9 13.0435 10.8696
12061 1 2 -7 13.0435 10.8696
12062 1 2 -5 13.0435 10.8696
12063 1 2 -3 13.0435 10.8696
12064 1 2 -1 13.0435 10.8696
12065 1 1 -31 15.2174 10.8696
12066 1 1 -29 15.2174 10.8696
12067 1 1 -27 15.2174 10.8696
12068 1 1 -25 15.2174 10.8696
12069 1 1 -23 15.2174 10.8696
12070 1 1 -21 15.2174 10.8696
12071 1 1 -19 15.2174 10.8696
12072 1 1 -17 15.2174 10.8696
12073 1 1 -15 15.2174 10.8696
12074 1 1 -13 15.2174 10.8696
12075 1 2 -11 15.2174 10.8696
12076 1 2 -9 15.2174 10.8696
12077 1 2 -7 15.2174 10.8696
12078 1 2 -5 15.2174 10.8696
12079 1 2 -3 15.2174 10.8696
12080 1 2 -1 15.2174 10.8696
12081 1 1 -31 17.3913 10.8696
12082 1 1 -29 17.3913 10.8696
12083 1 1 -27 17.3913 10.8696
12084 1 1 -25 17.3913 10.8696
12085 1 1 -23 17.3913 10.8696
12086 1 1 -21 17.3913 10.8696
12087 1 1 -19 17.3913 10.8696
12088 1 1 -17 17.3913 10.8696
12089 1 1 -15 17.3913 10.8696
12090 1 1 -13 17.3913 10.8696
12091 1 2 -11 17.3913 10.8696
12092 1 2 -9 17.3913 10.8696
12093 1 2 -7 17.3913 10.8696
12094 1 2 -5 17.3913 10.8696
12095 1 2 -3 17.3913 10.8696
12096 1 2 -1 17.3913 10.8696
12097 1 1 -31 19.5652 10.8696
12098 1 1 -29 19.5652 10.8696
12099 1 1 -27 19.5652 10.8696
12100 1 1 -25 19.5652 10.8696
12101 1 1 -23 19.5652 10.8696
12102 1 1 -21 19.5652 10.8696
12103 1 1 -19 19.5652 10.8696
12104 1 1 -17 19.5652 10.8696
12105 1 1 -15 19.5652 10.8696
12106 1 1 -13 19.5652 10.8696
12107 1 2 -11 19.5652 10.8696
12108 1 2 -9 19.5652 10.8696
12109 1 2 -7 19.5652 10.8696
12110 1 2 -5 19.5652 10.8696
12111 1 2 -3 19.5652 10.8696
12112 1 2 -1 19.5652 10.8696
12113 1 1 -31 21.7391 10.8696
12114 1 1 -29 21.7391 10.8696
12115 1 1 -27 21.7391 10.8696
12116 1 1 -25 21.7391 10.8696
12117 1 1 -23 21.7391 10.8696
12118 1 1 -21 21.7391 10.8696
12119 1 1 -19 21.7391 10.8696
12120 1 1 -17 21.7391 10.8696
12121 1 1 -15 21.7391 10.8696
12122 1 1 -13 21.7391 10.8696
12123 1 2 -11 21.7391 10.8696
12124 1 2 -9 21.7391 10.8696
12125 1 2 -7 21.7391 10.8696
12126 1 2 -5 21.7391 10.8696
12127 1 2 -3 21.7391 10.8696
12128 1 2 -1 21.7391 10.8696
12129 1 1 -31 23.913 10.8696
12130 1 1 -29 23.913 10.8696
12131 1 1 -27 23.913 10.8696
12132 1 1 -25 23.913 10.8696
12133 1 1 -23 23.913 10.8696
12134 1 1 -21 23.913 10.8696
12135 1 1 -19 23.913 10.8696
12136 1 1 -17 23.913 10.8696
12137 1 1 -15 23.913 10.8696
12138 1 1 -13 23.913 10.8696
12139 1 2 -11 23.913 10.8696
12140 1 2 -9 23.913 10.8696
12141 1 2 -7 23.913 10.8696
12142 1 2 -5 23.913 10.8696
12143 1 2 -3 23.913 10.8696
12144 1 2 -1 23.913 10.8696
12145 1 1 1 -23.913 10.8696
12146 1 1 3 -23.913 10.8696
12147 1 1 5 -23.913 10.8696
12148 1 1 7 -23.913 10.8696
12149 1 1 9 -23.913 10.8696
12150 1 1 11 -23.913 10.8696
12151 1 1 13 -23.913 10.8696
12152 1 1 15 -23.913 10.8696
12153 1 1 17 -23.913 10.8696
12154 1 1 19 -23.913 10.8696
12155 1 2 21 -23.913 10.8696
12156 1 2 23 -23.913 10.8696
12157 1 2 25 -23.913 10.8696
12158 1 2 27 -23.913 10.8696
12159 1 2 29 -23.913 10.8696
12160 1 2 31 -23.913 10.8696
12161 1 1 1 -21.7391 10.8696
12162 1 1 3 -21.7391 10.8696
12163 1 1 5 -21.7391 10.8696
12164 1 1 7 -21.7391 10.8696
12165 1 1 9 -21.7391 10.8696
12166 1 1 11 -21.7391 10.8696
12167 1 1 13 -21.7391 10.8696
12168 1 1 15 -21.7391 10.8696
12169 1 1 17 -21.7391 10.8696
12170 1 1 19 -21.7391 10.8696
12171 1 2 21 -21.7391 10.8696
12172 1 2 23 -21.7391 10.8696
12173 1 2 25 -21.7391 10.8696
12174 1 2 27 -21.7391 10.8696
12175 1 2 29 -21.7391 10.8696
12176 1 2 31 -21.7391 10.8696
12177 1 1 1 -19.5652 10.8696
12178 1 1 3 -19.5652 10.8696
12179 1 1 5 -19.5652 10.8696
12180 1 1 7 -19.5652 10.8696
12181 1 1 9 -19.5652 10.8696
12182 1 1 11 -19.5652 10.8696
12183 1 1 13 -19.5652 10.8696
12184 1 1 15 -19.5652 10.8696
12185 1 1 17 -19.5652 10.8696
12186 1 1 19 -19.5652 10.8696
12187 1 2 21 -19.5652 10.8696
12188 1 2 23 -19.5652 10.8696
12189 1 2 25 -19.5652 10.8696
12190 1 2 27 -19.5652 10.8696
12191 1 2 29 -19.5652 10.8696
12192 1 2 31 -19.5652 10.8696
12193 1 1 1 -17.3913 10.8696
12194 1 1 3 -17.3913 10.8696
12195 1 1 5 -17.3913 10.8696
12196 1 1 7 -17.3913 10.8696
12197 1 1 9 -17.3913 10.8696
12198 1 1 11 -17.3913 10.8696
12199 1 1 13 -17.3913 10.8696
12200 1 1 15 -17.3913 10.8696
12201 1 1 17 -17.3913 10.8696
12202 1 1 19 -17.3913 10.8696
12203 1 2 21 -17.3913 10.8696
12204 1 2 23 -17.3913 10.8696
12205 1 2 25 -17.3913 10.8696
12206 1 2 27 -17.3913 10.8696
12207 1 2 29 -17.3913 10.8696
12208 1 2 31 -17.3913 10.8696
12209 1 1 1 -15.2174 10.8696
12210 1 1 3 -15.2174 10.8696
12211 1 1 5 -15.2174 10.8696
12212 1 1 7 -15.2174 10.8696
12213 1 1 9 -15.2174 10.8696
12214 1 1 11 -15.2174 10.8696
12215 1 1 13 -15.2174 10.8696
12216 1 1 15 -15.2174 10.8696
12217 1 1 17 -15.2174 10.8696
12218 1 1 19 -15.2174 10.8696
12219 1 2 21 -15.2174 10.8696
12220 1 2 23 -15.2174 10.8696
12221 1 2 25 -15.2174 10.8696
12222 1 2 27 -15.2174 10.8696
12223 1 2 29 -15.2174 10.8696
12224 1 2 31 -15.2174 10.8696
12225 1 1 1 -13.0435 10.8696
12226 1 1 3 -13.0435 10.8696
12227 1 1 5 -13.0435 10.8696
12228 1 1 7 -13.0435 10.8696
12229 1 1 9 -13.0435 10.8696
12230 1 1 11 -13.0435 10.8696
12231 1 1 13 -13.0435 10.8696
12232 1 1 15 -13.0435 10.8696
12233 1 1 17 -13.0435 10.8696
12234 1 1 19 -13.0435 10.8696
12235 1 2 21 -13.0435 10.8696
12236 1 2 23 -13.0435 10.8696
12237 1 2 25 -13.0435 10.8696
12238 1 2 27 -13.0435 10.8696
12239 1 2 29 -13.0435 10.8696
12240 1 2 31 -13.0435 10.8696
12241 1 1 1 -10.8696 10.8696
12242 1 1 3 -10.8696 10.8696
12243 1 1 5 -10.8696 10.8696
12244 1 1 7 -10.8696 10.8696
12245 1 1 9 -10.8696 10.8696
12246 1 1 11 -10.8696 10.8696
12247 1 1 13 -10.8696 10.8696
12248 1 1 15 -10.8696 10.8696
12249 1 1 17 -10.8696 10.8696
12250 1 1 19 -10.8696 10.8696
12251 1 2 21 -10.8696 10.8696
12252 1 2 23 -10.8696 10.8696
12253 1 2 25 -10.8696 10.8696
12254 1 2 27 -10.8696 10.8696
12255 1 2 29 -10.8696 10.8696
12256 1 2 31 -10.8696 10.8696
12257 1 1 1 -8.6957 10.8696
12258 1 1 3 -8.6957 10.8696
12259 1 1 5 -8.6957 10.8696
12260 1 1 7 -8.6957 10.8696
12261 1 1 9 -8.6957 10.8696
12262 1 1 11 -8.6957 10.8696
12263 1 1 13 -8.6957 10.8696
12264 1 1 15 -8.6957 10.8696
12265 1 1 17 -8.6957 10.8696
12266 1 1 19 -8.6957 10.8696
12267 1 2 21 -8.6957 10.8696
12268 1 2 23 -8.6957 10.8696
12269 1 2 25 -8.6957 10.8696
12270 1 2 27 -8.6957 10.8696
12271 1 2 29 -8.6957 10.8696
12272 1 2 31 -8.6957 10.8696
12273 1 1 1 -6.5217 10.8696
12274 1 1 3 -6.5217 10.8696
12275 1 1 5 -6.5217 10.8696
12276 1 1 7 -6.5217 10.8696
12277 1 1 9 -6.5217 10.8696
12278 1 1 11 -6.5217 10.8696
12279 1 1 13 -6.5217 10.8696
12280 1 1 15 -6.5217 10.8696
12281 1 1 17 -6.5217 10.8696
12282 1 1 19 -6.5217 10.8696
12283 1 2 21 -6.5217 10.8696
12284 1 2 23 -6.5217 10.8696
12285 1 2 25 -6.5217 10.8696
12286 1 2 27 -6.5217 10.8696
12287 1 2 29 -6.5217 10.8696
12288 1 2 31 -6.5217 10.8696
12289 1 1 1 -4.3478 10.8696
12290 1 1 3 -4.3478 10.8696
12291 1 1 5 -4.3478 10.8696
12292 1 1 7 -4.3478 10.8696
12293 1 1 9 -4.3478 10.8696
12294 1 1 11 -4.3478 10.8696
12295 1 1 13 -4.3478 10.8696
12296 1 1 15 -4.3478 10.8696
12297 1 1 17 -4.3478 10.8696
12298 1 1 19 -4.3478 10.8696
12299 1 2 21 -4.3478 10.8696
12300 1 2 23 -4.3478 10.8696
12301 1 2 25 -4.3478 10.8696
12302 1 2 27 -4.3478 10.8696
12303 1 2 29 -4.3478 10.8696
12304 1 2 31 -4.3478 10.8696
12305 1 1 1 -2.1739 10.8696
12306 1 1 3 -2.1739 10.8696
12307 1 1 5 -2.1739 10.8696
12308 1 1 7 -2.1739 10.8696
12309 1 1 9 -2.1739 10.8696
12310 1 1 11 -2.1739 10.8696
12311 1 1 13 -2.1739 10.8696
12312 1 1 15 -2.1739 10.8696
12313 1 1 17 -2.1739 10.8696
12314 1 1 19 -2.1739 10.8696
12315 1 2 21 -2.1739 10.8696
12316 1 2 23 -2.1739 10.8696
12317 1 2 25 -2.1739 10.8696
12318 1 2 27 -2.1739 10.8696
12319 1 2 29 -2.1739 10.8696
12320 1 2 31 -2.1739 10.8696
12321 1 1 1 0 10.8696
12322 1 1 3 0 10.8696
12323 1 1 5 0 10.8696
12324 1 1 7 0 10.8696
12325 1 1 9 0 10.8696
12326 1 1 11 0 10.8696
12327 1 1 13 0 10.8696
12328 1 1 15 0 10.8696
12329 1 1 17 0 10.8696
12330 1 1 19 0 10.8696
12331 1 2 21 0 10.8696
12332 1 2 23 0 10.8696
12333 1 2 25 0 10.8696
12334 1 2 27 0 10.8696
12335 1 2 29 0 10.8696
12336 1 2 31 0 10.8696
12337 1 1 1 2.1739 10.8696
12338 1 1 3 2.1739 10.8696
12339 1 1 5 2.1739 10.8696
12340 1 1 7 2.1739 10.8696
12341 1 1 9 2.1739 10.8696
12342 1 1 11 2.1739 10.8696
12343 1 1 13 2.1739 10.8696
12344 1 1 15 2.1739 10.8696
12345 1 1 17 2.1739 10.8696
12346 1 1 19 2.1739 10.8696
12347 1 2 21 2.1739 10.8696
12348 1 2 23 2.1739 10.8696
12349 1 2 25 2.1739 10.8696
12350 1 2 27 2.1739 10.8696
12351 1 2 29 2.1739 10.8696
12352 1 2 31 2.1739 10.8696
12353 1 1 1 4.3478 10.8696
12354 1 1 3 4.3478 10.8696
12355 1 1 5 4.3478 10.8696
12356 1 1 7 4.3478 10.8696
12357 1 1 9 4.3478 10.8696
12358 1 1 11 4.3478 10.8696
12359 1 1 13 4.3478 10.8696
12360 1 1 15 4.3478 10.8696
12361 1 1 17 4.3478 10.8696
12362 1 1 19 4.3478 10.8696
12363 1 2 21 4.3478 10.8696
12364 1 2 23 4.3478 10.8696
12365 1 2 25 4.3478 10.8696
12366 1 2 27 4.3478 10.8696
12367 1 2 29 4.3478 10.8696
12368 1 2 31 4.3478 10.8696
12369 1 1 1 6.5217 10.8696
12370 1 1 3 6.5217 10.8696
12371 1 1 5 6.5217 10.8696
12372 1 1 7 6.5217 10.8696
12373 1 1 9 6.5217 10.8696
12374 1 1 11 6.5217 10.8696
12375 1 1 13 6.5217 10.8696
12376 1 1 15 6.5217 10.8696
12377 1 1 17 6.5217 10.8696
12378 1 1 19 6.5217 10.8696
12379 1 2 21 6.5217 10.8696
12380 1 2 23 6.5217 10.8696
12381 1 2 25 6.5217 10.8696
12382 1 2 27 6.5217 10.8696
12383 1 2 29 6.5217 10.8696
12384 1 2 31 6.5217 10.8696
12385 1 1 1 8.6957 10.8696
12386 1 1 3 8.6957 10.8696
12387 1 1 5 8.6957 10.8696
12388 1 1 7 8.6957 10.8696
12389 1 1 9 8.6957 10.8696
12390 1 1 11 8.6957 10.8696
12391 1 1 13 8.6957 10.8696
12392 1 1 15 8.6957 10.8696
12393 1 1 17 8.6957 10.8696
12394 1 1 19 8.6957 10.8696
12395 1 2 21 8.6957 10.8696
12396 1 2 23 8.6957 10.8696
12397 1 2 25 8.6957 10.8696
12398 1 2 27 8.6957 10.8696
12399 1 2 29 8.6957 10.8696
12400 1 2 31 8.6957 10.8696
12401 1 1 1 10.8696 10.8696
12402 1 1 3 10.8696 10.8696
12403 1 1 5 10.8696 10.8696
12404 1 1 7 10.8696 10.8696
12405 1 1 9 10.8696 10.8696
12406 1 1 11 10.8696 10.8696
12407 1 1 13 10.8696 10.8696
12408 1 1 15 10.8696 10.8696
12409 1 1 17 10.8696 10.8696
12410 1 1 19 10.8696 10.8696
12411 1 2 21 10.8696 10.8696
12412 1 2 23 10.8696 10.8696
12413 1 2 25 10.8696 10.8696
12414 1 2 27 10.8696 10.8696
12415 1 2 29 10.8696 10.8696
12416 1 2 31 10.8696 10.8696
12417 1 1 1 13.0435 10.8696
12418 1 1 3 13.0435 10.8696
12419 1 1 5 13.0435 10.8696
12420 1 1 7 13.0435 10.8696
12421 1 1 9 13.0435 10.8696
12422 1 1 11 13.0435 10.8696
12423 1 1 13 13.0435 10.8696
12424 1 1 15 13.0435 10.8696
12425 1 1 17 13.0435 10.8696
12426 1 1 19 13.0435 10.8696
12427 1 2 21 13.0435 10.8696
12428 1 2 23 13.0435 10.8696
12429 1 2 25 13.0435 10.8696
12430 1 2 27 13.0435 10.8696
12431 1 2 29 13.0435 10.8696
12432 1 2 31 13.0435 10.8696
12433 1 1 1 15.2174 10.8696
12434 1 1 3 15.2174 10.8696
12435 1 1 5 15.2174 10.8696
12436 1 1 7 15.2174 10.8696
12437 1 1 9 15.2174 10.8696
12438 1 1 11 15.2174 10.8696
12439 1 1 13 15.2174 10.8696
12440 1 1 15 15.2174 10.8696
12441 1 1 17 15.2174 10.8696
12442 1 1 19 15.2174 10.8696
12443 1 2 21 15.2174 10.8696
12444 1 2 23 15.2174 10.8696
12445 1 2 25 15.2174 10.8696
12446 1 2 27 15.2174 10.8696
12447 1 2 29 15.2174 10.8696
12448 1 2 31 15.2174 10.8696
12449 1 1 1 17.3913 10.8696
12450 1 1 3 17.3913 10.8696
12451 1 1 5 17.3913 10.8696
12452 1 1 7 17.3913 10.8696
12453 1 1 9 17.3913 10.8696
12454 1 1 11 17.3913 10.8696
12455 1 1 13 17.3913 10.8696
12456 1 1 15 17.3913 10.8696
12457 1 1 17 17.3913 10.8696
12458 1 1 19 17.3913 10.8696
12459 1 2 21 17.3913 10.8696
12460 1 2 23 17.3913 10.8696
12461 1 2 25 17.3913 10.8696
12462 1 2 27 17.3913 10.8696
12463 1 2 29 17.3913 10.8696
12464 1 2 31 17.3913 10.8696
12465 1 1 1 19.5652 10.8696
12466 1 1 3 19.5652 10.8696
12467 1 1 5 19.5652 10.8696
12468 1 1 7 19.5652 10.8696
12469 1 1 9 19.5652 10.8696
12470 1 1 11 19.5652 10.8696
12471 1 1 13 19.5652 10.8696
12472 1 1 15 19.5652 10.8696
12473 1 1 17 19.5652 10.8696
12474 1 1 19 19.5652 10.8696
12475 1 2 21 19.5652 10.8696
12476 1 2 23 19.5652 10.8696
12477 1 2 25 19.5652 10.8696
12478 1 2 27 19.5652 10.8696
12479 1 2 29 19.5652 10.8696
12480 1 2 31 19.5652 10.8696
12481 1 1 1 21.7391 10.8696
12482 1 1 3 21.7391 10.8696
12483 1 1 5 21.7391 10.8696
12484 1 1 7 21.7391 10.8696
12485 1 1 9 21.7391 10.8696
12486 1 1 11 21.7391 10.8696
12487 1 1 13 21.7391 10.8696
12488 1 1 15 21.7391 10.8696
12489 1 1 17 21.7391 10.8696
12490 1 1 19 21.7391 10.8696
12491 1 2 21 21.7391 10.8696
12492 1 2 23 21.7391 10.8696
12493 1 2 25 21.7391 10.8696
12494 1 2 27 21.7391 10.8696
12495 1 2 29 21.7391 10.8696
12496 1 2 31 21.7391 10.8696
12497 1 1 1 23.913 10.8696
12498 1 1 3 23.913 10.8696
12499 1 1 5 23.913 10.8696
12500 1 1 7 23.913 10.8696
12501 1 1 9 23.913 10.8696
12502 1 1 11 23.913 10.8696
12503 1 1 13 23.913 10.8696
12504 1 1 15 23.913 10.8696
12505 1 1 17 23.913 10.8696
12506 1 1 19 23.913 10.8696
12507 1 2 21 23.913 10.8696
12508 1 2 23 23.913 10.8696
12509 1 2 25 23.913 10.8696
12510 1 2 27 23.913 10.8696
12511 1 2 29 23.913 10.8696
12512 1 2 31 23.913 10.8696
12513 1 1 -31 -23.913 13.0435
12514 1 1 -29 -23.913 13.0435
12515 1 1 -27 -23.913 13.0435
12516 1 1 -25 -23.913 13.0435
12517 1 1 -23 -23.913 13.0435
12518 1 1 -21 -23.913 13.0435
12519 1 1 -19 -23.913 13.0435
12520 1 1 -17 -23.913 13.0435
12521 1 1 -15 -23.913 13.0435
12522 1 1 -13 -23.913 13.0435
12523 1 2 -11 -23.913 13.0435
12524 1 2 -9 -23.913 13.0435
12525 1 2 -7 -23.913 13.0435
12526 1 2 -5 -23.913 13.0435
12527 1 2 -3 -23.913 13.0435
12528 1 2 -1 -23.913 13.0435
12529 1 1 -31 -21.7391 13.0435
12530 1 1 -29 -21.7391 13.0435
12531 1 1 -27 -21.7391 13.0435
12532 1 1 -25 -21.7391 13.0435
12533 1 1 -23 -21.7391 13.0435
12534 1 1 -21 -21.7391 13.0435
12535 1 1 -19 -21.7391 13.0435
12536 1 1 -17 -21.7391 13.0435
12537 1 1 -15 -21.7391 13.0435
12538 1 1 -13 -21.7391 13.0435
12539 1 2 -11 -21.7391 13.0435
12540 1 2 -9 -21.7391 13.0435
12541 1 2 -7 -21.7391 13.0435
12542 1 2 -5 -21.7391 13.0435
12543 1 2 -3 -21.7391 13.0435
12544 1 2 -1 -21.7391 13.0435
12545 1 1 -31 -19.5652 13.0435
12546 1 1 -29 -19.5652 13.0435
12547 1 1 -27 -19.5652 13.0435
12548 1 1 -25 -19.5652 13.0435
12549 1 1 -23 -19.5652 13.0435
12550 1 1 -21 -19.5652 13.0435
12551 1 1 -19 -19.5652 13.0435
12552 1 1 -17 -19.5652 13.0435
12553 1 1 -15 -19.5652 13.0435
12554 1 1 -13 -19.5652 13.0435
12555 1 2 -11 -19.5652 13.0435
12556 1 2 -9 -19.5652 13.0435
12557 1 2 -7 -19.5652 13.0435
12558 1 2 -5 -19.5652 13.0435
12559 1 2 -3 -19.5652 13.0435
12560 1 2 -1 -19.5652 13.0435
12561 1 1 -31 -17.3913 13.0435
12562 1 1 -29 -17.3913 13.0435
12563 1 1 -27 -17.3913 13.0435
12564 1 1 -25 -17.3913 13.0435
12565 1 1 -23 -17.3913 13.0435
12566 1 1 -21 -17.3913 13.0435
12567 1 1 -19 -17.3913 13.0435
12568 1 1 -17 -17.3913 13.0435
12569 1 1 -15 -17.3913 13.0435
12570 1 1 -13 -17.3913 13.0435
12571 1 2 -11 -17.3913 13.0435
12572 1 2 -9 -17.3913 13.0435
12573 1 2 -7 -17.3913 13.0435
12574 1 2 -5 -17.3913 13.0435
12575 1 2 -3 -17.3913 13.0435
12576 1 2 -1 -17.3913 13.0435
12577 1 1 -31 -15.2174 13.0435
12578 1 1 -29 -15.2174 13.0435
12579 1 1 -27 -15.2174 13.0435
12580 1 1 -25 -15.2174 13.0435
12581 1 1 -23 -15.2174 13.0435
12582 1 1 -21 -15.2174 13.0435
12583 1 1 -19 -15.2174 13.0435
12584 1 1 -17 -15.2174 13.0435
12585 1 1 -15 -15.2174 13.0435
12586 1 1 -13 -15.2174 13.0435
12587 1 2 -11 -15.2174 13.0435
12588 1 2 -9 -15.2174 13.0435
12589 1 2 -7 -15.2174 13.0435
12590 1 2 -5 -15.2174 13.0435
12591 1 2 -3 -15.2174 13.0435
12592 1 2 -1 -15.2174 13.0435
12593 1 1 -31 -13.0435 13.0435
12594 1 1 -29 -13.0435 13.0435
12595 1 1 -27 -13.0435 13.0435
12596 1 1 -25 -13.0435 13.0435
12597 1 1 -23 -13.0435 13.0435
12598 1 1 -21 -13.0435 13.0435
12599 1 1 -19 -13.0435 13.0435
12600 1 1 -17 -13.0435 13.0435
12601 1 1 -15 -13.0435 13.0435
12602 1 1 -13 -13.0435 13.0435
12603 1 2 -11 -13.0435 13.0435
12604 1 2 -9 -13.0435 13.0435
12605 1 2 -7 -13.0435 13.0435
12606 1 2 -5 -13.0435 13.0435
12607 1 2 -3 -13.0435 13.0435
12608 1 2 -1 -13.0435 13.0435
12609 1 1 -31 -10.8696 13.0435
12610 1 1 -29 -10.8696 13.0435
12611 1 1 -27 -10.8696 13.0435
12612 1 1 -25 -10.8696 13.0435
12613 1 1 -23 -10.8696 13.0435
12614 1 1 -21 -10.8696 13.0435
12615 1 1 -19 -10.8696 13.0435
12616 1 1 -17 -10.8696 13.0435
12617 1 1 -15 -10.8696 13.0435
12618 1 1 -13 -10.8696 13.0435
12619 1 2 -11 -10.8696 13.0435
12620 1 2 -9 -10.8696 13.0435
12621 1 2 -7 -10.8696 13.0435
12622 1 2 -5 -10.8696 13.0435
12623 1 2 -3 -10.8696 13.0435
12624 1 2 -1 -10.8696 13.0435
12625 1 1 -31 -8.6957 13.0435
12626 1 1 -29 -8.6957 13.0435
12627 1 1 -27 -8.6957 13.0435
12628 1 1 -25 -8.6957 13.0435
12629 1 1 -23 -8.6957 13.0435
12630 1 1 -21 -8.6957 13.0435
12631 1 1 -19 -8.6957 13.0435
12632 1 1 -17 -8.6957 13.0435
12633 1 1 -15 -8.6957 13.0435
12634 1 1 -13 -8.6957 13.0435
12635 1 2 -11 -8.6957 13.0435
12636 1 2 -9 -8.6957 13.0435
12637 1 2 -7 -8.6957 13.0435
12638 1 2 -5 -8.6957 13.0435
12639 1 2 -3 -8.6957 13.0435
12640 1 2 -1 -8.6957 13.0435
12641 1 1 -31 -6.5217 13.0435
12642 1 1 -29 -6.5217 13.0435
12643 1 1 -27 -6.5217 13.0435
12644 1 1 -25 -6.5217 13.0435
12645 1 1 -23 -6.5217 13.0435
12646 1 1 -21 -6.5217 13.0435
12647 1 1 -19 -6.5217 13.0435
12648 1 1 -17 -6.5217 13.0435
12649 1 1 -15 -6.5217 13.0435
12650 1 1 -13 -6.5217 13.0435
12651 1 2 -11 -6.5217 13.0435
12652 1 2 -9 -6.5217 13.0435
12653 1 2 -7 -6.5217 13.0435
12654 1 2 -5 -6.5217 13.0435
12655 1 2 -3 -6.5217 13.0435
12656 1 2 -1 -6.5217 13.0435
12657 1 1 -31 -4.3478 13.0435
12658 1 1 -29 -4.3478 13.0435
12659 1 1 -27 -4.3478 13.0435
12660 1 1 -25 -4.3478 13.0435
12661 1 1 -23 -4.3478 13.0435
12662 1 1 -21 -4.3478 13.0435
12663 1 1 -19 -4.3478 13.0435
12664 1 1 -17 -4.3478 13.0435
12665 1 1 -15 -4.3478 13.0435
12666 1 1 -13 -4.3478 13.0435
12667 1 2 -11 -4.3478 13.0435
12668 1 2 -9 -4.3478 13.0435
12669 1 2 -7 -4.3478 13.0435
12670 1 2 -5 -4.3478 13.0435
12671 1 2 -3 -4.3478 13.0435
12672 1 2 -1 -4.3478 13.0435
12673 1 1 -31 -2.1739 13.0435
12674 1 1 -29 -2.1739 13.0435
12675 1 1 -27 -2.1739 13.0435
12676 1 1 -25 -2.1739 13.0435
12677 1 1 -23 -2.1739 13.0435
12678 1 1 -21 -2.1739 13.0435
12679 1 1 -19 -2.1739 13.0435
12680 1 1 -17 -2.1739 13.0435
12681 1 1 -15 -2.1739 13.0435
12682 1 1 -13 -2.1739 13.0435
12683 1 2 -11 -2.1739 13.0435
12684 1 2 -9 -2.1739 13.0435
12685 1 2 -7 -2.1739 13.0435
12686 1 2 -5 -2.1739 13.0435
12687 1 2 -3 -2.1739 13.0435
12688 1 2 -1 -2.1739 13.0435
12689 1 1 -31 0 13.0435
12690 1 1 -29 0 13.0435
12691 1 1 -27 0 13.0435
12692 1 1 -25 0 13.0435
12693 1 1 -23 0 13.0435
12694 1 1 -21 0 13.0435
12695 1 1 -19 0 13.0435
12696 1 1 -17 0 13.0435
12697 1 1 -15 0 13.0435
12698 1 1 -13 0 13.0435
12699 1 2 -11 0 13.0435
12700 1 2 -9 0 13.0435
12701 1 2 -7 0 13.0435
12702 1 2 -5 0 13.0435
12703 1 2 -3 0 13.0435
12704 1 2 -1 0 13.0435
12705 1 1 -31 2.1739 13.0435
12706 1 1 -29 2.1739 13.0435
12707 1 1 -27 2.1739 13.0435
12708 1 1 -25 2.1739 13.0435
12709 1 1 -23 2.1739 13.0435
12710 1 1 -21 2.1739 13.0435
12711 1 1 -19 2.1739 13.0435
12712 1 1 -17 2.1739 13.0435
12713 1 1 -15 2.1739 13.0435
12714 1 1 -13 2.1739 13.0435
12715 1 2 -11 2.1739 13.0435
12716 1 2 -9 2.1739 13.0435
12717 1 2 -7 2.1739 13.0435
12718 1 2 -5 2.1739 13.0435
12719 1 2 -3 2.1739 13.0435
12720 1 2 -1 2.1739 13.0435
12721 1 1 -31 4.3478 13.0435
12722 1 1 -29 4.3478 13.0435
12723 1 1 -27 4.3478 13.0435
12724 1 1 -25 4.3478 13.0435
12725 1 1 -23 4.3478 13.0435
12726 1 1 -21 4.3478 13.0435
12727 1 1 -19 4.3478 13.0435
12728 1 1 -17 4.3478 13.0435
12729 1 1 -15 4.3478 13.0435
12730 1 1 -13 4.3478 13.0435
12731 1 2 -11 4.3478 13.0435
12732 1 2 -9 4.3478 13.0435
12733 1 2 -7 4.3478 13.0435
12734 1 2 -5 4.3478 13.0435
12735 1 2 -3 4.3478 13.0435
12736 1 2 -1 4.3478 13.0435
12737 1 1 -31 6.5217 13.0435
12738 1 1 -29 6.5217 13.0435
12739 1 1 -27 6.5217 13.0435
12740 1 1 -25 6.5217 13.0435
12741 1 1 -23 6.5217 13.0435
12742 1 1 -21 6.5217 13.0435
12743 1 1 -19 6.5217 13.0435
12744 1 1 -17 6.5217 13.0435
12745 1 1 -15 6.5217 13.0435
12746 1 1 -13 6.5217 13.0435
12747 1 2 -11 6.5217 13.0435
12748 1 2 -9 6.5217 13.0435
12749 1 2 -7 6.5217 13.0435
12750 1 2 -5 6.5217 13.0435
12751 1 2 -3 6.5217 13.0435
12752 1 2 -1 6.5217 13.0435
12753 1 1 -31 8.6957 13.0435
12754 1 1 -29 8.6957 13.0435
12755 1 1 -27 8.6957 13.0435
12756 1 1 -25 8.6957 13.0435
12757 1 1 -23 8.6957 13.0435
12758 1 1 -21 8.6957 13.0435
12759 1 1 -19 8.6957 13.0435
12760 1 1 -17 8.6957 13.0435
12761 1 1 -15 8.6957 13.0435
12762 1 1 -13 8.6957 13.0435
12763 1 2 -11 8.6957 13.0435
12764 1 2 -9 8.6957 13.0435
12765 1 2 -7 8.6957 13.0435
12766 1 2 -5 8.6957 13.0435
12767 1 2 -3 8.6957 13.0435
12768 1 2 -1 8.6957 13.0435
12769 1 1 -31 10.8696 13.0435
12770 1 1 -29 10.8696 13.0435
12771 1 1 -27 10.8696 13.0435
12772 1 1 -25 10.8696 13.0435
12773 1 1 -23 10.8696 13.0435
12774 1 1 -21 10.8696 13.0435
12775 1 1 -19 10.8696 13.0435
12776 1 1 -17 10.8696 13.0435
12777 1 1 -15 10.8696 13.0435
12778 1 1 -13 10.8696 13.0435
12779 1 2 -11 10.8696 13.0435
12780 1 2 -9 10.8696 13.0435
12781 1 2 -7 10.8696 13.0435
12782 1 2 -5 10.8696 13.0435
12783 1 2 -3 10.8696 13.0435
12784 1 2 -1 10.8696 13.0435
12785 1 1 -31 13.0435 13.0435
12786 1 1 -29 13.0435 13.0435
12787 1 1 -27 13.0435 13.0435
12788 1 1 -25 13.0435 13.0435
12789 1 1 -23 13.0435 13.0435
12790 1 1 -21 13.0435 13.0435
12791 1 1 -19 13.0435 13.0435
12792 1 1 -17 13.0435 13.0435
12793 1 1 -15 13.0435 13.0435
12794 1 1 -13 13.0435 13.0435
12795 1 2 -11 13.0435 13.0435
12796 1 2 -9 13.0435 13.0435
12797 1 2 -7 13.0435 13.0435
12798 1 2 -5 13.0435 13.0435
12799 1 2 -3 13.0435 13.0435
12800 1 2 -1 13.0435 13.0435
12801 1 1 -31 15.2174 13.0435
12802 1 1 -29 15.2174 13.0435
12803 1 1 -27 15.2174 13.0435
12804 1 1 -25 15.2174 13.0435
12805 1 1 -23 15.2174 13.0435
12806 1 1 -21 15.2174 13.0435
12807 1 1 -19 15.2174 13.0435
12808 1 1 -17 15.2174 13.0435
12809 1 1 -15 15.2174 13.0435
12810 1 1 -13 15.2174 13.0435
12811 1 2 -11 15.2174 13.0435
12812 1 2 -9 15.2174 13.0435
12813 1 2 -7 15.2174 13.0435
12814 1 2 -5 15.2174 13.0435
12815 1 2 -3 15.2174 13.0435
12816 1 2 -1 15.2174 13.0435
12817 1 1 -31 17.3913 13.0435
12818 1 1 -29 17.3913 13.0435
12819 1 1 -27 17.3913 13.0435
12820 1 1 -25 17.3913 13.0435
12821 1 1 -23 17.3913 13.0435
12822 1 1 -21 17.3913 13.0435
12823 1 1 -19 17.3913 13.0435
12824 1 1 -17 17.3913 13.0435
12825 1 1 -15 17.3913 13.0435
12826 1 1 -13 17.3913 13.0435
12827 1 2 -11 17.3913 13.0435
12828 1 2 -9 17.3913 13.0435
12829 1 2 -7 17.3913 13.0435
12830 1 2 -5 17.3913 13.0435
12831 1 2 -3 17.3913 13.0435
12832 1 2 -1 17.3913 13.0435
12833 1 1 -31 19.5652 13.0435
12834 1 1 -29 19.5652 13.0435
12835 1 1 -27 19.5652 13.0435
12836 1 1 -25 19.5652 13.0435
12837 1 1 -23 19.5652 13.0435
12838 1 1 -21 19.5652 13.0435
12839 1 1 -19 19.5652 13.0435
12840 1 1 -17 19.5652 13.0435
12841 1 1 -15 19.5652 13.0435
12842 1 1 -13 19.5652 13.0435
12843 1 2 -11 19.5652 13.0435
12844 1 2 -9 19.5652 13.0435
12845 1 2 -7 19.5652 13.0435
12846 1 2 -5 19.5652 13.0435
12847 1 2 -3 19.5652 13.0435
12848 1 2 -1 19.5652 13.0435
12849 1 1 -31 21.7391 13.0435
12850 1 1 -29 21.7391 13.0435
12851 1 1 -27 21.7391 13.0435
12852 1 1 -25 21.7391 13.0435
12853 1 1 -23 21.7391 13.0435
12854 1 1 -21 21.7391 13.0435
12855 1 1 -19 21.7391 13.0435
12856 1 1 -17 21.7391 13.0435
12857 1 1 -15 21.7391 13.0435
12858 1 1 -13 21.7391 13.0435
12859 1 2 -11 21.7391 13.0435
12860 1 2 -9 21.7391 13.0435
12861 1 2 -7 21.7391 13.0435
12862 1 2 -5 21.7391 13.0435
12863 1 2 -3 21.7391 13.0435
12864 1 2 -1 21.7391 13.0435
12865 1 1 -31 23.913 13.0435
12866 1 1 -29 23.913 13.0435
12867 1 1 -27 23.913 13.0435
12868 1 1 -25 23.913 13.0435
12869 1 1 -23 23.913 13.0435
12870 1 1 -21 23.913 13.0435
12871 1 1 -19 23.913 13.0435
12872 1 1 -17 23.913 13.0435
12873 1 1 -15 23.913 13.0435
12874 1 1 -13 23.913 13.0435
12875 1 2 -11 23.913 13.0435
12876 1 2 -9 23.913 13.0435
12877 1 2 -7 23.913 13.0435
12878 1 2 -5 23.913 13.0435
12879 1 2 -3 23.913 13.0435
12880 1 2 -1 23.913 13.0435
12881 1 1 1 -23.913 13.0435
12882 1 1 3 -23.913 13.0435
12883 1 1 5 -23.913 13.0435
12884 1 1 7 -23.913 13.0435
12885 1 1 9 -23.913 13.0435
12886 1 1 11 -23.913 13.0435
12887 1 1 13 -23.913 13.0435
12888 1 1 15 -23.913 13.0435
12889 1 1 17 -23.913 13.0435
12890 1 1 19 -23.913 13.0435
12891 1 2 21 -23.913 13.0435
12892 1 2 23 -23.913 13.0435
12893 1 2 25 -23.913 13.0435
12894 1 2 27 -23.913 13.0435
12895 1 2 29 -23.913 13.0435
12896 1 2 31 -23.913 13.0435
12897 1 1 1 -21.7391 13.0435
12898 1 1 3 -21.7391 13.0435
12899 1 1 5 -21.7391 13.0435
12900 1 1 7 -21.7391 13.0435
12901 1 1 9 -21.7391 13.0435
12902 1 1 11 -21.7391 13.0435
12903 1 1 13 -21.7391 13.0435
12904 1 1 15 -21.7391 13.0435
12905 1 1 17 -21.7391 13.0435
12906 1 1 19 -21.7391 13.0435
12907 1 2 21 -21.7391 13.0435
12908 1 2 23 -21.7391 13.0435
12909 1 2 25 -21.7391 13.0435
12910 1 2 27 -21.7391 13.0435
12911 1 2 29 -21.7391 13.0435
12912 1 2 31 -21.7391 13.0435
12913 1 1 1 -19.5652 13.0435
12914 1 1 3 -19.5652 13.0435
12915 1 1 5 -19.5652 13.0435
12916 1 1 7 -19.5652 13.0435
12917 1 1 9 -19.5652 13.0435
12918 1 1 11 -19.5652 13.0435
12919 1 1 13 -19.5652 13.0435
12920 1 1 15 -19.5652 13.0435
12921 1 1 17 -19.5652 13.0435
12922 1 1 19 -19.5652 13.0435
12923 1 2 21 -19.5652 13.0435
12924 1 2 23 -19.5652 13.0435
12925 1 2 25 -19.5652 13.0435
12926 1 2 27 -19.5652 13.0435
12927 1 2 29 -19.5652 13.0435
12928 1 2 31 -19.5652 13.0435
12929 1 1 1 -17.3913 13.0435
12930 1 1 3 -17.3913 13.0435
12931 1 1 5 -17.3913 13.0435
12932 1 1 7 -17.3913 13.0435
12933 1 1 9 -17.3913 13.0435
12934 1 1 11 -17.3913 13.0435
12935 1 1 13 -17.3913 13.0435
12936 1 1 15 -17.3913 13.0435
12937 1 1 17 -17.3913 13.0435
12938 1 1 19 -17.3913 13.0435
12939 1 2 21 -17.3913 13.0435
12940 1 2 23 -17.3913 13.0435
12941 1 2 25 -17.3913 13.0435
12942 1 2 27 -17.3913 13.0435
12943 1 2 29 -17.3913 13.0435
12944 1 2 31 -17.3913 13.0435
12945 1 1 1 -15.2174 13.0435
12946 1 1 3 -15.2174 13.0435
12947 1 1 5 -15.2174 13.0435
12948 1 1 7 -15.2174 13.0435
12949 1 1 9 -15.2174 13.0435
12950 1 1 11 -15.2174 13.0435
12951 1 1 13 -15.2174 13.0435
12952 1 1 15 -15.2174 13.0435
12953 1 1 17 -15.2174 13.0435
12954 1 1 19 -15.2174 13.0435
12955 1 2 21 -15.2174 13.0435
12956 1 2 23 -15.2174 13.0435
12957 1 2 25 -15.2174 13.0435
12958 1 2 27 -15.2174 13.0435
12959 1 2 29 -15.2174 13.0435
12960 1 2 31 -15.2174 13.0435
12961 1 1 1 -13.0435 13.0435
12962 1 1 3 -13.0435 13.0435
12963 1 1 5 -13.0435 13.0435
12964 1 1 7 -13.0435 13.0435
12965 1 1 9 -13.0435 13.0435
12966 1 1 11 -13.0435 13.0435
12967 1 1 13 -13.0435 13.0435
12968 1 1 15 -13.0435 13.0435
12969 1 1 17 -13.0435 13.0435
12970 1 1 19 -13.0435 13.0435
12971 1 2 21 -13.0435 13.0435
12972 1 2 23 -13.0435 13.0435
12973 1 2 25 -13.0435 13.0435
12974 1 2 27 -13.0435 13.0435
12975 1 2 29 -13.0435 13.0435
12976 1 2 31 -13.0435 13.0435
12977 1 1 1 -10.8696 13.0435
12978 1 1 3 -10.8696 13.0435
12979 1 1 5 -10.8696 13.0435
12980 1 1 7 -10.8696 13.0435
12981 1 1 9 -10.8696 13.0435
12982 1 1 11 -10.8696 13.0435
12983 1 1 13 -10.8696 13.0435
12984 1 1 15 -10.8696 13.0435
12985 1 1 17 -10.8696 13.0435
12986 1 1 19 -10.8696 13.0435
12987 1 2 21 -10.8696 13.0435
12988 1 2 23 -10.8696 13.0435
12989 1 2 25 -10.8696 13.0435
12990 1 2 27 -10.8696 13.0435
12991 1 2 29 -10.8696 13.0435
12992 1 2 31 -10.8696 13.0435
12993 1 1 1 -8.6957 13.0435
12994 1 1 3 -8.6957 13.0435
12995 1 1 5 -8.6957 13.0435
12996 1 1 7 -8.6957 13.0435
12997 1 1 9 -8.6957 13.0435
12998 1 1 11 -8.6957 13.0435
12999 1 1 13 -8.6957 13.0435
13000 1 1 15 -8.6957 13.0435
13001 1 1 17 -8.6957 13.0435
13002 1 1 19 -8.6957 13.0435
13003 1 2 21 -8.6957 13.0435
13004 1 2 23 -8.6957 13.0435
13005 1 2 25 -8.6957 13.0435
13006 1 2 27 -8.6957 13.0435
13007 1 2 29 -8.6957 13.0435
13008 1 2 31 -8.6957 13.0435
13009 1 1 1 -6.5217 13.0435
13010 1 1 3 -6.5217 13.0435
13011 1 1 5 -6.5217 13.0435
13012 1 1 7 -6.5217 13.0435
13013 1 1 9 -6.5217 13.0435
13014 1 1 11 -6.5217 13.0435
13015 1 1 13 -6.5217 13.0435
13016 1 1 15 -6.5217 13.0435
13017 1 1 17 -6.5217 13.0435
13018 1 1 19 -6.5217 13.0435
13019 1 2 21 -6.5217 13.0435
13020 1 2 23 -6.5217 13.0435
13021 1 2 25 -6.5217 13.0435
13022 1 2 27 -6.5217 13.0435
13023 1 2 29 -6.5217 13.0435
13024 1 2 31 -6.5217 13.0435
13025 1 1 1 -4.3478 13.0435
13026 1 1 3 -4.3478 13.0435
13027 1 1 5 -4.3478 13.0435
13028 1 1 7 -4.3478 13.0435
13029 1 1 9 -4.3478 13.0435
13030 1 1 11 -4.3478 13.0435
13031 1 1 13 -4.3478 13.0435
13032 1 1 15 -4.3478 13.0435
13033 1 1 17 -4.3478 13.0435
13034 1 1 19 -4.3478 13.0435
13035 1 2 21 -4.3478 13.0435
13036 1 2 23 -4.3478 13.0435
13037 1 2 25 -4.3478 13.0435
13038 1 2 27 -4.3478 13.0435
13039 1 2 29 -4.3478 13.0435
13040 1 2 31 -4.3478 13.0435
13041 1 1 1 -2.1739 13.0435
13042 1 1 3 -2.1739 13.0435
13043 1 1 5 -2.1739 13.0435
13044 1 1 7 -2.1739 13.0435
13045 1 1 9 -2.1739 13.0435
13046 1 1 11 -2.1739 13.0435
13047 1 1 13 -2.1739 13.0435
13048 1 1 15 -2.1739 13.0435
13049 1 1 17 -2.1739 13.0435
13050 1 1 19 -2.1739 13.0435
13051 1 2 21 -2.1739 13.0435
13052 1 2 23 -2.1739 13.0435
13053 1 2 25 -2.1739 13.0435
13054 1 2 27 -2.1739 13.0435
13055 1 2 29 -2.1739 13.0435
13056 1 2 31 -2.1739 13.0435
13057 1 1 1 0 13.0435
13058 1 1 3 0 13.0435
13059 1 1 5 0 13.0435
13060 1 1 7 0 13.0435
13061 1 1 9 0 13.0435
13062 1 1 11 0 13.0435
13063 1 1 13 0 13.0435
13064 1 1 15 0 13.0435
13065 1 1 17 0 13.0435
13066 1 1 19 0 13.0435
13067 1 2 21 0 13.0435
13068 1 2 23 0 13.0435
13069 1 2 25 0 13.0435
13070 1 2 27 0 13.0435
13071 1 2 29 0 13.0435
13072 1 2 31 0 13.0435
13073 1 1 1 2.1739 13.0435
13074 1 1 3 2.1739 13.0435
13075 1 1 5 2.1739 13.0435
13076 1 1 7 2.1739 13.0435
13077 1 1 9 2.1739 13.0435
13078 1 1 11 2.1739 13.0435
13079 1 1 13 2.1739 13.0435
13080 1 1 15 2.1739 13.0435
13081 1 1 17 2.1739 13.0435
13082 1 1 19 2.1739 13.0435
13083 1 2 21 2.1739 13.0435
13084 1 2 23 2.1739 13.0435
13085 1 2 25 2.1739 13.0435
13086 1 2 27 2.1739 13.0435
13087 1 2 29 2.1739 13.0435
13088 1 2 31 2.1739 13.0435
13089 1 1 1 4.3478 13.0435
13090 1 1 3 4.3478 13.0435
13091 1 1 5 4.3478 13.0435
13092 1 1 7 4.3478 13.0435
13093 1 1 9 4.3478 13.0435
13094 1 1 11 4.3478 13.0435
13095 1 1 13 4.3478 13.0435
13096 1 1 15 4.3478 13.0435
13097 1 1 17 4.3478 13.0435
13098 1 1 19 4.3478 13.0435
13099 1 2 21 4.3478 13.0435
13100 1 2 23 4.3478 13.0435
13101 1 2 25 4.3478 13.0435
13102 1 2 27 4.3478 13.0435
13103 1 2 29 4.3478 13.0435
13104 1 2 31 4.3478 13.0435
13105 1 1 1 6.5217 13.0435
13106 1 1 3 6.5217 13.0435
13107 1 1 5 6.5217 13.0435
13108 1 1 7 6.5217 13.0435
13109 1 1 9 6.5217 13.0435
13110 1 1 11 6.5217 13.0435
13111 1 1 13 6.5217 13.0435
13112 1 1 15 6.5217 13.0435
13113 1 1 17 6.5217 13.0435
13114 1 1 19 6.5217 13.0435
13115 1 2 21 6.5217 13.0435
13116 1 2 23 6.5217 13.0435
13117 1 2 25 6.5217 13.0435
13118 1 2 27 6.5217 13.0435
13119 1 2 29 6.5217 13.0435
13120 1 2 31 6.5217 13.0435
13121 1 1 1 8.6957 13.0435
13122 1 1 3 8.6957 13.0435
13123 1 1 5 8.6957 13.0435
13124 1 1 7 8.6957 13.0435
13125 1 1 9 8.6957 13.0435
13126 1 1 11 8.6957 13.0435
13127 1 1 13 8.6957 13.0435
13128 1 1 15 8.6957 13.0435
13129 1 1 17 8.6957 13.0435
13130 1 1 19 8.6957 13.0435
13131 1 2 21 8.6957 13.0435
13132 1 2 23 8.6957 13.0435
13133 1 2 25 8.6957 13.0435
13134 1 2 27 8.6957 13.0435
13135 1 2 29 8.6957 13.0435
13136 1 2 31 8.6957 13.0435
13137 1 1 1 10.8696 13.0435
13138 1 1 3 10.8696 13.0435
13139 1 1 5 10.8696 13.0435
13140 1 1 7 10.8696 13.0435
13141 1 1 9 10.8696 13.0435
13142 1 1 11 10.8696 13.0435
13143 1 1 13 10.8696 13.0435
13144 1 1 15 10.8696 13.0435
13145 1 1 17 10.8696 13.0435
13146 1 1 19 10.8696 13.0435
13147 1 2 21 10.8696 13.0435
13148 1 2 23 10.8696 13.0435
13149 1 2 25 10.8696 13.0435
13150 1 2 27 10.8696 13.0435
13151 1 2 29 10.8696 13.0435
13152 1 2 31 10.8696 13.0435
13153 1 1 1 13.0435 13.0435
13154 1 1 3 13.0435 13.0435
13155 1 1 5 13.0435 13.0435
13156 1 1 7 13.0435 13.0435
13157 1 1 9 13.0435 13.0435
13158 1 1 11 13.0435 13.0435
13159 1 1 13 13.0435 13.0435
13160 1 1 15 13.0435 13.0435
13161 1 1 17 13.0435 13.0435
13162 1 1 19 13.0435 13.0435
13163 1 2 21 13.0435 13.0435
13164 1 2 23 13.0435 13.0435
13165 1 2 25 13.0435 13.0435
13166 1 2 27 13.0435 13.0435
13167 1 2 29 13.0435 13.0435
13168 1 2 31 13.0435 13.0435
13169 1 1 1 15.2174 13.0435
13170 1 1 3 15.2174 13.0435
13171 1 1 5 15.2174 13.0435
13172 1 1 7 15.2174 13.0435
13173 1 1 9 15.2174 13.0435
13174 1 1 11 15.2174 13.0435
13175 1 1 13 15.2174 13.0435
13176 1 1 15 15.2174 13.0435
13177 1 1 17 15.2174 13.0435
13178 1 1 19 15.2174 13.0435
13179 1 2 21 15.2174 13.0435
13180 1 2 23 15.2174 13.0435
13181 1 2 25 15.2174 13.0435
13182 1 2 27 15.2174 13.0435
13183 1 2 29 15.2174 13.0435
13184 1 2 31 15.2174 13.0435
13185 1 1 1 17.3913 13.0435
13186 1 1 3 17.3913 13.0435
13187 1 1 5 17.3913 13.0435
13188 1 1 7 17.3913 13.0435
13189 1 1 9 17.3913 13.0435
13190 1 1 11 17.3913 13.0435
13191 1 1 13 17.3913 13.0435
13192 1 1 15 17.3913 13.0435
13193 1 1 17 17.3913 13.0435
13194 1 1 19 17.3913 13.0435
13195 1 2 21 17.3913 13.0435
13196 1 2 23 17.3913 13.0435
13197 1 2 25 17.3913 13.0435
13198 1 2 27 17.3913 13.0435
13199 1 2 29 17.3913 13.0435
13200 1 2 31 17.3913 13.0435
13201 1 1 1 19.5652 13.0435
13202 1 1 3 19.5652 13.0435
13203 1 1 5 19.5652 13.0435
13204 1 1 7 19.5652 13.0435
13205 1 1 9 19.5652 13.0435
13206 1 1 11 19.5652 13.0435
13207 1 1 13 19.5652 13.0435
13208 1 1 15 19.5652 13.0435
13209 1 1 17 19.5652 13.0435
13210 1 1 19 19.5652 13.0435
13211 1 2 21 19.5652 13.0435
13212 1 2 23 19.5652 13.0435
13213 1 2 25 19.5652 13.0435
13214 1 2 27 19.5652 13.0435
13215 1 2 29 19.5652 13.0435
13216 1 2 31 19.5652 13.0435
13217 1 1 1 21.7391 13.0435
13218 1 1 3 21.7391 13.0435
13219 1 1 5 21.7391 13.0435
13220 1 1 7 21.7391 13.0435
13221 1 1 9 21.7391 13.0435
13222 1 1 11 21.7391 13.0435
13223 1 1 13 21.7391 13.0435
13224 1 1 15 21.7391 13.0435
13225 1 1 17 21.7391 13.0435
13226 1 1 19 21.7391 13.0435
13227 1 2 21 21.7391 13.0435
13228 1 2 23 21.7391 13.0435
13229 1 2 25 21.7391 13.0435
13230 1 2 27 21.7391 13.0435
13231 1 2 29 21.7391 13.0435
13232 1 2 31 21.7391 13.0435
13233 1 1 1 23.913 13.0435
13234 1 1 3 23.913 13.0435
13235 1 1 5 23.913 13.0435
13236 1 1 7 23.913 13.0435
13237 1 1 9 23.913 13.0435
13238 1 1 11 23.913 13.0435
13239 1 1 13 23.913 13.0435
13240 1 1 15 23.913 13.0435
13241 1 1 17 23.913 13.0435
13242 1 1 19 23.913 13.0435
13243 1 2 21 23.913 13.0435
13244 1 2 23 23.913 13.0435
13245 1 2 25 23.913 13.0435
13246 1 2 27 23.913 13.0435
13247 1 2 29 23.913 13.0435
13248 1 2 31 23.913 13.0435
13249 1 1 -31 -23.913 15.2174
13250 1 1 -29 -23.913 15.2174
13251 1 1 -27 -23.913 15.2174
13252 1 1 -25 -23.913 15.2174
13253 1 1 -23 -23.913 15.2174
13254 1 1 -21 -23.913 15.2174
13255 1 1 -19 -23.913 15.2174
13256 1 1 -17 -23.913 15.2174
13257 1 1 -15 -23.913 15.2174
13258 1 1 -13 -23.913 15.2174
13259 1 2 -11 -23.913 15.2174
13260 1 2 -9 -23.913 15.2174
13261 1 2 -7 -23.913 15.2174
13262 1 2 -5 -23.913 15.2174
13263 1 2 -3 -23.913 15.2174
13264 1 2 -1 -23.913 15.2174
13265 1 1 -31 -21.7391 15.2174
13266 1 1 -29 -21.7391 15.2174
13267 1 1 -27 -21.7391 15.2174
13268 1 1 -25 -21.7391 15.2174
13269 1 1 -23 -21.7391 15.2174
13270 1 1 -21 -21.7391 15.2174
13271 1 1 -19 -21.7391 15.2174
13272 1 1 -17 -21.7391 15.2174
13273 1 1 -15 -21.7391 15.2174
13274 1 1 -13 -21.7391 15.2174
13275 1 2 -11 -21.7391 15.2174
13276 1 2 -9 -21.7391 15.2174
13277 1 2 -7 -21.7391 15.2174
13278 1 2 -5 -21.7391 15.2174
13279 1 2 -3 -21.7391 15.2174
13280 1 2 -1 -21.7391 15.2174
13281 1 1 -31 -19.5652 15.2174
13282 1 1 -29 -19.5652 15.2174
13283 1 1 -27 -19.5652 15.2174
13284 1 1 -25 -19.5652 15.2174
13285 1 1 -23 -19.5652 15.2174
13286 1 1 -21 -19.5652 15.2174
13287 1 1 -19 -19.5652 15.2174
13288 1 1 -17 -19.5652 15.2174
13289 1 1 -15 -19.5652 15.2174
13290 1 1 -13 -19.5652 15.2174
13291 1 2 -11 -19.5652 15.2174
13292 1 2 -9 -19.5652 15.2174
13293 1 2 -7 -19.5652 15.2174
13294 1 2 -5 -19.5652 15.2174
13295 1 2 -3 -19.5652 15.2174
13296 1 2 -1 -19.5652 15.2174
13297 1 1 -31 -17.3913 15.2174
13298 1 1 -29 -17.3913 15.2174
13299 1 1 -27 -17.3913 15.2174
13300 1 1 -25 -17.3913 15.2174
13301 1 1 -23 -17.3913 15.2174
13302 1 1 -21 -17.3913 15.2174
13303 1 1 -19 -17.3913 15.2174
13304 1 1 -17 -17.3913 15.2174
13305 1 1 -15 -17.3913 15.2174
13306 1 1 -13 -17.3913 15.2174
13307 1 2 -11 -17.3913 15.2174
13308 1 2 -9 -17.3913 15.2174
13309 1 2 -7 -17.3913 15.2174
13310 1 2 -5 -17.3913 15.2174
13311 1 2 -3 -17.3913 15.2174
13312 1 2 -1 -17.3913 15.2174
13313 1 1 -31 -15.2174 15.2174
13314 1 1 -29 -15.2174 15.2174
13315 1 1 -27 -15.2174 15.2174
13316 1 1 -25 -15.2174 15.2174
13317 1 1 -23 -15.2174 15.2174
13318 1 1 -21 -15.2174 15.2174
13319 1 1 -19 -15.2174 15.2174
13320 1 1 -17 -15.2174 15.2174
13321 1 1 -15 -15.2174 15.2174
13322 1 1 -13 -15.2174 15.2174
13323 1 2 -11 -15.2174 15.2174
13324 1 2 -9 -15.2174 15.2174
13325 1 2 -7 -15.2174 15.2174
13326 1 2 -5 -15.2174 15.2174
13327 1 2 -3 -15.2174 15.2174
13328 1 2 -1 -15.2174 15.2174
13329 1 1 -31 -13.0435 15.2174
13330 1 1 -29 -13.0435 15.2174
13331 1 1 -27 -13.0435 15.2174
13332 1 1 -25 -13.0435 15.2174
13333 1 1 -23 -13.0435 15.2174
13334 1 1 -21 -13.0435 15.2174
13335 1 1 -19 -13.0435 15.2174
13336 1 1 -17 -13.0435 15.2174
13337 1 1 -15 -13.0435 15.2174
13338 1 1 -13 -13.0435 15.2174
13339 1 2 -11 -13.0435 15.2174
13340 1 2 -9 -13.0435 15.2174
13341 1 2 -7 -13.0435 15.2174
13342 1 2 -5 -13.0435 15.2174
13343 1 2 -3 -13.0435 15.2174
13344 1 2 -1 -13.0435 15.2174
13345 1 1 -31 -10.8696 15.2174
13346 1 1 -29 -10.8696 15.2174
13347 1 1 -27 -10.8696 15.2174
13348 1 1 -25 -10.8696 15.2174
13349 1 1 -23 -10.8696 15.2174
13350 1 1 -21 -10.8696 15.2174
13351 1 1 -19 -10.8696 15.2174
13352 1 1 -17 -10.8696 15.2174
13353 1 1 -15 -10.8696 15.2174
13354 1 1 -13 -10.8696 15.2174
13355 1 2 -11 -10.8696 15.2174
13356 1 2 -9 -10.8696 15.2174
13357 1 2 -7 -10.8696 15.2174
13358 1 2 -5 -10.8696 15.2174
13359 1 2 -3 -10.8696 15.2174
13360 1 2 -1 -10.8696 15.2174
13361 1 1 -31 -8.6957 15.2174
13362 1 1 -29 -8.6957 15.2174
13363 1 1 -27 -8.6957 15.2174
13364 1 1 -25 -8.6957 15.2174
13365 1 1 -23 -8.6957 15.2174
13366 1 1 -21 -8.6957 15.2174
13367 1 1 -19 -8.6957 15.2174
13368 1 1 -17 -8.6957 15.2174
13369 1 1 -15 -8.6957 15.2174
13370 1 1 -13 -8.6957 15.2174
13371 1 2 -11 -8.6957 15.2174
13372 1 2 -9 -8.6957 15.2174
13373 1 2 -7 -8.6957 15.2174
13374 1 2 -5 -8.6957 15.2174
13375 1 2 -3 -8.6957 15.2174
13376 1 2 -1 -8.6957 15.2174
13377 1 1 -31 -6.5217 15.2174
13378 1 1 -29 -6.5217 15.2174
13379 1 1 -27 -6.5217 15.2174
13380 1 1 -25 -6.5217 15.2174
13381 1 1 -23 -6.5217 15.2174
13382 1 1 -21 -6.5217 15.2174
13383 1 1 -19 -6.5217 15.2174
13384 1 1 -17 -6.5217 15.2174
13385 1 1 -15 -6.5217 15.2174
13386 1 1 -13 -6.5217 15.2174
13387 1 2 -11 -6.5217 15.2174
13388 1 2 -9 -6.5217 15.2174
13389 1 2 -7 -6.5217 15.2174
13390 1 2 -5 -6.5217 15.2174
13391 1 2 -3 -6.5217 15.2174
13392 1 2 -1 -6.5217 15.2174
13393 1 1 -31 -4.3478 15.2174
13394 1 1 -29 -4.3478 15.2174
13395 1 1 -27 -4.3478 15.2174
13396 1 1 -25 -4.3478 15.2174
13397 1 1 -23 -4.3478 15.2174
13398 1 1 -21 -4.3478 15.2174
13399 1 1 -19 -4.3478 15.2174
13400 1 1 -17 -4.3478 15.2174
13401 1 1 -15 -4.3478 15.2174
13402 1 1 -13 -4.3478 15.2174
13403 1 2 -11 -4.3478 15.2174
13404 1 2 -9 -4.3478 15.2174
13405 1 2 -7 -4.3478 15.2174
13406 1 2 -5 -4.3478 15.2174
13407 1 2 -3 -4.3478 15.2174
13408 1 2 -1 -4.3478 15.2174
13409 1 1 -31 -2.1739 15.2174
13410 1 1 -29 -2.1739 15.2174
13411 1 1 -27 -2.1739 15.2174
13412 1 1 -25 -2.1739 15.2174
13413 1 1 -23 -2.1739 15.2174
13414 1 1 -21 -2.1739 15.2174
13415 1 1 -19 -2.1739 15.2174
13416 1 1 -17 -2.1739 15.2174
13417 1 1 -15 -2.1739 15.2174
13418 1 1 -13 -2.1739 15.2174
13419 1 2 -11 -2.1739 15.2174
13420 1 2 -9 -2.1739 15.2174
13421 1 2 -7 -2.1739 15.2174
13422 1 2 -5 -2.1739 15.2174
13423 1 2 -3 -2.1739 15.2174
13424 1 2 -1 -2.1739 15.2174
13425 1 1 -31 0 15.2174
13426 1 1 -29 0 15.2174
13427 1 1 -27 0 15.2174
13428 1 1 -25 0 15.2174
13429 1 1 -23 0 15.2174
13430 1 1 -21 0 15.2174
13431 1 1 -19 0 15.2174
13432 1 1 -17 0 15.2174
13433 1 1 -15 0 15.2174
13434 1 1 -13 0 15.2174
13435 1 2 -11 0 15.2174
13436 1 2 -9 0 15.2174
13437 1 2 -7 0 15.2174
13438 1 2 -5 0 15.2174
13439 1 2 -3 0 15.2174
13440 1 2 -1 0 15.2174
13441 1 1 -31 2.1739 15.2174
13442 1 1 -29 2.1739 15.2174
13443 1 1 -27 2.1739 15.2174
13444 1 1 -25 2.1739 15.2174
13445 1 1 -23 2.1739 15.2174
13446 1 1 -21 2.1739 15.2174
13447 1 1 -19 2.1739 15.2174
13448 1 1 -17 2.1739 15.2174
13449 1 1 -15 2.1739 15.2174
13450 1 1 -13 2.1739 15.2174
13451 1 2 -11 2.1739 15.2174
13452 1 2 -9 2.1739 15.2174
13453 1 2 -7 2.1739 15.2174
13454 1 2 -5 2.1739 15.2174
13455 1 2 -3 2.1739 15.2174
13456 1 2 -1 2.1739 15.2174
13457 1 1 -31 4.3478 15.2174
13458 1 1 -29 4.3478 15.2174
13459 1 1 -27 4.3478 15.2174
13460 1 1 -25 4.3478 15.2174
13461 1 1 -23 4.3478 15.2174
13462 1 1 -21 4.3478 15.2174
13463 1 1 -19 4.3478 15.2174
13464 1 1 -17 4.3478 15.2174
13465 1 1 -15 4.3478 15.2174
13466 1 1 -13 4.3478 15.2174
13467 1 2 -11 4.3478 15.2174
13468 1 2 -9 4.3478 15.2174
13469 1 2 -7 4.3478 15.2174
13470 1 2 -5 4.3478 15.2174
13471 1 2 -3 4.3478 15.2174
13472 1 2 -1 4.3478 15.2174
13473 1 1 -31 6.5217 15.2174
13474 1 1 -29 6.5217 15.2174
13475 1 1 -27 6.5217 15.2174
13476 1 1 -25 6.5217 15.2174
13477 1 1 -23 6.5217 15.2174
13478 1 1 -21 6.5217 15.2174
13479 1 1 -19 6.5217 15.2174
13480 1 1 -17 6.5217 15.2174
13481 1 1 -15 6.5217 15.2174
13482 1 1 -13 6.5217 15.2174
13483 1 2 -11 6.5217 15.2174
13484 1 2 -9 6.5217 15.2174
13485 1 2 -7 6.5217 15.2174
13486 1 2 -5 6.5217 15.2174
13487 1 2 -3 6.5217 15.2174
13488 1 2 -1 6.5217 15.2174
13489 1 1 -31 8.6957 15.2174
13490 1 1 -29 8.6957 15.2174
13491 1 1 -27 8.6957 15.2174
13492 1 1 -25 8.6957 15.2174
13493 1 1 -23 8.6957 15.2174
13494 1 1 -21 8.6957 15.2174
13495 1 1 -19 8.6957 15.2174
13496 1 1 -17 8.6957 15.2174
13497 1 1 -15 8.6957 15.2174
13498 1 1 -13 8.6957 15.2174
13499 1 2 -11 8.6957 15.2174
13500 1 2 -9 8.6957 15.2174
13501 1 2 -7 8.6957 15.2174
13502 1 2 -5 8.6957 15.2174
13503 1 2 -3 8.6957 15.2174
13504 1 2 -1 8.6957 15.2174
13505 1 1 -31 10.8696 15.2174
13506 1 1 -29 10.8696 15.2174
13507 1 1 -27 10.8696 15.2174
13508 1 1 -25 10.8696 15.2174
13509 1 1 -23 10.8696 15.2174
13510 1 1 -21 10.8696 15.2174
13511 1 1 -19 10.8696 15.2174
13512 1 1 -17 10.8696 15.2174
13513 1 1 -15 10.8696 15.2174
13514 1 1 -13 10.8696 15.2174
13515 1 2 -11 10.8696 15.2174
13516 1 2 -9 10.8696 15.2174
13517 1 2 -7 10.8696 15.2174
13518 1 2 -5 10.8696 15.2174
13519 1 2 -3 10.8696 15.2174
13520 1 2 -1 10.8696 15.2174
13521 1 1 -31 13.0435 15.2174
13522 1 1 -29 13.0435 15.2174
13523 1 1 -27 13.0435 15.2174
13524 1 1 -25 13.0435 15.2174
13525 1 1 -23 13.0435 15.2174
13526 1 1 -21 13.0435 15.2174
13527 1 1 -19 13.0435 15.2174
13528 1 1 -17 13.0435 15.2174
13529 1 1 -15 13.0435 15.2174
13530 1 1 -13 13.0435 15.2174
13531 1 2 -11 13.0435 15.2174
13532 1 2 -9 13.0435 15.2174
13533 1 2 -7 13.0435 15.2174
13534 1 2 -5 13.0435 15.2174
13535 1 2 -3 13.0435 15.2174
13536 1 2 -1 13.0435 15.2174
13537 1 1 -31 15.2174 15.2174
13538 1 1 -29 15.2174 15.2174
13539 1 1 -27 15.2174 15.2174
13540 1 1 -25 15.2174 15.2174
13541 1 1 -23 15.2174 15.2174
13542 1 1 -21 15.2174 15.2174
13543 1 1 -19 15.2174 15.2174
13544 1 1 -17 15.2174 15.2174
13545 1 1 -15 15.2174 15.2174
13546 1 1 -13 15.2174 15.2174
13547 1 2 -11 15.2174 15.2174
13548 1 2 -9 15.2174 15.2174
13549 1 2 -7 15.2174 15.2174
13550 1 2 -5 15.2174 15.2174
13551 1 2 -3 15.2174 15.2174
13552 1 2 -1 15.2174 15.2174
13553 1 1 -31 17.3913 15.2174
13554 1 1 -29 17.3913 15.2174
13555 1 1 -27 17.3913 15.2174
13556 1 1 -25 17.3913 15.2174
13557 1 1 -23 17.3913 15.2174
13558 1 1 -21 17.3913 15.2174
13559 1 1 -19 17.3913 15.2174
13560 1 1 -17 17.3913 15.2174
13561 1 1 -15 17.3913 15.2174
13562 1 1 -13 17.3913 15.2174
13563 1 2 -11 17.3913 15.2174
13564 1 2 -9 17.3913 15.2174
13565 1 2 -7 17.3913 15.2174
13566 1 2 -5 17.3913 15.2174
13567 1 2 -3 17.3913 15.2174
13568 1 2 -1 17.3913 15.2174
13569 1 1 -31 19.5652 15.2174
13570 1 1 -29 19.5652 15.2174
13571 1 1 -27 19.5652 15.2174
13572 1 1 -25 19.5652 15.2174
13573 1 1 -23 19.5652 15.2174
13574 1 1 -21 19.5652 15.2174
13575 1 1 -19 19.5652 15.2174
13576 1 1 -17 19.5652 15.2174
13577 1 1 -15 19.5652 15.2174
13578 1 1 -13 19.5652 15.2174
13579 1 2 -11 19.5652 15.2174
13580 1 2 -9 19.5652 15.2174
13581 1 2 -7 19.5652 15.2174
13582 1 2 -5 19.5652 15.2174
13583 1 2 -3 19.5652 15.2174
13584 1 2 -1 19.5652 15.2174
13585 1 1 -31 21.7391 15.2174
13586 1 1 -29 21.7391 15.2174
13587 1 1 -27 21.7391 15.2174
13588 1 1 -25 21.7391 15.2174
13589 1 1 -23 21.7391 15.2174
13590 1 1 -21 21.7391 15.2174
13591 1 1 -19 21.7391 15.2174
13592 1 1 -17 21.7391 15.2174
13593 1 1 -15 21.7391 15.2174
13594 1 1 -13 21.7391 15.2174
13595 1 2 -11 21.7391 15.2174
13596 1 2 -9 21.7391 15.2174
13597 1 2 -7 21.7391 15.2174
13598 1 2 -5 21.7391 15.2174
13599 1 2 -3 21.7391 15.2174
13600 1 2 -1 21.7391 15.2174
13601 1 1 -31 23.913 15.2174
13602 1 1 -29 23.913 15.2174
13603 1 1 -27 23.913 15.2174
13604 1 1 -25 23.913 15.2174
13605 1 1 -23 23.913 15.2174
13606 1 1 -21 23.913 15.2174
13607 1 1 -19 23.913 15.2174
13608 1 1 -17 23.913 15.2174
13609 1 1 -15 23.913 15.2174
13610 1 1 -13 23.913 15.2174
13611 1 2 -11 23.913 15.2174
13612 1 2 -9 23.913 15.2174
13613 1 2 -7 23.913 15.2174
13614 1 2 -5 23.913 15.2174
13615 1 2 -3 23.913 15.2174
13616 1 2 -1 23.913 15.2174
13617 1 1 1 -23.913 15.2174
13618 1 1 3 -23.913 15.2174
13619 1 1 5 -23.913 15.2174
13620 1 1 7 -23.913 15.2174
13621 1 1 9 -23.913 15.2174
13622 1 1 11 -23.913 15.2174
13623 1 1 13 -23.913 15.2174
13624 1 1 15 -23.913 15.2174
13625 1 1 17 -23.913 15.2174
13626 1 1 19 -23.913 15.2174
13627 1 2 21 -23.913 15.2174
13628 1 2 23 -23.913 15.2174
13629 1 2 25 -23.913 15.2174
13630 1 2 27 -23.913 15.2174
13631 1 2 29 -23.913 15.2174
13632 1 2 31 -23.913 15.2174
13633 1 1 1 -21.7391 15.2174
13634 1 1 3 -21.7391 15.2174
13635 1 1 5 -21.7391 15.2174
13636 1 1 7 -21.7391 15.2174
13637 1 1 9 -21.7391 15.2174
13638 1 1 11 -21.7391 15.2174
13639 1 1 13 -21.7391 15.2174
13640 1 1 15 -21.7391 15.2174
13641 1 1 17 -21.7391 15.2174
13642 1 1 19 -21.7391 15.2174
13643 1 2 21 -21.7391 15.2174
13644 1 2 23 -21.7391 15.2174
13645 1 2 25 -21.7391 15.2174
13646 1 2 27 -21.7391 15.2174
13647 1 2 29 -21.7391 15.2174
13648 1 2 31 -21.7391 15.2174
13649 1 1 1 -19.5652 15.2174
13650 1 1 3 -19.5652 15.2174
13651 1 1 5 -19.5652 15.2174
13652 1 1 7 -19.5652 15.2174
13653 1 1 9 -19.5652 15.2174
13654 1 1 11 -19.5652 15.2174
13655 1 1 13 -19.5652 15.2174
13656 1 1 15 -19.5652 15.2174
13657 1 1 17 -19.5652 15.2174
13658 1 1 19 -19.5652 15.2174
13659 1 2 21 -19.5652 15.2174
13660 1 2 23 -19.5652 15.2174
13661 1 2 25 -19.5652 15.2174
13662 1 2 27 -19.5652 15.2174
13663 1 2 29 -19.5652 15.2174
13664 1 2 31 -19.5652 15.2174
13665 1 1 1 -17.3913 15.2174
13666 1 1 3 -17.3913 15.2174
13667 1 1 5 -17.3913 15.2174
13668 1 1 7 -17.3913 15.2174
13669 1 1 9 -17.3913 15.2174
13670 1 1 11 -17.3913 15.2174
13671 1 1 13 -17.3913 15.2174
13672 1 1 15 -17.3913 15.2174
13673 1 1 17 -17.3913 15.2174
13674 1 1 19 -17.3913 15.2174
13675 1 2 21 -17.3913 15.2174
13676 1 2 23 -17.3913 15.2174
13677 1 2 25 -17.3913 15.2174
13678 1 2 27 -17.3913 15.2174
13679 1 2 29 -17.3913 15.2174
13680 1 2 31 -17.3913 15.2174
13681 1 1 1 -15.2174 15.2174
13682 1 1 3 -15.2174 15.2174
13683 1 1 5 -15.2174 15.2174
13684 1 1 7 -15.2174 15.2174
13685 1 1 9 -15.2174 15.2174
13686 1 1 11 -15.2174 15.2174
13687 1 1 13 -15.2174 15.2174
13688 1 1 15 -15.2174 15.2174
13689 1 1 17 -15.2174 15.2174
13690 1 1 19 -15.2174 15.2174
13691 1 2 21 -15.2174 15.2174
13692 1 2 23 -15.2174 15.2174
13693 1 2 25 -15.2174 15.2174
13694 1 2 27 -15.2174 15.2174
13695 1 2 29 -15.2174 15.2174
13696 1 2 31 -15.2174 15.2174
13697 1 1 1 -13.0435 15.2174
13698 1 1 3 -13.0435 15.2174
13699 1 1 5 -13.0435 15.2174
13700 1 1 7 -13.0435 15.2174
13701 1 1 9 -13.0435 15.2174
13702 1 1 11 -13.0435 15.2174
13703 1 1 13 -13.0435 15.2174
13704 1 1 15 -13.0435 15.2174
13705 1 1 17 -13.0435 15.2174
13706 1 1 19 -13.0435 15.2174
13707 1 2 21 -13.0435 15.2174
13708 1 2 23 -13.0435 15.2174
13709 1 2 25 -13.0435 15.2174
13710 1 2 27 -13.0435 15.2174
13711 1 2 29 -13.0435 15.2174
13712 1 2 31 -13.0435 15.2174
13713 1 1 1 -10.8696 15.2174
13714 1 1 3 -10.8696 15.2174
13715 1 1 5 -10.8696 15.2174
13716 1 1 7 -10.8696 15.2174
13717 1 1 9 -10.8696 15.2174
13718 1 1 11 -10.8696 15.2174
13719 1 1 13 -10.8696 15.2174
13720 1 1 15 -10.8696 15.2174
13721 1 1 17 -10.8696 15.2174
13722 1 1 19 -10.8696 15.2174
13723 1 2 21 -10.8696 15.2174
13724 1 2 23 -10.8696 15.2174
13725 1 2 25 -10.8696 15.2174
13726 1 2 27 -10.8696 15.2174
13727 1 2 29 -10.8696 15.2174
13728 1 2 31 -10.8696 15.2174
13729 1 1 1 -8.6957 15.2174
13730 1 1 3 -8.6957 15.2174
13731 1 1 5 -8.6957 15.2174
13732 1 1 7 -8.6957 15.2174
13733 1 1 9 -8.6957 15.2174
13734 1 1 11 -8.6957 15.2174
13735 1 1 13 -8.6957 15.2174
13736 1 1 15 -8.6957 15.2174
13737 1 1 17 -8.6957 15.2174
13738 1 1 19 -8.6957 15.2174
13739 1 2 21 -8.6957 15.2174
13740 1 2 23 -8.6957 15.2174
13741 1 2 25 -8.6957 15.2174
13742 1 2 27 -8.6957 15.2174
13743 1 2 29 -8.6957 15.2174
13744 1 2 31 -8.6957 15.2174
13745 1 1 1 -6.5217 15.2174
13746 1 1 3 -6.5217 15.2174
13747 1 1 5 -6.5217 15.2174
13748 1 1 7 -6.5217 15.2174
13749 1 1 9 -6.5217 15.2174
13750 1 1 11 -6.5217 15.2174
13751 1 1 13 -6.5217 15.2174
13752 1 1 15 -6.5217 15.2174
13753 1 1 17 -6.5217 15.2174
13754 1 1 19 -6.5217 15.2174
13755 1 2 21 -6.5217 15.2174
13756 1 2 23 -6.5217 15.2174
13757 1 2 25 -6.5217 15.2174
13758 1 2 27 -6.5217 15.2174
13759 1 2 29 -6.5217 15.2174
13760 1 2 31 -6.5217 15.2174
13761 1 1 1 -4.3478 15.2174
13762 1 1 3 -4.3478 15.2174
13763 1 1 5 -4.3478 15.2174
13764 1 1 7 -4.3478 15.2174
13765 1 1 9 -4.3478 15.2174
13766 1 1 11 -4.3478 15.2174
13767 1 1 13 -4.3478 15.2174
13768 1 1 15 -4.3478 15.2174
13769 1 1 17 -4.3478 15.2174
13770 1 1 19 -4.3478 15.2174
13771 1 2 21 -4.3478 15.2174
13772 1 2 23 -4.3478 15.2174
13773 1 2 25 -4.3478 15.2174
13774 1 2 27 -4.3478 15.2174
13775 1 2 29 -4.3478 15.2174
13776 1 2 31 -4.3478 15.2174
13777 1 1 1 -2.1739 15.2174
13778 1 1 3 -2.1739 15.2174
13779 1 1 5 -2.1739 15.2174
13780 1 1 7 -2.1739 15.2174
13781 1 1 9 -2.1739 15.2174
13782 1 1 11 -2.1739 15.2174
13783 1 1 13 -2.1739 15.2174
13784 1 1 15 -2.1739 15.2174
13785 1 1 17 -2.1739 15.2174
13786 1 1 19 -2.1739 15.2174
13787 1 2 21 -2.1739 15.2174
13788 1 2 23 -2.1739 15.2174
13789 1 2 25 -2.1739 15.2174
13790 1 2 27 -2.1739 15.2174
13791 1 2 29 -2.1739 15.2174
13792 1 2 31 -2.1739 15.2174
13793 1 1 1 0 15.2174
13794 1 1 3 0 15.2174
13795 1 1 5 0 15.2174
13796 1 1 7 0 15.2174
13797 1 1 9 0 15.2174
13798 1 1 11 0 15.2174
13799 1 1 13 0 15.2174
13800 1 1 15 0 15.2174
13801 1 1 17 0 15.2174
13802 1 1 19 0 15.2174
13803 1 2 21 0 15.2174
13804 1 2 23 0 15.2174
13805 1 2 25 0 15.2174
13806 1 2 27 0 15.2174
13807 1 2 29 0 15.2174
13808 1 2 31 0 15.2174
13809 1 1 1 2.1739 15.2174
13810 1 1 3 2.1739 15.2174
13811 1 1 5 2.1739 15.2174
13812 1 1 7 2.1739 15.2174
13813 1 1 9 2.1739 15.2174
13814 1 1 11 2.1739 15.2174
13815 1 1 13 2.1739 15.2174
13816 1 1 15 2.1739 15.2174
13817 1 1 17 2.1739 15.2174
13818 1 1 19 2.1739 15.2174
13819 1 2 21 2.1739 15.2174
13820 1 2 23 2.1739 15.2174
13821 1 2 25 2.1739 15.2174
13822 1 2 27 2.1739 15.2174
13823 1 2 29 2.1739 15.2174
13824 1 2 31 2.1739 15.2174
13825 1 1 1 4.3478 15.2174
13826 1 1 3 4.3478 15.2174
13827 1 1 5 4.3478 15.2174
13828 1 1 7 4.3478 15.2174
13829 1 1 9 4.3478 15.2174
13830 1 1 11 4.3478 15.2174
13831 1 1 13 4.3478 15.2174
13832 1 1 15 4.3478 15.2174
13833 1 1 17 4.3478 15.2174
13834 1 1 19 4.3478 15.2174
13835 1 2 21 4.3478 15.2174
13836 1 2 23 4.3478 15.2174
13837 1 2 25 4.3478 15.2174
13838 1 2 27 4.3478 15.2174
13839 1 2 29 4.3478 15.2174
13840 1 2 31 4.3478 15.2174
13841 1 1 1 6.5217 15.2174
13842 1 1 3 6.5217 15.2174
13843 1 1 5 6.5217 15.2174
13844 1 1 7 6.5217 15.2174
13845 1 1 9 6.5217 15.2174
13846 1 1 11 6.5217 15.2174
13847 1 1 13 6.5217 15.2174
13848 1 1 15 6.5217 15.2174
13849 1 1 17 6.5217 15.2174
13850 1 1 19 6.5217 15.2174
13851 1 2 21 6.5217 15.2174
13852 1 2 23 6.5217 15.2174
13853 1 2 25 6.5217 15.2174
13854 1 2 27 6.5217 15.2174
13855 1 2 29 6.5217 15.2174
13856 1 2 31 6.5217 15.2174
13857 1 1 1 8.6957 15.2174
13858 1 1 3 8.6957 15.2174
13859 1 1 5 8.6957 15.2174
13860 1 1 7 8.6957 15.2174
13861 1 1 9 8.6957 15.2174
13862 1 1 11 8.6957 15.2174
13863 1 1 13 8.6957 15.2174
13864 1 1 15 8.6957 15.2174
13865 1 1 17 8.6957 15.2174
13866 1 1 19 8.6957 15.2174
13867 1 2 21 8.6957 15.2174
13868 1 2 23 8.6957 15.2174
13869 1 2 25 8.6957 15.2174
13870 1 2 27 8.6957 15.2174
13871 1 2 29 8.6957 15.2174
13872 1 2 31 8.6957 15.2174
13873 1 1 1 10.8696 15.2174
13874 1 1 3 10.8696 15.2174
13875 1 1 5 10.8696 15.2174
13876 1 1 7 10.8696 15.2174
13877 1 1 9 10.8696 15.2174
13878 1 1 11 10.8696 15.2174
13879 1 1 13 10.8696 15.2174
13880 1 1 15 10.8696 15.2174
13881 1 1 17 10.8696 15.2174
13882 1 1 19 10.8696 15.2174
13883 1 2 21 10.8696 15.2174
13884 1 2 23 10.8696 15.2174
13885 1 2 25 10.8696 15.2174
13886 1 2 27 10.8696 15.2174
13887 1 2 29 10.8696 15.2174
13888 1 2 31 10.8696 15.2174
13889 1 1 1 13.0435 15.2174
13890 1 1 3 13.0435 15.2174
13891 1 1 5 13.0435 15.2174
13892 1 1 7 13.0435 15.2174
13893 1 1 9 13.0435 15.2174
13894 1 1 11 13.0435 15.2174
13895 1 1 13 13.0435 15.2174
13896 1 1 15 13.0435 15.2174
13897 1 1 17 13.0435 15.2174
13898 1 1 19 13.0435 15.2174
13899 1 2 21 13.0435 15.2174
13900 1 2 23 13.0435 15.2174
13901 1 2 25 13.0435 15.2174
13902 1 2 27 13.0435 15.2174
13903 1 2 29 13.0435 15.2174
13904 1 2 31 13.0435 15.2174
13905 1 1 1 15.2174 15.2174
13906 1 1 3 15.2174 15.2174
13907 1 1 5 15.2174 15.2174
13908 1 1 7 15.2174 15.2174
13909 1 1 9 15.2174 15.2174
13910 1 1 11 15.2174 15.2174
13911 1 1 13 15.2174 15.2174
13912 1 1 15 15.2174 15.2174
13913 1 1 17 15.2174 15.2174
13914 1 1 19 15.2174 15.2174
13915 1 2 21 15.2174 15.2174
13916 1 2 23 15.2174 15.2174
13917 1 2 25 15.2174 15.2174
13918 1 2 27 15.2174 15.2174
13919 1 2 29 15.2174 15.2174
13920 1 2 31 15.2174 15.2174
13921 1 1 1 17.3913 15.2174
13922 1 1 3 17.3913 15.2174
13923 1 1 5 17.3913 15.2174
13924 1 1 7 17.3913 15.2174
13925 1 1 9 17.3913 15.2174
13926 1 1 11 17.3913 15.2174
13927 1 1 13 17.3913 15.2174
13928 1 1 15 17.3913 15.2174
13929 1 1 17 17.3913 15.2174
13930 1 1 19 17.3913 15.2174
13931 1 2 21 17.3913 15.2174
13932 1 2 23 17.3913 15.2174
13933 1 2 25 17.3913 15.2174
13934 1 2 27 17.3913 15.2174
13935 1 2 29 17.3913 15.2174
13936 1 2 31 17.3913 15.2174
13937 1 1 1 19.5652 15.2174
13938 1 1 3 19.5652 15.2174
13939 1 1 5 19.5652 15.2174
13940 1 1 7 19.5652 15.2174
13941 1 1 9 19.5652 15.2174
13942 1 1 11 19.5652 15.2174
13943 1 1 13 19.5652 15.2174
13944 1 1 15 19.5652 15.2174
13945 1 1 17 19.5652 15.2174
13946 1 1 19 19.5652 15.2174
13947 1 2 21 19.5652 15.2174
13948 1 2 23 19.5652 15.2174
13949 1 2 25 19.5652 15.2174
13950 1 2 27 19.5652 15.2174
13951 1 2 29 19.5652 15.2174
13952 1 2 31 19.5652 15.2174
13953 1 1 1 21.7391 15.2174
13954 1 1 3 21.7391 15.2174
13955 1 1 5 21.7391 15.2174
13956 1 1 7 21.7391 15.2174
13957 1 1 9 21.7391 15.2174
13958 1 1 11 21.7391 15.2174
13959 1 1 13 21.7391 15.2174
13960 1 1 15 21.7391 15.2174
13961 1 1 17 21.7391 15.2174
13962 1 1 19 21.7391 15.2174
13963 1 2 21 21.7391 15.2174
13964 1 2 23 21.7391 15.2174
13965 1 2 25 21.7391 15.2174
13966 1 2 27 21.7391 15.2174
13967 1 2 29 21.7391 15.2174
13968 1 2 31 21.7391 15.2174
13969 1 1 1 23.913 15.2174
13970 1 1 3 23.913 15.2174
13971 1 1 5 23.913 15.2174
13972 1 1 7 23.913 15.2174
13973 1 1 9 23.913 15.2174
13974 1 1 11 23.913 15.2174
13975 1 1 13 23.913 15.2174
13976 1 1 15 23.913 15.2174
13977 1 1 17 23.913 15.2174
13978 1 1 19 23.913 15.2174
13979 1 2 21 23.913 15.2174
13980 1 2 23 23.913 15.2174
13981 1 2 25 23.913 15.2174
13982 1 2 27 23.913 15.2174
13983 1 2 29 23.913 15.2174
13984 1 2 31 23.913 15.2174
13985 1 1 -31 -23.913 17.3913
13986 1 1 -29 -23.913 17.3913
13987 1 1 -27 -23.913 17.3913
13988 1 1 -25 -23.913 17.3913
13989 1 1 -23 -23.913 17.3913
13990 1 1 -21 -23.913 17.3913
13991 1 1 -19 -23.913 17.3913
13992 1 1 -17 -23.913 17.3913
13993 1 1 -15 -23.913 17.3913
13994 1 1 -13 -23.913 17.3913
13995 1 2 -11 -23.913 17.3913
13996 1 2 -9 -23.913 17.3913
13997 1 2 -7 -23.913 17.3913
13998 1 2 -5 -23.913 17.3913
13999 1 2 -3 -23.913 17.3913
14000 1 2 -1 -23.913 17.3913
14001 1 1 -31 -21.7391 17.3913
14002 1 1 -29 -21.7391 17.3913
14003 1 1 -27 -21.7391 17.3913
14004 1 1 -25 -21.7391 17.3913
14005 1 1 -23 -21.7391 17.3913
14006 1 1 -21 -21.7391 17.3913
14007 1 1 -19 -21.7391 17.3913
14008 1 1 -17 -21.7391 17.3913
14009 1 1 -15 -21.7391 17.3913
14010 1 1 -13 -21.7391 17.3913
14011 1 2 -11 -21.7391 17.3913
14012 1 2 -9 -21.7391 17.3913
14013 1 2 -7 -21.7391 17.3913
14014 1 2 -5 -21.7391 17.3913
14015 1 2 -3 -21.7391 17.3913
14016 1 2 -1 -21.7391 17.3913
14017 1 1 -31 -19.5652 17.3913
14018 1 1 -29 -19.5652 17.3913
14019 1 1 -27 -19.5652 17.3913
14020 1 1 -25 -19.5652 17.3913
14021 1 1 -23 -19.5652 17.3913
14022 1 1 -21 -19.5652 17.3913
14023 1 1 -19 -19.5652 17.3913
14024 1 1 -17 -19.5652 17.3913
14025 1 1 -15 -19.5652 17.3913
14026 1 1 -13 -19.5652 17.3913
14027 1 2 -11 -19.5652 17.3913
14028 1 2 -9 -19.5652 17.3913
14029 1 2 -7 -19.5652 17.3913
14030 1 2 -5 -19.5652 17.3913
14031 1 2 -3 -19.5652 17.3913
14032 1 2 -1 -19.5652 17.3913
14033 1 1 -31 -17.3913 17.3913
14034 1 1 -29 -17.3913 17.3913
14035 1 1 -27 -17.3913 17.3913
14036 1 1 -25 -17.3913 17.3913
14037 1 1 -23 -17.3913 17.3913
14038 1 1 -21 -17.3913 17.3913
14039 1 1 -19 -17.3913 17.3913
14040 1 1 -17 -17.3913 17.3913
14041 1 1 -15 -17.3913 17.3913
14042 1 1 -13 -17.3913 17.3913
14043 1 2 -11 -17.3913 17.3913
14044 1 2 -9 -17.3913 17.3913
14045 1 2 -7 -17.3913 17.3913
14046 1 2 -5 -17.3913 17.3913
14047 1 2 -3 -17.3913 17.3913
14048 1 2 -1 -17.3913 17.3913
14049 1 1 -31 -15.2174 17.3913
14050 1 1 -29 -15.2174 17.3913
14051 1 1 -27 -15.2174 17.3913
14052 1 1 -25 -15.2174 17.3913
14053 1 1 -23 -15.2174 17.3913
14054 1 1 -21 -15.2174 17.3913
14055 1 1 -19 -15.2174 17.3913
14056 1 1 -17 -15.2174 17.3913
14057 1 1 -15 -15.2174 17.3913
14058 1 1 -13 -15.2174 17.3913
14059 1 2 -11 -15.2174 17.3913
14060 1 2 -9 -15.2174 17.3913
14061 1 2 -7 -15.2174 17.3913
14062 1 2 -5 -15.2174 17.3913
14063 1 2 -3 -15.2174 17.3913
14064 1 2 -1 -15.2174 17.3913
14065 1 1 -31 -13.0435 17.3913
14066 1 1 -29 -13.0435 17.3913
14067 1 1 -27 -13.0435 17.3913
14068 1 1 -25 -13.0435 17.3913
14069 1 1 -23 -13.0435 17.3913
14070 1 1 -21 -13.0435 17.3913
14071 1 1 -19 -13.0435 17.3913
14072 1 1 -17 -13.0435 17.3913
14073 1 1 -15 -13.0435 17.3913
14074 1 1 -13 -13.0435 17.3913
14075 1 2 -11 -13.0435 17.3913
14076 1 2 -9 -13.0435 17.3913
14077 1 2 -7 -13.0435 17.3913
14078 1 2 -5 -13.0435 17.3913
14079 1 2 -3 -13.0435 17.3913
14080 1 2 -1 -13.0435 17.3913
14081 1 1 -31 -10.8696 17.3913
14082 1 1 -29 -10.8696 17.3913
14083 1 1 -27 -10.8696 17.3913
14084 1 1 -25 -10.8696 17.3913
14085 1 1 -23 -10.8696 17.3913
14086 1 1 -21 -10.8696 17.3913
14087 1 1 -19 -10.8696 17.3913
14088 1 1 -17 -10.8696 17.3913
14089 1 1 -15 -10.8696 17.3913
14090 1 1 -13 -10.8696 17.3913
14091 1 2 -11 -10.8696 17.3913
14092 1 2 -9 -10.8696 17.3913
14093 1 2 -7 -10.8696 17.3913
14094 1 2 -5 -10.8696 17.3913
14095 1 2 -3 -10.8696 17.3913
14096 1 2 -1 -10.8696 17.3913
14097 1 1 -31 -8.6957 17.3913
14098 1 1 -29 -8.6957 17.3913
14099 1 1 -27 -8.6957 17.3913
14100 1 1 -25 -8.6957 17.3913
14101 1 1 -23 -8.6957 17.3913
14102 1 1 -21 -8.6957 17.3913
14103 1 1 -19 -8.6957 17.3913
14104 1 1 -17 -8.6957 17.3913
14105 1 1 -15 -8.6957 17.3913
14106 1 1 -13 -8.6957 17.3913
14107 1 2 -11 -8.6957 17.3913
14108 1 2 -9 -8.6957 17.3913
14109 1 2 -7 -8.6957 17.3913
14110 1 2 -5 -8.6957 17.3913
14111 1 2 -3 -8.6957 17.3913
14112 1 2 -1 -8.6957 17.3913
14113 1 1 -31 -6.5217 17.3913
14114 1 1 -29 -6.5217 17.3913
14115 1 1 -27 -6.5217 17.3913
14116 1 1 -25 -6.5217 17.3913
14117 1 1 -23 -6.5217 17.3913
14118 1 1 -21 -6.5217 17.3913
14119 1 1 -19 -6.5217 17.3913
14120 1 1 -17 -6.5217 17.3913
14121 1 1 -15 -6.5217 17.3913
14122 1 1 -13 -6.5217 17.3913
14123 1 2 -11 -6.5217 17.3913
14124 1 2 -9 -6.5217 17.3913
14125 1 2 -7 -6.5217 17.3913
14126 1 2 -5 -6.5217 17.3913
14127 1 2 -3 -6.5217 17.3913
14128 1 2 -1 -6.5217 17.3913
14129 1 1 -31 -4.3478 17.3913
14130 1 1 -29 -4.3478 17.3913
14131 1 1 -27 -4.3478 17.3913
14132 1 1 -25 -4.3478 17.3913
14133 1 1 -23 -4.3478 17.3913
14134 1 1 -21 -4.3478 17.3913
14135 1 1 -19 -4.3478 17.3913
14136 1 1 -17 -4.3478 17.3913
14137 1 1 -15 -4.3478 17.3913
14138 1 1 -13 -4.3478 17.3913
14139 1 2 -11 -4.3478 17.3913
14140 1 2 -9 -4.3478 17.3913
14141 1 2 -7 -4.3478 17.3913
14142 1 2 -5 -4.3478 17.3913
14143 1 2 -3 -4.3478 17.3913
14144 1 2 -1 -4.3478 17.3913
14145 1 1 -31 -2.1739 17.3913
14146 1 1 -29 -2.1739 17.3913
14147 1 1 -27 -2.1739 17.3913
14148 1 1 -25 -2.1739 17.3913
14149 1 1 -23 -2.1739 17.3913
14150 1 1 -21 -2.1739 17.3913
14151 1 1 -19 -2.1739 17.3913
14152 1 1 -17 -2.1739 17.3913
14153 1 1 -15 -2.1739 17.3913
14154 1 1 -13 -2.1739 17.3913
14155 1 2 -11 -2.1739 17.3913
14156 1 2 -9 -2.1739 17.3913
14157 1 2 -7 -2.1739 17.3913
14158 1 2 -5 -2.1739 17.3913
14159 1 2 -3 -2.1739 17.3913
14160 1 2 -1 -2.1739 17.3913
14161 1 1 -31 0 17.3913
14162 1 1 -29 0 17.3913
14163 1 1 -27 0 17.3913
14164 1 1 -25 0 17.3913
14165 1 1 -23 0 17.3913
14166 1 1 -21 0 17.3913
14167 1 1 -19 0 17.3913
14168 1 1 -17 0 17.3913
14169 1 1 -15 0 17.3913
14170 1 1 -13 0 17.3913
14171 1 2 -11 0 17.3913
14172 1 2 -9 0 17.3913
14173 1 2 -7 0 17.3913
14174 1 2 -5 0 17.3913
14175 1 2 -3 0 17.3913
14176 1 2 -1 0 17.3913
14177 1 1 -31 2.1739 17.3913
14178 1 1 -29 2.1739 17.3913
14179 1 1 -27 2.1739 17.3913
14180 1 1 -25 2.1739 17.3913
14181 1 1 -23 2.1739 17.3913
14182 1 1 -21 2.1739 17.3913
14183 1 1 -19 2.1739 17.3913
14184 1 1 -17 2.1739 17.3913
14185 1 1 -15 2.1739 17.3913
14186 1 1 -13 2.1739 17.3913
14187 1 2 -11 2.1739 17.3913
14188 1 2 -9 2.1739 17.3913
14189 1 2 -7 2.1739 17.3913
14190 1 2 -5 2.1739 17.3913
14191 1 2 -3 2.1739 17.3913
14192 1 2 -1 2.1739 17.3913
14193 1 1 -31 4.3478 17.3913
14194 1 1 -29 4.3478 17.3913
14195 1 1 -27 4.3478 17.3913
14196 1 1 -25 4.3478 17.3913
14197 1 1 -23 4.3478 17.3913
14198 1 1 -21 4.3478 17.3913
14199 1 1 -19 4.3478 17.3913
14200 1 1 -17 4.3478 17.3913
14201 1 1 -15 4.3478 17.3913
14202 1 1 -13 4.3478 17.3913
14203 1 2 -11 4.3478 17.3913
14204 1 2 -9 4.3478 17.3913
14205 1 2 -7 4.3478 17.3913
14206 1 2 -5 4.3478 17.3913
14207 1 2 -3 4.3478 17.3913
14208 1 2 -1 4.3478 17.3913
14209 1 1 -31 6.5217 17.3913
14210 1 1 -29 6.5217 17.3913
14211 1 1 -27 6.5217 17.3913
14212 1 1 -25 6.5217 17.3913
14213 1 1 -23 6.5217 17.3913
14214 1 1 -21 6.5217 17.3913
14215 1 1 -19 6.5217 17.3913
14216 1 1 -17 6.5217 17.3913
14217 1 1 -15 6.5217 17.3913
14218 1 1 -13 6.5217 17.3913
14219 1 2 -11 6.5217 17.3913
14220 1 2 -9 6.5217 17.3913
14221 1 2 -7 6.5217 17.3913
14222 1 2 -5 6.5217 17.3913
14223 1 2 -3 6.5217 17.3913
14224 1 2 -1 6.5217 17.3913
14225 1 1 -31 8.6957 17.3913
14226 1 1 -29 8.6957 17.3913
14227 1 1 -27 8.6957 17.3913
14228 1 1 -25 8.6957 17.3913
14229 1 1 -23 8.6957 17.3913
14230 1 1 -21 8.6957 17.3913
14231 1 1 -19 8.6957 17.3913
14232 1 1 -17 8.6957 17.3913
14233 1 1 -15 8.6957 17.3913
14234 1 1 -13 8.6957 17.3913
14235 1 2 -11 8.6957 17.3913
14236 1 2 -9 8.6957 17.3913
14237 1 2 -7 8.6957 17.3913
14238 1 2 -5 8.6957 17.3913
14239 1 2 -3 8.6957 17.3913
14240 1 2 -1 8.6957 17.3913
14241 1 1 -31 10.8696 17.3913
14242 1 1 -29 10.8696 17.3913
14243 1 1 -27 10.8696 17.3913
14244 1 1 -25 10.8696 17.3913
14245 1 1 -23 10.8696 17.3913
14246 1 1 -21 10.8696 17.3913
14247 1 1 -19 10.8696 17.3913
14248 1 1 -17 10.8696 17.3913
14249 1 1 -15 10.8696 17.3913
14250 1 1 -13 10.8696 17.3913
14251 1 2 -11 10.8696 17.3913
14252 1 2 -9 10.8696 17.3913
14253 1 2 -7 10.8696 17.3913
14254 1 2 -5 10.8696 17.3913
14255 1 2 -3 10.8696 17.3913
14256 1 2 -1 10.8696 17.3913
14257 1 1 -31 13.0435 17.3913
14258 1 1 -29 13.0435 17.3913
14259 1 1 -27 13.0435 17.3913
14260 1 1 -25 13.0435 17.3913
14261 1 1 -23 13.0435 17.3913
14262 1 1 -21 13.0435 17.3913
14263 1 1 -19 13.0435 17.3913
14264 1 1 -17 13.0435 17.3913
14265 1 1 -15 13.0435 17.3913
14266 1 1 -13 13.0435 17.3913
14267 1 2 -11 13.0435 17.3913
14268 1 2 -9 13.0435 17.3913
14269 1 2 -7 13.0435 17.3913
14270 1 2 -5 13.0435 17.3913
14271 1 2 -3 13.0435 17.3913
14272 1 2 -1 13.0435 17.3913
14273 1 1 -31 15.2174 17.3913
14274 1 1 -29 15.2174 17.3913
14275 1 1 -27 15.2174 17.3913
14276 1 1 -25 15.2174 17.3913
14277 1 1 -23 15.2174 17.3913
[truncated: 498,985 more chars]
