# Supplementary material for: The exchange dynamics of biomolecular condensates
Source: eLife. 2024 Sep 25;12:RP91680. doi: 10.7554/eLife.91680 (PMC11424094; doi:10.7554/eLife.91680)
Supplement: Source code 1. [file elife-91680-code1.zip › Codes/FullSystem/In/Polymer_Index_33.in]

units nano
boundary p p p
atom_style bond

processors 2 * *

read_data L1_14_N1_1000_A8B6.initial

pair_style hybrid lj/cut 2.2449 soft 1
pair_coeff 1 1 lj/cut 4.14 2 2.2449
pair_coeff 2 2 lj/cut 4.14 2 2.2449
pair_coeff 1 2 soft 0 1
pair_modify shift yes
special_bonds lj/coul 1.0 1.0 1.0

bond_style fene
bond_coeff * 0.621 10 0 0

variable A equal "ramp(0,-28.98)"

region wallx block -90 90 -100 100 -100 100 open 3 open 4 open 5 open 6

neighbor 7.7551 bin 
neigh_modify every 1 delay 0

fix 1 all nve
fix 2 all langevin 300 300 10 9193117 zero yes
fix 3 all adapt 1 pair soft a 1 2 v_A
fix 4 all wall/region wallx lj126 4.14 2 2.2449
fix 5 all balance 2000000 1.05 shift x 10 1.05

thermo 200000000
timestep 0.1

dump 1 all movie 2000000 Out/L1_14_N1_1000_A8B6_A7_Rep3.mpeg type type zoom 4 box yes 0.01 bond type 0.3 view 85 85 size 1000 400 shiny 0.5
dump_modify 1 acolor 1 orange
dump_modify 1 acolor 2 blue
dump_modify 1 bcolor 1 orange
dump_modify 1 adiam 1 2.0
dump_modify 1 adiam 2 2.0

run 25000000

unfix 3
pair_style hybrid lj/cut 2.2449 soft 1
pair_coeff 1 1 lj/cut 4.14 2 2.2449
pair_coeff 2 2 lj/cut 4.14 2 2.2449
pair_coeff 1 2 soft -28.98 1
pair_modify shift yes
special_bonds lj/coul 1.0 1.0 1.0

run 25000000

unfix 4
run 200000000

write_restart Out/L1_14_N1_1000_A8B6_A7_Rep3.restart
